# Supplementary material for: Virtual screening of flavonoids as potential RIPK1 inhibitors for neurodegeneration therapy
Source: PeerJ. 2024 Jan 22;12:e16762. doi: 10.7717/peerj.16762 (PMC10809995; doi:10.7717/peerj.16762)
Supplement: Supplemental Information 2 [file peerj-12-16762-s002.xlsx]

## Sheet: swissadme
Molecule ID	Score	Name	Canonical SMILES	Formula	MW	#Heavy atoms	#Aromatic heavy atoms	Fraction Csp3	#Rotatable bonds	#H-bond acceptors	#H-bond donors	MR	TPSA	iLOGP	XLOGP3	WLOGP	MLOGP	Silicos-IT Log P	Consensus Log P	ESOL Log S	ESOL Solubility (mg/ml)	ESOL Solubility (mol/l)	ESOL Class	Ali Log S	Ali Solubility (mg/ml)	Ali Solubility (mol/l)	Ali Class	Silicos-IT LogSw	Silicos-IT Solubility (mg/ml)	Silicos-IT Solubility (mol/l)	Silicos-IT class	GI absorption	BBB permeant	Pgp substrate	CYP1A2 inhibitor	CYP2C19 inhibitor	CYP2C9 inhibitor	CYP2D6 inhibitor	CYP3A4 inhibitor	log Kp (cm/s)	Lipinski #violations	Ghose #violations	Veber #violations	Egan #violations	Muegge #violations	Bioavailability Score	PAINS #alerts	Brenk #alerts	Leadlikeness #violations
FL1CHYNP0005	-11.7	Glyinflanin D	O=C(c1ccc2c(c1)C=CC(O2)(C)C)CC(=O)c1cc2C=CC(Oc2cc1O)(C)C	C25H24O5	404.46	30	12	0.28	4	5	1	116.62	72.83	3.7	5.16	5	2.48	5.1	4.29	-5.63	0.000947	2.34e-06	Moderately soluble	-6.44	0.000148	3.67e-07	Poorly soluble	-6.29	0.000207	5.12e-07	Poorly soluble	High	No	No	Yes	Yes	Yes	No	Yes	-5.1	0	0	0	0	1	0.55	0	1	2
FL3FAAGN0001	-11.6	Apigenin 7-glucoside-4'-p-coumarate	OCC1OC(Oc2cc(O)c3c(c2)oc(cc3=O)c2ccc(cc2)OC(=O)C=Cc2ccc(cc2)O)C(C(C1O)O)O	C30H26O12	578.52	42	22	0.2	8	12	6	147.22	196.35	2.8	3.65	1.56	-0.56	2.03	1.9	-5.59	0.0015	2.59e-06	Moderately soluble	-7.46	2e-05	3.45e-08	Poorly soluble	-4.82	0.00872	1.51e-05	Moderately soluble	Low	No	No	No	No	Yes	No	No	-7.24	3	2	1	1	3	0.17	0	2	3
FL4DAANI0009	-11.1	Sanggenol C	CC(=CCc1cc(ccc1O)C1Oc2c(CC=C(C)C)c(O)cc(c2C(=O)C1O)O)CCC=C(C)C	C30H36O6	492.6	36	12	0.37	8	6	4	143.73	107.22	4.48	7.55	5.9	2.93	6.4	5.45	-7.37	2.1e-05	4.27e-08	Poorly soluble	-9.64	1.14e-07	2.3e-10	Poorly soluble	-6.27	0.000266	5.4e-07	Poorly soluble	Low	No	Yes	No	No	No	No	Yes	-3.94	0	4	0	1	1	0.55	0	1	3
FL4D1ANP0001	-11	Kanzonol Z	CC(=CCc1cc(ccc1O)C1Oc2c(C(=O)C1O)ccc1c2C=CC(O1)(C)C)C	C25H26O5	406.47	30	12	0.32	3	5	2	116.53	75.99	3.83	4.85	4.33	2.55	4.78	4.07	-5.51	0.00125	3.06e-06	Moderately soluble	-6.18	0.000269	6.61e-07	Poorly soluble	-5.81	0.000624	1.53e-06	Moderately soluble	High	No	No	No	Yes	Yes	No	Yes	-5.34	0	0	0	0	0	0.55	0	1	2
FL5FAAGS0060	-11	Biondnoid A, Buddlenoid A, Kaempferol 7- (6"-p-coumarylglucoside)	O=C(OCC1OC(Oc2cc(O)c3c(c2)oc(c(c3=O)O)c2ccc(cc2)O)C(C(C1O)O)O)C=Cc1ccc(cc1)O	C30H26O13	594.52	43	22	0.2	8	13	7	149.51	216.58	2.25	2.47	1.62	-1.04	1.56	1.37	-4.93	0.00694	1.17e-05	Moderately soluble	-6.66	0.000129	2.18e-07	Poorly soluble	-4.23	0.0353	5.93e-05	Moderately soluble	Low	No	No	No	No	No	No	No	-8.17	3	2	1	1	3	0.17	0	1	2
FL3FALNP0003	-10.9	Brosimone G	CC(=CCCC1(C)C=Cc2c(O1)cc(c1c2oc(cc1=O)c1ccc(cc1O)O)O)C	C25H24O6	420.45	31	16	0.24	4	6	3	121.67	100.13	3.93	5.54	5.38	2.09	5.05	4.4	-6.05	0.00037	8.81e-07	Poorly soluble	-7.4	1.66e-05	3.96e-08	Poorly soluble	-6.46	0.000146	3.48e-07	Poorly soluble	High	No	No	No	No	Yes	No	Yes	-4.93	0	0	0	0	1	0.55	0	1	2
FLID1CNP0005	-10.9	Nitiducarpin	CC(=CCCC1(C)C=Cc2c(O1)ccc1c2OCC2C1Oc1c2cc2c(c1)OCO2)C	C26H26O5	418.48	31	12	0.38	3	5	0	118.4	46.15	4.76	5.84	5.5	3.78	5.54	5.08	-6.2	0.000263	6.28e-07	Poorly soluble	-6.58	0.00011	2.63e-07	Poorly soluble	-6.57	0.000113	2.7e-07	Poorly soluble	High	Yes	No	No	Yes	Yes	Yes	Yes	-4.71	0	0	0	0	1	0.55	0	1	2
FL1C1ANI0027	-10.8	Gemichalcone B	CC(=CCc1c(O)ccc(c1O)C(=O)C=Cc1ccc(cc1)O)COC(=O)C=Cc1ccc(cc1)O	C29H26O7	486.51	36	18	0.1	10	7	4	138.57	124.29	3.87	6.16	4.93	2.86	5.45	4.65	-6.45	0.000174	3.57e-07	Poorly soluble	-8.55	1.36e-06	2.8e-09	Poorly soluble	-6.07	0.000411	8.45e-07	Poorly soluble	Low	No	No	No	No	Yes	No	No	-4.89	0	2	0	0	1	0.55	0	2	3
FL1CHYNP0009	-10.8	Glycyrdione B	CC(=CCc1cc(C(=O)CC(=O)c2ccc3c(c2)C=CC(O3)(C)C)c(cc1O)O)C	C25H26O5	406.47	30	12	0.28	6	5	2	118.24	83.83	3.11	5.81	5.14	2.48	5.45	4.4	-5.92	0.000488	1.2e-06	Moderately soluble	-7.34	1.86e-05	4.56e-08	Poorly soluble	-6.12	0.00031	7.62e-07	Poorly soluble	High	No	No	No	No	Yes	No	Yes	-4.65	0	0	0	0	1	0.55	0	2	2
FL2FA9NS0008	-10.8	Pinocembrin 7-O-benzoate	O=C(c1ccccc1)Oc1cc2OC(CC(=O)c2c(c1)O)c1ccccc1	C22H16O5	360.36	27	18	0.09	4	5	1	98.92	72.83	3.29	4.64	3.99	2.85	4.03	3.76	-5.23	0.00214	5.93e-06	Moderately soluble	-5.9	0.000458	1.27e-06	Moderately soluble	-6.73	6.76e-05	1.87e-07	Poorly soluble	High	Yes	No	Yes	Yes	Yes	No	Yes	-5.2	0	0	0	0	0	0.55	0	1	2
FL2FAANP0013	-10.8	Paratocarpin J	O=C1CC(Oc2c1c(O)c1c(c2)OC(CC1)(C)C)c1ccc2c(c1)CCC(O2)(C)C	C25H28O5	408.49	30	12	0.48	1	5	1	115.13	64.99	4.26	5.06	4.98	2.97	5.66	4.59	-5.79	0.000662	1.62e-06	Moderately soluble	-6.17	0.000278	6.81e-07	Poorly soluble	-7.15	2.89e-05	7.08e-08	Poorly soluble	High	Yes	Yes	No	Yes	Yes	No	Yes	-5.2	0	0	0	0	1	0.55	0	0	2
FL3FFAGS0015	-10.7	8-Hydroxyapigenin 8- (6"-E-p-coumaroylglucoside)	O=C(OCC1OC(Oc2c(O)cc(c3c2oc(cc3=O)c2ccc(cc2)O)O)C(C(C1O)O)O)C=Cc1ccc(cc1)O	C30H26O13	594.52	43	22	0.2	8	13	7	149.51	216.58	2.45	2.26	1.62	-1.04	1.56	1.37	-4.8	0.00941	1.58e-05	Moderately soluble	-6.44	0.000214	3.59e-07	Poorly soluble	-4.23	0.0353	5.93e-05	Moderately soluble	Low	No	No	No	No	No	No	No	-8.32	3	2	1	1	3	0.17	0	1	2
FLIE1ANI0005	-10.7	Puerarol	CC(=CCc1cc2c(cc1O)oc(=O)c1c2oc2c1ccc(c2)O)CCC=C(C)C	C25H24O5	404.46	30	17	0.24	5	5	2	121.09	83.81	4.05	6.55	6.34	3.88	6.21	5.41	-6.56	0.000111	2.73e-07	Poorly soluble	-8.11	3.15e-06	7.8e-09	Poorly soluble	-7.5	1.28e-05	3.16e-08	Poorly soluble	High	No	No	No	Yes	Yes	No	No	-4.12	0	1	0	1	1	0.55	0	2	2
FL1C1ANP0006	-10.6	Sophoradochromene	CC(=CCc1c(O)ccc(c1O)C(=O)C=Cc1cc(CC=C(C)C)c2c(c1)C=CC(O2)(C)C)C	C30H34O4	458.59	34	12	0.3	7	4	2	141.86	66.76	5.23	8.31	6.98	4.23	7.58	6.47	-7.72	8.78e-06	1.92e-08	Poorly soluble	-9.58	1.22e-07	2.65e-10	Poorly soluble	-7.07	3.88e-05	8.45e-08	Poorly soluble	Low	No	Yes	No	No	No	No	Yes	-3.2	1	2	0	1	1	0.55	0	2	2
FL1C1LNI0004	-10.6	Demethoxyisogemichalcone C	CC(=CCc1c(O)ccc(c1O)C(=O)C=Cc1ccc(cc1O)O)COC(=O)C=Cc1ccc(cc1)O	C29H26O8	502.51	37	18	0.1	10	8	5	140.59	144.52	3.65	5.8	4.64	2.34	4.98	4.28	-6.31	0.000246	4.9e-07	Poorly soluble	-8.6	1.25e-06	2.48e-09	Poorly soluble	-5.48	0.00166	3.31e-06	Moderately soluble	Low	No	No	No	No	Yes	No	No	-5.25	1	2	1	1	1	0.55	0	2	3
FL2FAANP0005	-10.6	Euchrenone a2	CC(=CCc1cc(ccc1O)C1CC(=O)c2c(O1)c1C=CC(Oc1cc2O)(C)C)C	C25H26O5	406.47	30	12	0.32	3	5	2	117.39	75.99	4.05	5.6	5.06	2.82	5.2	4.55	-5.99	0.00042	1.03e-06	Moderately soluble	-6.96	4.48e-05	1.1e-07	Poorly soluble	-6.04	0.000367	9.04e-07	Poorly soluble	High	No	No	No	Yes	Yes	No	Yes	-4.8	0	0	0	0	1	0.55	0	1	2
FL2FAANP0012	-10.6	Cycloaltilisin 7	CC(=CCCC1(C)C=Cc2c(O1)cc(c1c2OC(CC1=O)c1ccc(cc1)O)O)C	C25H26O5	406.47	30	12	0.32	4	5	2	117.23	75.99	3.91	5.62	5.28	2.82	5.06	4.54	-5.93	0.000475	1.17e-06	Moderately soluble	-6.98	4.27e-05	1.05e-07	Poorly soluble	-6.06	0.000352	8.67e-07	Poorly soluble	High	No	No	No	Yes	Yes	No	Yes	-4.79	0	0	0	0	1	0.55	0	1	2
FL3FAAGS0033	-10.6	Apigenin 7-rhamnoside-4'-rutinoside	OC1C(O)C(Oc2ccc(cc2)c2cc(=O)c3c(o2)cc(cc3O)OC2OC(C)C(C(C2O)O)O)OC(C1O)COC1OC(C)C(C(C1O)O)O	C33H40O18	724.66	51	16	0.55	8	18	10	168.29	287.89	0.73	-1.14	-2.6	-4.32	-2.68	-2	-3.32	0.348	0.00048	Soluble	-4.41	0.0279	3.86e-05	Moderately soluble	-0.23	430	0.593	Soluble	Low	No	Yes	No	No	No	No	No	-11.53	3	4	1	1	4	0.17	0	0	2
FL3FACND0001	-10.6	Epimedokoreanin A	CC(=C)C1Oc2c(C1)c1oc(cc(=O)c1c(c2)O)c1cc(O)c2c(c1)C(O)C(C(O2)(C)C)O	C25H24O8	452.45	33	16	0.32	2	8	4	121.38	129.59	3.47	3.22	2.99	0.58	3.74	2.8	-4.9	0.00569	1.26e-05	Moderately soluble	-5.61	0.0011	2.43e-06	Moderately soluble	-5.47	0.00154	3.4e-06	Moderately soluble	High	No	No	No	No	Yes	No	Yes	-6.77	0	0	0	0	0	0.55	0	1	1
FL5FA9NN0001	-10.6	(-) -8- (2-Carboxy-1-phenylethyl) -3,5,7-trihydroxyflavone delta-lactone	O=C1Oc2cc(O)c3c(c2C(C1)c1ccccc1)oc(c(c3=O)O)c1ccccc1	C24H16O6	400.38	30	22	0.08	2	6	2	110.8	96.97	3.01	4.4	4.31	2.29	4.54	3.71	-5.51	0.00125	3.13e-06	Moderately soluble	-6.15	0.000281	7.02e-07	Poorly soluble	-7.65	9.05e-06	2.26e-08	Poorly soluble	High	No	No	Yes	No	Yes	No	No	-5.62	0	0	0	0	0	0.55	0	1	2
[truncated: 1 more columns]
