# Supplementary material for: Virtual screening of flavonoids as potential RIPK1 inhibitors for neurodegeneration therapy
Source: PeerJ. 2024 Jan 22;12:e16762. doi: 10.7717/peerj.16762 (PMC10809995; doi:10.7717/peerj.16762)
Supplement: Supplemental Information 3 [file peerj-12-16762-s003.xlsx]

## Sheet: flavonoids
ID	Base	Name	Molecular Weight (g/mol)	Molecular Formula	Smiles	ID	Torsions
FLIFHXNS0006	Metabolomics	(-) -4,11,12a-Trihydroxy-9-methoxyrotenone	330.073952802	C17H14O7	COc(c4)cc(O3)c(c(O)4)C(=O)C(O)(C23)c(c1)c(OC2)c(O)cc1	FLIFHXNS0006	4
FLIFHXNS0005	Metabolomics	(-) -4,9,11,12a-Tetrahydroxyrotenone	316.058302738	C16H12O7	Oc(c4)cc(O3)c(c(O)4)C(=O)C(O)(C23)c(c1)c(OC2)c(O)cc1	FLIFHXNS0005	4
FL5FA9NN0001	Metabolomics	(-) -8- (2-Carboxy-1-phenylethyl) -3,5,7-trihydroxyflavone delta-lactone	400.094688244	C24H16O6	c(c5)c(ccc5)C(c41)CC(=O)Oc(cc(c(c34)C(C(=C(O3)c(c2)cccc2)O)=O)O)1	FL5FA9NN0001	4
FLIDHXNS0002	Metabolomics	(-) -Acanthocarpan	328.058302738	C17H12O7	C(O1)Oc(c2)c1cc(O3)c2C(O)(C6)C([H])3c(c4)c(O6)c(O5)c(OC5)c4	FLIDHXNS0002	1
FLIF1LNP0001	Metabolomics	(-) -cis-Deguelin	394.141638436	C23H22O6	c(c5)([C@@]14[H])c(cc(c5OC)OC)OC[C@]1(Oc(c3C4=O)c(C=2)c(cc3)OC(C2)(C)C)[H]	FLIF1LNP0001	2
FLIDHXNP0001	Metabolomics	(-) -Glyceollin I	338.115423686	C20H18O5	C([H])(c35)(C(COc3c(c(cc5)4)C=CC(C)(C)O4)(O)1)Oc(c2)c(ccc(O)2)1	FLIDHXNP0001	2
FLIDHXNP0002	Metabolomics	(-) -Glyceollin II	338.115423686	C20H18O5	c(c(O)5)cc(c(c5)1)C(C4)(O)C([H])(c(c3)c(O4)cc(c32)OC(C=C2)(C)C)O1	FLIDHXNP0002	2
FLIDHXNS0003	Metabolomics	(-) -Glycinol, 3,6a,9-Trihydroxypterocarpan	272.068473494	C15H12O5	Oc(c4)cc(O3)c(c4)C([H])(O1)C(O)(C3)c(c2)c(cc(O)c2)1	FLIDHXNS0003	3
FL2F19NP0001	Metabolomics	(-) -Isolonchocarpin	306.125594442	C20H18O3	C(C3)(c(c4)cccc4)Oc(c2C(=O)3)c(c(cc2)1)C=CC(C)(C)O1	FL2F19NP0001	1
FL3FADCS0002	Metabolomics	(-) -Isoscoparin	462.116211546	C22H22O11	O(c23)C(=CC(=O)c(c(c([C@H](C(O)4)O[C@H]([C@H](C4O)O)CO)c(O)c3)O)2)c(c1)cc(c(c1)O)OC	FL3FADCS0002	11
FLID1ANS0001	Metabolomics	(-) -Medicarpin	270.089208936	C16H14O4	COc(c4)cc(O1)c(c4)C([H])(C2)C([H])1c(c3)c(cc(O)c3)O2	FLID1ANS0001	2
FLIC1LNS0001	Metabolomics	(-) -Mucronulatol	302.115423686	C17H18O5	COc(c3)c(O)c(OC)c(c3)[C@@]([H])(C1)Cc(c2)c(cc(O)c2)O1	FLIC1LNS0001	5
FLID1CNS0002	Metabolomics	(-) -Nissolin	286.084123558	C16H14O5	COc(c(O)4)c(O1)c(cc4)C([H])(C2)C([H])1c(c3)c(cc(O)c3)O2	FLID1CNS0002	3
FLID1ANI0001	Metabolomics	(-) -Phaseollidin	324.136159128	C20H20O4	c(O)(c4)ccc(c43)C([H])(C(CO3)([H])1)Oc(c(CC=C(C)C)2)c1ccc(O)2	FLID1ANI0001	4
FLIC1LNP0003	Metabolomics	(-) -Phaseollinisoflavan	324.136159128	C20H20O4	C(C1)(c(c4O)ccc(c34)OC(C=C3)(C)C)([H])Cc(c2)c(cc(O)c2)O1	FLIC1LNP0003	3
FLIC1LNS0002	Metabolomics	(-) -Sativan	286.120509064	C17H18O4	COc(c3)cc(OC)c(c3)[C@]([H])(C1)Cc(c2)c(cc(O)c2)O1	FLIC1LNS0002	4
FLIB1LNS0001	Metabolomics	(-) -Sophorol, (3R) -Sophorol	300.063388116	C16H12O6	Oc(c4)cc(O3)c(c4)C(=O)C([H])(C3)c(c1)c(O)cc(O2)c(OC2)1	FLIB1LNS0001	3
FLID2ANS0001	Metabolomics	(-) -Sparticarpin	300.099773622	C17H16O5	COc(c4)c(OC)cc(c34)[C@]([H])(O1)[C@@]([H])(CO3)c(c2)c(cc(O)c2)1	FLID2ANS0001	3
FLIB1LNI0001	Metabolomics	(+-) -5-Deoxykievitone	340.13107375	C20H20O5	C(c(c1O)c(O2)c(C(C(c(c3)c(O)cc(O)c3)C2)=O)cc1)C=C(C)C	FLIB1LNI0001	6
FLIBALNS0002	Metabolomics	(+-) -Dalbergioidin	288.063388116	C15H12O6	Oc(c3)cc(O)c(c3)C(C2)C(=O)c(c(O)1)c(O2)cc(O)c1	FLIBALNS0002	5
FLIC1LNS0011	Metabolomics	(+-) -Mucronulatol	302.115423686	C17H18O5	COc(c3)c(O)c(OC)c(c3)C(C1)Cc(c2)c(cc(O)c2)O1	FLIC1LNS0011	5
FLIFHXNP0004	Metabolomics	(+) -12a-Hydroxyerythynone	440.147117744	C24H24O8	O(c(c2)c(O1)c(c(O3)c2C(=O)C(c54)(C3COc4cc(OC)c(OC)c5)O)C=CC1(C)C)C	FLIFHXNP0004	4
FL2FA9NM0009	Metabolomics	(+) -6,8-Di-C-methylpinocembrin 5-methyl ether	298.120509064	C18H18O4	O(C2c(c3)cccc3)c(c1C)c(C(=O)C2)c(c(c1O)C)OC	FL2FA9NM0009	3
FLIBAANI0001	Metabolomics	(+) -Dihydrowighteone	340.13107375	C20H20O5	C(c(c(O)1)c(O)cc(O3)c1C(C(C3)c(c2)ccc(O)c2)=O)C=C(C)C	FLIBAANI0001	6
FLIBHXNI0002	Metabolomics	(+) -Echinoisoflavanone	400.152203122	C22H24O7	c(c1CC=C(C)C)(ccc(C(C3=O)(COc(c32)cc(cc2O)O)O)c(OC)1)OC	FLIBHXNI0002	8
FL1DA9NR0004	Metabolomics	(+) -Linderatin	394.214409448	C25H30O4	O=C(c(c(O)2)c(cc(c(C(C3C(C)C)C=C(C)CC3)2)O)O)CCc(c1)cccc1	FL1DA9NR0004	9
FLIDHXNS0001	Metabolomics	(+) -Pisatin, 6a-Hydroxy-3-methoxy-8,9-methylenedioxypterocarpan	314.07903818	C17H14O6	COc(c5)cc(O4)c(c5)C([H])(O1)C(O)(C4)c(c2)c(cc(O3)c(OC3)2)1	FLIDHXNS0001	2
FL1CA9NF0004	Metabolomics	(+) -Tephropurpurin, [ (+) -5",5"-dimethyl-4"alpha-acacetoxytetrahydrofurano (2",3"-b) -dihydrofurano (4',5'-h) -2'-methoxy-6'-hydroxychalcone ]	424.152203122	C24H24O7	O=C(C=Cc(c4)cccc4)c(c(O)1)c(cc(O2)c1C([H])(C(OC(C)=O)3)C([H])2OC(C)(C)3)OC	FL1CA9NF0004	7
FL1CA9NF0001	Metabolomics	(+) -Tephrosone	352.13107375	C21H20O5	OC(C1(C)C)C(c23)([H])C([H])(Oc2ccc(C(=O)C=Cc(c4)cccc4)c3O)O1	FL1CA9NF0001	5
FLIC1LNS0003	Metabolomics	(+) -Vestitol	272.104859	C16H16O4	COc(c3)cc(O)c(c3)[C@@]([H])(C1)Cc(c2)c(cc(O)c2)O1	FLIC1LNS0003	4
FL63A8NS0001	Metabolomics	(2R-cis) -2- (2,5-Dihydroxyphenyl) -3,4-dihydro-2H-1-benzopyran-3,5,7-triol	290.07903818	C15H14O6	Oc(c3)cc(c(O)c3)C(O1)C(O)Cc(c(O)2)c(cc(O)c2)1	FL63A8NS0001	6
FL4DDBNS0001	Metabolomics	(2R,3R) -3-Hydroxy-5,7,4'-trimethoxyflavanone	330.110338308	C18H18O6	c(c12)(OC)cc(OC)cc(OC(c(c3)ccc(OC)c3)(C(C2=O)([H])O)[H])1	FL4DDBNS0001	5
FL4DCDNI0002	Metabolomics	(2R,3R) -3,5,4'-Trihydroxy-7,3'-dimethoxy-6-prenylflavanone	400.152203122	C22H24O7	O(C)c(c3CC=C(C)C)cc(c2c3O)OC(C(C(=O)2)O)c(c1)ccc(c(OC)1)O	FL4DCDNI0002	8
FL63A9NS0002	Metabolomics	(2R,3R) -3,5,7,3',5'-Pentahydroxyflavan	290.07903818	C15H14O6	Oc(c3)cc(cc(O)3)C(O1)C(O)Cc(c(O)2)c(cc(O)c2)1	FL63A9NS0002	6
FL4DAAGS0012	Metabolomics	(2R,3R) -3,5,7,4'-Tetrahydroxyflavanone 7- (6- [ 4-Hydroxy-2-methylenebutanoyl ] glucoside)	548.152990982	C26H28O13	Oc(c4)ccc(c4)C(C(O)3)Oc(c(C3=O)1)cc(OC(O2)C(O)C(O)C(C2COC(C(=C)CCO)=O)O)cc1O	FL4DAAGS0012	16
FL4DF9NS0001	Metabolomics	(2R,3R) -3,5,8-Trihydroxy-7-methoxyflavanone	302.07903818	C16H14O6	COc(c3)c(O)c(O1)c(c(O)3)C(=O)C(O)C(c(c2)cccc2)1	FL4DF9NS0001	5
FL4DF8NS0003	Metabolomics	(2R,3R) -5,2'-Dihydroxy-7,8-dimethoxy-3-O-acetylflavanone	374.100167552	C19H18O8	c(c1OC)(OC)cc(c(C2=O)c(OC(c(c3)c(O)ccc3)C2OC(C)=O)1)O	FL4DF8NS0003	7
FL4DA9NS0005	Metabolomics	(2R,3R) -5,7-Di-O-methylpinobanksin	300.099773622	C17H16O5	COc(c3)cc(O1)c(c(OC)3)C(=O)[C@H](O)[C@H]1c(c2)cccc2	FL4DA9NS0005	4
FL4DCANS0002	Metabolomics	(2R,3R) -Aromadendrin 7-methyl ether 3-acetate	344.089602866	C18H16O7	c(c21)(O)cc(OC)cc(O[C@H](c(c3)ccc(O)c3)[C@H](C2=O)OC(C)=O)1	FL4DCANS0002	6
FL4DA9NS0006	Metabolomics	(2R,3R) -Pinobanksin 3-acetate	314.07903818	C17H14O6	CC(=O)OC(C(=O)2)C(Oc(c3)c(c(O)cc(O)3)2)c(c1)cccc1	FL4DA9NS0006	5
FL4DCENS0002	Metabolomics	(2R,3S) -3,5,3'-Trihydroxy-7,4'-dimethoxyflavanone	332.089602866	C17H16O7	COc(c3)cc(O1)c(c(O)3)C(=O)C(O)C1c(c2)cc(O)c(OC)c2	FL4DCENS0002	6
FL4DCANS0003	Metabolomics	(2R,3S) -5,4'-Dihydroxy-7-methoxy-3-O-acetylflavanone	344.089602866	C18H16O7	c(c21)(O)cc(OC)cc(OC(c(c3)ccc(O)c3)C(C2=O)OC(C)=O)1	FL4DCANS0003	6
FL4DA9NI0004	Metabolomics	(2R,3S)-3,5,7-Trihydroxy-6-geranylflavanone	408.193674006	C25H28O5	c(C(=O)3)(c1OC(C(O)3)c(c2)cccc2)c(c(CC=C(C)CCC=C(C)C)c(c1)O)O	FL4DA9NI0004	9
FL2FA8NS0010	Metabolomics	(2R) -5-Hydroxy-7,2',3'-trimethoxyflavanone	330.110338308	C18H18O6	O(C(c(c(OC)3)cccc3OC)2)c(c1C(=O)C2)cc(OC)cc1O	FL2FA8NS0010	5
FL2FCANM0002	Metabolomics	(2R) -5,4'-Dihydroxy-7-methoxy-6-methylflavanone	300.099773622	C17H16O5	COc(c1)c(C)c(O)c(C(=O)3)c1OC(C3)c(c2)ccc(O)c2	FL2FCANM0002	4
FL4DALNP0001	Metabolomics	(2S,3S) -3,5,7-Trihydroxy-2'-methoxy-6",6"-dimethylpyrano [ 2",3":4',3' ] flavanone	384.120902994	C21H20O7	O(c43)C(C(C(=O)c3c(cc(O)c4)O)O)c(c2)c(c(c(c2)1)C=CC(C)(C)O1)OC	FL4DALNP0001	5
FL2FALNI0039	Metabolomics	(2S) -2'-Methoxykurarinone	452.219888756	C27H32O6	O(c(c3)c(c2c(CC(C(C)=C)CC=C(C)C)c3O)C(=O)CC(O2)c(c1OC)ccc(c1)O)C	FL2FALNI0039	10
FL6FDDNS0001	Metabolomics	(2S) -4'-Hydroxy-5,7,3'-trimethoxyflavan	316.13107375	C18H20O5	c(c12)(OC)cc(OC)cc1OC(c(c3)cc(OC)c(O)c3)CC2	FL6FDDNS0001	5
FL2FAANP0015	Metabolomics	(2S) -4',5-Dihydroxy-8-hydroxymethyl-6",6"-dimethylpyrano [ 2",3":7,6 ] flavanone	368.125988372	C21H20O6	O(c24)C(CC(c2c(O)c(c3c(CO)4)C=CC(C)(C)O3)=O)c(c1)ccc(O)c1	FL2FAANP0015	5
FL2FAENP0001	Metabolomics	(2S) -5,3'-Dihydroxy-4'-methoxy-6",6"-dimethylpyrano [ 2",3":7,8 ] flavanone	368.125988372	C21H20O6	O(c21)C(c(c4)cc(O)c(OC)c4)CC(=O)c(c(O)cc(O3)c2C=CC(C)(C)3)1	FL2FAENP0001	4
FL2FCDGS0002	Metabolomics	(2S) -5,4'-Dihydroxy-7,3'-dimethoxyflavanone 4'-apiosyl- (1->2) -glucoside	610.189770418	C28H34O15	Oc(c5)c(C(=O)4)c(cc5OC)OC(C4)c(c1)cc(c(OC(C2OC(C(O)3)OCC3(CO)O)OC(CO)C(C(O)2)O)c1)OC	FL2FCDGS0002	16
FL2FECNS0008	Metabolomics	(2S) -5,6,7,3',4'-Pentamethoxyflavanone	374.136553058	C20H22O7	c(C(=O)1)(c3OC)c(cc(c3OC)OC)OC(c(c2)cc(c(c2)OC)OC)C1	FL2FECNS0008	6
FL2FGANS0004	Metabolomics	(2S) -5,6,7,8,4'-Pentamethoxyflavanone	374.136553058	C20H22O7	O(C)c(c31)c(c(c(OC)c(C(=O)CC(O3)c(c2)ccc(OC)c2)1)OC)OC	FL2FGANS0004	6
FL2FDCNS0001	Metabolomics	(2S) -5,7-Dimethoxy-3',4'-methylenedioxyflavanone	328.094688244	C18H16O6	O(C(c(c4)cc(c3c4)OCO3)2)c(c(C(=O)C2)1)cc(OC)cc1OC	FL2FDCNS0001	3
FL2FALNI0032	Metabolomics	(2S) -5,7,2',4'-Tetrahydroxy-8-prenyl-5'- (1,1-dimethylallyl) flavanone	424.188588628	C25H28O6	Oc(c3C(C)(C)C=C)cc(c(c3)C(C1)Oc(c2CC=C(C)C)c(c(cc(O)2)O)C1=O)O	FL2FALNI0032	9
FL2FACGS0018	Metabolomics	(2S) -5,7,3',4'-Tetrahydroxyflavanone 3'- (6-p-coumaroylglucoside)	596.152990982	C30H28O13	C(C(O)5)(C(OC(C5O)Oc(c(O)4)cc(cc4)C(C2)Oc(c3)c(c(O)cc3O)C2=O)COC(C=Cc(c1)ccc(O)c1)=O)O	FL2FACGS0018	15
FL2FALNI0033	Metabolomics	(2S) -5,7,4'-Trihydroxy-2'-methoxy-8-prenyl-5'- (1,1-dimethylallyl) flavanone	438.204238692	C26H30O6	C(C=C(C)C)c(c3O)c(O1)c(c(O)c3)C(=O)CC(c(c2)c(OC)cc(c2C(C=C)(C)C)O)1	FL2FALNI0033	9
FL2FADNI0006	Metabolomics	(2S) -5,7,4'-Trihydroxy-3'-methoxy-6- (1,1-dimethylallyl) flavanone	370.141638436	C21H22O6	c(c1)(C(C3)Oc(c2)c(C(=O)3)c(O)c(c(O)2)C(C)(C)C=C)cc(c(O)c1)OC	FL2FADNI0006	7
FL2FAANI0022	Metabolomics	(2S) -5,7,4'-Trihydroxy-6- (1,1-dimethylallyl) flavanone	340.13107375	C20H20O5	C=CC(C)(C)c(c(O)3)c(O)c(C(=O)2)c(c3)OC(C2)c(c1)ccc(O)c1	FL2FAANI0022	6
FL4DA8NP0002	Metabolomics	(3R) -3-Methoxyminimiflorin	436.188588628	C26H28O6	O(C(C)(C)4)c(c(CC=C(C)C)1)c(C=C4)c(O)c(C(=O)2)c1OC(c(c(O)3)cccc3)C2OC	FL4DA8NP0002	6
FLID1CNS0007	Metabolomics	(6aR,11aR) -3,8-Dihydroxy-9-methoxypterocarpan	286.084123558	C16H14O5	COc(c4)c(O)cc(c43)C(C1)C(O3)c(c2)c(cc(O)c2)O1	FLID1CNS0007	3
FLID1CNS0008	Metabolomics	(6aR,11aR) -8-Hydroxy-3,9-dimethoxypterocarpan	300.099773622	C17H16O5	COc(c4)cc(O3)c(c4)C(O1)C(C3)c(c2)c(cc(OC)c(O)2)1	FLID1CNS0008	3
FL3FA9NP0006	Metabolomics	(9R,10S) -rel- (-) -9,10-bis (Acetyloxy) -9,10-dihydro-5-methoxy-8,8-dimethyl-2-phenyl-4H,8H-benzo [ 1,2-b:3,4-b' ] dipyran-4-one	452.147117744	C25H24O8	O(c42)C(=CC(=O)c2c(cc(c43)OC(C(OC(C)=O)C3OC(C)=O)(C)C)OC)c(c1)cccc1	FL3FA9NP0006	6
FLNC29NS0004	Metabolomics	(R) -2,4,5-Trimethoxydalbergiquinol	284.141244506	C18H20O3	c(c(OC)1)(OC)cc(c([C@](c(c2)cccc2)([H])C=C)c1)OC	FLNC29NS0004	6
FLNC49NS0001	Metabolomics	(R) -3,4Dimethoxydalbergionequinol	286.120509064	C17H18O4	COc(c(O)2)c(OC)c(O)c(c2)[C@]([H])(C=C)c(c1)cccc1	FLNC49NS0001	7
FLNC29NS0003	Metabolomics	(R) -5-Hydroxy-2,4-dimethoxydalbergiquinol	270.125594442	C17H18O3	COc(c2)c(O)cc(c(OC)2)[C@]([H])(C=C)c(c1)cccc1	FLNC29NS0003	6
FLNC29NS0001	Metabolomics	(S) -5,3'-Dihydroxy-2,4-dimethoxydalbergiquinol	286.120509064	C17H18O4	COc(c2)c(O)cc(c(OC)2)[C@]([H])(C=C)c(c1)cc(O)cc1	FLNC29NS0001	7
FL1DA9NR0003	Metabolomics	1- (2,5-dihydro-6,8-dihydroxy-3-methyl-1-benzoxepin-7-yl) -3-phenyl-1-propanone	324.136159128	C20H20O4	CC(C3)=CCc(c(O3)1)c(c(C(=O)CCc(c2)cccc2)c(O)c1)O	FL1DA9NR0003	6
FLIDBANI0003	Metabolomics	1-Methoxyficifolinol	422.20932407	C26H30O5	C(Cc(c4OC)c(O)cc(c41)OCC(c32)C(Oc(cc(O)c(c3)CC=C(C)C)2)1)=C(C)C	FLIDBANI0003	7
FLIDBANI0001	Metabolomics	1-Methoxyphaseollidin, 3,9-Dihydroxy-1-methoxy-10-prenylpterocarpan	354.146723814	C21H22O5	COc(c21)cc(O)cc1OCC(c34)C2Oc3c(CC=C(C)C)c(cc4)O	FLIDBANI0001	5
FLIEDANI0001	Metabolomics	1-O-Methylglycyrol, 5-O-Methylglycyrol	380.125988372	C22H20O6	C(C)(C)=CCc(c(OC)1)c(OC)cc(O4)c1c(c2C(=O)4)oc(c3)c2ccc3O	FLIEDANI0001	5
FLNAA9NF0001	Metabolomics	1,2-Dihydro-5-hydroxy-2- (1-hydroxy-1-methylethyl) -4- (3-methylbutyryl) -6-phenylfurano [ 2,3-h ] [ 1 ] benzopyran-8-one	422.172938564	C25H26O6	c(c12)(c(C(=O)CC(C)C)c(c(C(c(c4)cccc4)=3)c2OC(=O)C3)O)OC(C(C)(C)O)C1	FLNAA9NF0001	7
FLNAA9NF0004	Metabolomics	1,2-Dihydro-5-hydroxy-2- (1-hydroxy-1-methylethyl) -4- (butyryl) -6-phenylfurano [ 2,3-h ] [ 1 ] benzopyran-8-one	408.1572885	C24H24O6	c(c43)(CC(O4)C(C)(C)O)c(O1)c(c(c(C(=O)CCC)3)O)C(c(c2)cccc2)=CC(=O)1	FLNAA9NF0004	7
FLNAA9NF0003	Metabolomics	1,2-Dihydro-5-hydroxy-2- (1-hydroxy-1-methylethyl) -4- (isobutyryl) -6-phenylfurano [ 2,3-h ] [ 1 ] benzopyran-8-one	408.1572885	C24H24O6	C(C(c(c(O)4)c(c(c(c42)OC(=O)C=C2c(c3)cccc3)1)OC(C(C)(C)O)C1)=O)(C)C	FLNAA9NF0003	6
FLIAALNP0010	Metabolomics	1",2"-Dihydro-2'-hydroxycycloosajin	436.188588628	C26H28O6	O(C5(C)C)c(c(CC5)2)c(c(c(C(=O)3)c2OC=C(c(c(O)4)ccc(OC)c4)3)1)CCC(C)(C)O1	FLIAALNP0010	3
FLIAALNP0011	Metabolomics	1",2"-Dihydro-8-hydroxyisopentanyl-2'-methoxy-4'-O-methylalpinumisoflavone	468.214803378	C27H32O7	CC(C)(O)CCc(c42)c(c1c(O)c2C(C(=CO4)c(c3)c(cc(c3)OC)OC)=O)OC(CC1)(C)C	FLIAALNP0011	8
FLIAAFNP0001	Metabolomics	1",2"-Dihydro-8-hydroxyisopentanyl-3'-methoxy-4'-O-methylalpinumisoflavone	468.214803378	C27H32O7	O=C(c13)C(c(c4)cc(c(c4)OC)OC)=COc1c(c(c2c3O)OC(CC2)(C)C)CCC(C)(C)O	FLIAAFNP0001	8
FLIAADNP0001	Metabolomics	1",2"-Dihydro-O-methylcyclopomiferin	436.188588628	C26H28O6	C(C)(C)(O1)CCc(c34)c(c(C2)c(c3C(=O)C(c(c5)cc(c(O)c5)OC)=CO4)OC(C)(C)C2)1	FLIAADNP0001	3
FL2FAANP0018	Metabolomics	1"'-Hydroxy-2"',3"'-Epoxylupinifolin, 5,4-Dihydroxy-8- (1-hydroxy-2,3-epoxy-3-methylbutyl) -6",6"-dimethylpyrano [ 2",3":7,6 ] flavanone	438.167853186	C25H26O7	C(O)(c(c54)c(c(c(O)c4C=CC(O5)(C)C)3)OC(CC3=O)c(c2)ccc(c2)O)C(O1)C1(C)C	FL2FAANP0018	6
FLIFHXNP0003	Metabolomics	11-Hydroxytephrosin	426.13146768	C23H22O8	c(c54)c(O)c(c3c4C=CC(O5)(C)C)C(C(C2O3)(c(c1)c(OC2)cc(c1OC)OC)O)=O	FLIFHXNP0003	4
FLIFHXGF0002	Metabolomics	12-Dihydrodalbin, 12-Dihydrodalbinol O-glucoside	590.199941174	C29H34O13	C(O)C(O1)[C@@H]([C@H](O)[C@H](O)[C@@H]1OCC(=C)C(O2)Cc(c36)c(ccc3C(C(C(O6)4)(c(c5)c(cc(OC)c(OC)5)OC4)O)O)2)O	FLIFHXGF0002	13
FLIFHXNF0010	Metabolomics	12-Dihydrodalbinol	428.147117744	C23H24O8	C(O1)C(O5)C(O)(C(O)c(c53)ccc(O4)c(CC4C(CO)=C)3)c(c2)c1cc(c2OC)OC	FLIFHXNF0010	7
FLIFHXNF0003	Metabolomics	12-Hydroxyerosone, 12a-Hydroxyerosone, 5,6,6aalpha,13a-Tetrahydro-13aalpha-hydroxy-2,3-dimethoxy-13H-benzo [ a ] furo [ 2,3-i ] xanthene-13-one	368.089602866	C20H16O7	o(c12)ccc1cc(C5=O)c(OC(C5(O)4)COc(c34)cc(OC)c(c3)OC)c2	FLIFHXNF0003	3
FLIFHXNF0001	Metabolomics	12a-Hydroxydolineone	352.058302738	C19H12O7	c(c56)c(c(cc5OCO6)1)OCC(O2)C(C(c(c4)c2cc(c43)occ3)=O)1O	FLIFHXNF0001	1
FLIFHXNF0006	Metabolomics	12a-Hydroxyisomillettone	394.10525293	C22H18O7	C(c45)(O)(C(=O)1)C(COc(cc(O6)c(OC6)c5)4)Oc(c23)c(ccc2OC(C(C)=C)C3)1	FLIFHXNF0006	2
FLIFHXNS0001	Metabolomics	12a-Hydroxymunduserone	358.10525293	C19H18O7	c(c4OC)(OC)cc(c(c4)1)OCC(O3)C(C(c(c32)ccc(OC)c2)=O)1O	FLIFHXNS0001	4
FLIFHXNF0005	Metabolomics	12a-Hydroxypachyrrhizone	382.068867424	C20H14O8	O(C)c(c62)c(o1)c(cc2C(C(C(O6)5)(O)c(c3)c(OC5)cc(O4)c(OC4)3)=O)cc1	FLIFHXNF0005	2
FLIFHXNF0002	Metabolomics	12a-Methoxydolineone	366.073952802	C20H14O7	O=C(C34OC)c(c(OC3COc(c5)c4cc(O6)c(OC6)5)1)cc(c2)c(oc2)c1	FLIFHXNF0002	1
FLIFHXNF0007	Metabolomics	12a-Methoxyrotenone	424.152203122	C24H24O7	c(c4)(O5)c(CC5C(C)=C)c(c3c4)OC(C2)C(OC)(C3=O)c(c1O2)cc(OC)c(OC)c1	FLIFHXNF0007	4
FL3F9CNS0001	Metabolomics	2- (1,3-Benzodioxol-5-yl) -5-hydroxy-6,8-dimethoxy-4H-1-benzopyran-4-one	342.073952802	C18H14O7	c(c41)(OCO4)ccc(C(O2)=CC(c(c3O)c2c(OC)cc3OC)=O)c1	FL3F9CNS0001	4
FL3F18NF0001	Metabolomics	2- (2-Methoxyphenyl) -4H-furo [ 2,3-h ] -1-benzopyran-4-one	292.073558872	C18H12O4	C(c24)(=O)C=C(Oc2c(c3cc4)cco3)c(c1)c(OC)ccc1	FL3F18NF0001	2
FL6FA9NS0003	Metabolomics	2- (3,5-Dimethoxyphenyl) -3,4-dihydro-7-methoxy-2H-1-benzopyran-5-ol	316.13107375	C18H20O5	c(C(C3)Oc(c(C3)2)cc(OC)cc2O)(c1)cc(OC)cc(OC)1	FL6FA9NS0003	5
FL3F1ANF0002	Metabolomics	2- (4-Methoxyphenyl) -4H-furo [ 2,3-h ] -1-benzopyran-4-one	292.073558872	C18H12O4	c(C(O4)=CC(c(c43)ccc(c32)occ2)=O)(c1)ccc(OC)c1	FL3F1ANF0002	2
FLIEECNS0001	Metabolomics	2-Hydroxy-1,3-dimethoxy-8,9-methylenedioxycoumestan	356.05321736	C18H12O8	c(c5OC)c(O4)c(c(c5O)OC)c(o1)c(C4=O)c(c3)c(cc(c32)OCO2)1	FLIEECNS0001	3
FL1DRTNS0010	Metabolomics	2-Hydroxy-3,4,6-trimethoxydihydrochalcone	316.13107375	C18H20O5	c(c2OC)(OC)cc(c(c2O)CCC(=O)c(c1)cccc1)OC	FL1DRTNS0010	8
FLID4CNS0001	Metabolomics	2-Hydroxy-4-methoxypterocarpin	344.089602866	C18H16O7	c(c45)c(O3)c(cc4OCO5)C(C31)COc(c2OC)c(cc(c2OC)O)1	FLID4CNS0001	3
FL1DRTNS0011	Metabolomics	2-Hydroxy-4,5,6-trimethoxydihydrochalcone	316.13107375	C18H20O5	c(c1CCC(=O)c(c2)cccc2)(O)cc(c(c1OC)OC)OC	FL1DRTNS0011	8
FL1CQUNM0002	Metabolomics	2-Hydroxy-7,8-dehydrograndiflorone	328.13107375	C19H20O5	C(C(=C2O)C(C(C(C2(C)C)=O)(C)C)=O)(=O)C=Cc(c1)c(O)ccc1	FL1CQUNM0002	4
FLIE2CNS0001	Metabolomics	2-Hydroxyflemichapparin C	326.042652674	C17H10O7	COc(c5)c(O)cc(c54)c(o1)c(C(=O)O4)c(c2)c(cc(O3)c(OC3)2)1	FLIE2CNS0001	2
FLID2CNS0001	Metabolomics	2-Hydroxyhomopterocarpin	314.07903818	C17H14O6	COc(c5)c(O)cc(c45)C(O1)C(CO4)c(c2)c(cc(O3)c(OC3)2)1	FLID2CNS0001	2
FLIA1LNS0002	Metabolomics	2-Hydroxypseudobaptigenin	298.047738052	C16H10O6	Oc(c4)cc(O3)c(c4)C(=O)C(=C3)c(c1)c(O)cc(O2)c(OC2)1	FLIA1LNS0002	3
FL1DRTNS0006	Metabolomics	2-Methoxy-4-hydroxydihydrochalcone	256.109944378	C16H16O3	COc(c2)c(ccc(O)2)CCC(=O)c(c1)cccc1	FL1DRTNS0006	6
FLID2ANS0003	Metabolomics	2-Methoxyhomopterocarpin	314.115423686	C18H18O5	c(c4OC)c(c1cc4OC)C(O3)C(c(c32)ccc(OC)c2)CO1	FLID2ANS0003	3
FLID2ANS0002	Metabolomics	2-Methoxymedicarpin	300.099773622	C17H16O5	COc(c4)cc(O1)c(c4)C(C3)C1c(c2)c(O3)cc(O)c(OC)2	FLID2ANS0002	3
FLID2CNS0004	Metabolomics	2-Methoxypterocarpin	328.094688244	C18H16O6	c(c45)c(O3)c(cc4OCO5)C(C32)COc(c12)cc(c(c1)OC)OC	FLID2CNS0004	2
FLIJ1ANS0002	Metabolomics	2-O-Methylangolensin	286.120509064	C17H18O4	COc(c2)ccc(c2)C(C)C(=O)c(c1)c(OC)cc(O)c1	FLIJ1ANS0002	6
FL3FAACS0020	Metabolomics	2-O-Rhamnosylvitexin, Vitexin 2-O-rhamnoside	578.163555668	C27H30O14	c(c3O)c(c(C(O4)C(OC(O5)C(O)C(O)C(C5C)O)C(O)C(C4CO)O)c(c31)OC(c(c2)ccc(O)c2)=CC1=O)O	FL3FAACS0020	14
FLIDHXNI0010	Metabolomics	2-Prenyl-6a-hydroxyphaseollidin	408.193674006	C25H28O5	c(c4CC=C(C)C)(cc(O3)c(c4)C(C(C3)(O)2)Oc(c21)c(c(O)cc1)CC=C(C)C)O	FLIDHXNI0010	7
FL1DQUNM0001	Metabolomics	2,2,4-Trimethyl-6- (1-oxo-3-phenylpropyl) -1,3,5-cyclohexanetrione	300.136159128	C18H20O4	C(C(C2=O)C(C(C(C2C)=O)(C)C)=O)(=O)CCc(c1)cccc1	FL1DQUNM0001	4
FL1CELNS0003	Metabolomics	2,2'-Dihydroxy-3,4,5,6'-tetramethoxy-3',4'-methylenedioxychalcone	404.110732238	C20H20O9	COc(c3OC)cc(c(c3OC)O)C=CC(=O)c(c2OC)c(c(c1c2)OCO1)O	FL1CELNS0003	9
FL1C98NS0001	Metabolomics	2,2'-Dihydroxychalcone	240.07864425	C15H12O3	Oc(c2)c(ccc2)C=CC(=O)c(c1)c(O)ccc1	FL1C98NS0001	5
FL1CA8NS0001	Metabolomics	2,2',4'-Trihydroxy-6'-methoxychalcone	286.084123558	C16H14O5	COc(c1)c(C(=O)C=Cc(c2)c(O)ccc2)c(O)cc(O)1	FL1CA8NS0001	7
FLIAALNI0014	Metabolomics	2,3-Dehydrokievitol	370.10525293	C20H18O7	c(c3O)(C1=O)c(c(CC=C(CO)C)c(O)c3)OC=C(c(c2)c(O)cc(O)c2)1	FLIAALNI0014	9
FLIAALNI0003	Metabolomics	2,3-Dehydrokievitone	354.110338308	C20H18O6	c(c3O)(C1=O)c(c(CC=C(C)C)c(O)c3)OC=C(c(c2)c(O)cc(O)c2)1	FLIAALNI0003	7
FLIAALNI0015	Metabolomics	2,3-Dehydrokievitone hydrate	372.120902994	C20H20O7	c(c3O)(C1=O)c(c(CCC(C)(C)O)c(O)c3)OC=C(c(c2)c(O)cc(O)c2)1	FLIAALNI0015	9
FLIB1AGS0001	Metabolomics	2,3-Dihydro-ononin, Dihydroformononetin 7-O-glucoside	432.142032366	C22H24O9	c(c1)c(ccc1C(C(=O)4)COc(c42)cc(O[C@@H]([C@@H](O)3)OC(CO)[C@H](O)[C@@H]3O)cc2)OC	FLIB1AGS0001	9
FLIBALNP0007	Metabolomics	2,3-Dihydroauriculatin	422.172938564	C25H26O6	C(=C1)c(c4O)c(c(CC=C(C)C)c(c42)OCC(c(c3)c(cc(O)c3)O)C2=O)OC1(C)C	FLIBALNP0007	6
FL1CALNS0004	Metabolomics	2,3,4,2',4',6'-Hexamethoxychalcone	388.152203122	C21H24O7	COc(c1)c(C(C=Cc(c(OC)2)ccc(OC)c2OC)=O)c(cc1OC)OC	FL1CALNS0004	9
FL1CELNS0002	Metabolomics	2,3,4,5,2',3',4',6'-Octamethoxychalcone	448.173332494	C23H28O9	COc(c1C(=O)C=Cc(c2)c(OC)c(c(c2OC)OC)OC)c(c(cc(OC)1)OC)OC	FL1CELNS0002	11
FL1CELNS0005	Metabolomics	2,3,4,5,2',6'-Hexamethoxy-3',4'-methylenedioxychalcone	432.142032366	C22H24O9	c(O1)(c3)c(c(c(c(OC)3)C(=O)C=Cc(c2)c(OC)c(c(c2OC)OC)OC)OC)OC1	FL1CELNS0005	9
FL1CRTNS0005	Metabolomics	2,4-Dihydroxy-6,4'-dimethoxychalcone	300.099773622	C17H16O5	COc(c2)ccc(c2)C(=O)C=Cc(c(O)1)c(OC)cc(O)c1	FL1CRTNS0005	7
FL1C1LNP0001	Metabolomics	2,4,2'-Trihydroxy-6",6"-dimethyl-3'-prenylpyrano [ 2",3":4',5' ] chalcone	406.178023942	C25H26O5	CC(C)(O1)C=Cc(c2)c1c(c(O)c2C(=O)C=Cc(c3)c(O)cc(c3)O)CC=C(C)C	FL1C1LNP0001	8
FL1C1LNS0001	Metabolomics	2,4,2',4'-Tetrahydroxychalcone	272.068473494	C15H12O5	Oc(c2)cc(O)c(c2)C=CC(=O)c(c1)c(O)cc(O)c1	FL1C1LNS0001	7
FL1DRTNS0007	Metabolomics	2,4,4'-Trihydroxydihydrochalcone	258.089208936	C15H14O4	Oc(c2)ccc(c2)C(=O)CCc(c1)c(O)cc(O)c1	FL1DRTNS0007	7
FL1DRTNS0002	Metabolomics	2,4'-Dihydroxy-4-methoxydihydrochalcone	272.104859	C16H16O4	COc(c1)cc(O)c(CCC(=O)c(c2)ccc(O)c2)c1	FL1DRTNS0002	7
FL1DRTNS0008	Metabolomics	2,4'-Dihydroxy-4,6-dimethoxydihydrochalcone	302.115423686	C17H18O5	COc(c1)cc(OC)c(CCC(=O)c(c2)ccc(O)c2)c(O)1	FL1DRTNS0008	8
FL2FHYNM0001	Metabolomics	2,5-Dihydroxy-7-methoxy-6-methylflavanone	300.099773622	C17H16O5	COc(c1)c(C)c(O)c(C(=O)3)c1OC(O)(C3)c(c2)cccc2	FL2FHYNM0001	4
FL2FHYNM0002	Metabolomics	2,5-Dihydroxy-7-methoxy-8-methylflavanone	300.099773622	C17H16O5	COc(c3)c(C)c(O1)c(c(O)3)C(=O)CC(O)(c(c2)cccc2)1	FL2FHYNM0002	4
FL2FHYGS0001	Metabolomics	2,5,7,4'-Tetrahydroxyflavanone 7-glucoside	450.116211546	C21H22O11	c(c1)(OC(O4)C(O)C(O)C(O)C4CO)cc(O2)c(C(CC2(c(c3)ccc(O)c3)O)=O)c1O	FL2FHYGS0001	11
FL1B1CNS0002	Metabolomics	2,6,3'-Trihydroxy-4'-methoxy-2-benzylcoumaranone	302.07903818	C16H14O6	COc(c3)c(O)cc(c3)CC(O)(O1)C(=O)c(c2)c(cc(O)c2)1	FL1B1CNS0002	6
FLID4GNS0001	Metabolomics	2,8-Dihydroxy-3,4,9,10-tetramethoxypterocarpan	376.115817616	C19H20O8	c(c4O)c(c(c(c4OC)OC)1)C(O2)C(c(c3)c2c(c(c3O)OC)OC)CO1	FLID4GNS0001	6
FLID2CNS0002	Metabolomics	2,8-Dihydroxy-3,9-dimethoxypterocarpan	316.094688244	C17H16O6	COc(c4)c(O)cc(c34)C(O1)C(CO3)c(c2)c(cc(OC)c(O)2)1	FLID2CNS0002	4
FLID2GNS0001	Metabolomics	2,8-Dihydroxy-3,9,10-trimethoxypterocarpan	346.10525293	C18H18O7	c(c1O)c(C24)c(OC(c(c(OC4)3)cc(O)c(OC)c3)2)c(c1OC)OC	FLID2GNS0001	5
FL1CHYNS0001	Metabolomics	2'-beta-Dihydroxychalcone	240.07864425	C15H12O3	Oc(c2)c(ccc2)C(=O)C=C(O)c(c1)cccc1	FL1CHYNS0001	4
FLIAADNI0001	Metabolomics	2'-Deoxypiscerythrone	368.125988372	C21H20O6	c(c(O)3)c(O)c(c(c3)1)C(C(c(c2)cc(c(O)c2OC)CC=C(C)C)=CO1)=O	FLIAADNI0001	8
CHEMBL144278	CHEMBL	2'-Hydroxy Flavone, 2'-Hydroxyflavone	238.24	C15H10O3	O=c1cc(-c2ccccc2O)oc2ccccc12	CHEMBL144278	2
FL1CA8NS0003	Metabolomics	2'-Hydroxy-2,3,4',6'-tetramethoxychalcone	344.125988372	C19H20O6	c(c(OC)2)(cccc2OC)C=CC(c(c(O)1)c(OC)cc(OC)c1)=O	FL1CA8NS0003	8
FL1CA8NS0002	Metabolomics	2'-Hydroxy-2,4',6'-trimethoxychalcone	314.115423686	C18H18O5	c(c1C(=O)C=Cc(c2)c(OC)ccc2)(O)cc(OC)cc1OC	FL1CA8NS0002	7
FL1CDFNS0001	Metabolomics	2'-Hydroxy-3,4,4',6'-tetramethoxychalcone	344.125988372	C19H20O6	c(c1C(=O)C=Cc(c2)cc(OC)c(OC)c2)(O)cc(OC)cc1OC	FL1CDFNS0001	8
FL1CDKNS0001	Metabolomics	2'-Hydroxy-3,4,5,4',6'-pentamethoxychalcone	374.136553058	C20H22O7	COc(c(C(=O)C=Cc(c2)cc(OC)c(OC)c2OC)1)cc(cc1O)OC	FL1CDKNS0001	9
FL5FALNS0015	Metabolomics	2'-Hydroxy-3,5,7,4',5'-pentamethoxyflavone	388.115817616	C20H20O8	c(c1OC)(C3=O)c(OC(=C3OC)c(c2)c(cc(OC)c(OC)2)O)cc(c1)OC	FL5FALNS0015	7
FL5F3LNS0001	Metabolomics	2'-Hydroxy-3,7,8,4',5'-pentamethoxyflavone	388.115817616	C20H20O8	COc(c1)c(C(O2)=C(C(=O)c(c3)c2c(c(c3)OC)OC)OC)cc(c(O)1)OC	FL5F3LNS0001	7
FL1CE9NS0005	Metabolomics	2'-Hydroxy-3',4',6'-trimethoxychalcone	314.115423686	C18H18O5	c(c2OC)(OC)cc(c(c2O)C(=O)C=Cc(c1)cccc1)OC	FL1CE9NS0005	7
FL1DE9NS0004	Metabolomics	2'-Hydroxy-3',4',6'-trimethoxydihydrochalcone	316.13107375	C18H20O5	c(c2OC)(OC)cc(c(c2O)C(=O)CCc(c1)cccc1)OC	FL1DE9NS0004	8
FL1CECNS0004	Metabolomics	2'-Hydroxy-3',4',6',3,4-pentamethoxychalcone	374.136553058	C20H22O7	COc(c2OC)cc(c(c2O)C(=O)C=Cc(c1)ccc(c1OC)OC)OC	FL1CECNS0004	9
FL1D19NS0002	Metabolomics	2'-Hydroxy-4'-methoxy-3-phenylpropiophenone	256.109944378	C16H16O3	COc(c2)cc(O)c(c2)C(=O)CCc(c1)cccc1	FL1D19NS0002	6
FLII1CNS0003	Metabolomics	2'-Hydroxy-4'-methoxy-5,6-methylenedioxy-2-phenylbenzofuran	284.068473494	C16H12O5	COc(c4)cc(O)c(c4)c(c1)oc(c2)c(cc(O3)c(OC3)2)1	FLII1CNS0003	3
FL1DA9NM0002	Metabolomics	2'-Hydroxy-4',6'-dimethoxy-3'-methyldihydrochalcone	300.136159128	C18H20O4	c(c2C)(OC)cc(c(c2O)C(=O)CCc(c1)cccc1)OC	FL1DA9NM0002	7
FLIAALNS0009	Metabolomics	2'-Hydroxy-5'-methoxybiochanin A	330.073952802	C17H14O7	COc(c3)c(OC)cc(c(O)3)C(=C1)C(=O)c(c(O)2)c(cc(O)c2)O1	FLIAALNS0009	6
FL1DECNF0001	Metabolomics	2'-Hydroxy-5',6'-dimethoxy-3,4-methylenedioxyfurano [ 2",3":4',3' ] dihydrochalcone	370.10525293	C20H18O7	c(c34)cc(cc3OCO4)CCC(=O)c(c1O)c(c(c(o2)c(cc2)1)OC)OC	FL1DECNF0001	7
FL1CA9NI0006	Metabolomics	2'-Hydroxy-6'-methoxy-4'-prenyloxychalcone	338.151809192	C21H22O4	COc(c(C(=O)C=Cc(c2)cccc2)1)cc(cc1O)OCC=C(C)C	FL1CA9NI0006	8
FL1DA9NI0004	Metabolomics	2'-Hydroxy-6'-methoxy-4'-prenyloxydihydrochalcone	340.167459256	C21H24O4	COc(c(C(=O)CCc(c2)cccc2)1)cc(cc1O)OCC=C(C)C	FL1DA9NI0004	9
FL6F1LNS0001	Metabolomics	2'-Hydroxy-7-methoxy-4',5'-methylenedioxyflavan	300.099773622	C17H16O5	COc(c4)cc(O1)c(c4)CC[C@H]1c(c2)c(O)cc(O3)c(OC3)2	FL6F1LNS0001	3
FLIA1LNS0010	Metabolomics	2'-Hydroxy-7,3',4'-trimethoxyisoflavone	328.094688244	C18H16O6	c(c1O)(OC)c(OC)ccc1C(C3=O)=COc(c32)cc(OC)cc2	FLIA1LNS0010	5
FLIAALNS0003	Metabolomics	2'-Hydroxybiochanin A	300.063388116	C16H12O6	COc(c3)cc(O)c(c3)C(=C1)C(=O)c(c(O)2)c(cc(O)c2)O1	FLIAALNS0003	5
FLIA1LNS0003	Metabolomics	2'-Hydroxydaidzein	270.05282343	C15H10O5	Oc(c3)cc(O)c(c3)C(=C1)C(=O)c(c2)c(cc(O)c2)O1	FLIA1LNS0003	4
FLIA1LGS0002	Metabolomics	2'-Hydroxydaidzein 7,4'-di-O-glucoside	594.15847029	C27H30O15	O[C@@H]([C@@H](O)1)[C@H](Oc(c2)ccc(C3=O)c(OC=C3c(c4)c(cc(O[C@@H](C5O)O[C@@H]([C@H](O)C(O)5)CO)c4)O)2)OC([C@H](O)1)CO	FLIA1LGS0002	16
FLIB1LNS0003	Metabolomics	2'-Hydroxydihydrodaidzein	272.068473494	C15H12O5	Oc(c3)cc(O)c(c3)C(C1)C(=O)c(c2)c(cc(O)c2)O1	FLIB1LNS0003	4
FL1C19NF0001	Metabolomics	2'-Hydroxyfurano [ 2",3":4',3' ] chalcone	264.07864425	C17H12O3	O=C(C=Cc(c3)cccc3)c(c1)c(O)c(c2)c(oc2)c1	FL1C19NF0001	4
FLIAALNS0002	Metabolomics	2'-Hydroxygenistein	286.047738052	C15H10O6	Oc(c3)cc(O)c(c3)C(=C2)C(=O)c(c(O)1)c(O2)cc(O)c1	FLIAALNS0002	5
FLIAALNI0018	Metabolomics	2'-Hydroxyisolupalbigenin	422.172938564	C25H26O6	c(c3CC=C(C)C)(ccc(c3O)C(=C2)C(c(c1O2)c(O)cc(O)c(CC=C(C)C)1)=O)O	FLIAALNI0018	9
FL2FALNM0002	Metabolomics	2'-Hydroxymatteucinol	330.110338308	C18H18O6	O(C(c(c3)c(O)cc(OC)c3)2)c(c1C)c(C(=O)C2)c(c(c1O)C)O	FL2FALNM0002	5
FLIAALNI0010	Metabolomics	2'-Hydroxypiscerythrinetin	398.136553058	C22H22O7	c(O2)(c1C(C(c(c3O)cc(c(OC)c3CC=C(C)C)OC)=C2)=O)cc(O)cc1O	FLIAALNI0010	8
FL1D19NS0003	Metabolomics	2'-Methoxy-4'-hydroxydihydrochalcone	256.109944378	C16H16O3	COc(c2)c(ccc(O)2)C(=O)CCc(c1)cccc1	FL1D19NS0003	6
FLIAALNS0004	Metabolomics	2'-Methoxybiochanin A	314.07903818	C17H14O6	COc(c3)cc(OC)c(c3)C(=C1)C(=O)c(c(O)2)c(cc(O)c2)O1	FLIAALNS0004	5
FL1CA9NP0010	Metabolomics	2'-Methoxyhelikrausichalcone	354.146723814	C21H22O5	COc(c2C(=O)C=Cc(c3)cccc3)cc(c(c2O)1)OC(C)(C)C(O)C1	FL1CA9NP0010	6
FLIAALNI0008	Metabolomics	2'-Methoxylupalbigenin	436.188588628	C26H28O6	Oc(c3CC=C(C)C)ccc(c3OC)C(=C2)C(=O)c(c(O)1)c(O2)cc(c(CC=C(C)C)1)O	FLIAALNI0008	9
FLIBALNP0006	Metabolomics	2'-O-Methylcajanone	436.188588628	C26H28O6	CC(C)=CCc(c(O)4)cc(c(c4)OC)C(C3)C(c(c2O3)c(O)c(C=1)c(c2)OC(C)(C)C1)=O	FLIBALNP0006	6
FLIC1LNI0001	Metabolomics	2'-O-Methylphaseollidinisoflavan	340.167459256	C21H24O4	C(c(c1OC)c(ccc(C(C2)Cc(c3)c(cc(O)c3)O2)1)O)C=C(C)C	FLIC1LNI0001	6
FLIC1LNP0004	Metabolomics	2'-O-Methylphaseollinisoflavan	338.151809192	C21H22O4	c(c4)c(C1)c(cc(O)4)OCC(c(c3)c(c(c(c3)2)C=CC(C)(C)O2)OC)1	FLIC1LNP0004	3
FLICWXNS0005	Metabolomics	2'-O-Methylsepiol	300.099773622	C17H16O5	COc(c3)c(O)c(OC)c(c3)C(C1)=Cc(c2)c(cc(O)c2)O1	FLICWXNS0005	5
CHEMBL1801017	CHEMBL	2',3'-Dimethoxy Flavone, 2',3'-Dimethoxyflavone	282.3	C17H14O4	COc1cccc(-c2cc(=O)c3ccccc3o2)c1OC	CHEMBL1801017	3
FL1CE9NS0006	Metabolomics	2',3',4',6'-Tetramethoxychalcone	328.13107375	C19H20O5	C(c(c(OC)2)c(c(c(OC)c2)OC)OC)(=O)C=Cc(c1)cccc1	FL1CE9NS0006	7
CHEMBL1374610	CHEMBL	2',4'-Dihydroxy Flavone	254.24	C15H10O4	O=c1cc(-c2ccc(O)cc2O)oc2ccccc12	CHEMBL1374610	3
FL1CE8NS0001	Metabolomics	2',4'-Dihydroxy-2,3',6'-trimethoxychalcone	330.110338308	C18H18O6	c(c1O)(OC)c(O)cc(c1C(=O)C=Cc(c2)c(OC)ccc2)OC	FL1CE8NS0001	8
FL2F1LNF0001	Metabolomics	2',4'-Dihydroxy-2"- (1-hydroxy-1-methylethyl) dihydrofuro [ 2,3-h ] flavanone	356.125988372	C20H20O6	c(c41)(c(c(cc4)3)CC(O3)C(C)(C)O)OC(c(c2)c(O)cc(O)c2)CC(=O)1	FL2F1LNF0001	5
FL1C1CNS0006	Metabolomics	2',4'-Dihydroxy-3,4-dimethoxychalcone	300.099773622	C17H16O5	COc(c1)c(OC)cc(C=CC(=O)c(c2)c(O)cc(O)c2)c1	FL1C1CNS0006	7
FL1D1CNS0003	Metabolomics	2',4'-Dihydroxy-3,4-methylenedioxydihydrochalcone	286.084123558	C16H14O5	Oc(c3)cc(O)c(c3)C(=O)CCc(c1)cc(O2)c(OC2)c1	FL1D1CNS0003	6
FL1DBFNS0001	Metabolomics	2',4'-Dihydroxy-3,4,6'-trimethoxydihydrochalcone	332.125988372	C18H20O6	c(c(C(=O)CCc(c2)cc(OC)c(OC)c2)1)(OC)cc(O)cc1O	FL1DBFNS0001	9
FL1C19NI0002	Metabolomics	2',4'-Dihydroxy-3'- (1,1-dimethyl-2-propenyl) chalcone	308.141244506	C20H20O3	C=CC(C)(C)c(c1O)c(ccc1C(=O)C=Cc(c2)cccc2)O	FL1C19NI0002	7
FL1CE9NI0003	Metabolomics	2',4'-Dihydroxy-3'-isovaleryloxy-6'-methoxychalcone	370.141638436	C21H22O6	COc(c2)c(c(c(OC(=O)CC(C)C)c(O)2)O)C(=O)C=Cc(c1)cccc1	FL1CE9NI0003	10
FL1CE9NS0002	Metabolomics	2',4'-Dihydroxy-3',6'-dimethoxychalcone	300.099773622	C17H16O5	COc(c1)c(C(=O)C=Cc(c2)cccc2)c(O)c(OC)c(O)1	FL1CE9NS0002	7
FL1CA9NP0006	Metabolomics	2',4'-Dihydroxy-3',6",6"-trimethylpyrano [ 2",3":6',5' ] chalcone	336.136159128	C21H20O4	c(c23)(OC(C=C3)(C)C)c(c(c(c(O)2)C)O)C(=O)C=Cc(c1)cccc1	FL1CA9NP0006	5
FL1CBANS0002	Metabolomics	2',4'-Dihydroxy-4,6'-dimethoxychalcone	300.099773622	C17H16O5	COc(c2)ccc(c2)C=CC(=O)c(c(O)1)c(OC)cc(O)c1	FL1CBANS0002	7
FL1DBBNS0001	Metabolomics	2',4'-Dihydroxy-4,6'-dimethoxydihydrochalcone	302.115423686	C17H18O5	COc(c2)ccc(c2)CCC(=O)c(c(O)1)c(OC)cc(O)c1	FL1DBBNS0001	8
FLII1CNS0004	Metabolomics	2',4'-Dihydroxy-5,6-dimethoxy-2-phenylbenzofuran	286.084123558	C16H14O5	COc(c1)c(OC)cc(o2)c1cc2c(c3)c(O)cc(O)c3	FLII1CNS0004	5
FLII1CNS0002	Metabolomics	2',4'-Dihydroxy-5,6-methylenedioxy-2-phenylbenzofuran	270.05282343	C15H10O5	Oc(c4)cc(O)c(c4)c(c1)oc(c2)c(cc(O3)c(OC3)2)1	FLII1CNS0002	3
FLIAALNS0008	Metabolomics	2',4'-Dihydroxy-5,7-dimethoxyisoflavone	314.07903818	C17H14O6	COc(c3)cc(O2)c(c(OC)3)C(=O)C(=C2)c(c1)c(O)cc(O)c1	FLIAALNS0008	5
FL1DBCNS0001	Metabolomics	2',4'-Dihydroxy-6'-methoxy-3,4-methylenedioxydihydrochalcone	316.094688244	C17H16O6	COc(c1)c(C(=O)CCc(c2)cc(O3)c(OC3)c2)c(O)cc(O)1	FL1DBCNS0001	7
FL1DA9NC0015	Metabolomics	2',4'-Dihydroxy-6'-methoxy-3'- (2-hydroxybenzyl) -5'- (3 x 2-hydroxybenzyl) dihydrochalcone	696.272318256	C44H40O8	COc(c3Cc(c4)c(ccc4Cc(c5)c(ccc5Cc(c6)c(O)ccc6)O)O)c(c(c(c(O)3)Cc(c2O)cccc2)O)C(=O)CCc(c1)cccc1	FL1DA9NC0015	19
FL1CE9NI0002	Metabolomics	2',4'-Dihydroxy-6'-methoxy-3'- (2-methylbutyryloxy) chalcone	370.141638436	C21H22O6	COc(c2)c(c(c(OC(=O)C(C)CC)c(O)2)O)C(=O)C=Cc(c1)cccc1	FL1CE9NI0002	10
FL1CA9NI0003	Metabolomics	2',4'-Dihydroxy-6'-methoxy-3'-prenylchalcone	338.151809192	C21H22O4	COc(c2)c(c(c(CC=C(C)C)c(O)2)O)C(=O)C=Cc(c1)cccc1	FL1CA9NI0003	8
FL1CA9NM0005	Metabolomics	2',4'-Dihydroxy-6'-methoxy-3',5'-dimethylchalcone	298.120509064	C18H18O4	c(c2C)(c(c(c(c2O)C(=O)C=Cc(c1)cccc1)OC)C)O	FL1CA9NM0005	6
FL1C19NS0001	Metabolomics	2',4'-Dihydroxychalcone	240.07864425	C15H12O3	Oc(c2)cc(O)c(c2)C(=O)C=Cc(c1)cccc1	FL1C19NS0001	5
FL1D19NS0001	Metabolomics	2',4'-Dihydroxydihydrochalcone	242.094294314	C15H14O3	Oc(c2)cc(O)c(c2)C(=O)CCc(c1)cccc1	FL1D19NS0001	6
FL1C1AGS0011	Metabolomics	2',4',4-Trihydroxy-3'-prenylchalcone 4'-O-glucoside	486.188982558	C26H30O9	C(=Cc(c3)ccc(O)c3)C(=O)c(c2)c(O)c(c(c2)OC(O1)C(C(C(C(CO)1)O)O)O)CC=C(C)C	FL1C1AGS0011	14
FL1C3CGS0026	Metabolomics	2',4',4-Trihydroxy-3',3-dimethoxychalcone 4'-O-glucoside	478.147511674	C23H26O11	OC(C1O)C(Oc(c(OC)2)ccc(C(=O)C=Cc(c3)cc(c(c3)O)OC)c(O)2)OC(CO)C1O	FL1C3CGS0026	14
FL1C3CNS0004	Metabolomics	2',4',4-Trihydroxy-3',3-methoxychalcone	316.094688244	C17H16O6	COc(c1)c(O)ccc(C=CC(=O)c(c2)c(O)c(OC)c(O)c2)1	FL1C3CNS0004	8
FL1DA9NP0001	Metabolomics	2',4',4"-Trihydroxy-3',6",6"-trimethylpyrano [ 2",3":6',5' ] dihydrochalcone	356.162373878	C21H24O5	c(c32)(c(c(c(c(C(O)CC(O3)(C)C)2)O)C)O)C(=O)CCc(c1)cccc1	FL1DA9NP0001	7
FL2FALNM0001	Metabolomics	2',4',5,7-Tetramethoxy-8-methylflavanone	358.141638436	C20H22O6	COc(c3)c(C(=O)1)c(c(C)c3OC)OC(c(c2)c(cc(OC)c2)OC)C1	FL2FALNM0001	5
FL1DA9NP0002	Metabolomics	2',4',5"-Trihydroxy-3',6",6"-trimethylpyrano [ 2",3":6',5' ] dihydrochalcone	356.162373878	C21H24O5	O(c12)C(C)(C)C(O)Cc1c(c(c(O)c2C(=O)CCc(c3)cccc3)C)O	FL1DA9NP0002	7
FL1DE9NI0001	Metabolomics	2',4',6'-Trihydroxy-3'-methoxy-5'-prenyldihydrochalcone	356.162373878	C21H24O5	COc(c2O)c(O)c(c(c(CC=C(C)C)2)O)C(=O)CCc(c1)cccc1	FL1DE9NI0001	10
FL1DA9NI0001	Metabolomics	2',4',6'-Trihydroxy-3'-prenyldihydrochalcone	326.151809192	C20H22O4	C(c(c1O)c(cc(c1C(=O)CCc(c2)cccc2)O)O)C=C(C)C	FL1DA9NI0001	9
FL1DA9NI0005	Metabolomics	2',4',6'-Trihydroxy-3',5'-diprenyldihydrochalcone	394.214409448	C25H30O4	C(=O)(CCc(c2)cccc2)c(c(O)1)c(O)c(CC=C(C)C)c(O)c(CC=C(C)C)1	FL1DA9NI0005	11
FL1CABNS0001	Metabolomics	2',4',6'-Trihydroxy-4-methoxychalcone	286.084123558	C16H14O5	COc(c2)ccc(c2)C=CC(=O)c(c(O)1)c(O)cc(O)c1	FL1CABNS0001	7
FL1DABNS0001	Metabolomics	2',4',6'-Trihydroxy-4-methoxydihydrochalcone	288.099773622	C16H16O5	COc(c2)ccc(c2)CCC(=O)c(c(O)1)c(O)cc(O)c1	FL1DABNS0001	8
FL1CA9NS0001	Metabolomics	2',4',6'-Trihydroxychalcone	256.073558872	C15H12O4	Oc(c1)cc(O)c(C(=O)C=Cc(c2)cccc2)c(O)1	FL1CA9NS0001	6
FL1DA9NS0001	Metabolomics	2',4',6'-Trihydroxydihydrochalcone	258.089208936	C15H14O4	Oc(c1)cc(O)c(C(=O)CCc(c2)cccc2)c(O)1	FL1DA9NS0001	7
FL1DDCNS0001	Metabolomics	2',4',6'-Trimethoxy-3,4-methylenedioxydihydrochalcone	344.125988372	C19H20O6	c(O3)(c1)c(OC3)ccc(CCC(c(c(OC)2)c(OC)cc(OC)c2)=O)1	FL1DDCNS0001	7
FL1DACNP0001	Metabolomics	2',4',6',3-Tetrahydroxy-3'-geranyl-6",6"-dimethylpyrano [ 2",3":4,5 ] dihydrochalcone	492.251188884	C30H36O6	Oc(c(CC=C(C)CCC=C(C)C)1)cc(O)c(C(CCc(c2)cc(O)c(O3)c2C=CC(C)(C)3)=O)c(O)1	FL1DACNP0001	13
FL1CHYGS0001	Metabolomics	2',4',6',beta-Tetrahydroxychalcone 2'-glucoside	434.121296924	C21H22O10	[C@@H]([C@@H]1Oc(c3)c(c(cc(O)3)O)C(CC(=O)c(c2)cccc2)=O)(O)[C@@H](O)[C@@H](O)C(O1)CO	FL1CHYGS0001	13
FL1CHYGS0002	Metabolomics	2',4',6',beta-Tetrahydroxychalcone 4'-glucoside	434.121296924	C21H22O10	[C@@H](O1)(Oc(c2)cc(c(C(CC(=O)c(c3)cccc3)=O)c2O)O)[C@@H](O)[C@@H](O)[C@@H](O)C1CO	FL1CHYGS0002	13
FL1DHXNS0004	Metabolomics	2',4',alpha-Trihydroxy-4-methoxydihydrochalcone	288.099773622	C16H16O5	COc(c2)ccc(c2)CC(O)C(=O)c(c1)c(O)cc(O)c1	FL1DHXNS0004	8
FL1CHYNS0005	Metabolomics	2',4',beta-Trihydroxy-6'-methoxychalcone	286.084123558	C16H14O5	COc(c2)c(c(O)cc(O)2)C(=O)CC(=O)c(c1)cccc1	FL1CHYNS0005	7
FL1C9ANS0002	Metabolomics	2',5'-Dihydroxy-4-methoxychalcone	270.089208936	C16H14O4	COc(c2)ccc(c2)C=CC(=O)c(c1)c(O)ccc(O)1	FL1C9ANS0002	6
FL1CGANS0001	Metabolomics	2',5'-Dihydroxy-4,3',4',6'-tetramethoxychalcone	360.120902994	C19H20O7	C(c(c2O)c(c(c(c2OC)OC)O)OC)(=O)C=Cc(c1)ccc(OC)c1	FL1CGANS0001	9
FL3F98NS0005	Metabolomics	2',5'-Dihydroxyflavone	254.057908808	C15H10O4	Oc(c3)cc(c(O)c3)C(=C1)Oc(c2)c(ccc2)C(=O)1	FL3F98NS0005	3
FL3F98NS0013	Metabolomics	2',5'-Dihydroxyflavone 5'-acetate	296.068473494	C17H12O5	CC(=O)Oc(c3)cc(c(O)c3)C(=C1)Oc(c2)c(ccc2)C(=O)1	FL3F98NS0013	4
FL1DCFNS0001	Metabolomics	2',6'-Dihydroxy-3,4,4'-trimethoxydihydrochalcone	332.125988372	C18H20O6	c(C(=O)CCc(c2)cc(OC)c(OC)c2)(c(O)1)c(O)cc(OC)c1	FL1DCFNS0001	9
FL1CA9NR0002	Metabolomics	2',6'-Dihydroxy-3'- (1-p-menthen-3-yl) -4'-methoxychalcone	406.214409448	C26H30O4	c(c(O)1)(C(C3C(C)C)C=C(CC3)C)c(cc(O)c(C(=O)C=Cc(c2)cccc2)1)OC	FL1CA9NR0002	8
FL1DGANS0001	Metabolomics	2',6'-Dihydroxy-4,3'-dimethoxy-4',5'-methylenedioxydihydrochalcone	346.10525293	C18H18O7	C(c(c3O)c(c(c(c3OC)2)OCO2)O)(=O)CCc(c1)ccc(OC)c1	FL1DGANS0001	8
FL1DA9NC0014	Metabolomics	2',6'-Dihydroxy-4'-methoxy-3'- (2-hydroxybenzyl) dihydrochalcone	378.146723814	C23H22O5	C(=O)(CCc(c3)cccc3)c(c2O)c(O)c(c(c2)OC)Cc(c1)c(ccc1)O	FL1DA9NC0014	10
FL1DA9NM0007	Metabolomics	2',6'-Dihydroxy-4'-methoxy-3'-methyldihydrochalcone	286.120509064	C17H18O4	COc(c1)c(C)c(O)c(C(=O)CCc(c2)cccc2)c(O)1	FL1DA9NM0007	7
FL1DA9NI0002	Metabolomics	2',6'-Dihydroxy-4'-methoxy-3'-prenyldihydrochalcone	340.167459256	C21H24O4	C(c(c1O)c(cc(c1C(=O)CCc(c2)cccc2)O)OC)C=C(C)C	FL1DA9NI0002	9
FL1CA9NS0002	Metabolomics	2',6'-Dihydroxy-4'-methoxychalcone	270.089208936	C16H14O4	COc(c1)cc(O)c(C(=O)C=Cc(c2)cccc2)c(O)1	FL1CA9NS0002	6
FL1DA9NS0002	Metabolomics	2',6'-Dihydroxy-4'-methoxydihydrochalcone	272.104859	C16H16O4	COc(c1)cc(O)c(C(=O)CCc(c2)cccc2)c(O)1	FL1DA9NS0002	7
FL1CA9NI0005	Metabolomics	2',6'-Dihydroxy-4'-prenyloxychalcone	324.136159128	C20H20O4	c(C(=O)C=Cc(c2)cccc2)(c1O)c(cc(c1)OCC=C(C)C)O	FL1CA9NI0005	8
FL1DA9NI0003	Metabolomics	2',6'-Dihydroxy-4'-prenyloxydihydrochalcone	326.151809192	C20H22O4	c(C(=O)CCc(c2)cccc2)(c1O)c(cc(c1)OCC=C(C)C)O	FL1DA9NI0003	9
FL1DE9NS0002	Metabolomics	2',6'-Dimethoxy-3',4'-methylenedioxydihydrochalcone	314.115423686	C18H18O5	C(c(c(OC)3)c(c(c2c3)OCO2)OC)(=O)CCc(c1)cccc1	FL1DE9NS0002	6
FL1CHYNS0004	Metabolomics	2',6',beta-Trihydroxy-4'-methoxychalcone	286.084123558	C16H14O5	COc(c1)cc(O)c(C(=O)CC(=O)c(c2)cccc2)c(O)1	FL1CHYNS0004	7
FL2FALNI0027	Metabolomics	2'4'-Dihydroxy-5'- (1",1"-dimethylallyl) -6-C-prenylpinocembrin	424.188588628	C25H28O6	Oc(c3C(C)(C)C=C)cc(O)c(c3)C(C1)Oc(c2)c(c(c(CC=C(C)C)c2O)O)C(=O)1	FL2FALNI0027	9
FL4DFAGS0002	Metabolomics	2"-Acetylcallunin	508.121690854	C23H24O13	c(c4)(ccc(c4)C(C3O)Oc(c(C3=O)1)c(OC(O2)C(OC(C)=O)C(O)C(C2CO)O)c(cc1O)O)O	FL4DFAGS0002	13
FL3FADCS0021	Metabolomics	2"-O-alpha-L-Rhamnosyl-6-C-fucosyl-3'-methoxyluteolin	592.179205732	C28H32O14	c(c(C(O5)=CC(c(c25)c(O)c(C(O4)C(C(O)C(C4C)O)OC(C3O)OC(C)C(C(O)3)O)c(c2)O)=O)1)cc(c(OC)c1)O	FL3FADCS0021	13
FL3FAACS0065	Metabolomics	2"-O-beta-L-galactopyranosylvitexin	594.15847029	C27H30O15	c(c3O)c(O)c(C(O4)C(OC(C(O)5)OC(CO)C(C(O)5)O)C(O)C(C4CO)O)c(c31)OC(c(c2)ccc(O)c2)=CC1=O	FL3FAACS0065	16
FL3FAACS0064	Metabolomics	2"-O-Vanilloylvitexin	582.137340918	C29H26O13	c(c1)(c(O)ccc(C(=O)OC(C2c(c(O)5)c(O3)c(c(c5)O)C(=O)C=C3c(c4)ccc(c4)O)C(C(O)C(CO)O2)O)1)OC	FL3FAACS0064	14
FL2FAANP0019	Metabolomics	2",3"-Dihydroxylupinifolin	440.18350325	C25H28O7	O(C1(C)C)c(c(CC(O)C(C)(C)O)2)c(c(c(C(=O)3)c2OC(c(c4)ccc(c4)O)C3)O)C=C1	FL2FAANP0019	8
FL2FAANP0016	Metabolomics	2",3"-Epoxylupinifolin, 2"',3"'-Epoxylupinifolin	422.172938564	C25H26O6	c(c53)(OC(C=C5)(C)C)c(CC(C(C)(C)4)O4)c(c(c3O)1)OC(c(c2)ccc(c2)O)CC(=O)1	FL2FAANP0016	5
FL3FAACS0080	Metabolomics	2",6"-Di-O-Acetyl isovitexin	516.126776232	C25H24O12	C(O1)(c(c4O)c(O)c(c(c4)2)C(=O)C=C(c(c3)ccc(c3)O)O2)C(C(C(C1COC(C)=O)O)O)OC(C)=O	FL3FAACS0080	12
FL3FABCS0007	Metabolomics	2"'-O-Rhamnosyl-2"-O-glucosylcytisoside	754.232029162	C34H42O19	C(C1CO)(O)C(O)C(OC(C(O)6)OC(C(C6O)O)C)C(OC(C(O)2)C(c(c5O)c(c3c(c5)O)OC(c(c4)ccc(OC)c4)=CC(=O)3)OC(CO)C(O)2)O1	FL3FABCS0007	20
FL1DA9NC0011	Metabolomics	2"",2""',2"""-Trihydroxy-5",5"",5""'-tribenzyldiuvaretin	802.31418307	C51H46O9	c(O)(c3Cc(c4)c(ccc4Cc(c5)c(ccc5Cc(c6O)cc(Cc(c7)c(O)ccc7)cc6)O)O)c(c(O)c(c(OC)3)C(=O)CCc(c2)cccc2)Cc(c1)c(O)ccc1	FL1DA9NC0011	22
FL1DA9NC0012	Metabolomics	2"",2""',2"""-Trihydroxy-5"',3"",5""'-tribenzylisodiuvaretin	802.31418307	C51H46O9	c(c2Cc(c3)c(O)c(Cc(c4)ccc(O)c4Cc(c(O)6)c(c(c(OC)c(Cc(c7)c(ccc7)O)6)C(CCc(c5)cccc5)=O)O)cc3)c(ccc(O)2)Cc(c1O)cccc1	FL1DA9NC0012	22
FL2FA9NS0006	Metabolomics	2beta-5,7-Trihydroxyflavanone	272.068473494	C15H12O5	Oc(c3)cc(O1)c(c(O)3)C(=O)CC(O)1c(c2)cccc2	FL2FA9NS0006	4
FL7AACGA0021	Metabolomics	3- [ [6-O- (2-Carboxyacetyl) -2-O- [2-O- [ (2E) -3- (4-hydroxy-3-methoxyphenyl) -1-oxo-2-propen-1-yl] -beta-D-glucopyranosyl] -beta-D-galactopyranosyl] oxy] -2- [3- (beta-D-glucopyranuronosyloxy) -4-hydroxyphenyl] -5,7-dihydroxy-1-benzopyrylium	1049.241035984	C46H49O28	C(C(O)1)(OC(OC(C3Oc(c(c(c6)ccc(O)c6OC(C7O)OC(C(O)=O)C(O)C(O)7)5)cc(c([o+1]5)4)c(cc(O)c4)O)C(C(C(O3)COC(CC(O)=O)=O)O)O)C(OC(C=Cc(c2)cc(OC)c(c2)O)=O)C(O)1)CO	FL7AACGA0021	31
CHEMBL213587	CHEMBL	3-(Imidazolylmethyl)Flavone	302.33	C19H14N2O2	O=c1c(Cn2ccnc2)c(-c2ccccc2)oc2ccccc12	CHEMBL213587	3
FL3FAAGM0001	Metabolomics	3-C-Methylapigenin 5-rhamnoside	430.126382302	C22H22O9	c(c4)(ccc(c4)C(=C(C)1)Oc(c3)c(c(cc3O)OC(O2)C(C(C(O)C2C)O)O)C1=O)O	FL3FAAGM0001	8
FL5FGGNS0008	Metabolomics	3-Demethyldigicitrin, 3,5,3'-Trihydroxy-6,7,8,4',5'-pentamethoxyflavone	420.10564686	C20H20O10	COc(c(O)3)c(cc(c3)C(O2)=C(C(c(c21)c(c(c(c(OC)1)OC)OC)O)=O)O)OC	FL5FGGNS0008	9
FL1CRTNM0001	Metabolomics	3-Formyl-4,6-dihydroxy-2-methoxy-5-methylchalcone	312.099773622	C18H16O5	c(c2O)(c(c(c(c2C=O)OC)C=CC(=O)c(c1)cccc1)O)C	FL1CRTNM0001	7
FL1D1ANI0002	Metabolomics	3-Geranyl-4,2',4'-trihydroxydihydrochalcone	394.214409448	C25H30O4	c(c1CCC(=O)c(c2O)ccc(c2)O)c(CC=C(C)CCC=C(C)C)c(O)cc1	FL1D1ANI0002	12
FL1DAANI0002	Metabolomics	3-Geranyl-4,2',4',6'-tetrahydroxy-5-prenyldihydrochalcone	478.271924326	C30H38O5	c(c1)(c(O)c(CC=C(C)CCC=C(C)C)cc1CCC(=O)c(c2O)c(cc(O)c2)O)CC=C(C)C	FL1DAANI0002	15
FLIDWXNS0005	Metabolomics	3-Hydroxy-4-methoxy-8,9-methylenedioxypterocarpene	312.063388116	C17H12O6	COc(c(O)5)c(O4)c(cc5)c(o1)c(C4)c(c2)c(cc(O3)c(OC3)2)1	FLIDWXNS0005	2
FL5F9CNS0001	Metabolomics	3-Hydroxy-4'-methoxyflavone	268.073558872	C16H12O4	COc(c3)ccc(c3)C(O1)=C(O)C(=O)c(c2)c(ccc2)1	FL5F9CNS0001	3
FL5F9AGL0001	Metabolomics	3-Hydroxy-4'-methoxyflavone 3-glucoside	430.126382302	C22H22O9	O(C)c(c1)ccc(C(=C(OC(O4)C(O)C(C(C(CO)4)O)O)2)Oc(c3)c(ccc3)C2=O)c1	FL5F9AGL0001	9
FL4DE9NS0003	Metabolomics	3-Hydroxy-5-methoxy-6,7-methylenedioxyflavanone	314.07903818	C17H14O6	COc(c43)c(C(=O)1)c(cc(OCO4)3)OC(c(c2)cccc2)C(O)1	FL4DE9NS0003	3
FL5FDKNS0007	Metabolomics	3-Hydroxy-5,7,3',4',5'-pentamethoxyflavone	388.115817616	C20H20O8	O(c32)C(=C(C(=O)c(c(cc(OC)c3)OC)2)O)c(c1)cc(OC)c(OC)c1OC	FL5FDKNS0007	7
FL5FF9NS0010	Metabolomics	3-Hydroxy-5,7,8-trimethoxyflavone	328.094688244	C18H16O6	c(C(O2)=C(C(c(c(OC)3)c2c(c(OC)c3)OC)=O)O)(c1)cccc1	FL5FF9NS0010	5
FL5F3ANS0004	Metabolomics	3-Hydroxy-7,8,4'-trimethoxyflavone	328.094688244	C18H16O6	c(c1OC)(OC)ccc(C2=O)c(OC(c(c3)ccc(OC)c3)=C2O)1	FL5F3ANS0004	5
FLIE1CNS0004	Metabolomics	3-Hydroxy-8,9-dimethoxycoumestan	312.063388116	C17H12O6	COc(c4)c(OC)cc(c43)c(C(=O)1)c(o3)c(c2)c(cc(O)c2)O1	FLIE1CNS0004	3
FLIDWXNS0011	Metabolomics	3-Hydroxy-8,9-methylenedioxypterocarp-6a-ene	282.05282343	C16H10O5	Oc(c5)cc(O4)c(c5)c(o1)c(C4)c(c2)c(cc(O3)c(OC3)2)1	FLIDWXNS0011	1
FL4D1ANI0001	Metabolomics	3-Hydroxyglabrol	408.193674006	C25H28O5	C(=C(C)C)Cc(c3O)c(c(cc3)2)OC(C(C2=O)O)c(c1)cc(CC=C(C)C)c(c1)O	FL4D1ANI0001	8
FL4D19NP0001	Metabolomics	3-Hydroxyisolonchocarpin	322.120509064	C20H18O4	c(O3)(c(C(C(C3c(c4)cccc4)O)=O)2)c(c(cc2)1)C=CC(C)(C)O1	FL4D19NP0001	2
FL5FF9NS0004	Metabolomics	3-Hydroxywogonin, 8-Methoxygalangin, 8-Hydroxygalangin 8-methyl ether, 3,5,7-Trihydroxy-8-methoxyflavone	300.063388116	C16H12O6	COc(c(O)3)c(O1)c(c(O)c3)C(=O)C(O)=C(c(c2)cccc2)1	FL5FF9NS0004	5
FL4D19NF0001	Metabolomics	3-Methoxy- [ 2",3":7,8 ] furanoflavanone	294.089208936	C18H14O4	c(C(O4)C(C(c(c43)ccc(c32)occ2)=O)OC)(c1)cccc1	FL4D19NF0001	2
FL5FA9NS0003	Metabolomics	3-Methylgalangin, Galangin 3-methyl ether, 5,7-Dihydroxy-3-methoxyflavone	284.068473494	C16H12O5	COC(C(=O)2)=C(Oc(c3)c(c(O)cc(O)3)2)c(c1)cccc1	FL5FA9NS0003	4
FL2FAANM0003	Metabolomics	3-Methylnaringenin	286.084123558	C16H14O5	Oc(c3)ccc(c3)C(O1)C(C)C(=O)c(c(O)2)c(cc(O)c2)1	FL2FAANM0003	4
FLIF1LNF0010	Metabolomics	3-O-Demethylamorphigenin	396.120902994	C22H20O7	c(c14)cc(O5)c(CC5C(CO)=C)c1OC(C2C(=O)4)COc(c3)c2cc(OC)c(O)3	FLIF1LNF0010	5
FL5FE9NS0003	Metabolomics	3-O-Methylalnusin, Alnusin 3-methyl ether, 5,7-Dihydroxy-3,6-dimethoxyflavone	314.07903818	C17H14O6	COc(c(O)3)c(O)c(C(=O)1)c(c3)OC(c(c2)cccc2)=C(OC)1	FL5FE9NS0003	5
FLIDWXNP0002	Metabolomics	3-O-Methylanhydrotuberosin	334.120509064	C21H18O4	c(c35)(c(oc3c(c4OC5)ccc(c4)OC)1)cc(C=2)c(OC(C2)(C)C)c1	FLIDWXNP0002	1
FL4DDANP0001	Metabolomics	3-O-Methyllupinifolinol	436.188588628	C26H28O6	CO[C@H]([C@H]3c(c4)ccc(O)c4)C(c(c(O3)1)c(c(C=2)c(OC(C)(C)C2)c(CC=C(C)C)1)O)=O	FL4DDANP0001	6
CHEMBL1224243	CHEMBL	3,2'-Dihydroxy Flavone, 3,2'-Dihydroxyflavone	254.24	C15H10O4	O=c1c(O)c(-c2ccccc2O)oc2ccccc12	CHEMBL1224243	3
FL1CDENS0001	Metabolomics	3,2'-Dihydroxy-4,4',6'-trimethoxychalcone	330.110338308	C18H18O6	c(c1C(=O)C=Cc(c2)cc(O)c(OC)c2)(O)cc(OC)cc1OC	FL1CDENS0001	8
FL1C1CNS0003	Metabolomics	3,2',4'-Trihydroxy-4-methoxychalcone	286.084123558	C16H14O5	COc(c1)c(O)cc(C=CC(=O)c(c2)c(O)cc(O)c2)c1	FL1C1CNS0003	7
FL1C1ANP0009	Metabolomics	3,2',4'-Trihydroxy-6",6"-dimethyl-3'-prenylpyrano [ 2",3":4,5 ] chalcone	406.178023942	C25H26O5	CC(C)=CCc(c(O)1)c(O)ccc1C(=O)C=Cc(c2)cc(C=3)c(OC(C)(C)C3)c2O	FL1C1ANP0009	8
FL1DAENI0001	Metabolomics	3,2',4',6'-Tetrahydroxy-4-methoxy-3',5-diprenyldihydrochalcone	440.219888756	C26H32O6	C(=C(C)C)Cc(c1)c(OC)c(cc(CCC(c(c(O)2)c(O)cc(O)c2CC=C(C)C)=O)1)O	FL1DAENI0001	13
CHEMBL242172	CHEMBL	3,3'-Dihydroxy Flavone, 3-Hydroxyflavonol	254.24	C15H10O4	O=c1c(O)c(-c2cccc(O)c2)oc2ccccc12	CHEMBL242172	3
FL1C99NS0002	Metabolomics	3,3'-Dihydroxychalcone	240.07864425	C15H12O3	Oc(c2)cc(cc2)C=CC(=O)c(c1)cc(O)cc1	FL1C99NS0002	5
FL1C9CGS0001	Metabolomics	3,4-Dihydroxychalcone 4-beta-L-arabinopyranosyl- (1->4) -galactoside	534.173726424	C26H30O12	c(c1)ccc(C(C=Cc(c4)cc(O)c(c4)OC(C3O)OC(C(C(O)3)OC(C(O)2)OCC(O)C2O)CO)=O)c1	FL1C9CGS0001	15
FL1C1CNP0003	Metabolomics	3,4-Dimethoxylonchocarpin	366.146723814	C22H22O5	O(C)c(c1)c(ccc(C=CC(c(c(O)3)ccc(c32)OC(C=C2)(C)C)=O)1)OC	FL1C1CNP0003	6
FL1C1CNS0007	Metabolomics	3,4-Methylenedioxy-2',4'-dimethoxychalcone	312.099773622	C18H16O5	c(O3)(c1)c(OC3)ccc(C=CC(c(c2)c(OC)cc(OC)c2)=O)1	FL1C1CNS0007	5
FL1CDCNS0002	Metabolomics	3,4-Methylenedioxy-2',4',6'-trimethoxychalcone	342.110338308	C19H18O6	c(O3)(c1)c(OC3)ccc(C=CC(c(c(OC)2)c(OC)cc(OC)c2)=O)1	FL1CDCNS0002	6
FL6DE9NF0001	Metabolomics	3,4,5,6-Tetramethoxyfurano [ 2,3-h ] flavan	370.141638436	C21H22O6	O(C)C(C1c(c4)cccc4)C(OC)c(c(OC)2)c(c(c3)c(oc3)c2OC)O1	FL6DE9NF0001	5
FL6DBAGI0002	Metabolomics	3,4,7-Trihydroxy-5-methoxy-8-prenylflavan 4-O- (beta-D-xylopyranosyl- (1->6) -beta-D-glucopyranoside)	666.252370674	C32H42O15	c(c5OC)(c4c(CC=C(C)C)c(O)c5)C(C(C(O4)c(c3)ccc(c3)O)O)OC(O1)C(C(O)C(O)C1COC(O2)C(O)C(C(C2)O)O)O	FL6DBAGI0002	18
FL6DBAGI0001	Metabolomics	3,4,7-Trihydroxy-5-methoxy-8-prenylflavan 7-O-beta-D-glucopyranoside	534.21011193	C27H34O11	O(C(CO)4)C(C(C(C(O)4)O)O)Oc(c1CC=C(C)C)cc(OC)c(C3O)c1OC(C3O)c(c2)ccc(O)c2	FL6DBAGI0001	14
FL6DBBNM0001	Metabolomics	3,4,7-Trihydroxy-5,4'-dimethoxy-6,8-dimethylflavan	346.141638436	C19H22O6	c(C(O2)C(C(c(c3OC)c2c(c(c3C)O)C)O)O)(c1)ccc(OC)c1	FL6DBBNM0001	6
FL4DBANP0001	Metabolomics	3,4'-Dihydroxy-5-methoxy-8-prenyl-6",6"-dimethylpyrano [ 2",3":7,6 ] flavanone	436.188588628	C26H28O6	Oc(c1)ccc(C(C(O)4)Oc(c3C(=O)4)c(c(c(c3OC)2)OC(C=C2)(C)C)CC=C(C)C)c1	FL4DBANP0001	6
FL5F1GNS0005	Metabolomics	3,4'-Dihydroxy-7,3',5'-trimethoxyflavone	344.089602866	C18H16O7	c(c1O)(OC)cc(C(O3)=C(C(c(c32)ccc(OC)c2)=O)O)cc1OC	FL5F1GNS0005	6
FL5F1GGS0003	Metabolomics	3,4'-Dihydroxy-7,3',5'-trimethoxyflavone 3-galactosyl- (1->4) -xyloside	638.18468504	C29H34O16	C(C(C(O)1)OC(OC(C2)C(O)C(C(OC(=C4c(c5)cc(OC)c(c(OC)5)O)C(=O)c(c3)c(O4)cc(c3)OC)O2)O)C(C(O)1)O)O	FL5F1GGS0003	16
FL5F3ANS0003	Metabolomics	3,4'-Dihydroxy-7,8-dimethoxyflavone	314.07903818	C17H14O6	COc(c3)c(OC)c(O1)c(c3)C(=O)C(O)=C1c(c2)ccc(O)c2	FL5F3ANS0003	5
FL5F1ANF0001	Metabolomics	3,4'-Dimethoxyfurano [ 2,3:7,8 ] flavone	322.084123558	C19H14O5	c(c14)(occ4)ccc(C2=O)c(OC(c(c3)ccc(OC)c3)=C2OC)1	FL5F1ANF0001	3
FL1CBEGS0001	Metabolomics	3,4',6'-Trihydroxy-4,2'-dimethoxychalcone 4'-O-rutinoside	624.205420482	C29H36O15	c(C(=O)C=Cc(c4)cc(O)c(c4)OC)(c1OC)c(cc(OC(O2)C(O)C(O)C(O)C2COC(O3)C(C(C(O)C(C)3)O)O)c1)O	FL1CBEGS0001	18
FL7AAAGL0053	Metabolomics	3,5-di-O- (beta-Glucopyranosyl) pelargonidin 6"-O-4, 6"'-O-1-cyclic malate	693.166689252	C31H33O18	C(O1)(O5)C(C(C(C(COC(=O)CC(C(OCC(O2)C(O)C(C(C(Oc(c63)cc(cc([o+1]c(c(c6)5)c(c4)ccc(O)c4)3)O)2)O)O)=O)O)1)O)O)O	FL7AAAGL0053	10
FL6DDANI0001	Metabolomics	3,5-Di-O-methyl-8-prenylafzelechin-4beta-ol	386.172938564	C22H26O6	c(c3)(ccc(c3)C(C(OC)1)Oc(c2CC=C(C)C)c(c(OC)cc2O)C(O)1)O	FL6DDANI0001	8
FL5FFANS0025	Metabolomics	3,5-Diacetyltambulin, Tambulin 3,5-diacetata	428.110732238	C22H20O9	O(C)c(c1)ccc(C(O2)=C(C(=O)c(c(OC(C)=O)3)c2c(OC)c(OC)c3)OC(C)=O)c1	FL5FFANS0025	8
FL5FFCNI0008	Metabolomics	3,5-Dihydroxy-2- (4-hydroxy-3-methoxyphenyl) -8-methoxy-7- [ (3-methyl-2-butenyl) oxy ] -4H-1-benzopyran-4-one	414.13146768	C22H22O8	O(c(c1)c(O)ccc1C(=C3O)Oc(c(C3=O)2)c(OC)c(cc2O)OCC=C(C)C)C	FL5FFCNI0008	9
FL5FE9NS0007	Metabolomics	3,5-Dihydroxy-6,7-dimethoxyflavone	314.07903818	C17H14O6	COc(c1)c(OC)c(O)c(C(=O)2)c1OC(c(c3)cccc3)=C(O)2	FL5FE9NS0007	5
FL4DE9NS0002	Metabolomics	3,5-Dihydroxy-6,7-methylenedioxyflavanone	300.063388116	C16H12O6	c(c4)ccc(c4)C(O1)C(O)C(=O)c(c(O)2)c(cc(O3)c(OC3)2)1	FL4DE9NS0002	3
FL5FGCNS0022	Metabolomics	3,5-Dihydroxy-6,7,8-trimethoxy-3',4'-methylenedioxyflavone	388.07943211	C19H16O9	c(c41)(OCO4)ccc(C(O2)=C(C(c(c3O)c2c(c(c3OC)OC)OC)=O)O)c1	FL5FGCNS0022	6
FL5FG9NS0004	Metabolomics	3,5-Dihydroxy-6,7,8-trimethoxyflavone	344.089602866	C18H16O7	c(C(O2)=C(C(c(c3O)c2c(c(c3OC)OC)OC)=O)O)(c1)cccc1	FL5FG9NS0004	6
FL5FGCNS0016	Metabolomics	3,5-Dihydroxy-6,7,8,3',4'-pentamethoxyflavone	404.110732238	C20H20O9	O(C)c(c31)c(c(c(c1C(C(O)=C(O3)c(c2)cc(c(c2)OC)OC)=O)O)OC)OC	FL5FGCNS0016	8
FL5FGANS0010	Metabolomics	3,5-Dihydroxy-6,7,8,4'-tetramethoxyflavone	374.100167552	C19H18O8	c(C(O2)=C(C(c(c3O)c2c(c(c3OC)OC)OC)=O)O)(c1)ccc(OC)c1	FL5FGANS0010	7
FL5FA9NM0006	Metabolomics	3,5-Dihydroxy-7-methoxy-6,8-dimethylflavone	312.099773622	C18H16O5	c(C(O2)=C(C(c(c3O)c2c(c(c3C)OC)C)=O)O)(c1)cccc1	FL5FA9NM0006	4
FL5FA9NM0003	Metabolomics	3,5-Dihydroxy-7-methoxy-8-methylflavone	298.084123558	C17H14O5	COc(c3)c(C)c(O1)c(c(O)3)C(=O)C(O)=C(c(c2)cccc2)1	FL5FA9NM0003	4
FL4DA9NS0010	Metabolomics	3,5-Dihydroxy-7-methoxyflavanone 3-acetate	328.094688244	C18H16O6	c(c21)(O)cc(OC)cc(O[C@H](c(c3)cccc3)[C@H](C2=O)OC(C)=O)1	FL4DA9NS0010	5
FL5FCKNS0002	Metabolomics	3,5-Dihydroxy-7,3',4',5'-tetramethoxyflavone	374.100167552	C19H18O8	c(c1OC)(OC)cc(C(O2)=C(C(c(c(O)3)c2cc(OC)c3)=O)O)cc1OC	FL5FCKNS0002	7
FL5FE9NS0010	Metabolomics	3,5-Dimethoxy-6,7-methylenedioxyflavone	326.07903818	C18H14O6	c(c12)c(O3)c(C(C(=C(c(c4)cccc4)3)OC)=O)c(c1OCO2)OC	FL5FE9NS0010	3
FL5FA9NP0002	Metabolomics	3,5-Dimethoxy-8,8-dimethyl-2-phenyl-4H,8H-benzo [ 1,2-b:3,4-b' ] dipyran-4-one	364.13107375	C22H20O5	c(c1)ccc(C(O4)=C(OC)C(=O)c(c42)c(cc(O3)c2C=CC3(C)C)OC)c1	FL5FA9NP0002	3
FL4DA8NS0004	Metabolomics	3,5,2'-Trihydroxy-7,5'-dimethoxyflavanone	332.089602866	C17H16O7	COc(c3)cc(c(O)c3)[C@@H](O1)[C@@H](O)C(=O)c(c(O)2)c(cc(OC)c2)1	FL4DA8NS0004	6
FL5FA8NS0005	Metabolomics	3,5,2'-Trihydroxy-7,5'-dimethoxyflavone	330.073952802	C17H14O7	COc(c3)cc(c(O)c3)C(O1)=C(O)C(=O)c(c(O)2)c(cc(OC)c2)1	FL5FA8NS0005	6
FL4DF8NS0001	Metabolomics	3,5,2'-Trihydroxy-7,8-dimethoxyflavanone	332.089602866	C17H16O7	COc(c3)c(OC)c(O1)c(c(O)3)C(=O)[C@H](O)[C@H]1c(c2)c(O)ccc2	FL4DF8NS0001	6
FL4DF8NS0002	Metabolomics	3,5,2'-Trihydroxy-7,8-dimethoxyflavanone 2'-acetate	374.100167552	C19H18O8	c(c([C@@H](O2)[C@H](C(c(c(O)3)c2c(c(OC)c3)OC)=O)O)1)(cccc1)OC(C)=O	FL4DF8NS0002	7
FL5FFLNS0001	Metabolomics	3,5,2'-Trihydroxy-7,8,4'-trimethoxyflavone	360.084517488	C18H16O8	c(c1OC)(OC)cc(c(C3=O)c(OC(=C3O)c(c2)c(O)cc(OC)c2)1)O	FL5FFLNS0001	7
FL5FFLGS0001	Metabolomics	3,5,2'-Trihydroxy-7,8,4'-trimethoxyflavone 5-glucosyl- (1->2) -galactoside	684.190164348	C30H36O18	O(C1Oc(c35)cc(c(c3OC(=C(O)C5=O)c(c4O)ccc(OC)c4)OC)OC)C(CO)C(C(O)C1OC(O2)C(O)C(O)C(C2CO)O)O	FL5FFLGS0001	19
FL5FECNS0045	Metabolomics	3,5,3'-Trihydroxy-4'-methoxy-6,7-methylenedioxyflavone	344.05321736	C17H12O8	COc(c4)c(O)cc(c4)C(O1)=C(O)C(=O)c(c(O)2)c(cc(O3)c(OC3)2)1	FL5FECNS0045	5
FL5FEGNS0011	Metabolomics	3,5,3'-Trihydroxy-6,7,4',5'-tetramethoxyflavone	390.095082174	C19H18O9	c(c1OC)c(O2)c(C(C(=C2c(c3)cc(c(OC)c(O)3)OC)O)=O)c(c1OC)O	FL5FEGNS0011	8
FL5FGCNS0013	Metabolomics	3,5,3'-Trihydroxy-6,7,8,4'-tetramethoxyflavone	390.095082174	C19H18O9	O(C(c(c3)cc(O)c(OC)c3)=2)c(c1OC)c(C(C2O)=O)c(c(c1OC)OC)O	FL5FGCNS0013	8
FL4DA8NS0007	Metabolomics	3,5,3'-Trihydroxy-7,2'-dimethoxyflavanone	332.089602866	C17H16O7	COc(c3)cc(O1)c(c(O)3)C(=O)C(O)C1c(c2)c(OC)c(O)cc2	FL4DA8NS0007	6
FL5FEGNS0018	Metabolomics	3,5,3'-Trimethoxy-6,7:4',5'-bis (methylenedioxy) flavone	400.07943211	C20H16O9	COc(c54)cc(cc(OCO5)4)C(O1)=C(C(c(c(OC)2)c1cc(O3)c(OC3)2)=O)OC	FL5FEGNS0018	4
FL4DAANP0002	Metabolomics	3,5,4'-Trihydroxy-4",5"-dihydro-6",6"-dimethylpyrano [ 2",3":7,8 ] flavanone	356.125988372	C20H20O6	c(c4)c(ccc(O)4)C(O1)C(C(c(c(O)2)c1c(C3)c(OC(C3)(C)C)c2)=O)O	FL4DAANP0002	4
FL4DAANF0002	Metabolomics	3,5,4'-Trihydroxy-4",5",dihydro-5"-isopropenylfurano [ 2",3":7,8 ] flavanone	354.110338308	C20H18O6	c(c4)c(ccc(O)4)C(O1)C(C(c(c(O)3)c(c(c2c3)CC(O2)C(C)=C)1)=O)O	FL4DAANF0002	5
FL4DEANS0003	Metabolomics	3,5,4'-Trihydroxy-6,7-dimethoxyflavanone	332.089602866	C17H16O7	COc(c1)c(OC)c(O)c(C(=O)2)c1O[C@H](c(c3)ccc(O)c3)[C@@H](O)2	FL4DEANS0003	6
FL5FGANS0004	Metabolomics	3,5,4'-Trihydroxy-6,7,8-trimethoxyflavone	360.084517488	C18H16O8	c(C(O2)=C(C(c(c3O)c2c(c(c3OC)OC)OC)=O)O)(c1)ccc(O)c1	FL5FGANS0004	7
FL5FGCNS0012	Metabolomics	3,5,4'-Trihydroxy-6,7,8,3'-tetramethoxyflavone	390.095082174	C19H18O9	O(C(c(c3)cc(OC)c(O)c3)=2)c(c1OC)c(C(C2O)=O)c(c(c1OC)OC)O	FL5FGCNS0012	8
FL5FAANP0001	Metabolomics	3,5,4'-Trihydroxy-6",6"-dimethylpyrano [ 2,3:7,6 ] flavone	352.094688244	C20H16O6	c(c4)c(ccc(O)4)C(=C3O)Oc(c(C3=O)2)cc(c1c2O)OC(C=C1)(C)C	FL5FAANP0001	4
FL4DAANP0001	Metabolomics	3,5,4'-Trihydroxy-6",6"-dimethylpyrano [ 2",3":7,8 ] flavanone	354.110338308	C20H18O6	c(c4)c(ccc(O)4)C(O1)C(C(c(c(O)2)c1c(C=3)c(OC(C3)(C)C)c2)=O)O	FL4DAANP0001	4
FL4DAANI0007	Metabolomics	3,5,4'-Trihydroxy-7-geranyloxyflavanone	424.188588628	C25H28O6	c(c3)c(ccc3O)C(C(O)2)Oc(c1C2=O)cc(cc(O)1)OCC=C(CCC=C(C)C)C	FL4DAANI0007	10
FL4DAANI0002	Metabolomics	3,5,4'-Trihydroxy-7-prenyloxyflavanone	356.125988372	C20H20O6	c(c3)c(ccc(O)3)C(C2O)Oc(c1)c(C2=O)c(cc1OCC=C(C)C)O	FL4DAANI0002	7
FL4DE9NF0001	Metabolomics	3,5,6-Trimethoxy- [ 2",3":7,8 ] furanoflavanone	354.110338308	C20H18O6	O(C)c(c34)c(OC)c(c(c(cco4)3)2)C(C(C(O2)c(c1)cccc1)OC)=O	FL4DE9NF0001	4
FL5FECNF0001	Metabolomics	3,5,6-Trimethoxy-3',4'-methylene-dioxyfurano [ 2,3:7,8 ] flavone	396.084517488	C21H16O8	O(C)c(c45)c(OC)c(c(c(cco5)4)3)C(C(=C(O3)c(c2)cc(O1)c(c2)OC1)OC)=O	FL5FECNF0001	4
FL4DECNF0001	Metabolomics	3,5,6-Trimethoxy-3',4'-methylene-dioxyfurano [ 2",3":7,8 ] flavanone	398.100167552	C21H18O8	O(C)c(c45)c(OC)c(c(c(cco5)4)3)C([C@@H]([C@H](O3)c(c2)cc(O1)c(c2)OC1)OC)=O	FL4DECNF0001	4
FL5FE9NF0001	Metabolomics	3,5,6-Trimethoxyfurano [ 2,3:7,8 ] flavone	352.094688244	C20H16O6	O(C)c(c34)c(OC)c(c(c(cco4)3)2)C(C(=C(O2)c(c1)cccc1)OC)=O	FL5FE9NF0001	4
FL5FE9NS0009	Metabolomics	3,5,6,7-Tetramethoxyflavone	342.110338308	C19H18O6	c(c1OC)c(O2)c(C(C(=C(c(c3)cccc3)2)OC)=O)c(c1OC)OC	FL5FE9NS0009	5
FL5FEGNS0017	Metabolomics	3,5,6,7,3',4',5'-Heptamethoxyflavone	432.142032366	C22H24O9	COc(c(OC)3)c(OC)c(c(c3)1)C(=O)C(OC)=C(c(c2)cc(c(OC)c2OC)OC)O1	FL5FEGNS0017	8
FL5FG9NS0006	Metabolomics	3,5,6,7,8-Pentamethoxyflavone	372.120902994	C20H20O7	O(C)c(c31)c(c(c(OC)c1C(C(=C(O3)c(c2)cccc2)OC)=O)OC)OC	FL5FG9NS0006	6
CHEMBL77993	CHEMBL	3,5,6,7,8,3',4'-Heptamethoxy-Flavone, 3,5,6,7,8,3',4'-Heptamethoxyflavone	432.43	C22H24O9	COc1ccc(-c2oc3c(OC)c(OC)c(OC)c(OC)c3c(=O)c2OC)cc1OC	CHEMBL77993	8
FL5FGANS0009	Metabolomics	3,5,6,7,8,4'-Hexamethoxyflavone	402.13146768	C21H22O8	O(C)c(c21)c(c(c(OC)c1C(C(=C(c(c3)ccc(OC)c3)O2)OC)=O)OC)OC	FL5FGANS0009	7
FL5FAANI0011	Metabolomics	3,5,7-Trihydroxy-2- (4-hydroxyphenyl) -6,8-bis (3-methyl-2-butenyl) -4H-1-benzopyran-4-one	422.172938564	C25H26O6	Oc(c(CC=C(C)C)3)c(c(c2c3O)OC(=C(C(=O)2)O)c(c1)ccc(c1)O)CC=C(C)C	FL5FAANI0011	9
FL5FALNS0019	Metabolomics	3,5,7-Trihydroxy-2',4',5'-trimethoxyflavone	360.084517488	C18H16O8	c(c(OC)1)(OC)cc(c(C(O2)=C(C(c(c(O)3)c2cc(O)c3)=O)O)c1)OC	FL5FALNS0019	7
FL4DABNM0001	Metabolomics	3,5,7-Trihydroxy-4'-methoxy-6-methylflavanone	316.094688244	C17H16O6	COc(c3)ccc(c3)C(O1)C(O)C(=O)c(c(O)2)c(cc(O)c(C)2)1	FL4DABNM0001	5
FL5FABNI0001	Metabolomics	3,5,7-Trihydroxy-4'-methoxy-8- (1,1-dimethylprop-2-en-1-yl) flavone	368.125988372	C21H20O6	c(c3)(ccc(OC)c3)C(O1)=C(C(c(c(O)2)c(c(c(O)c2)C(C)(C)C=C)1)=O)O	FL5FABNI0001	7
FL5FEANI0001	Metabolomics	3,5,7-Trihydroxy-6-methoxy-4'-prenyloxyflavone	384.120902994	C21H20O7	c(c3)(ccc(OCC=C(C)C)c3)C(=C2O)Oc(c1C2=O)cc(c(c1O)OC)O	FL5FEANI0001	8
FL4DA9NM0001	Metabolomics	3,5,7-Trihydroxy-6-methylflavanone	286.084123558	C16H14O5	Oc(c1)c(C)c(O)c(C(=O)2)c1OC(c(c3)cccc3)C(O)2	FL4DA9NM0001	4
FL4DA9NM0002	Metabolomics	3,5,7-Trihydroxy-6-methylflavanone 3-acetate	328.094688244	C18H16O6	c(c1O)(C)c(O)cc(O2)c1C(C(C(c(c3)cccc3)2)OC(C)=O)=O	FL4DA9NM0002	5
FL4DA9NI0005	Metabolomics	3,5,7-Trihydroxy-6-prenylflavanone 3-acetate	382.141638436	C22H22O6	C(=O)(c23)C(C(Oc2cc(O)c(CC=C(C)C)c3O)c(c1)cccc1)OC(C)=O	FL4DA9NI0005	7
FL5FA9NI0002	Metabolomics	3,5,7-Trihydroxy-6-prenylflavone	338.115423686	C20H18O5	C(c(c3O)c(O)cc(c32)OC(=C(C2=O)O)c(c1)cccc1)C=C(C)C	FL5FA9NI0002	6
FL4DEANS0004	Metabolomics	3,5,7-Trihydroxy-6,4'-dimethoxyflavanone	332.089602866	C17H16O7	COc(c3)ccc(c3)C(O1)C(O)C(=O)c(c(O)2)c(cc(O)c(OC)2)1	FL4DEANS0004	6
FL5FG9NS0001	Metabolomics	3,5,7-Trihydroxy-6,8-dimethoxyflavone	330.073952802	C17H14O7	COc(c(O)1)c(O)c(C(=O)2)c(OC(c(c3)cccc3)=C(O)2)c(OC)1	FL5FG9NS0001	6
FL5FA9NM0004	Metabolomics	3,5,7-Trihydroxy-6,8-dimethylflavone	298.084123558	C17H14O5	c(c3)ccc(c3)C(O1)=C(O)C(=O)c(c(O)2)c1c(C)c(O)c(C)2	FL5FA9NM0004	4
FL5FFANI0001	Metabolomics	3,5,7-Trihydroxy-8-methoxy-4'-prenyloxyflavone	384.120902994	C21H20O7	c(c3)(ccc(OCC=C(C)C)c3)C(O2)=C(C(c(c21)c(cc(c1OC)O)O)=O)O	FL5FFANI0001	8
FL5FF9NI0003	Metabolomics	3,5,7-Trihydroxy-8-methoxyflavone 3-angelate	382.10525293	C21H18O7	COc(c13)c(O)cc(c1C(=O)C(OC(=O)C(C)=CC)=C(O3)c(c2)cccc2)O	FL5FF9NI0003	7
FL4DFANS0002	Metabolomics	3,5,7-Trihydroxy-8,4'-dimethoxyflavanone	332.089602866	C17H16O7	COc(c3)ccc(c3)C(O1)C(O)C(=O)c(c(O)2)c1c(OC)c(O)c2	FL4DFANS0002	6
FL5FA9GSS001	Metabolomics	3,5,7-Trihydroxyflavone 3-glucoside-8-sulfate	512.062461416	C21H20O13S	C(C(OC(=C(c(c4)cccc4)3)C(c(c(O)2)c(O3)c(c(O)c2)S(O)(=O)=O)=O)1)(O)C(O)C(O)C(O1)CO	FL5FA9GSS001	11
FL5FACNS0005	Metabolomics	3,5,7-Tris (acetyloxy) -2- [ 4- (acetyloxy) -3-hydroxyphenyl ] -4H-1-benzopyran-4-one	470.084911418	C23H18O11	c(c1OC(C)=O)c(c(C(=O)2)c(OC(c(c3)ccc(OC(C)=O)c(O)3)=C2OC(C)=O)c1)OC(C)=O	FL5FACNS0005	10
FL5FFANS0024	Metabolomics	3,5,7-Tris (acetyloxy) -8-methoxy-2- (4-methoxyphenyl) -4H-1-benzopyran-4-one	456.10564686	C23H20O10	O(C)c(c1)ccc(C(O3)=C(OC(C)=O)C(=O)c(c23)c(cc(c2OC)OC(C)=O)OC(C)=O)c1	FL5FFANS0024	9
FL4DA8NS0003	Metabolomics	3,5,7,2'-Tetrahydroxy-5'-methoxyflavanone	318.073952802	C16H14O7	COc(c3)cc(c(O)c3)[C@@H](O1)[C@@H](O)C(=O)c(c(O)2)c(cc(O)c2)1	FL4DA8NS0003	6
FL4DA8NS0001	Metabolomics	3,5,7,2'-Tetrahydroxyflavanone	288.063388116	C15H12O6	Oc(c3)cc(O1)c(c(O)3)C(=O)C(O)C1c(c2)c(O)ccc2	FL4DA8NS0001	5
FL5FALNS0017	Metabolomics	3,5,7,2',4',5'-Hexamethoxyflavone	402.13146768	C21H22O8	COc(c1)c(C(O2)=C(C(c(c3OC)c2cc(c3)OC)=O)OC)cc(OC)c1OC	FL5FALNS0017	7
FL4DA8NS0002	Metabolomics	3,5,7,2',5'-Pentahydroxyflavanone	304.058302738	C15H12O7	Oc(c3)cc(c(O)c3)C(O1)C(O)C(=O)c(c(O)2)c(cc(O)c2)1	FL4DA8NS0002	6
FL4DA8GS0001	Metabolomics	3,5,7,2',5'-Pentahydroxyflavanone 3-rhamnoside	450.116211546	C21H22O11	O(C(C3c(c4)c(O)ccc(O)4)C(=O)c(c(O3)2)c(cc(O)c2)O)C(O1)C(O)C(O)C(O)C(C)1	FL4DA8GS0001	10
FL5FA8NS0004	Metabolomics	3,5,7,2',5'-Pentahydroxyflavone	302.042652674	C15H10O7	Oc(c3)cc(c(O)c3)C(O1)=C(O)C(=O)c(c(O)2)c(cc(O)c2)1	FL5FA8NS0004	6
FL4DA8NS0005	Metabolomics	3,5,7,2',6'-Pentahydroxyflavanone	304.058302738	C15H12O7	Oc(c3)cc(O1)c(c(O)3)C(=O)C(O)C1c(c(O)2)c(O)ccc2	FL4DA8NS0005	6
FL5FA8GS0001	Metabolomics	3,5,7,2',6'-Pentahydroxyflavone 2'-glucoside	464.095476104	C21H20O12	C(C1Oc(c4)c(c(O)cc4)C(O3)=C(C(=O)c(c32)c(cc(O)c2)O)O)(O)C(O)C(O)C(O1)CO	FL5FA8GS0001	12
FL5FA8NS0007	Metabolomics	3,5,7,2',6'-Pentamethoxyflavone	372.120902994	C20H20O7	COc(c1)c(C(O2)=C(C(c(c3OC)c2cc(c3)OC)=O)OC)c(cc1)OC	FL5FA8NS0007	6
FLIBHXNS0001	Metabolomics	3,5,7,3'-Tetrahydroxy-4'-methoxyisoflavone	318.073952802	C16H14O7	COc(c3)c(O)cc(c3)C(O)(C1)C(=O)c(c(O)2)c(cc(O)c2)O1	FLIBHXNS0001	6
FL5FEGNS0006	Metabolomics	3,5,7,3'-Tetrahydroxy-6,4',5'-trimethoxyflavone	376.07943211	C18H16O9	c(c3OC)(O)cc(O1)c(c3O)C(C(=C1c(c2)cc(c(OC)c(O)2)OC)O)=O	FL5FEGNS0006	8
FL4DFCNS0002	Metabolomics	3,5,7,3'-Tetrahydroxy-8,4'-dimethoxyflavanone	348.084517488	C17H16O8	COc(c3)c(O)cc(c3)C(O1)C(O)C(=O)c(c(O)2)c1c(OC)c(O)c2	FL4DFCNS0002	7
FL5FEGNS0002	Metabolomics	3,5,7,3',5'-Pentahydroxy-6,4'-dimethoxyflavone	362.063782046	C17H14O9	COc(c(O)3)c(O)cc(c3)C(O1)=C(O)C(=O)c(c(O)2)c(cc(O)c(OC)2)1	FL5FEGNS0002	8
FL4DAANC0001	Metabolomics	3,5,7,4'-Tetrahydroxy-3'- (5"-formyl-2"-hydroxyphenyl) flavanone	408.084517488	C22H16O8	c(O)(c3c(c(O)4)cc(cc4)C=O)ccc(c3)[C@H]([C@H]1O)Oc(c2)c(c(O)cc2O)C1=O	FL4DAANC0001	8
FL4DADNI0001	Metabolomics	3,5,7,4'-Tetrahydroxy-3'-methoxy-8-prenylflavanone	386.136553058	C21H22O7	c(c12)(cc(O)c(c1O[C@H](c(c3)cc(c(O)c3)OC)[C@H](C2=O)O)CC=C(C)C)O	FL4DADNI0001	8
FL4DCDNS0002	Metabolomics	3,5,7,4'-Tetrahydroxy-3'-methoxyflavanone 3-acetate	360.084517488	C18H16O8	c(c21)(O)cc(O)cc(O[C@H](c(c3)cc(OC)c(O)c3)C(C2=O)OC(C)=O)1	FL4DCDNS0002	7
FL5FAANI0002	Metabolomics	3,5,7,4'-Tetrahydroxy-6- (3-hydroxy-3-methylbutyl) flavone	372.120902994	C20H20O7	c(c3)c(ccc(O)3)C(=C2O)Oc(c(C2=O)1)cc(c(CCC(C)(C)O)c1O)O	FL5FAANI0002	9
FL4DEANS0002	Metabolomics	3,5,7,4'-Tetrahydroxy-6-methoxyflavanone	318.073952802	C16H14O7	COc(c(O)3)c(O)c(C(=O)1)c(c3)O[C@H](c(c2)ccc(O)c2)[C@@H](O)1	FL4DEANS0002	6
FL4DAAGM0001	Metabolomics	3,5,7,4'-Tetrahydroxy-6-methylflavanone 7-glucoside	464.13186161	C22H24O11	c(c4)(ccc(c4)C(C(O)1)Oc(c2)c(c(c(C)c2OC(C(O)3)OC(CO)C(C3O)O)O)C1=O)O	FL4DAAGM0001	11
FL4DAANI0008	Metabolomics	3,5,7,4'-Tetrahydroxy-6,8-diprenylflavanone	424.188588628	C25H28O6	Oc(c(CC=C(C)C)3)c(c(c2c3O)OC(C(C(=O)2)O)c(c1)ccc(c1)O)CC=C(C)C	FL4DAANI0008	9
FL4DAANI0004	Metabolomics	3,5,7,4'-Tetrahydroxy-8- (3-hydroxy-3-methylbutyl) flavanone	374.136553058	C20H22O7	C(C)(C)(O)CCc(c13)c(O)cc(c1C(C(O)C(O3)c(c2)ccc(O)c2)=O)O	FL4DAANI0004	9
FL5FAANI0006	Metabolomics	3,5,7,4'-Tetrahydroxy-8-C- (3-methylsuccinoyl) flavone	400.07943211	C20H16O9	c(c3)(ccc(O)c3)C(O1)=C(C(c(c2O)c1c(c(O)c2)C(CC(C)C(O)=O)=O)=O)O	FL5FAANI0006	9
FL4DFANS0001	Metabolomics	3,5,7,4'-Tetrahydroxy-8-methoxyflavanone	318.073952802	C16H14O7	COc(c(O)3)c(O1)c(c(O)c3)C(=O)C(O)C(c(c2)ccc(O)c2)1	FL4DFANS0001	6
FL4DFANS0003	Metabolomics	3,5,7,4'-Tetrahydroxy-8-methoxyflavanone 3-acetate	360.084517488	C18H16O8	c(c1OC)(O)cc(c(C2=O)c(O[C@H](c(c3)ccc(O)c3)[C@H]2OC(C)=O)1)O	FL4DFANS0003	7
FL4DFANI0001	Metabolomics	3,5,7,4'-Tetrahydroxy-8-methoxyflavanone 3-angelate	400.115817616	C21H20O8	c(c1[C@@H](O2)C(OC(=O)C(C)=CC)C(c(c3O)c2c(c(O)c3)OC)=O)cc(O)cc1	FL4DFANI0001	8
FL4DAANI0003	Metabolomics	3,5,7,4'-Tetrahydroxy-8-prenylflavanone	356.125988372	C20H20O6	c(c3)c(ccc(O)3)C(O1)C(C(c(c2O)c1c(CC=C(C)C)c(O)c2)=O)O	FL4DAANI0003	7
FL5FF9NS0011	Metabolomics	3,5,7,8-Tetramethoxyflavone	342.110338308	C19H18O6	c(C(O2)=C(C(c(c(OC)3)c2c(c(OC)c3)OC)=O)OC)(c1)cccc1	FL5FF9NS0011	5
FL5FGCNS0026	Metabolomics	3,5,8-Trihydroxy-6,7,3',4'-tetramethoxyflavone	390.095082174	C19H18O9	O(C(c(c3)cc(OC)c(OC)c3)=2)c(c1O)c(C(C2O)=O)c(c(c1OC)OC)O	FL5FGCNS0026	8
FL5FF9NM0003	Metabolomics	3,5,8-Trihydroxy-7-methoxy-6-methylflavone	314.07903818	C17H14O6	COc(c(C)3)c(O)c(O1)c(c(O)3)C(=O)C(O)=C(c(c2)cccc2)1	FL5FF9NM0003	5
FL5FF8NS0005	Metabolomics	3,5,8-Trihydroxy-7,2'3'-trimethoxyflavone	360.084517488	C18H16O8	c(c1O)(OC)cc(c(C3=O)c(OC(=C3O)c(c(OC)2)cccc2OC)1)O	FL5FF8NS0005	7
FL5FFCNI0007	Metabolomics	3,5,8-Trimethoxy-3',4'-methylenedioxy-7-prenyloxyflavone	440.147117744	C24H24O8	O(c14)COc1cc(cc4)C(O3)=C(OC)C(=O)c(c23)c(cc(c2OC)OCC=C(C)C)OC	FL5FFCNI0007	7
FL5FGCNS0025	Metabolomics	3,5,8-Trimethoxy-6,7:3',4'-bis (methylenedioxy) flavone	400.07943211	C20H16O9	O(C1)c(c2)c(ccc2C(O3)=C(C(c(c(OC)4)c3c(OC)c(O5)c4OC5)=O)OC)O1	FL5FGCNS0025	4
FL5FF8NS0001	Metabolomics	3,5,8,2'-Tetrahydroxy-7-methoxyflavone	316.058302738	C16H12O7	COc(c3)c(O)c(O1)c(c(O)3)C(=O)C(O)=C1c(c2)c(O)ccc2	FL5FF8NS0001	6
FL5FF8NS0008	Metabolomics	3,5,8,2'-Tetrahydroxy-7-methoxyflavone 8-acetate	358.068867424	C18H14O8	c(c21)(O)cc(c(c(OC(c(c3)c(O)ccc3)=C(C2=O)O)1)OC(C)=O)OC	FL5FF8NS0008	7
FL5FGGNS0017	Metabolomics	3,5,8,3'-Tetramethoxy-6,7:4',5'-bis (methylenedioxy) flavone	430.089996796	C21H18O10	COc(c21)cc(C(O3)=C(C(c(c(OC)4)c3c(OC)c(O5)c4OC5)=O)OC)cc(OCO2)1	FL5FGGNS0017	5
FL5FFCNI0004	Metabolomics	3,5,8,3',4'-Pentamethoxy-7-prenyloxyflavone	456.178417872	C25H28O8	O(c(c(OC)1)ccc(C(O3)=C(OC)C(=O)c(c23)c(cc(c2OC)OCC=C(C)C)OC)c1)C	FL5FFCNI0004	9
FL5FFCNI0009	Metabolomics	3,5,8,4'-Tetrahydroxy-7,3'-dimethoxy-6- (3-methylbut-2"-enyl) flavone	414.13146768	C22H22O8	C(C)(C)=CCc(c3O)c(c(c(c23)OC(=C(C2=O)O)c(c1)cc(OC)c(O)c1)O)OC	FL5FFCNI0009	9
FL3FABCS0006	Metabolomics	3,6-Di-C-glucopyranosylacacetin	608.174120354	C28H32O15	C(c(c(O)2)c(c(C3=O)c(OC(c(c5)ccc(OC)c5)=C(C(C(O)4)OC(C(O)C4O)CO)3)c2)O)(O1)C(O)C(C(C1CO)O)O	FL3FABCS0006	16
FL3FAACS0027	Metabolomics	3,6-Di-C-glucosylapigenin	594.15847029	C27H30O15	C(C(O)1)(O)C(O)C(C(C(=O)3)=C(Oc(c4)c3c(c(C(O5)C(C(O)C(O)C5CO)O)c(O)4)O)c(c2)ccc(O)c2)OC(CO)1	FL3FAACS0027	16
FL5FE9NS0006	Metabolomics	3,6-Dihydroxy-5,7-dimethoxyflavone	314.07903818	C17H14O6	COc(c1)c(O)c(OC)c(C(=O)2)c1OC(c(c3)cccc3)=C(O)2	FL5FE9NS0006	5
CHEMBL210411	CHEMBL	3,6-Dihydroxy-Flavone, 3,6-Dihydroxyflavone, 6-Hydroxyflavonol	254.24	C15H10O4	O=c1c(O)c(-c2ccccc2)oc2ccc(O)cc12	CHEMBL210411	3
FL5F2CNP0001	Metabolomics	3,6-Dimethoxy-6",6"-dimethyl-3',4'-methylenedioxypyrano [ 2,3:7,8 ] flavone	408.120902994	C23H20O7	c(c54)c(ccc4OCO5)C(O1)=C(C(=O)c(c3)c1c(C=2)c(c(OC)3)OC(C2)(C)C)OC	FL5F2CNP0001	3
FL5F29NP0001	Metabolomics	3,6-Dimethoxy-6",6"-dimethylpyrano [ 2,3:7,8 ] flavone	364.13107375	C22H20O5	c(c1)ccc(C(=C4OC)Oc(c(C4=O)3)c(C=2)c(c(OC)c3)OC(C2)(C)C)c1	FL5F29NP0001	3
FL5F2AGS0001	Metabolomics	3,6,7-Trihydroxy-4'-methoxyflavone 7-rhamnoside	446.121296924	C22H22O10	O(C)c(c1)ccc(C(O2)=C(O)C(=O)c(c3)c2cc(OC(O4)C(C(C(O)C4C)O)O)c3O)c1	FL5F2AGS0001	9
FL3FAACS0040	Metabolomics	3,6,8-Tri-C-xylosylapigenin	666.179599662	C30H34O17	O(C(c(c6O)c(c(c(c64)OC(c(c5)ccc(O)c5)=C(C4=O)C(C3O)OCC(O)C3O)C(O2)C(C(O)C(C2)O)O)O)1)CC(O)C(C1O)O	FL3FAACS0040	16
FL5FEANI0007	Metabolomics	3,7-Dihydroxy-2- [ 3- (4-hydroxy-3-methylbutyl) -4-methoxyphenyl ] -5,6-dimethoxy-4H-1-benzopyran-4-one	430.162767808	C23H26O8	C(O3)(=C(C(c(c32)c(OC)c(c(c2)O)OC)=O)O)c(c1)cc(c(OC)c1)CCC(CO)C	FL5FEANI0007	11
FL5FEANI0006	Metabolomics	3,7-Dihydroxy-2- [ 4-hydroxy-3- (4-hydroxy-3-methylbutyl) phenyl ] -5,6-dimethoxy-4H-1-benzopyran-4-one	416.147117744	C22H24O8	C(C(C)CCc(c1)c(O)ccc1C(=C3O)Oc(c(C3=O)2)cc(O)c(OC)c(OC)2)O	FL5FEANI0006	11
FL6DDAGI0001	Metabolomics	3,7-Dihydroxy-4,5-dimethoxy-8-prenylflavan 7-O-beta-D-glucopyranoside	548.225761994	C28H36O11	C(Oc(c2)c(CC=C(C)C)c(O3)c(C(OC)C(O)C3c(c4)ccc(O)c4)c(OC)2)(O1)C(O)C(O)C(C(CO)1)O	FL6DDAGI0001	14
FL5FBFNS0001	Metabolomics	3,7-Dihydroxy-5,3',4'-trimethoxyflavone	344.089602866	C18H16O7	O(c12)C(c(c3)cc(OC)c(OC)c3)=C(C(c(c(OC)cc(O)c2)1)=O)O	FL5FBFNS0001	6
FL5FBBNS0001	Metabolomics	3,7-Dihydroxy-5,4'-dimethoxyflavone	314.07903818	C17H14O6	COc(c3)ccc(c3)C(O1)=C(O)C(=O)c(c(OC)2)c(cc(O)c2)1	FL5FBBNS0001	5
FL5FECNS0041	Metabolomics	3,7-Dihydroxy-5,6-dimethoxy-3',4'-methylenedioxyflavone	358.068867424	C18H14O8	c(c41)(OCO4)ccc(C(O2)=C(C(c(c3OC)c2cc(c3OC)O)=O)O)c1	FL5FECNS0041	5
FL5FE9NS0005	Metabolomics	3,7-Dihydroxy-5,6-dimethoxyflavone	314.07903818	C17H14O6	COc(c(O)3)c(OC)c(C(=O)1)c(c3)OC(c(c2)cccc2)=C(O)1	FL5FE9NS0005	5
FL4D29NS0001	Metabolomics	3,7-Dihydroxy-6-methoxyflavanone	286.084123558	C16H14O5	COc(c(O)3)cc(C(=O)1)c(c3)O[C@H](c(c2)cccc2)[C@@H](O)1	FL4D29NS0001	4
FL5F39GS0001	Metabolomics	3,7-Dihydroxy-8-methylflavone 7-rhamnoside	430.126382302	C22H22O9	c(c1)ccc(C(O4)=C(C(c(c43)ccc(c(OC)3)OC(O2)C(C(C(O)C2C)O)O)=O)O)c1	FL5F39GS0001	8
FL5F39GS0002	Metabolomics	3,7-Dihydroxy-8-methylflavone 7-rhamnosyl- (1->4) -rhamnosyl- (1->6) -glucoside	738.23711454	C34H42O18	O(c(c(OC)6)ccc(c64)C(C(O)=C(c(c5)cccc5)O4)=O)C(O1)C(O)C(O)C(O)C1COC(C2O)OC(C(OC(C3O)OC(C)C(C3O)O)C2O)C	FL5F39GS0002	18
FL4D19NS0001	Metabolomics	3,7-dihydroxyflavanone	256.073558872	C15H12O4	Oc(c3)cc(O1)c(c3)C(=O)C(O)C1c(c2)cccc2	FL4D19NS0001	3
FL5F19NS0002	Metabolomics	3,7-Dimethoxyflavone	282.089208936	C17H14O4	COc(c3)cc(O1)c(c3)C(=O)C(OC)=C1c(c2)cccc2	FL5F19NS0002	3
FL5FA9NS0006	Metabolomics	3,7-Dimethylgalangin, Galangin 3,7-dimethyl ether, 3,7-Dimethoxy-5-hydroxyflavone	298.084123558	C17H14O5	COc(c3)cc(O1)c(c(O)3)C(=O)C(OC)=C1c(c2)cccc2	FL5FA9NS0006	4
FL5FFANS0007	Metabolomics	3,7-Dimethylherbacetin, Herbacetin 3,7-dimethyl ether	330.073952802	C17H14O7	COc(c3)c(O)c(O1)c(c(O)3)C(=O)C(OC)=C(c(c2)ccc(O)c2)1	FL5FFANS0007	6
FL4DBANM0001	Metabolomics	3,7,4'-Trihydroxy-5-methoxy-6-methylflavanone	316.094688244	C17H16O6	COc(c(C)3)c(C(=O)1)c(cc(O)3)OC(c(c2)ccc(O)c2)C(O)1	FL4DBANM0001	5
FL4D1ANI0002	Metabolomics	3,7,4'-Trihydroxy-8,3',5'-triprenylflavanone	476.256274262	C30H36O5	c(c3)c(O)c(c(c31)OC(c(c2)cc(CC=C(C)C)c(O)c2CC=C(C)C)C(O)C1=O)CC=C(C)C	FL4D1ANI0002	10
FL3FAACS0028	Metabolomics	3,8-Di-C-glucopyranosylapigenin	594.15847029	C27H30O15	c(c1O)cc(C(=C(C(O5)C(C(O)C(O)C5CO)O)2)Oc(c(C(C(O)4)OC(C(O)C(O)4)CO)3)c(c(O)cc3O)C(=O)2)cc1	FL3FAACS0028	16
FL3FAECS0006	Metabolomics	3,8-Di-C-glucopyranosyldiosmetin	624.169034976	C28H32O16	O(C1c(c5O)c(c(c(c5)O)2)OC(c(c4)cc(O)c(c4)OC)=C(C(O3)C(O)C(O)C(C(CO)3)O)C2=O)C(CO)C(C(C1O)O)O	FL3FAECS0006	17
FL5FFCNS0036	Metabolomics	3,8-dimethoxy-5,7-dihydroxy-3',4'-methylenedioxyflavone	358.068867424	C18H14O8	c(c1OC)(O)cc(c(C2=O)c(OC(c(c4)cc(c3c4)OCO3)=C2OC)1)O	FL5FFCNS0036	5
FL5FFANS0008	Metabolomics	3,8-Dimethylherbacetin, Herbacetin 3,8-dimethyl ether, 5,7,4'-Trihydroxy-3,8-dimethoxyflavone	330.073952802	C17H14O7	COc(c(O)3)c(O1)c(c(O)c3)C(=O)C(OC)=C(c(c2)ccc(O)c2)1	FL5FFANS0008	6
FL5FFANS0014	Metabolomics	3,8,4'-Trimethylherbacetin, Herbacetin 3,8,4'-trimethyl ether, 5,7-Dihydroxy-3,8,4'-trimethoxyflavone	344.089602866	C18H16O7	c(c1OC)(O)cc(c(C2=O)c(OC(c(c3)ccc(OC)c3)=C2OC)1)O	FL5FFANS0014	6
FLIEBANI0001	Metabolomics	3,9-Dihydroxy-1-methoxy-8-prenylcoumestan	366.110338308	C21H18O6	COc(c4)c(c31)c(cc(O)4)OC(c(c(c(o3)2)cc(c(O)c2)CC=C(C)C)1)=O	FLIEBANI0001	5
FL1C1ANI0022	Metabolomics	3'- (2-Hydroxy-3-methylbut-3-enyl) -4,2',4'-trihydroxychalcone	342.110338308	C19H18O6	c(c1C(=O)C=Cc(c2)ccc(O)c2)(c(CC(O)C(C)=O)c(O)cc1)O	FL1C1ANI0022	10
FL1C1ANI0025	Metabolomics	3'- (2-Hydroxy-3-methylbut-3-enyl) -4,2',4'-trihydroxychalcone	340.13107375	C20H20O5	CC(=C)C(O)Cc(c1O)c(ccc1C(=O)C=Cc(c2)ccc(O)c2)O	FL1C1ANI0025	10
FL1CE9NI0001	Metabolomics	3'-Angeloyloxy-2',4'-dihydroxy-6'-methoxychalcone	368.125988372	C21H20O6	COc(c2)c(c(c(OC(=O)C(C)=CC)c(O)2)O)C(=O)C=Cc(c1)cccc1	FL1CE9NI0001	9
FL1CG9NI0001	Metabolomics	3'-Angeloyloxy-4',6'-dihydroxy-2',5'-dimethoxychalcone	398.136553058	C22H22O7	C(C(=O)c(c2OC)c(c(c(c2OC(C(C)=CC)=O)O)OC)O)=Cc(c1)cccc1	FL1CG9NI0001	10
FL1CCBNSH001	Metabolomics	3'-Bromo-6'-hydroxy-2',4,4'-trimethoxychalcone	392.025936254	C18H17BrO5	c(c1O)c(c(c(c(C(=O)C=Cc(c2)ccc(OC)c2)1)OC)Br)OC	FL1CCBNSH001	7
FL1C1ACS0001	Metabolomics	3'-C-Glucosylisoliquiritigenin	418.126382302	C21H22O9	Oc(c3)ccc(c3)C=CC(c(c1)c(O)c([C@@H]([C@@H](O)2)OC(CO)[C@H](O)[C@@H]2O)c(c1)O)=O	FL1C1ACS0001	12
FL3FAACS0005	Metabolomics	3'-Deoxyderhamnosylmaysin	414.095082174	C21H18O9	Oc(c1)ccc(C(=C4)Oc(c3)c(C(=O)4)c(c(c(O)3)C(C(O)2)OC(C)C(=O)C2O)O)c1	FL3FAACS0005	7
FL63AANM0001	Metabolomics	3'-Deoxydryopteric acid	332.089602866	C17H16O7	OC(=O)CC(C(O)1)c(c(O)3)c(cc(O)c3)OC(c(c2)ccc(O)c2)1	FL63AANM0001	7
FLIBALNI0012	Metabolomics	3'-Dimethylallylkievitone	424.188588628	C25H28O6	c(c1CC=C(C)C)(c(C(C3)C(c(c2O3)c(O)cc(O)c(CC=C(C)C)2)=O)ccc1O)O	FLIBALNI0012	9
FL1DA9NM0003	Metabolomics	3'-Formyl-2',4',6'-trihydroxy-5'-methyldihydrochalcone	300.099773622	C17H16O5	O=Cc(c(O)1)c(O)c(C(=O)CCc(c2)cccc2)c(O)c(C)1	FL1DA9NM0003	8
FL1DA9NM0001	Metabolomics	3'-Formyl-2',4',6'-trihydroxydihydrochalcone	286.084123558	C16H14O5	O=Cc(c(O)1)c(O)c(C(=O)CCc(c2)cccc2)c(O)c1	FL1DA9NM0001	8
FL1CHYNM0002	Metabolomics	3'-Formyl-2',4',6',beta-tetrahydroxy-5'-methylchalcone	314.07903818	C17H14O6	O=Cc(c(O)1)c(O)c(C(=O)CC(=O)c(c2)cccc2)c(O)c(C)1	FL1CHYNM0002	8
FL1CHYNM0001	Metabolomics	3'-Formyl-2',6',beta-trihydroxy-4'-methoxy-5'-methylchalcone	328.094688244	C18H16O6	C(c(c2O)c(c(c(c2C)OC)C=O)O)(=O)C=C(O)c(c1)cccc1	FL1CHYNM0001	7
FL1CA9NI0007	Metabolomics	3'-Geranyl-2',4',6'-trihydroxychalcone	392.198759384	C25H28O4	Oc(c1)c(C(C=Cc(c2)cccc2)=O)c(O)c(CC=C(C)CCC=C(C)C)c(O)1	FL1CA9NI0007	11
FL1CAANI0002	Metabolomics	3'-Geranylchalconaringenin	408.193674006	C25H28O5	Oc(c1)c(C(=O)C=Cc(c2)ccc(O)c2)c(O)c(CC=C(C)CCC=C(C)C)c(O)1	FL1CAANI0002	12
FL2FAANI0024	Metabolomics	3'-Geranylnaringenin, Macarangaflavanone A, 5,7,4'-Trihydroxy-3'-geranylflavanone	408.193674006	C25H28O5	CC(C)=CCCC(C)=CCc(c(O)3)cc(cc3)C(C1)Oc(c2)c(c(O)cc(O)2)C(=O)1	FL2FAANI0024	9
FL1CG9NS0003	Metabolomics	3'-Hydroxy-2',4',5',6'-tetramethoxychalcone	344.125988372	C19H20O6	C(c(c2OC)c(c(c(c2O)OC)OC)OC)(=O)C=Cc(c1)cccc1	FL1CG9NS0003	8
FL5FGGNS0012	Metabolomics	3'-Hydroxy-3,5,6,7,8,4',5'-heptamethoxyflavone	448.136946988	C22H24O10	COC(=C(c(c3)cc(O)c(OC)c3OC)2)C(=O)c(c(OC)1)c(O2)c(OC)c(OC)c1OC	FL5FGGNS0012	9
FL5FGGNS0016	Metabolomics	3'-Hydroxy-3,5,8,4',5'-pentamethoxy-6,7-methylenedioxyflavone	432.10564686	C21H20O10	COc(c(O)1)c(cc(C(O2)=C(C(c(c(OC)3)c2c(OC)c(O4)c3OC4)=O)OC)c1)OC	FL5FGGNS0016	7
FL3FGCNS0011	Metabolomics	3'-Hydroxy-5,6,7,8,4'-pentamethoxyflavone	388.115817616	C20H20O8	O(C)c(c21)c(c(c(OC)c(C(=O)C=C(c(c3)cc(O)c(OC)c3)O2)1)OC)OC	FL3FGCNS0011	7
FL3FGGNS0005	Metabolomics	3'-Hydroxy-5,6,7,8,4',5'-hexamethoxyflavone	418.126382302	C21H22O9	COc(c(O)1)c(cc(C(O3)=CC(c(c32)c(OC)c(c(c(OC)2)OC)OC)=O)c1)OC	FL3FGGNS0005	8
FLNADENS0001	Metabolomics	3'-Hydroxy-5,7,4'-trimethoxy-4-phenylcoumarin	328.094688244	C18H16O6	c(c12)(OC)cc(OC)cc1OC(=O)C=C(c(c3)cc(O)c(OC)c3)2	FLNADENS0001	5
FL2FDENM0001	Metabolomics	3'-Hydroxy-5,7,4'-trimethoxy-8-C-methylflavanone	344.125988372	C19H20O6	c(c1C)(OC)cc(c(C(=O)2)c(OC(c(c3)cc(O)c(OC)c3)C2)1)OC	FL2FDENM0001	5
FLNAFCNS0004	Metabolomics	3'-Hydroxy-5,7,8,4'-tetramethoxy-4-phenylcoumarin	358.10525293	C19H18O7	c(c1OC)(OC)cc(c(C(c(c3)cc(O)c(OC)c3)=2)c1OC(=O)C2)OC	FLNAFCNS0004	6
FL3F3GNS0002	Metabolomics	3'-Hydroxy-7,8,4',5'-tetramethoxyflavone	358.10525293	C19H18O7	c(c1OC)(OC)ccc(C(=O)2)c(OC(c(c3)cc(c(OC)c(O)3)OC)=C2)1	FL3F3GNS0002	6
FLIA3CNS0002	Metabolomics	3'-Hydroxy-8-O-methylretusin	314.07903818	C17H14O6	COc(c3)c(O)cc(c3)C(=C2)C(=O)c(c1)c(O2)c(OC)c(O)c1	FLIA3CNS0002	5
FLIAAENP0001	Metabolomics	3'-Hydroxyalpinumisoflavone 4'-methyl ether	366.110338308	C21H18O6	c(C3=O)(c2O)c(OC=C(c(c4)cc(O)c(OC)c4)3)cc(c12)OC(C=C1)(C)C	FLIAAENP0001	4
FLIB1CNS0001	Metabolomics	3'-Hydroxydihydroformononetin	286.084123558	C16H14O5	COc(c3)c(O)cc(c3)C(C1)C(=O)c(c2)c(cc(O)c2)O1	FLIB1CNS0001	4
FL5FGCNS0014	Metabolomics	3'-Methoxycalycopterin, 5,4'-Dihydroxy-3,6,7,8,3'-pentamethoxyflavone	404.110732238	C20H20O9	O(C)c(c21)c(c(c(c1C(C(=C(c(c3)cc(c(O)c3)OC)O2)OC)=O)O)OC)OC	FL5FGCNS0014	8
FLIA1CNS0005	Metabolomics	3'-Methoxydaidzein	284.068473494	C16H12O5	COc(c(O)3)cc(cc3)C(=C1)C(=O)c(c2)c(cc(O)c2)O1	FLIA1CNS0005	4
FLIB1CNS0002	Metabolomics	3'-Methoxydihydroformononetin	300.099773622	C17H16O5	COc(c3)c(OC)cc(c3)C(C1)C(=O)c(c2)c(cc(O)c2)O1	FLIB1CNS0002	4
FLIC1LNP0007	Metabolomics	3'-Methoxyglabridin	354.146723814	C21H22O5	COc(c1O)c(ccc1C(C4)Cc(c3)c(O4)c(c(c3)2)C=CC(C)(C)O2)O	FLIC1LNP0007	4
FLIB1LNS0011	Metabolomics	3'-Methoxyisosativanone	330.110338308	C18H18O6	c(c1O)(OC)c(OC)ccc1C(C3=O)COc(c32)cc(OC)cc2	FLIB1LNS0011	5
FL2FADNP0002	Metabolomics	3'-Methoxylupinifolin	436.188588628	C26H28O6	O(c(c4O)cc(cc4)C(O3)CC(=O)c(c31)c(c(C=2)c(OC(C2)(C)C)c1CC=C(C)C)O)C	FL2FADNP0002	6
FL5F1GNF0001	Metabolomics	3'-Methoxypongapin	366.073952802	C20H14O7	COc(c54)cc(cc(OCO5)4)C(O3)=C(C(=O)c(c31)ccc(o2)c1cc2)OC	FL5F1GNF0001	3
FL1DA9NM0008	Metabolomics	3'-Methyl-2',4',6'-trihydroxydihydrochalcone	272.104859	C16H16O4	Oc(c1)c(C)c(O)c(C(=O)CCc(c2)cccc2)c(O)1	FL1DA9NM0008	7
FL3FADCS0018	Metabolomics	3'-O-Methylderhamnosylmaysin	444.10564686	C22H20O10	O(c23)C(=CC(=O)c(c(c(C(O4)C(C(C(C(C)4)=O)O)O)c(O)c3)O)2)c(c1)cc(c(c1)O)OC	FL3FADCS0018	8
FLIAECNS0007	Metabolomics	3'-O-Methyliriskumaonin, Iriskumaonin methyl ether	356.089602866	C19H16O7	c(c34)c(c1c(c3OCO4)OC)OC=C(c(c2)cc(OC)c(OC)c2)C1=O	FLIAECNS0007	4
FL3FADCS0020	Metabolomics	3'-O-Methylmaysin	590.163555668	C28H30O14	C(C1=O)=C(c(c5)cc(c(O)c5)OC)Oc(c2)c1c(O)c(C(C3OC(C4O)OC(C)C(C(O)4)O)OC(C)C(C3O)=O)c2O	FL3FADCS0020	12
FLIAADNS0001	Metabolomics	3'-O-Methylorobol	300.063388116	C16H12O6	COc(c(O)3)cc(cc3)C(=C2)C(=O)c(c(O)1)c(O2)cc(O)c1	FLIAADNS0001	5
FLIAADGS0001	Metabolomics	3'-O-Methylorobol 7-O-glucoside	462.116211546	C22H22O11	[C@H]([C@@H]1O)([C@H](C(O[C@H]1Oc(c4)cc(c(c43)C(=O)C(=CO3)c(c2)cc(c(c2)O)OC)O)CO)O)O	FLIAADGS0001	11
FLIB1LNS0010	Metabolomics	3'-O-Methylviolanone	330.110338308	C18H18O6	c(c3OC)(OC)ccc(c3OC)C(C2=O)COc(c21)cc(O)cc1	FLIB1LNS0010	5
FL1CHYNI0007	Metabolomics	3'-Prenyl-2',6',beta-trihydroxy-4'-methoxychalcone	354.146723814	C21H22O5	C(c(c1O)c(cc(O)c1C(C=C(O)c(c2)cccc2)=O)OC)C=C(C)C	FL1CHYNI0007	8
FL1DA9NR0002	Metabolomics	3'-Prenylrubranine	458.245709576	C30H34O4	C(c(c5)cccc5)=CC(=O)c(c42)c(O)c(c(c41)OC(C3)(C)CC1(C([H])(C3)C(O2)(C)C)[H])CC=C(C)C	FL1DA9NR0002	6
FL1C1ANP0015	Metabolomics	3',4'- (3-Hydroxy-2,2-dimethyldihydropyrano) -4,2'-dihydroxychalcone	340.13107375	C20H20O5	Oc(c3)ccc(c3)C=CC(c(c(O)2)ccc(c21)OC(C)(C)C(O)C1)=O	FL1C1ANP0015	6
FL3F9CGS0001	Metabolomics	3',4'-Dihydroxyflavone 4'-glucoside	416.110732238	C21H20O9	c(C(=O)4)(c(OC(=C4)c(c3)cc(O)c(c3)OC(O2)C(O)C(O)C(O)C2CO)1)cccc1	FL3F9CGS0001	9
FLIA2CNS0004	Metabolomics	3',4'-Dimethoxy-6,7-methylenedioxyisoflavone	326.07903818	C18H14O6	c(c12)c(C3=O)c(OC=C(c(c4)cc(OC)c(OC)c4)3)cc1OCO2	FLIA2CNS0004	3
FL3FFCNS0005	Metabolomics	3',4'-Dimethoxywogonin, Hypolaetin 8,3',4'-trimethyl ether, 5,7-Dihydroxy-8,3',4'-trimethoxyflavone	344.089602866	C18H16O7	c(c1OC)(O)cc(c(C(=O)2)c(OC(c(c3)cc(OC)c(OC)c3)=C2)1)O	FL3FFCNS0005	6
FL63DCNS0001	Metabolomics	3',4'-Methylenedioxy epicatechin 5,7-dimethyl ether	330.110338308	C18H18O6	c(c41)(OCO4)ccc([C@@H](O2)[C@H](O)Cc(c(OC)3)c2cc(OC)c3)c1	FL63DCNS0001	4
FL2F1CNF0001	Metabolomics	3',4'-Methylenedioxy- [ 2",3":7,8 ] furanoflavanone	308.068473494	C18H12O5	c(c51)(OCO5)ccc(C(O4)CC(c(c43)ccc(c32)occ2)=O)c1	FL2F1CNF0001	1
FL1CHYNS0010	Metabolomics	3',4'-Methylenedioxy-2,4,6,beta-tetramethoxychalcone	372.120902994	C20H20O7	COC(=CC(=O)c(c3)cc(c(c3)2)OCO2)c(c1OC)c(cc(c1)OC)OC	FL1CHYNS0010	7
FL1A1CNF0001	Metabolomics	3',4'-Methylenedioxyfurano [ 2",3":6,7 ] aurone	306.05282343	C18H10O5	c(c54)(OCO5)ccc(c4)C=c(o3)c(c(c32)ccc(c21)occ1)=O	FL1A1CNF0001	1
CHEMBL252339	CHEMBL	3',4',5,6-Tetramethoxy Flavone, 5,6,3', 4'-Tetramethoxyflavone	342.35	C19H18O6	COc1ccc(-c2cc(=O)c3c(OC)c(OC)ccc3o2)cc1OC	CHEMBL252339	5
FL3F9GNS0003	Metabolomics	3',4',5'-Trimethoxyflavone	312.099773622	C18H16O5	c(c1OC)(OC)cc(C(=C3)Oc(c2C(=O)3)cccc2)cc1OC	FL3F9GNS0003	4
FL3FFGNS0005	Metabolomics	3',4',5'-Trimethoxywogonin, 5,7-Dihydroxy-8,3',4',5'-tetramethoxyflavone	374.100167552	C19H18O8	c(c1OC)(O)cc(c(C(=O)2)c(OC(c(c3)cc(c(c(OC)3)OC)OC)=C2)1)O	FL3FFGNS0005	7
FL1DQUNI0001	Metabolomics	3',4',6'-Trihydroxy-2'-oxo-3',5'-diprenyldihydrochalcone	410.20932407	C25H30O5	C(CC(C(C2=O)=C(O)C(=C(C2(O)CC=C(C)C)O)CC=C(C)C)=O)c(c1)cccc1	FL1DQUNI0001	10
FL3FCFCS0001	Metabolomics	3',4',7-Tri-O-methylisoorientin, Isoorientin 7,3',4'-trimethyl ether	490.147511674	C24H26O11	O(C=1c(c4)cc(OC)c(c4)OC)c(c3)c(c(O)c(c3OC)[C@@H]([C@@H](O)2)OC([C@@H]([C@@H]2O)O)CO)C(C1)=O	FL3FCFCS0001	11
CHEMBL1224244	CHEMBL	3',5'-Dihydroxy Flavone, 3',5'-Dihydroxyflavone	254.24	C15H10O4	O=c1cc(-c2cc(O)cc(O)c2)oc2ccccc12	CHEMBL1224244	3
FL1DG9NS0003	Metabolomics	3',5'-Dihydroxy-2',4',6'-trimethoxydihydrochalcone	332.125988372	C18H20O6	C(c(c2OC)c(c(c(c2O)OC)O)OC)(=O)CCc(c1)cccc1	FL1DG9NS0003	9
FL5FGGNS0009	Metabolomics	3',5'-Dihydroxy-3,5,6,7,8,4'-hexamethoxyflavone	434.121296924	C21H22O10	O(C)c(c31)c(c(c(OC)c1C(C(OC)=C(O3)c(c2)cc(O)c(c(O)2)OC)=O)OC)OC	FL5FGGNS0009	9
FLIAAANI0007	Metabolomics	3',5'-Diprenylgenistein	406.178023942	C25H26O5	c(C(=C3)C(=O)c(c(O3)2)c(O)cc(O)c2)(c1)cc(c(O)c(CC=C(C)C)1)CC=C(C)C	FLIAAANI0007	8
CHEMBL253786	CHEMBL	3',7-Dihydroxyflavone, 7,3'-Dihydroxy Flavone, 7,3'-Dihydroxyflavone	254.24	C15H10O4	O=c1cc(-c2cccc(O)c2)oc2cc(O)ccc12	CHEMBL253786	3
FL6DDANP0001	Metabolomics	3beta,4beta,5-Trimethoxy-4'-hydroxy- (6:7) -2,2-dimethylpyranoflavan	398.172938564	C23H26O6	C(OC)(C1c(c4)ccc(c4)O)C(OC)c(c(OC)2)c(cc(O3)c2C=CC3(C)C)O1	FL6DDANP0001	5
FLIBAENI0001	Metabolomics	3S-5,7,3'-Trihydroxy-4'-methoxy-5'-prenylisoflavanone	370.141638436	C21H22O6	COc(c(O)3)c(cc(c3)[C@H](C(=O)1)COc(c2)c1c(cc(O)2)O)CC=C(C)C	FLIBAENI0001	7
FL1DUNNM0001	Metabolomics	4-Hydrocinnamoyl-2,2,5-trimethyl-4-cyclopentene-1,3-dione	270.125594442	C17H18O3	c(c2)ccc(c2)CCC(=O)C(=C(C)1)C(=O)C(C)(C)C(=O)1	FL1DUNNM0001	4
FLID4ANS0001	Metabolomics	4-Hydroxy-2,3,9-trimethoxypterocarpan	330.110338308	C18H18O6	c(c4OC)c(c(c(c4OC)O)1)C(O3)C(c(c32)ccc(OC)c2)CO1	FLID4ANS0001	4
FL1D1ANS0003	Metabolomics	4-Hydroxy-2',4'-dimethoxydihydrochalcone	286.120509064	C17H18O4	COc(c2)cc(OC)c(c2)C(=O)CCc(c1)ccc(O)c1	FL1D1ANS0003	7
FL64DBNS0001	Metabolomics	4-Hydroxy-5,7,4'-trimethoxyflavan	316.13107375	C18H20O5	c(C(C3)Oc(c(C(O)3)2)cc(OC)cc2OC)(c1)ccc(OC)c1	FL64DBNS0001	5
FL1C1ANI0007	Metabolomics	4-Hydroxycordoin	324.136159128	C20H20O4	Oc(c2)ccc(c2)C=CC(=O)c(c1)c(cc(OCC=C(C)C)c1)O	FL1C1ANI0007	8
FL1C1ANI0004	Metabolomics	4-Hydroxyderricin	338.151809192	C21H22O4	C(c(c1O)c(ccc1C(=O)C=Cc(c2)ccc(O)c2)OC)C=C(C)C	FL1C1ANI0004	8
FL1AA9NF0001	Metabolomics	4-Hydroxyfurano [ 2",3":6,7 ] aurone	278.057908808	C17H10O4	c(c4)ccc(c4)C=c(o1)c(=O)c(c(O)2)c1c(c3)c(oc3)c2	FL1AA9NF0001	2
FL1DQUNP0002	Metabolomics	4-Hydroxyglenoblone	422.20932407	C26H30O5	C(C2=1)(CC=C(C)C)(C(C(C(CCc(c3)ccc(O)c3)=O)=C(O)C1C=CC(C)(C)O2)=O)C	FL1DQUNP0002	7
FLID3CNS0003	Metabolomics	4-Hydroxypterocarpin	314.07903818	C17H14O6	COc(c5)c(O)c(O4)c(c5)C(O1)C(C4)c(c2)c(cc(O3)c(OC3)2)1	FLID3CNS0003	2
FL1CAANP0004	Metabolomics	4-Hydroxyrottlerin	532.173332494	C30H28O9	c(C(C)=O)(c(O)1)c(O)c(Cc(c2O)c(O)c(C=4)c(OC(C)(C)C4)c2C(=O)C=Cc(c3)ccc(c3)O)c(O)c1C	FL1CAANP0004	12
FL1AA9NF0002	Metabolomics	4-Methoxyfurano [ 2",3":6,7 ] aurone	292.073558872	C18H12O4	o(c1=Cc(c4)cccc4)c(c23)c(c(OC)cc2occ3)c1=O	FL1AA9NF0002	2
FLID3ANS0005	Metabolomics	4-Methoxyhomopterocarpin	314.115423686	C18H18O5	c(c4OC)(OC)ccc(c41)C(O3)C(c(c32)ccc(OC)c2)CO1	FLID3ANS0005	3
FL1C1ANP0004	Metabolomics	4-Methoxylonchocarpin	336.136159128	C21H20O4	c(c3O)(ccc(c32)OC(C=C2)(C)C)C(=O)C=Cc(c1)ccc(OC)c1	FL1C1ANP0004	5
FLID3CNS0002	Metabolomics	4-Methoxymaackiain	314.07903818	C17H14O6	COc(c(O)5)c(O4)c(cc5)C(O1)C(C4)c(c2)c(cc(O3)c(OC3)2)1	FLID3CNS0002	2
FLID3ANS0004	Metabolomics	4-Methoxymedicarpin	300.099773622	C17H16O5	COc(c4)cc(O1)c(c4)C(C3)C1c(c2)c(O3)c(OC)c(O)c2	FLID3ANS0004	3
FL1DABGS0001	Metabolomics	4-Methoxyphlorizin	450.152597052	C22H26O10	OC(C1O)C(Oc(c(C(=O)CCc(c3)ccc(c3)OC)2)cc(O)cc(O)2)OC(CO)C1O	FL1DABGS0001	14
FLID3CNS0004	Metabolomics	4-Methoxypterocarpin	328.094688244	C18H16O6	c(c45)c(O3)c(cc4OCO5)C(C31)COc(c2OC)c1ccc2OC	FLID3CNS0004	2
FLIJ1ANR0001	Metabolomics	4-O-alpha-Cadinylangolensin	476.292659768	C31H40O4	[C@@](C)(C2)(Oc(c3)ccc(C(C(c(c4)ccc(OC)c4)C)=O)c(O)3)C(C(C(C2)C(C)C)1)CCC(C)=C1	FLIJ1ANR0001	8
FL6DPTNS0006	Metabolomics	4-O-Methyl-3',4'-methylenedioxymopanan-4alpha-ol	328.094688244	C18H16O6	O(c45)C(C(C(c4ccc(O)c5)OC)3)c(c2CO3)ccc(c21)OCO1	FL6DPTNS0006	2
FLIJ1ANS0003	Metabolomics	4-O-Methylangolensin	286.120509064	C17H18O4	COc(c2)ccc(c2)C(C)C(=O)c(c1)c(O)cc(OC)c1	FLIJ1ANS0003	6
FLIHBCNP0004	Metabolomics	4-O-Methylisorobustin, Isorobustin 4-methyl ether	408.120902994	C23H20O7	C(c(c5)ccc(c45)OCO4)(C3=O)=C(c(c(O3)1)c(cc(O2)c1C=CC2(C)C)OC)OC	FLIHBCNP0004	3
FL1CDDGS0001	Metabolomics	4,2'-Dihydroxy-3,4',6'-trimethoxychalcone 4-glucoside	492.163161738	C24H28O11	[C@H]([C@@H]3O)(OC([C@H]([C@@H](O)3)O)CO)Oc(c1)c(cc(C=CC(=O)c(c(O)2)c(OC)cc(OC)c2)c1)OC	FL1CDDGS0001	14
FL1CEANS0002	Metabolomics	4,2'-Dihydroxy-3',4',6'-trimethoxychalcone	330.110338308	C18H18O6	c(c2OC)(OC)cc(c(c2O)C(=O)C=Cc(c1)ccc(O)c1)OC	FL1CEANS0002	8
FL1CDAGS0002	Metabolomics	4,2'-Dihydroxy-4',6'-dimethoxychalcone 4-apiosyl- (1->2) -glucoside	594.194855796	C28H34O14	C(C(OC(C4O)OCC(CO)4O)3)(OC(CO)C(C(O)3)O)Oc(c2)ccc(c2)C=CC(=O)c(c1O)c(OC)cc(OC)c1	FL1CDAGS0002	18
FL1CDAGS0001	Metabolomics	4,2'-Dihydroxy-4',6'-dimethoxychalcone 4-glucoside	462.152597052	C23H26O10	c(c3)(c(c(cc3OC)O)C(=O)C=Cc(c2)ccc(c2)O[C@@H](C(O)1)O[C@H](CO)[C@H](O)C1O)OC	FL1CDAGS0001	13
FL1CDAGS0003	Metabolomics	4,2'-Dihydroxy-4',6'-dimethoxychalcone 4-O- (5"'-O-p-cinnamoyl) -apiofuranosyl- (1"'->2") -glucoside	724.23672061	C37H40O15	C(COC(=O)C=Cc(c5)cccc5)(C4)(C(O)C(O4)OC(C1Oc(c2)ccc(C=CC(c(c3O)c(OC)cc(OC)c3)=O)c2)C(O)C(O)C(CO)O1)O	FL1CDAGS0003	21
FL1CEANS0004	Metabolomics	4,2'-Dihydroxy-6'-methoxy-3',4'-methylenedioxychalcone	314.07903818	C17H14O6	COc(c1)c(C(=O)C=Cc(c3)ccc(O)c3)c(O)c(O2)c(OC2)1	FL1CEANS0004	6
FL1C9AGS0001	Metabolomics	4,2'-Dihydroxychalcone 4-glucoside	402.13146768	C21H22O8	C(Oc(c2)ccc(C=CC(=O)c(c(O)3)cccc3)c2)(O1)C(O)C(O)C(O)C1CO	FL1C9AGS0001	11
FL1D1CNS0001	Metabolomics	4,2',4'-Trihydroxy-3-methoxydihydrochalcone	288.099773622	C16H16O5	COc(c1)c(O)ccc(CCC(=O)c(c2)c(O)cc(O)c2)1	FL1D1CNS0001	8
FL1C1ANI0012	Metabolomics	4,2',4'-Trihydroxy-3',5'-diprenylchalcone	392.198759384	C25H28O4	C(C)(C)=CCc(c1O)c(c(CC=C(C)C)cc1C(C=Cc(c2)ccc(O)c2)=O)O	FL1C1ANI0012	10
FL1CBAGS0001	Metabolomics	4,2',4'-Trihydroxy-6'-methoxychalcone 4-glucoside	448.136946988	C22H24O10	c(c2)c(ccc2OC(C(O)3)OC(CO)C(O)C3O)C=CC(=O)c(c(O)1)c(OC)cc(c1)O	FL1CBAGS0001	13
FL1CBAGS0003	Metabolomics	4,2',4'-Trihydroxy-6'-methoxychalcone 4,4'-di-beta-glucoside	610.189770418	C28H34O15	C(O)(C1O)[C@@H](Oc(c4)ccc(c4)C=CC(=O)c(c(OC)2)c(O)cc(O[C@H](O3)[C@@H](O)[C@@H](O)[C@@H](O)C3CO)c2)O[C@H]([C@@H](O)1)CO	FL1CBAGS0003	19
FL1DBANS0001	Metabolomics	4,2',4'-Trihydroxy-6'-methoxydihydrochalcone	288.099773622	C16H16O5	COc(c1)c(C(=O)CCc(c2)ccc(O)c2)c(O)cc(O)1	FL1DBANS0001	8
FL1D1CNP0001	Metabolomics	4,2',4'-Trihydroxy-6"-methyl-6"- (4-methyl-3-pentenyl) pyrano [ 2",3":3,2 ] dihydrochalcone	408.193674006	C25H28O5	c(c1)(ccc(C(CCc(c3)c(C=2)c(c(O)c3)OC(C2)(C)CCC=C(C)C)=O)c1O)O	FL1D1CNP0001	10
FL1CADNS0001	Metabolomics	4,2',4',6'-Tetrahydroxy-3-methoxychalcone	302.07903818	C16H14O6	COc(c1)c(O)ccc(C=CC(=O)c(c(O)2)c(O)cc(O)c2)1	FL1CADNS0001	8
FL1DAANI0001	Metabolomics	4,2',4',6'-Tetrahydroxy-3,5-diprenyldihydrochalcone	410.20932407	C25H30O5	c(c(CC=C(C)C)2)c(cc(CC=C(C)C)c(O)2)CCC(c(c(O)1)c(O)cc(c1)O)=O	FL1DAANI0001	12
FL1DHXNS0003	Metabolomics	4,2',4',alpha-Tetrahydroxydihydrochalcone	274.084123558	C15H14O5	Oc(c2)ccc(c2)CC(O)C(=O)c(c1)c(O)cc(O)c1	FL1DHXNS0003	8
FL1DHYNS0005	Metabolomics	4,2',4',beta-Tetrahydroxy-6'-methoxydihydrochalcone	304.094688244	C16H16O6	COc(c2)c(c(O)cc(O)2)C(=O)C(O)Cc(c1)ccc(O)c1	FL1DHYNS0005	9
FL1C9ANS0003	Metabolomics	4,2',5'-Trihydroxychalcone	256.073558872	C15H12O4	Oc(c2)ccc(c2)C=CC(=O)c(c1)c(O)ccc(O)1	FL1C9ANS0003	6
FL1CCDNS0001	Metabolomics	4,2',6'-Trihydroxy-3,4'-dimethoxychalcone	316.094688244	C17H16O6	COc(c1)cc(O)c(C(=O)C=Cc(c2)cc(OC)c(O)c2)c(O)1	FL1CCDNS0001	8
FL1DCANM0001	Metabolomics	4,2',6'-Trihydroxy-4'-methoxy-3'-methyldihydrochalcone	302.115423686	C17H18O5	COc(c1)c(C)c(O)c(C(=O)CCc(c2)ccc(O)c2)c(O)1	FL1DCANM0001	8
FL1DCANM0002	Metabolomics	4,2',6'-Trihydroxy-4'-methoxy-3',5'-dimethyldihydrochalcone	316.13107375	C18H20O5	c(c2OC)(c(c(c(c2C)O)C(=O)CCc(c1)ccc(O)c1)O)C	FL1DCANM0002	8
FL1CAANI0001	Metabolomics	4,2',6'-Trihydroxy-4'-prenyloxychalcone	340.13107375	C20H20O5	Oc(c2)ccc(c2)C=CC(c(c1O)c(cc(c1)OCC=C(C)C)O)=O	FL1CAANI0001	9
FL1CGANS0002	Metabolomics	4,3'-Hydroxy-2',4',5',6'-methoxychalcone	360.120902994	C19H20O7	C(c(c2OC)c(c(c(c2O)OC)OC)OC)(=O)C=Cc(c1)ccc(O)c1	FL1CGANS0002	9
FL1DRTNS0009	Metabolomics	4,4'-Dihydroxy-2,6-dimethoxydihydrochalcone	302.115423686	C17H18O5	COc(c1)c(CCC(=O)c(c2)ccc(O)c2)c(OC)cc(O)1	FL1DRTNS0009	8
FL1CDANS0001	Metabolomics	4,4'-Dihydroxy-2',6'-dimethoxychalcone	300.099773622	C17H16O5	COc(c1)c(C(=O)C=Cc(c2)ccc(O)c2)c(OC)cc(O)1	FL1CDANS0001	7
FL1C9ANS0001	Metabolomics	4,4'-Dihydroxychalcone	240.07864425	C15H12O3	Oc(c2)ccc(c2)C=CC(=O)c(c1)ccc(O)c1	FL1C9ANS0001	5
FL1DHXNS0005	Metabolomics	4,4',alpha-Trihydroxy-2'-methoxydihydrochalcone	288.099773622	C16H16O5	COc(c2)c(ccc(O)2)C(=O)C(O)Cc(c1)ccc(O)c1	FL1DHXNS0005	8
FL6DDANI0002	Metabolomics	4,5-Di-O-methyl-8-prenylafzelechin-4beta-ol	386.172938564	C22H26O6	c(c1)(ccc(C(C3O)Oc(c2CC=C(C)C)c(C3OC)c(OC)cc2O)c1)O	FL6DDANI0002	8
FL64CANI0001	Metabolomics	4,5,4'-Trihydroxy-7-methoxy-8-prenylflavan	356.162373878	C21H24O5	COc(c3)c(CC=C(C)C)c(c(c(O)3)2)O[C@@H](C[C@@H](O)2)c(c1)ccc(O)c1	FL64CANI0001	7
FL1CALGS0001	Metabolomics	4,6,2',4'-Tetramethoxychalcone 2'-beta-glucoside	506.178811802	C25H30O11	c(c3)c(c(OC)cc3OC)C=CC(c(c(OC(C2O)OC(CO)C(O)C2O)1)c(OC)cc(OC)c1)=O	FL1CALGS0001	14
FL1AAAGM0001	Metabolomics	4,6,4'-Trihydroxy-7-methylaurone 4-rhamnoside	430.126382302	C22H22O9	C(O)(C4C)C(C(C(O4)Oc(c3)c(c(c(C)c3O)1)c(c(=Cc(c2)ccc(c2)O)o1)=O)O)O	FL1AAAGM0001	8
FL1AAANS0001	Metabolomics	4,6,4'-Trihydroxyaurone	270.05282343	C15H10O5	Oc(c3)ccc(c3)C=c(o1)c(=O)c(c(O)2)c(cc(O)c2)1	FL1AAANS0001	4
FL1AAAGS0003	Metabolomics	4,6,4'-Trihydroxyaurone 4,6-di-O-glucoside	594.15847029	C27H30O15	c(=O)(c31)c(=Cc(c5)ccc(O)c5)oc(cc(cc3OC(C4O)OC(CO)C(C4O)O)OC(C2O)OC(CO)C(C(O)2)O)1	FL1AAAGS0003	16
FL1AAAGS0001	Metabolomics	4,6,4'-Trihydroxyaurone 6-rhamnoside	416.110732238	C21H20O9	Oc(c1)ccc(C=c(c(=O)2)oc(c3)c2c(cc(OC(O4)C(O)C(O)C(O)C(C)4)3)O)c1	FL1AAAGS0001	8
FL1CEANS0001	Metabolomics	4,6'-Dihydroxy-2',3',4'-trimethoxychalcone	330.110338308	C18H18O6	c(c1C(=O)C=Cc(c2)ccc(O)c2)(O)cc(c(c1OC)OC)OC	FL1CEANS0001	8
FL64RNNP0001	Metabolomics	4,6'-Epoxyorotiniflavan-4-ol	436.188588628	C26H28O6	COc(c54)c(c3c(CC=C(C)C)c4OC(C)(C)C=C5)C(O1)(O)CC(O3)c(c2O)c1ccc2	FL64RNNP0001	5
FL1B99NSH001	Metabolomics	4'-Chloro-2-hydroxyaurone	274.039671928	C15H11ClO3	Clc(c3)ccc(c3)CC(O)(O1)C(=O)c(c2)c(ccc2)1	FL1B99NSH001	3
FL1A99NSH001	Metabolomics	4'-Chloroaurone	256.029107242	C15H9ClO2	Clc(c3)ccc(c3)C=c(o1)c(=O)c(c2)c(ccc2)1	FL1A99NSH001	1
FL1C1ANI0015	Metabolomics	4'-Geranyloxy-4,2'-dihydroxychalcone	392.198759384	C25H28O4	C(=C(C)C)CCC(=CCOc(c2)cc(O)c(c2)C(=O)C=Cc(c1)ccc(O)c1)C	FL1C1ANI0015	11
FL1D98NS0001	Metabolomics	4'-Hydroxy-2,6-dimethoxydihydrochalcone	286.120509064	C17H18O4	COc(c1)c(CCC(=O)c(c2)ccc(O)c2)c(OC)cc1	FL1D98NS0001	7
FL1C19NS0002	Metabolomics	4'-Hydroxy-2'-methoxychalcone	254.094294314	C16H14O3	COc(c2)c(ccc(O)2)C(=O)C=Cc(c1)cccc1	FL1C19NS0002	5
FL1CDBNS0002	Metabolomics	4'-Hydroxy-2',4,6'-trimethoxychalcone	314.115423686	C18H18O5	c(c1C(=O)C=Cc(c2)ccc(OC)c2)(OC)cc(O)cc1OC	FL1CDBNS0002	7
FL5FDDNI0004	Metabolomics	4'-Hydroxy-3,5,3'-trimethoxy-7-prenyloxyflavone	412.152203122	C23H24O7	O(C)C(C2=O)=C(Oc(c3)c2c(OC)cc3OCC=C(C)C)c(c1)cc(OC)c(O)c1	FL5FDDNI0004	8
FL5FECNS0034	Metabolomics	4'-Hydroxy-3,5,6,7,3'-pentamethoxyflavone, Quercetagetin 3,5,6,7,3'-pentamethyl ether	388.115817616	C20H20O8	O(C)c(c21)c(c(OC)cc(OC(c(c3)cc(c(O)c3)OC)=C(C2=O)OC)1)OC	FL5FECNS0034	7
FL5FEGNS0015	Metabolomics	4'-Hydroxy-3,5,6,7,3',5'-hexamethoxyflavone	418.126382302	C21H22O9	O(C)c(c21)c(c(OC)cc(OC(c(c3)cc(OC)c(O)c3OC)=C(C2=O)OC)1)OC	FL5FEGNS0015	8
FL5FFCNI0003	Metabolomics	4'-Hydroxy-3,5,8,3'-tetramethoxy-7-prenyloxyflavone	442.162767808	C24H26O8	C(O2)(c(c3)ccc(O)c(OC)3)=C(OC)C(=O)c(c12)c(cc(c1OC)OCC=C(C)C)OC	FL5FFCNI0003	9
FL5F2ANP0001	Metabolomics	4'-Hydroxy-3,6-dimethoxy-6",6"-dimethylpyrano [ 2,3:7,8 ] flavone	380.125988372	C22H20O6	c(c1)(ccc(C(=C4OC)Oc(c(C4=O)3)c(C=2)c(c(OC)c3)OC(C2)(C)C)c1)O	FL5F2ANP0001	4
FL5F1GNS0006	Metabolomics	4'-Hydroxy-3,7,3',5'-tetramethoxyflavone	358.10525293	C19H18O7	c(c(OC)1)(c(OC)cc(C(O3)=C(C(c(c32)ccc(OC)c2)=O)OC)c1)O	FL5F1GNS0006	6
FL6FDANC0001	Metabolomics	4'-Hydroxy-4- (4-hydroxystyryl) -5,7-dimethoxyflavan	404.162373878	C25H24O5	C(=Cc(c4)ccc(O)c4)[C@H](c21)C[C@H](c(c3)ccc(c3)O)Oc(cc(OC)cc2OC)1	FL6FDANC0001	7
FL6F1ANC0001	Metabolomics	4'-Hydroxy-4- (4-hydroxystyryl) -7-methoxyflavan	374.151809192	C24H22O4	COc(c4)ccc(c43)[C@H](C[C@@H](O3)c(c2)ccc(c2)O)C=Cc(c1)ccc(O)c1	FL6F1ANC0001	6
FL3FBANI0001	Metabolomics	4'-Hydroxy-5-methoxy-7- (3-methyl-2,3-epoxybutoxy) flavone	368.125988372	C21H20O6	COc(c3)c(c(cc(OCC(C(C)(C)4)O4)3)2)C(=O)C=C(O2)c(c1)ccc(O)c1	FL3FBANI0001	6
FL2FEANS0007	Metabolomics	4'-Hydroxy-5,6,7-trimethoxyflavanone	330.110338308	C18H18O6	c(c1OC)c(O2)c(C(=O)CC2c(c3)ccc(O)c3)c(c1OC)OC	FL2FEANS0007	5
FL3FGANS0014	Metabolomics	4'-Hydroxy-5,6,7,8-tetramethoxyflavone	358.10525293	C19H18O7	c(C(O2)=CC(c(c3OC)c2c(c(c3OC)OC)OC)=O)(c1)ccc(O)c1	FL3FGANS0014	6
FL3FGGNS0004	Metabolomics	4'-Hydroxy-5,6,7,8,3',5'-hexamethoxyflavone	418.126382302	C21H22O9	O(C)c(c31)c(c(c(OC)c(C(=O)C=C(O3)c(c2)cc(OC)c(O)c2OC)1)OC)OC	FL3FGGNS0004	8
FLNADANS0001	Metabolomics	4'-Hydroxy-5,7-dimethoxy-4-phenylcoumarin	298.084123558	C17H14O5	COc(c3)cc(O2)c(c(OC)3)C(=CC(=O)2)c(c1)ccc(O)c1	FLNADANS0001	4
FL6FDANM0001	Metabolomics	4'-Hydroxy-5,7-dimethoxy-8-methylflavan	300.136159128	C18H20O4	O([C@@H]1c(c3)ccc(O)c3)c(c2C)c(c(OC)cc2OC)CC1	FL6FDANM0001	4
FL6FDANS0001	Metabolomics	4'-Hydroxy-5,7-dimethoxyflavan	286.120509064	C17H18O4	COc(c1)cc(O2)c(CC[C@H]2c(c3)ccc(O)c3)c(OC)1	FL6FDANS0001	4
FL2FDAGS0002	Metabolomics	4'-Hydroxy-5,7-dimethoxyflavanone 4'- [ 2- (5-Cinnamoyl) -beta-D-apiofuranosyl ] glucoside	724.23672061	C37H40O15	c(c21)c(cc(OC)c(C(=O)CC(c(c3)ccc(OC(O4)C(OC(C5O)OCC(COC(=O)C=Cc(c6)cccc6)(O)5)C(C(O)C4CO)O)c3)O2)1)OC	FL2FDAGS0002	18
FL2FALGS0003	Metabolomics	4'-Hydroxy-5,7,2'-trimethoxyflavanone 4'-rhamnosyl- (1->6) -glucoside	638.221070546	C30H38O15	O(C)c(c1)cc(c(C(=O)2)c1OC(c(c(OC)5)ccc(c5)OC(O3)C(O)C(C(O)C3COC(C4O)OC(C(C4O)O)C)O)C2)OC	FL2FALGS0003	15
FL6F1ANM0002	Metabolomics	4'-Hydroxy-7-methoxy-8-methylflavan	270.125594442	C17H18O3	COc(c3)c(C)c(O1)c(c3)CC[C@H]1c(c2)ccc(O)c2	FL6F1ANM0002	3
FL6F1ANS0003	Metabolomics	4'-Hydroxy-7-methoxyflavan	256.109944378	C16H16O3	COc(c3)cc(O1)c(c3)CC[C@H]1c(c2)ccc(O)c2	FL6F1ANS0003	3
FL6F1CNS0004	Metabolomics	4'-Hydroxy-7,3'-dimethoxyflavan	286.120509064	C17H18O4	COc(c3)cc(O1)c(c3)CCC1c(c2)cc(OC)c(O)c2	FL6F1CNS0004	4
FL1C99GS0001	Metabolomics	4'-Hydroxychalcone 4'-glucoside	386.136553058	C21H22O7	C(Oc(c2)ccc(C(=O)C=Cc(c3)cccc3)c2)(O1)C(O)C(O)C(O)C1CO	FL1C99GS0001	10
FL2F1CNP0002	Metabolomics	4'-Hydroxyisolonchocarpin	322.120509064	C20H18O4	Oc(c1)ccc(C(C4)Oc(c3C(=O)4)c(c(cc3)2)C=CC(C)(C)O2)c1	FL2F1CNP0002	2
FL3FFANS0003	Metabolomics	4'-Hydroxywogonin, 8-Methoxyapigenin, Isoscutellarein 8-methyl ether	300.063388116	C16H12O6	COc(c(O)3)c(O1)c(c(O)c3)C(=O)C=C(c(c2)ccc(O)c2)1	FL3FFANS0003	5
FL1C99NS0001	Metabolomics	4'-Methoxychalcone	238.099379692	C16H14O2	COc(c2)ccc(c2)C(=O)C=Cc(c1)cccc1	FL1C99NS0001	4
CHEMBL16312	CHEMBL	4'-Methoxyflavone, 4-Methoxy Flavone	252.27	C16H12O3	COc1ccc(-c2cc(=O)c3ccccc3o2)cc1	CHEMBL16312	2
FL2F1ANS0003	Metabolomics	4'-Methylliquiritigenin	270.089208936	C16H14O4	COc(c3)ccc(c3)C(C1)Oc(c2)c(ccc(O)2)C(=O)1	FL2F1ANS0003	3
FL2FAENI0002	Metabolomics	4'-Methylsigmoidin B	370.141638436	C21H22O6	COc(c(O)1)c(cc(C(C2)Oc(c3)c(c(cc(O)3)O)C(=O)2)c1)CC=C(C)C	FL2FAENI0002	7
FL2FAANI0015	Metabolomics	4'-O-Geranylnaringenin	408.193674006	C25H28O5	c(c(O)3)c(c(C(=O)1)c(c3)OC(c(c2)ccc(OCC=C(CCC=C(C)C)C)c2)C1)O	FL2FAANI0015	9
FLIAABNP0001	Metabolomics	4'-O-Methylalpinumisoflavone, 5-Hydroxy-4'-methyl-6",6"-dimethylpyrano [ 2",3":7,6 ] isoflavone	350.115423686	C21H18O5	c(c4)c(ccc(OC)4)C(=C3)C(c(c2O)c(O3)cc(c12)OC(C=C1)(C)C)=O	FLIAABNP0001	3
FL1C1ANI0010	Metabolomics	4'-O-Methylbavachalcone	352.167459256	C22H24O4	C(=O)(C=Cc(c2)ccc(c2)OC)c(c1)c(cc(OC)c1CC=C(C)C)O	FL1C1ANI0010	8
FL1D1ANS0002	Metabolomics	4'-O-Methyldavidigenin	272.104859	C16H16O4	COc(c2)cc(O)c(c2)C(=O)CCc(c1)ccc(O)c1	FL1D1ANS0002	7
FL1D1AGS0003	Metabolomics	4'-O-Methyldavidioside	434.15768243	C22H26O9	c(C(=O)CCc(c3)ccc(O)c3)(c(O[C@@H]([C@@H](O)2)OC(CO)[C@@H]([C@@H]2O)O)1)ccc(OC)c1	FL1D1AGS0003	13
FLIAABNP0002	Metabolomics	4'-O-Methylderrone	350.115423686	C21H18O5	c(c14)(OC=C(C4=O)c(c3)ccc(OC)c3)c(C=2)c(OC(C2)(C)C)cc1O	FLIAABNP0002	3
FL2FAENI0001	Metabolomics	4'-O-Methyldiplacone	438.204238692	C26H30O6	c(c1C(O2)CC(=O)c(c3O)c2cc(O)c3CC=C(CCC=C(C)C)C)c(O)c(OC)cc1	FL2FAENI0001	10
FLIC1LNP0005	Metabolomics	4'-O-Methylglabridin	338.151809192	C21H22O4	c(c(OC)1)c(c(C(C4)Cc(c3)c(O4)c(c(c3)2)C=CC(C)(C)O2)cc1)O	FLIC1LNP0005	3
FLIBALNI0008	Metabolomics	4'-O-Methylkievitone	370.141638436	C21H22O6	c(c3O)(C1=O)c(c(CC=C(C)C)c(O)c3)OCC(c(c2)c(cc(OC)c2)O)1	FLIBALNI0008	7
FLIA1AGI0001	Metabolomics	4'-O-Methylneobavaisoflavone 7-O- (2"-p-coumaroylglucoside)	644.225761994	C36H36O11	O(C(C=Cc(c5)ccc(O)c5)=O)[C@@H]([C@@H](O)1)[C@H](Oc(c2)ccc(C(=O)3)c2OC=C3c(c4)cc(c(OC)c4)CC=C(C)C)OC(CO)[C@@H]1O	FLIA1AGI0001	15
FLIC1LNI0005	Metabolomics	4'-O-Methylpreglabridin	340.167459256	C21H24O4	c(c3)c(c(CC=C(C)C)c(c31)OCC(c(c2)c(cc(OC)c2)O)C1)O	FLIC1LNI0005	6
FL1CDANI0001	Metabolomics	4'-O-Methylxanthohumol	368.162373878	C22H24O5	c(c(C(=O)C=Cc(c2)ccc(O)c2)1)(O)c(c(cc(OC)1)OC)CC=C(C)C	FL1CDANI0001	9
FLIAAANP0006	Metabolomics	4'-O-Prenylalpinumisoflavone	404.162373878	C25H24O5	C(c(c4)ccc(c4)OCC=C(C)C)(C3=O)=COc(c31)cc(O2)c(C=CC2(C)C)c(O)1	FLIAAANP0006	6
FL5FAAGS0135	Metabolomics	4""-Acetylsagittatin A, Kaempferol 3-xylosyl (1->2) rhamnoside-7- (4"-acetylrhamnoside)	752.216379098	C34H40O19	c(c5)(c(C(=O)1)c(cc5OC(O6)C(O)C(C(C6C)OC(C)=O)O)OC(c(c4)ccc(c4)O)=C1OC(C(OC(C3O)OCC(C3O)O)2)OC(C(O)C2O)C)O	FL5FAAGS0135	18
FL6DBANP0001	Metabolomics	4beta-Hydroxyobovatachromene	370.141638436	C21H22O6	c(c4)c(ccc(O)4)C(O3)C(C(c(c31)c(cc(O2)c1C=CC(C)(C)2)OC)O)O	FL6DBANP0001	5
FL7AADGL0029	Metabolomics	5- [ (6-O-Acetyl-beta-D-glucopyranosyl) oxy ] -3- (beta-D-glucopyranosyloxy) -7-hydroxy-2- (4-hydroxy-3-methoxyphenyl) -1-benzopyrylium	667.187424694	C30H35O17	OC(C1O)C(O)C(COC(C)=O)OC(Oc(c52)cc(O)cc2[o+1]c(c(c5)OC(O4)C(C(O)C(O)C4CO)O)c(c3)cc(OC)c(O)c3)1	FL7AADGL0029	19
FL3FEANS0011	Metabolomics	5-Allyloxysalvigenin	368.125988372	C21H20O6	COc(c3OC)cc(c2c(OCC=C)3)OC(=CC2=O)c(c1)ccc(OC)c1	FL3FEANS0011	7
FL7ARXGL0007	Metabolomics	5-Carboxypyranopelargonidin 3-O-beta-glucopyranoside	501.103301136	C24H21O12	C(O3)(=Cc(c24)c(OC(O5)C(O)C(C(O)C(CO)5)O)c([o+1]c2cc(O)cc34)c(c1)ccc(c1)O)C(O)=O	FL7ARXGL0007	11
FL5FGCNS0023	Metabolomics	5-Demethylmelibentin, 5-Hydroxy-3,6,7,8-tetramethoxy-3',4'-methylenedioxyflavone	402.095082174	C20H18O9	O(C1)c(c2)c(ccc2C(O4)=C(C(c(c43)c(c(c(c(OC)3)OC)OC)O)=O)OC)O1	FL5FGCNS0023	6
CHEMBL226508	CHEMBL	5-demethylsinensetin	358.35	C19H18O7	COc1ccc(-c2cc(=O)c3c(O)c(OC)c(OC)cc3o2)cc1OC	CHEMBL226508	6
FL1C28NI0001	Metabolomics	5-Deoxyhomoflemingin	422.20932407	C26H30O5	c(c1C=CC(=O)c(c(O)2)cc(c(c2CC=C(CCC=C(C)C)C)O)OC)cccc(O)1	FL1C28NI0001	12
FLIB1LNI0003	Metabolomics	5-Deoxykievitol	356.125988372	C20H20O6	c(c1)c(c(CC=C(CO)C)c(O2)c(C(C(c(c3)c(O)cc(O)c3)C2)=O)1)O	FLIB1LNI0003	8
FLIB1LNI0002	Metabolomics	5-Deoxykievitone hydrate	358.141638436	C20H22O6	c(c1)c(c(CCC(C)(C)O)c(O2)c(C(C(c(c3)c(O)cc(O)c3)C2)=O)1)O	FLIB1LNI0002	8
FL5F1ANS0002	Metabolomics	5-Deoxyrhamnocitrin	284.068473494	C16H12O5	COc(c3)cc(O1)c(c3)C(=O)C(O)=C1c(c2)ccc(O)c2	FL5F1ANS0002	4
FLNAA9NP0006	Metabolomics	5-Hydroxy-10-prenyl-7,8-dihydro-7,8-trans-dimethyl-4-phenyl-2H,6H-benzo [ 1,2-b:5,4-b' ] dipyran-2,6-dione	404.162373878	C25H24O5	C(O1)(C)C(C(c(c4O)c1c(c(c24)OC(=O)C=C2c(c3)cccc3)CC=C(C)C)=O)C	FLNAA9NP0006	4
FL5FDENI0001	Metabolomics	5-Hydroxy-2- (3-hydroxy-4-methoxyphenyl) -3-methoxy-7- [ (3-methyl-2-butenyl) oxy ] -4H-1-benzopyran-4-one	398.136553058	C22H22O7	c(c1)c(OC)c(cc1C(=C3OC)Oc(c(C3=O)2)cc(OCC=C(C)C)cc2O)O	FL5FDENI0001	8
FL5FFANM0002	Metabolomics	5-Hydroxy-2- (4-hydroxyphenyl) -3,7,8-trimethoxy-6-methyl-4H-1-benzopyran-4-one	358.10525293	C19H18O7	c(C(O2)=C(C(c(c3O)c2c(c(c3C)OC)OC)=O)OC)(c1)ccc(O)c1	FL5FFANM0002	6
FL3F98NS0003	Metabolomics	5-Hydroxy-2'-methoxyflavone	268.073558872	C16H12O4	COc(c3)c(ccc3)C(=C1)Oc(c2)c(c(O)cc2)C(=O)1	FL3F98NS0003	3
FL3FF8NS0016	Metabolomics	5-Hydroxy-2',3',7,8-tetramethoxyflavone	358.10525293	C19H18O7	c(c1OC)(OC)cc(c(C(=O)2)c(OC(c(c(OC)3)cccc3OC)=C2)1)O	FL3FF8NS0016	6
FL5FFGNS0010	Metabolomics	5-Hydroxy-3,3',4',5',7,8-hexamethoxyflavone	418.126382302	C21H22O9	COc(c3OC)cc(c(c23)C(C(OC)=C(O2)c(c1)cc(OC)c(OC)c1OC)=O)O	FL5FFGNS0010	8
FL5FELNS0018	Metabolomics	5-Hydroxy-3,6,7,2',4',5'-hexamethoxyflavone	418.126382302	C21H22O9	COc(c3OC)cc(O1)c(c3O)C(C(=C1c(c2OC)cc(OC)c(c2)OC)OC)=O	FL5FELNS0018	8
FL5FEGNS0016	Metabolomics	5-Hydroxy-3,6,7,3',4',5'-hexamethoxyflavone	418.126382302	C21H22O9	c(c3OC)(OC)cc(O1)c(c3O)C(C(=C1c(c2)cc(OC)c(OC)c2OC)OC)=O	FL5FEGNS0016	8
FL5FG9NS0005	Metabolomics	5-Hydroxy-3,6,7,8-tetramethoxyflavone	358.10525293	C19H18O7	c(C(O2)=C(C(c(c3O)c2c(c(c3OC)OC)OC)=O)OC)(c1)cccc1	FL5FG9NS0005	6
FL5FGLNS0004	Metabolomics	5-Hydroxy-3,6,7,8,2',4'-hexamethoxyflavone	418.126382302	C21H22O9	O(C)c(c31)c(c(c(c1C(C(=C(O3)c(c2)c(cc(OC)c2)OC)OC)=O)O)OC)OC	FL5FGLNS0004	8
FL5FGGNS0013	Metabolomics	5-Hydroxy-3,6,7,8,3',4',5'-heptamethoxyflavone	448.136946988	C22H24O10	O(c(c3OC)c(cc(c3)C(=C(OC)1)Oc(c2OC)c(c(O)c(c(OC)2)OC)C1=O)OC)C	FL5FGGNS0013	9
FL5FGCNS0017	Metabolomics	5-Hydroxy-3,6,7,8,3'4'-hexamethoxyflavone	418.126382302	C21H22O9	O(C)c(c31)c(c(c(c1C(C(=C(O3)c(c2)cc(c(c2)OC)OC)OC)=O)O)OC)OC	FL5FGCNS0017	8
FL5FDCNS0004	Metabolomics	5-Hydroxy-3,7-dimethoxy-3',4'-methylenedioxyflavone	342.073952802	C18H14O7	c(c41)(OCO4)ccc(C(O2)=C(C(c(c(O)3)c2cc(OC)c3)=O)OC)c1	FL5FDCNS0004	4
FL5FALNS0020	Metabolomics	5-Hydroxy-3,7,2',3',4',6'-hexamethoxyflavone	418.126382302	C21H22O9	COc(c1OC)cc(c(C(O3)=C(C(=O)c(c32)c(cc(OC)c2)O)OC)c(OC)1)OC	FL5FALNS0020	8
FL5FALNS0016	Metabolomics	5-Hydroxy-3,7,2',4',5'-pentamethoxyflavone	388.115817616	C20H20O8	COc(c1)c(C(O3)=C(C(=O)c(c32)c(cc(OC)c2)O)OC)cc(OC)c1OC	FL5FALNS0016	7
FL5FFCNS0032	Metabolomics	5-Hydroxy-3,7,8-trimethoxy-3',4'-methylenedioxyflavone	372.084517488	C19H16O8	c(c41)(OCO4)ccc(C(O2)=C(C(c(c(O)3)c2c(c(OC)c3)OC)=O)OC)c1	FL5FFCNS0032	5
FL5FF8NS0003	Metabolomics	5-Hydroxy-3,7,8,2'-tetramethoxyflavone	358.10525293	C19H18O7	c(c1OC)(OC)cc(c(C2=O)c(OC(c(c3)c(OC)ccc3)=C2OC)1)O	FL5FF8NS0003	6
FL5FFLNS0003	Metabolomics	5-Hydroxy-3,7,8,2',4'-pentamethoxyflavone	388.115817616	C20H20O8	COc(c3OC)cc(c(c23)C(C(=C(O2)c(c1)c(cc(OC)c1)OC)OC)=O)O	FL5FFLNS0003	7
FL5FFCNI0006	Metabolomics	5-Hydroxy-3,8-dimethoxy-3',4'-methylenedioxy-7-prenyloxyflavone	426.13146768	C23H22O8	O=C(c34)C(=C(Oc3c(OC)c(cc(O)4)OCC=C(C)C)c(c2)ccc(c21)OCO1)OC	FL5FFCNI0006	7
FLIAACNP0006	Metabolomics	5-Hydroxy-3',4'-methylenedioxy-6",6"-dimethylpyrano [ 2",3":7,8 ] isoflavone	364.094688244	C21H16O6	c(c13)(OC=C(c(c5)cc(O4)c(c5)OC4)C3=O)c(C=2)c(OC(C2)(C)C)cc1O	FLIAACNP0006	2
FL1AEANS0001	Metabolomics	5-Hydroxy-4,6,4'-trimethoxyaurone	328.094688244	C18H16O6	o(c2=Cc(c3)ccc(OC)c3)c(c(c2=O)1)cc(c(c1OC)O)OC	FL1AEANS0001	5
FL2FABNP0001	Metabolomics	5-Hydroxy-4'-methoxy-6",6"-dimethylpyrano [ 2",3":7,8 ] flavanone	352.13107375	C21H20O5	C(=O)(C1)c(c(O)3)c(c(C=4)c(OC(C4)(C)C)c3)OC1c(c2)ccc(OC)c2	FL2FABNP0001	3
FL2FECNF0001	Metabolomics	5-Hydroxy-6-methoxy-3',4'-methylenedioxyfurano [ 2",3":7,8 ] flavanone	354.073952802	C19H14O7	c(c51)(OCO5)ccc(C(O2)CC(c(c4O)c2c(c(c4OC)3)cco3)=O)c1	FL2FECNF0001	3
FL3F99NS0005	Metabolomics	5-Hydroxy-6-methoxyflavone	268.073558872	C16H12O4	COc(c3)c(O)c(C(=O)2)c(c3)OC(=C2)c(c1)cccc1	FL3F99NS0005	3
FL3F98NS0006	Metabolomics	5-Hydroxy-6,2'-dimethoxyflavone	298.084123558	C17H14O5	COc(c3)c(ccc3)C(=C2)Oc(c1)c(C(=O)2)c(O)c(OC)c1	FL3F98NS0006	4
FL2FECNS0006	Metabolomics	5-Hydroxy-6,7,3',4'-tetramethoxyflavanone	360.120902994	C19H20O7	O(C(c(c3)cc(OC)c(OC)c3)2)c(c(C(=O)C2)1)cc(c(c1O)OC)OC	FL2FECNS0006	6
FL2FEGGS0001	Metabolomics	5-Hydroxy-6,7,3',4',5'-pentamethoxyflavanone 5-O-rhamnoside	536.189376488	C26H32O12	c(c4)(cc(OC)c(OC)c4OC)C(C3)Oc(c1)c(C3=O)c(OC(C(O)2)OC(C)C(O)C2O)c(OC)c1OC	FL2FEGGS0001	11
FL2FEANS0005	Metabolomics	5-Hydroxy-6,7,4'-trimethoxyflavanone	330.110338308	C18H18O6	O(C(c(c3)ccc(OC)c3)2)c(c(C(=O)C2)1)cc(c(c1O)OC)OC	FL2FEANS0005	5
FL2FG9NS0003	Metabolomics	5-Hydroxy-6,7,8-trimethoxyflavanone	330.110338308	C18H18O6	O(C2c(c3)cccc3)c(c1OC)c(C(=O)C2)c(c(c1OC)OC)O	FL2FG9NS0003	5
FL2FGANS0003	Metabolomics	5-Hydroxy-6,7,8,4'-tetramethoxyflavanone	360.120902994	C19H20O7	c(C(O2)CC(c(c3O)c2c(c(c3OC)OC)OC)=O)(c1)ccc(OC)c1	FL2FGANS0003	6
FL3FA9NP0001	Metabolomics	5-Hydroxy-6",6"-dimethylpyrano [ 2",3":7,8 ] flavone	320.104859	C20H16O4	C(=O)(C=1)c(c(O)3)c(c(C=4)c(OC(C4)(C)C)c3)OC1c(c2)cccc2	FL3FA9NP0001	2
FL2FA9NI0002	Metabolomics	5-Hydroxy-7- (3-methyl-2,3-epoxybutoxy) flavanone	340.13107375	C20H20O5	C(C1)(c(c4)cccc4)Oc(c2)c(c(cc(OCC(C(C)(C)3)O3)2)O)C(=O)1	FL2FA9NI0002	5
FL3FCCNS0002	Metabolomics	5-Hydroxy-7-methoxy-3',4'-methylenedioxyflavone	312.063388116	C17H12O6	COc(c4)cc(O1)c(c(O)4)C(=O)C=C1c(c2)cc(O3)c(OC3)c2	FL3FCCNS0002	3
FL2FCANI0002	Metabolomics	5-Hydroxy-7-methoxy-4'-prenyloxyflavanone	354.146723814	C21H22O5	c(c1C(C2)Oc(c3)c(c(cc3OC)O)C(=O)2)cc(OCC=C(C)C)cc1	FL2FCANI0002	6
FL2FA9NI0004	Metabolomics	5-Hydroxy-7-methoxy-6-C-prenylflavanone	338.151809192	C21H22O4	COc(c(CC=C(C)C)1)cc(O2)c(C(=O)CC(c(c3)cccc3)2)c1O	FL2FA9NI0004	5
FL2FA9NM0007	Metabolomics	5-Hydroxy-7-methoxy-6,8-di-C-methylflavanone	298.120509064	C18H18O4	O(C2c(c3)cccc3)c(c1C)c(C(=O)C2)c(c(c1OC)C)O	FL2FA9NM0007	3
FL2FA9NM0005	Metabolomics	5-Hydroxy-7-methoxy-8-C-methylflavanone	284.104859	C17H16O4	COc(c3)c(C)c(O1)c(c(O)3)C(=O)CC(c(c2)cccc2)1	FL2FA9NM0005	3
FLIAA9NS0001	Metabolomics	5-Hydroxy-7-methoxyisoflavone	268.073558872	C16H12O4	COc(c3)cc(O2)c(c(O)3)C(=O)C(=C2)c(c1)cccc1	FLIAA9NS0001	3
FL2FA9NI0022	Metabolomics	5-Hydroxy-7-O-nerylflavanone	392.198759384	C25H28O4	C(C3=O)C(Oc(c32)cc(OCC=C(CCC=C(C)C)C)cc2O)c(c1)cccc1	FL2FA9NI0022	8
FL2FA9NI0009	Metabolomics	5-Hydroxy-7-prenyloxy-8-C-prenylflavanone	392.198759384	C25H28O4	C(=C(C)C)Cc(c12)c(OCC=C(C)C)cc(O)c1C(=O)CC(c(c3)cccc3)O2	FL2FA9NI0009	7
FL3FA8NS0005	Metabolomics	5-Hydroxy-7,2'-dimethoxyflavone	298.084123558	C17H14O5	COc(c3)cc(O1)c(c(O)3)C(=O)C=C1c(c2)c(OC)ccc2	FL3FA8NS0005	4
FL3FALNS0006	Metabolomics	5-Hydroxy-7,2',3',4',5'-pentamethoxyflavone	388.115817616	C20H20O8	COc(c3OC)cc(c(c3OC)OC)C(=C1)Oc(c2)c(c(cc2OC)O)C(=O)1	FL3FALNS0006	7
FL3FA8NS0008	Metabolomics	5-Hydroxy-7,2',5'-trimethoxyflavone	328.094688244	C18H16O6	c(c(C(O2)=CC(c(c(O)3)c2cc(OC)c3)=O)1)(OC)ccc(OC)c1	FL3FA8NS0008	5
FL3FA8NS0012	Metabolomics	5-Hydroxy-7,2',6'-trimethoxyflavone	328.094688244	C18H16O6	c(c21)(O)cc(OC)cc(OC(c(c(OC)3)c(OC)ccc3)=CC2=O)1	FL3FA8NS0012	5
FL2FCFNM0001	Metabolomics	5-Hydroxy-7,3',4'-trimethoxy-6-C-methylflavanone	344.125988372	C19H20O6	O(C(c(c3)cc(OC)c(OC)c3)2)c(c(C(=O)C2)1)cc(c(c1O)C)OC	FL2FCFNM0001	5
FLIACFGM0001	Metabolomics	5-Hydroxy-7,3',4'-trimethoxy-8-methylisoflavone 5-O-neohesperidoside	650.221070546	C31H38O15	O(C(C5O)C(OC(C(O)5)CO)Oc(c32)cc(c(C)c(OC=C(c(c4)cc(OC)c(OC)c4)C3=O)2)OC)C(O1)C(O)C(C(O)C1C)O	FLIACFGM0001	15
FL2FCKNS0001	Metabolomics	5-Hydroxy-7,3',4',5'-tetramethoxyflavanone	360.120902994	C19H20O7	O(C(c(c3)cc(c(c(OC)3)OC)OC)2)c(c1C(=O)C2)cc(OC)cc1O	FL2FCKNS0001	6
FLNACBGS0001	Metabolomics	5-Hydroxy-7,4'-dimethoxy-4-phenylcoumarin 5-O-galactoside	460.136946988	C23H24O10	O(C)c(c1)ccc(C(c32)=CC(=O)Oc2cc(cc(O[C@@H]([C@@H](O)4)OC(CO)[C@@H]([C@@H]4O)O)3)OC)c1	FLNACBGS0001	10
FL2FCBGM0001	Metabolomics	5-Hydroxy-7,4'-dimethoxy-6,8-di-C-prenylflavanone 5-O-galactoside	490.18389718	C25H30O10	O[C@H]([C@@H]1Oc(c4C)c(c3c(c4OC)C)C(=O)CC(O3)c(c2)ccc(OC)c2)[C@H]([C@@H](O)C(CO)O1)O	FL2FCBGM0001	10
FL3FCBCS0003	Metabolomics	5-Hydroxy-7,4'-dimethoxyflavone 6,8-di-C-arabinopyranoside	562.168641046	C27H30O13	C(O1)C(C(C(O)C1c(c5O)c(OC)c(c(c54)OC(=CC(=O)4)c(c3)ccc(c3)OC)C(O2)C(O)C(C(O)C2)O)O)O	FL3FCBCS0003	12
FL2FF9NS0003	Metabolomics	5-Hydroxy-7,8-dimethoxyflavanone	300.099773622	C17H16O5	COc(c3)c(OC)c(O1)c(c(O)3)C(=O)CC(c(c2)cccc2)1	FL2FF9NS0003	4
FL2FF9GS0004	Metabolomics	5-Hydroxy-7,8-dimethoxyflavanone 5-rhamnoside	446.15768243	C23H26O9	c(c(OC)3)c(OC(O4)C(C(C(O)C4C)O)O)c(C2=O)c(c3OC)OC(C2)c(c1)cccc1	FL2FF9GS0004	8
FL3FF9GS0006	Metabolomics	5-Hydroxy-7,8-dimethoxyflavone 5-glucoside	460.136946988	C23H24O10	c(c(OC)3)c(O[C@@H]([C@@H](O)4)OC(CO)[C@@H]([C@@H]4O)O)c(C2=O)c(c3OC)OC(=C2)c(c1)cccc1	FL3FF9GS0006	10
FL3FF8GS0003	Metabolomics	5-Hydroxy-7,8,2'-trimethoxyflavone 5-glucoside	490.147511674	C24H26O11	[C@@H]([C@H]4O)(OC(CO)[C@H](O)[C@@H]4O)Oc(c3)c(c1c(c3OC)OC)C(C=C(c(c(OC)2)cccc2)O1)=O	FL3FF8GS0003	11
FL3FF8GS0005	Metabolomics	5-Hydroxy-7,8,2',3'-tetramethoxyflavone 5-glucoside	520.15807636	C25H28O12	c(c4OC)(c(O1)c(c(c4)O[C@@H]([C@H]3O)OC(CO)[C@H](O)[C@@H]3O)C(C=C(c(c2)c(c(cc2)OC)OC)1)=O)OC	FL3FF8GS0005	12
FL3FF8NS0017	Metabolomics	5-hydroxy-7,8,2',5'tetramethoxyflavone	358.10525293	C19H18O7	c(c(C(O2)=CC(c(c(O)3)c2c(c(OC)c3)OC)=O)1)(OC)ccc(OC)c1	FL3FF8NS0017	6
FL2FFANS0003	Metabolomics	5-Hydroxy-7,8,4'-trimethoxyflavanone	330.110338308	C18H18O6	c(C(O2)CC(c(c(O)3)c2c(c(OC)c3)OC)=O)(c1)ccc(OC)c1	FL2FFANS0003	5
FL3FFANS0007	Metabolomics	5-Hydroxy-7,8,4'-trimethoxyflavone, Isoscutellarein 7,8,4'-trimethyl ether	328.094688244	C18H16O6	c(C(O2)=CC(c(c(O)3)c2c(c(OC)c3)OC)=O)(c1)ccc(OC)c1	FL3FFANS0007	5
FL3FADNP0003	Metabolomics	5-Hydroxy-8- (4-hydroxy-3-methoxyphenyl) -2,2-dimethyl-2H,6H-benzo [ 1,2-b:5,4-b' ] dipyran-6-one	366.110338308	C21H18O6	c(c1)(C(=C4)Oc(c(C(=O)4)3)cc(c2c(O)3)OC(C=C2)(C)C)cc(c(O)c1)OC	FL3FADNP0003	4
FL3FFGNP0002	Metabolomics	5-Hydroxy-8- (4-hydroxy-3,5-dimethoxyphenyl) -10-methoxy-2,2-dimethyl-2H,6H-benzo [ 1,2-b:5,4-b' ] dipyran-6-one	426.13146768	C23H22O8	C(c(c4)cc(c(c(OC)4)O)OC)(O1)=CC(=O)c(c(O)3)c(c(OC)c(c32)OC(C=C2)(C)C)1	FL3FFGNP0002	6
FL3FAINP0001	Metabolomics	5-Hydroxy-8- (4-hydroxy-3,5-dimethoxyphenyl) -2,2-dimethyl-2H,6H-benzo [ 1,2-b:5,4-b' ] dipyran-6-one	396.120902994	C22H20O7	C(O1)(C=Cc(c4O)c1cc(c34)OC(=CC(=O)3)c(c2)cc(c(c(OC)2)O)OC)(C)C	FL3FAINP0001	5
CHEMBL504047	CHEMBL	5-HYDROXYAURANETIN,	388.37	C20H20O8	COc1ccc(-c2oc3c(OC)c(OC)c(OC)c(O)c3c(=O)c2OC)cc1	CHEMBL504047	7
CHEMBL16807	CHEMBL	5-HYDROXYFLAVONE, NSC-26745	238.24	C15H10O3	O=c1cc(-c2ccccc2)oc2cccc(O)c12	CHEMBL16807	2
FLIAACNS0002	Metabolomics	5-Hydroxypseudobaptigenin	298.047738052	C16H10O6	Oc(c4)cc(O3)c(c(O)4)C(=O)C(=C3)c(c1)cc(O2)c(OC2)c1	FLIAACNS0002	3
FLIAACGS0002	Metabolomics	5-Hydroxypseudobaptigenin 7-O-glucoside	460.100561482	C22H20O11	[C@H]([C@@H]1O)([C@H](C(O[C@H]1Oc(c5)cc(c(c54)C(C(=CO4)c(c3)cc(O2)c(c3)OC2)=O)O)CO)O)O	FLIAACGS0002	9
FL3FA9NP0005	Metabolomics	5-Methoxy-2,2-dimethyl-8-phenyl-2H,6H-benzo [ 1,2-b:5,4-b' ] dipyran-6-one	334.120509064	C21H18O4	O(C)c(c31)c(C=4)c(OC(C4)(C)C)cc1OC(=CC3=O)c(c2)cccc2	FL3FA9NP0005	2
FL3FE9NS0007	Metabolomics	5-Methoxy-6,7-methylenedioxyflavone	296.068473494	C17H12O5	COc(c21)c(C(=O)4)c(OC(=C4)c(c3)cccc3)cc(OCO2)1	FL3FE9NS0007	2
FL3FBCNP0001	Metabolomics	5-Methoxy-6",6"-dimethyl-3',4'-methylenedioxypyrano [ 2",3":7,8 ] flavone	378.110338308	C22H18O6	c(c(OC)2)c(c(c(O3)c2C(=O)C=C3c(c5)cc(O4)c(c5)OC4)1)OC(C=C1)(C)C	FL3FBCNP0001	2
FL2FA9NI0011	Metabolomics	5-Methoxy-7-prenyloxy-8-C-prenylflavanone	406.214409448	C26H30O4	CC(C)=CCc(c(OCC=C(C)C)3)c(c(c(OC)c3)1)OC(c(c2)cccc2)CC(=O)1	FL2FA9NI0011	7
FL2FA9NI0010	Metabolomics	5-Methoxy-7-prenyloxyflavanone	338.151809192	C21H22O4	COc(c3)c(c(cc3OCC=C(C)C)1)C(=O)CC(c(c2)cccc2)O1	FL2FA9NI0010	5
FL3F99NI0001	Metabolomics	5-Methoxy-7,8-diprenylflavone	388.203844762	C26H28O3	c(C(=C2)Oc(c3CC=C(C)C)c(c(cc3CC=C(C)C)OC)C2=O)(c1)cccc1	FL3F99NI0001	6
FL3FF9NS0006	Metabolomics	5-Methoxy-7,8-methylenedioxyflavone	296.068473494	C17H12O5	COc(c1)c(C(=O)4)c(OC(=C4)c(c3)cccc3)c(O2)c(OC2)1	FL3FF9NS0006	2
FLIAEANS0010	Metabolomics	5-Methoxyafrormosin	328.094688244	C18H16O6	c(c3OC)(O)cc(c1c3OC)OC=C(c(c2)ccc(OC)c2)C1=O	FLIAEANS0010	5
FLIAEAGS0007	Metabolomics	5-Methoxyafrormosin 7-O-glucoside	490.147511674	C24H26O11	c(c4)(ccc(OC)c4)C(=C3)C(c(c(O3)1)c(c(c(O[C@@H]([C@H]2O)OC(CO)[C@H](O)[C@@H]2O)c1)OC)OC)=O	FLIAEAGS0007	11
FLIAEAGS0008	Metabolomics	5-Methoxyafrormosin 7-O-laminaribioside	652.200335104	C30H36O16	O[C@@H]([C@H]4O[C@@H]([C@@H](O)5)OC([C@H](O)[C@@H]5O)CO)[C@@H](OC(CO)[C@@H]4O)Oc(c3)c(c(OC)c(c23)C(C(=CO2)c(c1)ccc(OC)c1)=O)OC	FLIAEAGS0008	17
FLIAECNP0001	Metabolomics	5-Methoxydurmillone	408.120902994	C23H20O7	CC(C)(O5)C=Cc(c51)c(O2)c(C(=O)C(c(c4)cc(O3)c(c4)OC3)=C2)c(OC)c1OC	FLIAECNP0001	3
FLICALNS0002	Metabolomics	5-Methoxyvestitol	302.115423686	C17H18O5	COc(c3)cc(O)c(c3)C(C2)Cc(c(OC)1)c(O2)cc(O)c1	FLICALNS0002	5
FL5FELNS0007	Metabolomics	5-O-Demethylapulein	390.095082174	C19H18O9	c(c3OC)c(O1)c(c(c3OC)O)C(C(=C1c(c(O)2)cc(O)c(OC)c2)OC)=O	FL5FELNS0007	8
FL6DBANI0001	Metabolomics	5-O-Methyl-8-prenylafzelechin-4beta-ol	372.1572885	C21H24O6	c(c3)c(ccc(O)3)C(O2)C(C(c(c21)c(cc(O)c1CC=C(C)C)OC)O)O	FL6DBANI0001	8
FLIABBNS0001	Metabolomics	5-O-Methylbiochanin A	298.084123558	C17H14O5	COc(c3)ccc(c3)C(=C2)C(=O)c(c(OC)1)c(O2)cc(O)c1	FLIABBNS0001	4
FL2FA9NC0003	Metabolomics	5-O-Methylchamanetin	376.13107375	C23H20O5	c(c4)(cccc4)C(O1)CC(=O)c(c(OC)2)c(c(Cc(c3)c(ccc3)O)c(c2)O)1	FL2FA9NC0003	6
FLIABANS0001	Metabolomics	5-O-Methylgenistein	284.068473494	C16H12O5	COc(c3)c(c2cc(O)3)C(=O)C(=CO2)c(c1)ccc(O)c1	FLIABANS0001	4
FLIABAGS0001	Metabolomics	5-O-Methylgenistein 7-O-glucoside	446.121296924	C22H22O10	C(C1O)(C(C(OC1Oc(c2)cc(OC)c(C3=O)c(OC=C(c(c4)ccc(c4)O)3)2)CO)O)O	FLIABAGS0001	10
FL3FA9NC0001	Metabolomics	5-O-Methylhoslundin	420.120902994	C24H20O7	O(c24)C(=CC(c(c(c(c(c4)OC)C(C(=O)3)=COC(C)=C3OC)OC)2)=O)c(c1)cccc1	FL3FA9NC0001	5
FLNC28NS0002	Metabolomics	5-O-Methyllatifolin	300.136159128	C18H20O4	c(c2OC)(OC)cc(c(c2)[C@](c(c1)c(O)ccc1)([H])C=C)OC	FLNC28NS0002	7
FL2FA9NM0014	Metabolomics	5-O-Methylleridol	328.13107375	C19H20O5	O(C2c(c3)cccc3)c(c1C)c(C(=O)C2)c(c(c1OC)CO)OC	FL2FA9NM0014	5
FLIABANI0001	Metabolomics	5-O-Methyllupiwighteone	352.13107375	C21H20O5	COc(c31)cc(c(CC=C(C)C)c1OC=C(C3=O)c(c2)ccc(O)c2)O	FLIABANI0001	6
FL5FALNS0012	Metabolomics	5-O-Methyloxyayanin-A	374.100167552	C19H18O8	c(c(C(O2)=C(C(c(c(OC)3)c2cc(OC)c3)=O)OC)1)(O)cc(OC)c(O)c1	FL5FALNS0012	7
FL5FGLNS0003	Metabolomics	5,2'-Dihydroxy-3,6,7,8,4'-pentamethoxyflavone	404.110732238	C20H20O9	C(O2)(c(c3)c(cc(OC)c3)O)=C(C(c(c21)c(c(c(c(OC)1)OC)OC)O)=O)OC	FL5FGLNS0003	8
FL5FGLNS0011	Metabolomics	5,2'-Dihydroxy-3,6,7,8,4',5'-hexamethoxyflavone	434.121296924	C21H22O10	O(C)c(c31)c(c(c(c1C(C(=C(O3)c(c2)c(cc(OC)c(OC)2)O)OC)=O)O)OC)OC	FL5FGLNS0011	9
FL5FF8NS0002	Metabolomics	5,2'-Dihydroxy-3,7,8-trimethoxyflavone	344.089602866	C18H16O7	c(c1OC)(OC)cc(c(C2=O)c(OC(c(c3)c(O)ccc3)=C2OC)1)O	FL5FF8NS0002	6
FL2FE8NS0004	Metabolomics	5,2'-Dihydroxy-6,7-methylenedioxyflavanone	300.063388116	C16H12O6	Oc(c4)c(ccc4)C(C3)Oc(c1)c(C(=O)3)c(O)c(O2)c(OC2)1	FL2FE8NS0004	3
FL2FE8NS0003	Metabolomics	5,2'-Dihydroxy-6,7,6'-trimethoxyflavanone	346.10525293	C18H18O7	c(c(C(O2)CC(c(c3O)c2cc(c3OC)OC)=O)1)(OC)cccc1O	FL2FE8NS0003	6
FL2FG8NS0001	Metabolomics	5,2'-Dihydroxy-6,7,8,6'-tetramethoxyflavanone	376.115817616	C19H20O8	c(c(C(O2)CC(c(c3O)c2c(c(c3OC)OC)OC)=O)1)(OC)cccc1O	FL2FG8NS0001	7
FL6FALNM0001	Metabolomics	5,2'-Dihydroxy-7-methoxy-6,8-dimethyl-4',5'-methylenedioxyflavan	344.125988372	C19H20O6	c(c(C(O3)CCc(c4O)c3c(c(c4C)OC)C)2)(O)cc(c1c2)OCO1	FL6FALNM0001	4
FL3FA8NM0001	Metabolomics	5,2'-Dihydroxy-7-methoxy-6,8-dimethylflavone	312.099773622	C18H16O5	O(C(c(c3)c(O)ccc3)=2)c(c1C)c(C(=O)C2)c(c(c1OC)C)O	FL3FA8NM0001	4
FL2FALNS0006	Metabolomics	5,2'-Dihydroxy-7,4'-dimethoxyflavanone	316.094688244	C17H16O6	COc(c3)cc(O)c(c3)C(C1)Oc(c2)c(c(O)cc(OC)2)C(=O)1	FL2FALNS0006	5
FL2FALNS0007	Metabolomics	5,2'-Dihydroxy-7,4',5'-trimethoxyflavanone	346.10525293	C18H18O7	c(OC)(c1)c(OC)cc(c(C(O2)CC(c(c(O)3)c2cc(OC)c3)=O)1)O	FL2FALNS0007	6
FL2FA8NS0008	Metabolomics	5,2'-Dihydroxy-7,5'-dimethoxyflavanone	316.094688244	C17H16O6	COc(c3)cc(c(O)c3)C(C1)Oc(c2)c(c(O)cc(OC)2)C(=O)1	FL2FA8NS0008	5
FLIAF8NS0001	Metabolomics	5,2'-Dihydroxy-7,8-dimethoxyisoflavone	314.07903818	C17H14O6	COc(c3)c(OC)c(O2)c(c(O)3)C(=O)C(=C2)c(c1)c(O)ccc1	FLIAF8NS0001	5
FL2FF8NS0003	Metabolomics	5,2'-Dihydroxy-7,8,6'-trimethoxyflavanone	346.10525293	C18H18O7	c(c(C(O2)CC(c(c(O)3)c2c(c(OC)c3)OC)=O)1)(OC)cccc1O	FL2FF8NS0003	6
FL2FF8GS0001	Metabolomics	5,2'-Dihydroxy-7,8,6'-trimethoxyflavanone 2'-O-glucuronide	522.137340918	C24H26O13	C(C2)(c(c(OC)3)c(OC(O4)C(O)C(O)C(C(C(O)=O)4)O)ccc3)Oc(c(C2=O)1)c(OC)c(cc1O)OC	FL2FF8GS0001	11
FL3FF8GS0008	Metabolomics	5,2'-Dihydroxy-7,8,6'-trimethoxyflavone 2'-glucuronide	520.121690854	C24H24O13	C(=C2)(c(c(OC)3)c(OC(O4)C(O)C(O)C(C(C(O)=O)4)O)ccc3)Oc(c(C2=O)1)c(OC)c(cc1O)OC	FL3FF8GS0008	11
FL3F98NS0002	Metabolomics	5,2'-Dihydroxyflavone	254.057908808	C15H10O4	Oc(c3)c(ccc3)C(=C1)Oc(c2)c(c(O)cc2)C(=O)1	FL3F98NS0002	3
FL3FF8GS0004	Metabolomics	5,2',3'-Trihydroxy-7,8-dimethoxyflavone 3'-glucoside	492.126776232	C23H24O12	OC(C4O)C(OC(CO)C4O)Oc(c(O)1)cccc(C(O3)=CC(=O)c(c32)c(O)cc(c2OC)OC)1	FL3FF8GS0004	12
FL5FGLNS0001	Metabolomics	5,2',4'-Trihydroxy-3,6,7,8-tetramethoxyflavone	390.095082174	C19H18O9	O(C(c(c3)c(O)cc(O)c3)=1)c(c2OC)c(c(c(c2OC)OC)O)C(C1OC)=O	FL5FGLNS0001	8
FL5FDDGS0004	Metabolomics	5,2',4'-Trihydroxy-3,7,5'-trimethoxyflavone 2'-galactosyl- (1->4) -glucoside	684.190164348	C30H36O18	c(c1OC(O5)C(C(O)C(C(CO)5)OC(O4)C(O)C(O)C(C4CO)O)O)c(O)c(cc1C(=C3OC)Oc(c2)c(C3=O)c(O)cc2OC)OC	FL5FDDGS0004	19
FL5FFLNS0006	Metabolomics	5,2',4'-Trihydroxy-3,7,8,5'-tetramethoxyflavone	390.095082174	C19H18O9	c(c(C(O2)=C(C(c(c(O)3)c2c(c(OC)c3)OC)=O)OC)1)(O)cc(O)c(OC)c1	FL5FFLNS0006	8
FL5FELGS0001	Metabolomics	5,2',5'-Trihydroxy-3,6,7,4'-tetramethoxyflavone 5'-glucoside	552.147905604	C25H28O14	c(c12)(O)c(OC)c(cc1OC(c(c(O)3)cc(O[C@@H](C4O)O[C@@H]([C@H](O)C4O)CO)c(c3)OC)=C(C2=O)OC)OC	FL5FELGS0001	14
FL5FF8NS0006	Metabolomics	5,2',5'-Trihydroxy-3,7,8-trimethoxyflavone	360.084517488	C18H16O8	c(c1OC)(OC)cc(c(C2=O)c(OC(c(c3)c(O)ccc(O)3)=C2OC)1)O	FL5FF8NS0006	7
FL5FF9NM0006	Metabolomics	5,2',5'-Trihydroxy-3,7,8-trimethoxyflavone 2'-acetate	402.095082174	C20H18O9	COc(c3OC)cc(c(c23)C(C(=C(O2)c(c(CC(O)=O)1)cc(O)cc1)OC)=O)O	FL5FF9NM0006	8
FL3FG8NS0004	Metabolomics	5,2',5'-Trihydroxy-6,7,8-trimethoxyflavone	360.084517488	C18H16O8	O(C(c(c3)c(O)ccc(O)3)=2)c(c1OC)c(C(=O)C2)c(c(c1OC)OC)O	FL3FG8NS0004	7
FL2FF8NS0004	Metabolomics	5,2',5'-Trihydroxy-7,8-dimethoxyflavanone	332.089602866	C17H16O7	COc(c3)c(OC)c(O1)c(c(O)3)C(=O)CC1c(c2)c(O)ccc(O)2	FL2FF8NS0004	6
FL3F98NS0009	Metabolomics	5,2',5'-Trihydroxyflavone	270.05282343	C15H10O5	Oc(c3)cc(c(O)c3)C(=C1)Oc(c2)c(c(O)cc2)C(=O)1	FL3F98NS0009	4
FL3FE8GS0003	Metabolomics	5,2',6'-Trihydroxy-6,7-dimethoxyflavone 2'-glucoside	492.126776232	C23H24O12	c(c4)cc(c(c(O)4)C(O2)=CC(=O)c(c3O)c(cc(c(OC)3)OC)2)OC(C(O)1)OC(CO)C(C1O)O	FL3FE8GS0003	12
FL3FG8GS0001	Metabolomics	5,2',6'-Trihydroxy-6,7,8-trimethoxyflavone 2'-glucoside	522.137340918	C24H26O13	COc(c4O)c(c(c(c41)OC(c(c2OC(C3O)OC(C(O)C3O)CO)c(O)ccc2)=CC1=O)OC)OC	FL3FG8GS0001	13
FL3FA8NS0011	Metabolomics	5,2',6'-Trihydroxy-7-methoxyflavone	300.063388116	C16H12O6	COc(c3)cc(O1)c(c(O)3)C(=O)C=C1c(c(O)2)c(O)ccc2	FL3FA8NS0011	5
FL3FA8GS0007	Metabolomics	5,2',6'-Trihydroxy-7-methoxyflavone 2'-O-glucoside	462.116211546	C22H22O11	c(c2)cc(c(C(O4)=CC(c(c43)c(cc(c3)OC)O)=O)c(O)2)OC(C(O)1)OC(CO)C(C1O)O	FL3FA8GS0007	11
FL3FF8GS0007	Metabolomics	5,2',6'-Trihydroxy-7,8-dimethoxyflavone 2'-glucuronide	506.10604079	C23H22O13	c(c(O)1)(C(=O)2)c(OC(c(c(OC(O4)C(O)C(C(O)C4C(O)=O)O)3)c(O)ccc3)=C2)c(c(c1)OC)OC	FL3FF8GS0007	11
FLIAE8NS0008	Metabolomics	5,3'-Dihydroxy-2'-methoxy-6,7-methylenedioxyisoflavone	328.058302738	C17H12O7	COc(c(O)4)c(ccc4)C(=C3)C(=O)c(c(O3)1)c(O)c(O2)c(OC2)c1	FLIAE8NS0008	4
FL5FEGNS0014	Metabolomics	5,3'-Dihydroxy-3,6,7,4',5'-pentamethoxyflavone	404.110732238	C20H20O9	c(c3OC)(OC)cc(O1)c(c3O)C(C(=C1c(c2)cc(OC)c(c(O)2)OC)OC)=O	FL5FEGNS0014	8
FL5FGGNS0015	Metabolomics	5,3'-Dihydroxy-3,8,4',5'-tetramethoxy-6,7-methylenedioxyflavone	418.089996796	C20H18O10	C(O3)(c(c4)cc(OC)c(c(O)4)OC)=C(C(c(c31)c(O)c(O2)c(OC2)c(OC)1)=O)OC	FL5FGGNS0015	7
FLIAEGNS0004	Metabolomics	5,3'-Dihydroxy-4',5'-dimethoxy-6,7-methylenedioxyisoflavone	358.068867424	C18H14O8	c(c34)c(c1c(c3OCO4)O)OC=C(c(c2)cc(c(OC)c(O)2)OC)C1=O	FLIAEGNS0004	5
FL2FECNS0001	Metabolomics	5,3'-Dihydroxy-6,7,4'-trimethoxyflavanone	346.10525293	C18H18O7	O(C(c(c3)cc(O)c(OC)c3)2)c(c(C(=O)C2)1)cc(c(c1O)OC)OC	FL2FECNS0001	6
FL2FEGNS0004	Metabolomics	5,3'-Dihydroxy-6,7,4',5'-tetramethoxyflavanone	376.115817616	C19H20O8	O(C(c(c3)cc(c(OC)c(O)3)OC)2)c(c(C(=O)C2)1)cc(c(c1O)OC)OC	FL2FEGNS0004	7
FL3FEGNS0007	Metabolomics	5,3'-Dihydroxy-6,7,4',5'-tetramethoxyflavone	374.100167552	C19H18O8	O(C(c(c3)cc(c(OC)c(O)3)OC)=2)c(c(C(=O)C2)1)cc(c(c1O)OC)OC	FL3FEGNS0007	7
FLIAG8NS0001	Metabolomics	5,3'-Dihydroxy-6,7,8,2'-tetramethoxyisoflavone	374.100167552	C19H18O8	c(c(C(C2=O)=COc(c3OC)c(c(c(c3OC)OC)O)2)1)(OC)c(O)ccc1	FLIAG8NS0001	7
FL2FA8NS0009	Metabolomics	5,3'-Dihydroxy-7,2'-dimethoxyflavanone	316.094688244	C17H16O6	COc(c3)cc(O1)c(c(O)3)C(=O)CC1c(c2)c(OC)c(O)cc2	FL2FA8NS0009	5
FL3FALNS0007	Metabolomics	5,3'-Dihydroxy-7,2',4',5'-tetramethoxyflavone	374.100167552	C19H18O8	c(c3OC)c(c(c(c3OC)O)OC)C(O1)=CC(c(c(O)2)c1cc(OC)c2)=O	FL3FALNS0007	7
FLNACENS0001	Metabolomics	5,3'-Dihydroxy-7,4'-dimethoxy-4-phenylcoumarin	314.07903818	C17H14O6	COc(c3)cc(O2)c(c(O)3)C(=CC(=O)2)c(c1)cc(O)c(OC)c1	FLNACENS0001	5
FLIACENS0001	Metabolomics	5,3'-Dihydroxy-7,4'-dimethoxyisoflavone	314.07903818	C17H14O6	COc(c3)cc(O2)c(c(O)3)C(=O)C(=C2)c(c1)cc(O)c(OC)c1	FLIACENS0001	5
FLIAF8NS0002	Metabolomics	5,3'-Dihydroxy-7,8,2'-trimethoxyisoflavone	344.089602866	C18H16O7	c(c1OC)(OC)cc(c(C2=O)c1OC=C(c(c(OC)3)cccc3O)2)O	FLIAF8NS0002	6
FL2FFCNS0002	Metabolomics	5,3'-Dihydroxy-7,8,4'-trimethoxyflavanone	346.10525293	C18H18O7	O(C(c(c3)cc(O)c(OC)c3)1)c(c2OC)c(c(O)cc2OC)C(=O)C1	FL2FFCNS0002	6
FL3FFGNS0004	Metabolomics	5,3'-Dihydroxy-7,8,4',5'-tetramethoxyflavone	374.100167552	C19H18O8	c(c(OC)1)(OC)cc(C(O2)=CC(c(c(O)3)c2c(c(OC)c3)OC)=O)cc1O	FL3FFGNS0004	7
FL5FECGS0038	Metabolomics	5,3',4'-Trihydroxy-3-methoxy-6,7-methylenedioxyflavone 4'-glucuronide	520.085305348	C23H20O14	O=C(C(OC)=3)c(c(O)1)c(OC(c(c4)ccc(OC(O5)C(O)C(C(O)C5C(O)=O)O)c4O)3)cc(O2)c(OC2)1	FL5FECGS0038	10
FL3FEGNS0011	Metabolomics	5,3',4',5'-Tetramethoxy-6,7-methylenedioxyflavone	386.100167552	C20H18O8	O(C)c(c21)c(O4)c(OC4)cc1OC(c(c3)cc(OC)c(OC)c3OC)=CC2=O	FL3FEGNS0011	5
FL5FEGNS0007	Metabolomics	5,3',5'-Trihydroxy-3,6,7,4'-tetramethoxyflavone	390.095082174	C19H18O9	c(c3OC)c(O1)c(c(c3OC)O)C(C(=C1c(c2)cc(c(OC)c(O)2)O)OC)=O	FL5FEGNS0007	8
FL5FGGNS0005	Metabolomics	5,3',5'-Trihydroxy-3,6,7,8,4'-pentamethoxyflavone	420.10564686	C20H20O10	O(C)c(c31)c(c(c(c1C(C(OC)=C(O3)c(c2)cc(O)c(c(O)2)OC)=O)O)OC)OC	FL5FGGNS0005	9
FL3FEGNS0013	Metabolomics	5,3',5'-Trihydroxy-6,7,4'-trimethoxyflavone	360.084517488	C18H16O8	c(OC)(c(O)1)c(O)cc(C(O2)=CC(c(c3O)c2cc(c3OC)OC)=O)c1	FL3FEGNS0013	7
FL2FAANF0005	Metabolomics	5,4,-Dihydroxy-4",4"-Dimethyl-5"- [ 2",3":7,6 ] methyldihydrofuranoflavanone	340.13107375	C20H20O5	Oc(c1)ccc(C(C4)Oc(c2)c(C(=O)4)c(c(C3(C)C)c2OC3C)O)c1	FL2FAANF0005	3
FL3FEGNS0006	Metabolomics	5,4'-Dihidroxy-6,7,3',5'-tetramethoxyflavone	374.100167552	C19H18O8	c(c1O)(OC)cc(C(O2)=CC(c(c3O)c2cc(c3OC)OC)=O)cc1OC	FL3FEGNS0006	7
FL3FFLGS0001	Metabolomics	5,4'-Dihidroxy-7,8,2',3'-tetramethoxy flavone 5-glucoside	536.152990982	C25H28O13	[C@@H]([C@H]4O)(OC(CO)[C@H](O)[C@@H]4O)Oc(c12)cc(c(c1OC(c(c3)c(c(c(O)c3)OC)OC)=CC2=O)OC)OC	FL3FFLGS0001	13
FL3FFLNS0002	Metabolomics	5,4'-Dihidroxy-7,8,2',3'-tetramethoxyflavone	374.100167552	C19H18O8	c(c1OC)(OC)cc(c(C(=O)2)c(OC(c(c3OC)ccc(c3OC)O)=C2)1)O	FL3FFLNS0002	7
FL5FEAGS0025	Metabolomics	5,4'-Dihydrox-3-methoxy-6,7-methylenedioxyflavone 4'-glucuronide	504.090390726	C23H20O13	O=C(C=3OC)c(c(O)1)c(OC(c(c4)ccc(OC(O5)C(O)C(C(O)C5C(O)=O)O)c4)3)cc(O2)c(OC2)1	FL5FEAGS0025	9
FL5FECNS0040	Metabolomics	5,4'-Dihydroxy-3,3'-dimethoxy-6,7-methylenedioxyflavone	358.068867424	C18H14O8	c(c12)c(O3)c(C(C(=C3c(c4)cc(OC)c(O)c4)OC)=O)c(c1OCO2)O	FL5FECNS0040	5
FL5FECGS0039	Metabolomics	5,4'-Dihydroxy-3,3'-dimethoxy-6,7-methylenedioxyflavone 4'-glucuronide	534.100955412	C24H22O14	c(OC)(c1)c(OC(C(O)5)OC(C(O)=O)C(C5O)O)ccc1C(=C(OC)4)Oc(c3C4=O)cc(O2)c(c3O)OC2	FL5FECGS0039	10
FL5FDDNI0003	Metabolomics	5,4'-Dihydroxy-3,3'-dimethoxy-7-prenyloxyflavone	398.136553058	C22H22O7	c(c(OCC=C(C)C)3)c(c2c(c3)O)OC(=C(C(=O)2)OC)c(c1)cc(OC)c(O)c1	FL5FDDNI0003	8
FL5FECNI0001	Metabolomics	5,4'-Dihydroxy-3,6,3'-trimethoxy-7-prenyloxyflavone	428.147117744	C23H24O8	O=C(c32)C(OC)=C(Oc(cc(c(c3O)OC)OCC=C(C)C)2)c(c1)cc(OC)c(O)c1	FL5FECNI0001	9
FL5FGLNS0002	Metabolomics	5,4'-Dihydroxy-3,6,7,8,2'-pentamethoxyflavone	404.110732238	C20H20O9	c(c1)(O)ccc(C(O3)=C(C(c(c32)c(c(c(c(OC)2)OC)OC)O)=O)OC)c1OC	FL5FGLNS0002	8
FL5FDDNM0005	Metabolomics	5,4'-Dihydroxy-3,7,3'-trimethoxy-6,8-dimethylflavone	372.120902994	C20H20O7	COc(c3C)c(c(O1)c(c3O)C(C(=C1c(c2)cc(c(O)c2)OC)OC)=O)C	FL5FDDNM0005	6
FL5FDDNM0003	Metabolomics	5,4'-Dihydroxy-3,7,3'-trimethoxy-8-methylflavone	358.10525293	C19H18O7	c(c1C)(OC)cc(c(C2=O)c(OC(c(c3)cc(OC)c(O)c3)=C2OC)1)O	FL5FDDNM0003	6
FL5FDDNI0005	Metabolomics	5,4'-Dihydroxy-3,7,3'-trimethoxy-8-prenylflavone	412.152203122	C23H24O7	O=C(c23)C(OC)=C(Oc2c(c(OC)cc(O)3)CC=C(C)C)c(c1)cc(OC)c(O)c1	FL5FDDNI0005	8
FL5FFLNS0002	Metabolomics	5,4'-Dihydroxy-3,7,8,2'-tetramethoxyflavone	374.100167552	C19H18O8	c(c(C(O2)=C(C(c(c(O)3)c2c(c(OC)c3)OC)=O)OC)1)(OC)cc(O)cc1	FL5FFLNS0002	7
FL5FFCNI0002	Metabolomics	5,4'-Dihydroxy-3,8,3'-trimethoxy-7-prenyloxyflavone	428.147117744	C23H24O8	O=C(c23)C(OC)=C(Oc2c(OC)c(cc(O)3)OCC=C(C)C)c(c1)cc(OC)c(O)c1	FL5FFCNI0002	9
FL2F9AGI0001	Metabolomics	5,4'-Dihydroxy-6-C-prenylflavanone 4'-xylosyl- (1->2) -rhamnoside	602.23632668	C31H38O12	C(=C(C)C)Cc(c1O)ccc(O2)c1C(CC2c(c5)ccc(c5)OC(O4)C(C(O)C(C4C)O)OC(O3)C(O)C(O)C(C3)O)=O	FL2F9AGI0001	13
FL2FEANS0004	Metabolomics	5,4'-Dihydroxy-6,7-dimethoxyflavanone	316.094688244	C17H16O6	COc(c1)c(OC)c(O)c(C(=O)3)c1OC(C3)c(c2)ccc(O)c2	FL2FEANS0004	5
FL2FGANS0002	Metabolomics	5,4'-Dihydroxy-6,7,8-trimethoxyflavanone	346.10525293	C18H18O7	c(C(O2)CC(c(c3O)c2c(c(c3OC)OC)OC)=O)(c1)ccc(O)c1	FL2FGANS0002	6
FL3FGCGS0013	Metabolomics	5,4'-Dihydroxy-6,7,8,3'-tetramethoxyflavone 4'-galactoside	522.137340918	C24H26O13	O(C)c(c1)c(OC(C4O)OC(O)C(C4O)O)ccc(C(=C3)Oc(c2C(=O)3)c(OC)c(c(c2O)OC)OC)1	FL3FGCGS0013	12
FL3FGGNS0012	Metabolomics	5,4'-Dihydroxy-6,7,8,3',5'-pentamethoxyflavone	404.110732238	C20H20O9	O(C)c(c31)c(c(c(c(C(=O)C=C(O3)c(c2)cc(OC)c(O)c2OC)1)O)OC)OC	FL3FGGNS0012	8
FLNACAGS0001	Metabolomics	5,4'-Dihydroxy-7-methoxy-4-phenylcoumarin 5-O-galactoside	446.121296924	C22H22O10	c(c(O[C@@H]([C@@H](O)4)OC(CO)[C@@H]([C@@H]4O)O)1)c(OC)cc(O3)c1C(=CC(=O)3)c(c2)ccc(c2)O	FLNACAGS0001	10
FL2FCANI0001	Metabolomics	5,4'-Dihydroxy-7-methoxy-6-C-prenylflavanone	354.146723814	C21H22O5	COc(c(CC=C(C)C)1)cc(O2)c(C(=O)CC(c(c3)ccc(O)c3)2)c1O	FL2FCANI0001	6
FL2FCANM0003	Metabolomics	5,4'-Dihydroxy-7-methoxy-8-methylflavanone	300.099773622	C17H16O5	COc(c3)c(C)c(O1)c(c(O)3)C(=O)CC1c(c2)ccc(O)c2	FL2FCANM0003	4
FL2FAANI0006	Metabolomics	5,4'-Dihydroxy-7-O-prenylflavanone	340.13107375	C20H20O5	Oc(c1)ccc(C(C2)Oc(c3)c(c(cc3OCC=C(C)C)O)C(=O)2)c1	FL2FAANI0006	6
FL3FALNS0014	Metabolomics	5,4'-Dihydroxy-7,2',3',5'-tetramethoxyflavone	374.100167552	C19H18O8	c(c3OC)c(c(c(c3O)OC)OC)C(O1)=CC(c(c(O)2)c1cc(OC)c2)=O	FL3FALNS0014	7
FL3FCINS0001	Metabolomics	5,4'-dihydroxy-7,3',5'-trimethoxyflavone	344.089602866	C18H16O7	O(C(c(c3)cc(c(c(OC)3)O)OC)=2)c(c1C(=O)C2)cc(OC)cc1O	FL3FCINS0001	6
FL2FFANS0002	Metabolomics	5,4'-Dihydroxy-7,8-dimethoxyflavanone	316.094688244	C17H16O6	COc(c3)c(OC)c(O1)c(c(O)3)C(=O)CC(c(c2)ccc(O)c2)1	FL2FFANS0002	5
FL6FCANM0001	Metabolomics	5,4'-Dihydroxy-7'-methoxy-8-methylflavan	286.120509064	C17H18O4	COc(c1)c(C)c(O2)c(CC[C@H]2c(c3)ccc(O)c3)c(O)1	FL6FCANM0001	4
FL2FEANS0006	Metabolomics	5,4'-Dimethoxy-6,7-methylenedioxyflavanone	328.094688244	C18H16O6	O(C(c(c4)ccc(OC)c4)3)c(c2)c(C(=O)C3)c(c(c21)OCO1)OC	FL2FEANS0006	3
FL3FBBGS0001	Metabolomics	5,4'-Dimethoxyflavone 7-xylosyl- (1->6) -glucoside	592.179205732	C28H32O14	O(C(O4)C(C(C(C4COC(O5)C(O)C(O)C(C5)O)O)O)O)c(c1)cc(OC)c(C2=O)c1OC(c(c3)ccc(OC)c3)=C2	FL3FBBGS0001	14
FL7DECNS0002	Metabolomics	5,4'-Dimethyl-6-hydroxyluteolinidin	317.102513276	C17H17O6	COc(c3)c(O)cc(c3)C(C=2)=[O+1]C(=C1)C(C2)C(OC)=C(O)C(O)1	FL7DECNS0002	6
FL5FELNS0014	Metabolomics	5,5'-Dihidroxy-3,6,7,2',4'-pentamethoxyflavone	404.110732238	C20H20O9	COc(c3OC)cc(O1)c(c3O)C(C(=C1c(c2OC)cc(O)c(c2)OC)OC)=O	FL5FELNS0014	8
FL5FELGS0002	Metabolomics	5,5'-Dihydroxy-3,6,7,2',4'-pentamethoxyflavone 5'-glucoside	566.163555668	C26H30O14	c(O)(c14)c(c(OC)cc(OC(=C(OC)C(=O)4)c(c2)c(cc(c(O[C@H](O3)C(C([C@@H](O)[C@@H](CO)3)O)O)2)OC)OC)1)OC	FL5FELGS0002	14
FL5FDKNS0006	Metabolomics	5,5'-Dihydroxy-3,7,3',4'-tetramethoxyflavone	374.100167552	C19H18O8	c(c(OC)1)(OC)cc(C(O2)=C(C(c(c(O)3)c2cc(OC)c3)=O)OC)cc1O	FL5FDKNS0006	7
FL5FF8NS0007	Metabolomics	5,5'-Dihydroxy-3,7,8,2'-tetramethoxyflavone	374.100167552	C19H18O8	c(c(C(O2)=C(C(c(c(O)3)c2c(c(OC)c3)OC)=O)OC)1)(OC)ccc(O)c1	FL5FF8NS0007	7
FL3F9GNS0004	Metabolomics	5,5'-Dihydroxy-8,3',4'-trimethoxyflavone	344.089602866	C18H16O7	c(c21)(O)ccc(c(OC(c(c3)cc(c(OC)c(O)3)OC)=CC2=O)1)OC	FL3F9GNS0004	6
FL3FE9GS0014	Metabolomics	5,6-Dihydroxy-7-methoxyflavone 6-O-beta-D-glucopyranoside	446.121296924	C22H22O10	OC(C1O)C(Oc(c4O)c(OC)cc(c34)OC(=CC(=O)3)c(c2)cccc2)OC(CO)C1O	FL3FE9GS0014	10
FL3FE9GS0013	Metabolomics	5,6-Dihydroxy-7-methoxyflavone 6-O-beta-D-xylopyranoside	416.110732238	C21H20O9	COc(c1OC(O4)C(O)C(C(O)C4)O)cc(O2)c(C(=O)C=C(c(c3)cccc3)2)c1O	FL3FE9GS0013	8
FL2FE9NF0001	Metabolomics	5,6-Dimethoxy- [ 2",3":7,8 ] furanoflavanone	324.099773622	C19H16O5	O(C3c(c4)cccc4)c(c12)c(C(=O)C3)c(c(c1occ2)OC)OC	FL2FE9NF0001	3
FL3F99NS0006	Metabolomics	5,6-Dimethoxyflavone	282.089208936	C17H14O4	COc(c3)c(OC)c(C(=O)2)c(c3)OC(=C2)c(c1)cccc1	FL3F99NS0006	3
FL3F98NS0007	Metabolomics	5,6,2'-Trimethoxyflavone	312.099773622	C18H16O5	O(C(c(c3)c(OC)ccc3)=2)c(c(C(=O)C2)1)ccc(c1OC)OC	FL3F98NS0007	4
FL3F9LNS0002	Metabolomics	5,6,2',3',4'-Pentamethoxyflavone	372.120902994	C20H20O7	COc(c1OC)c(ccc1C(=C3)Oc(c2)c(C(=O)3)c(c(c2)OC)OC)OC	FL3F9LNS0002	6
FL3F9LNS0001	Metabolomics	5,6,2',3',4',6'-Hexamethoxyflavone	402.13146768	C21H22O8	COc(c3OC)cc(c(c3OC)C(=C2)Oc(c1)c(C(=O)2)c(c(c1)OC)OC)OC	FL3F9LNS0001	7
FL3F98NS0016	Metabolomics	5,6,2',3',5',6'-Hexamethoxyflavone	402.13146768	C21H22O8	COc(c3)c(c(c(c3OC)OC)C(=C2)Oc(c1)c(C(=O)2)c(c(c1)OC)OC)OC	FL3F98NS0016	7
FL3F98NS0014	Metabolomics	5,6,2',3',6'-Pentamethoxyflavone	372.120902994	C20H20O7	COc(c3)c(c(c(c3)OC)OC)C(=C2)Oc(c1)c(C(=O)2)c(c(c1)OC)OC	FL3F98NS0014	6
FL3F99NS0008	Metabolomics	5,6,3'-Trimethoxyflavone	312.099773622	C18H16O5	c(c3OC)(OC)ccc(c13)OC(c(c2)cc(OC)cc2)=CC1=O	FL3F99NS0008	4
FL3FE9NS0006	Metabolomics	5,6,7-Trimethoxyflavone, Baicalein 5,6,7-trimethyl ether	312.099773622	C18H16O5	c(c1OC)c(O2)c(C(=O)C=C2c(c3)cccc3)c(c1OC)OC	FL3FE9NS0006	4
FL2FELNS0001	Metabolomics	5,6,7,2',3',4',5'-Heptamethoxyflavanone	434.15768243	C22H26O9	O(C)c(c3OC)cc(c(c(OC)3)1)OC(c(c2)c(OC)c(OC)c(OC)c(OC)2)CC(=O)1	FL2FELNS0001	8
FL3FEGNS0010	Metabolomics	5,6,7,3'-Tetramethoxy-4',5'-methylenedioxyflavone	386.100167552	C20H18O8	c(C(=O)1)(c4OC)c(cc(c4OC)OC)OC(c(c2)cc(O3)c(OC3)c2OC)=C1	FL3FEGNS0010	5
CHEMBL370963	CHEMBL	5,6,7,3',4',5'-Hexamethoxy Flavone, 5,6,7,3',4',5'-Hexamethoxyflavone	402.4	C21H22O8	COc1cc(-c2cc(=O)c3c(OC)c(OC)c(OC)cc3o2)cc(OC)c1OC	CHEMBL370963	7
FL2FEGNS0005	Metabolomics	5,6,7,3',4',5'-Hexamethoxyflavanone	404.147117744	C21H24O8	c(C(=O)1)(c3OC)c(cc(c3OC)OC)OC(c(c2)cc(OC)c(OC)c2OC)C1	FL2FEGNS0005	7
FL2FEAGS0002	Metabolomics	5,6,7,4'-Tetrahydroxyflavanone 6,7-diglucoside	612.169034976	C27H32O16	Oc(c1OC(C(O)5)OC(C(C(O)5)O)CO)c(C3=O)c(OC(c(c4)ccc(c4)O)C3)cc(OC(C2O)OC(CO)C(C2O)O)1	FL2FEAGS0002	17
FL2FEANS0003	Metabolomics	5,6,7,4'-Tetramethoxyflavanone	344.125988372	C19H20O6	c(c1OC)c(O2)c(C(=O)CC2c(c3)ccc(OC)c3)c(c1OC)OC	FL2FEANS0003	5
FLIAGCNS0001	Metabolomics	5,6,7,8-Tetramethoxy-3',4'-methylenedioxyisoflavone	386.100167552	C20H18O8	O(C)c(c12)c(c(c(OC)c1C(C(c(c4)cc(O3)c(c4)OC3)=CO2)=O)OC)OC	FLIAGCNS0001	5
FL3FG9NS0004	Metabolomics	5,6,7,8-Tetramethoxyflavone	342.110338308	C19H18O6	O(C=2c(c3)cccc3)c(c1OC)c(C(=O)C2)c(c(c1OC)OC)OC	FL3FG9NS0004	5
FL2FGGNS0002	Metabolomics	5,6,7,8,3',4',5'-Heptamethoxyflavanone	434.15768243	C22H26O9	C(=O)(C1)c(c(OC)3)c(c(OC)c(OC)c(OC)3)OC(c(c2)cc(c(c(OC)2)OC)OC)1	FL2FGGNS0002	8
FL3FGGNS0008	Metabolomics	5,6,7,8,3',4',5'-Heptamethoxyflavone	432.142032366	C22H24O9	C(=O)(C=1)c(c(OC)3)c(c(OC)c(OC)c(OC)3)OC(c(c2)cc(c(c(OC)2)OC)OC)1	FL3FGGNS0008	8
FL3F9GNS0002	Metabolomics	5,6,8,3',4',5'-Hexamethoxyflavone	402.13146768	C21H22O8	O(C(c(c3)cc(OC)c(OC)c3OC)=2)c(c(C(=O)C2)1)c(cc(c1OC)OC)OC	FL3F9GNS0002	7
CHEMBL498139	CHEMBL	5,6,8,3',6'-Pentamethoxy Flavone	372.37	C20H20O7	COc1ccc(OC)c(-c2cc(=O)c3c(OC)c(OC)cc(OC)c3o2)c1	CHEMBL498139	6
FL5FDANM0004	Metabolomics	5,7-Dihydroxy-2- (4-hydroxyphenyl) -3-methoxy-6,8-dimethyl-4H-1-benzopyran-4-one	328.094688244	C18H16O6	c(c3C)(c(c(O1)c(c3O)C(C(=C(c(c2)ccc(O)c2)1)OC)=O)C)O	FL5FDANM0004	5
FL3FAANI0008	Metabolomics	5,7-Dihydroxy-2- [ 4-hydroxy-3- (2-hydroxy-3-methyl-3-butenyl) phenyl ] -6- (2-hydroxy-3-methyl-3-butenyl) -4H-1-benzopyran-4-one	438.167853186	C25H26O7	c(O)(c13)c(CC(O)C(C)=C)c(cc1OC(=CC(=O)3)c(c2)ccc(O)c2CC(O)C(C)=C)O	FL3FAANI0008	12
FL3FALNS0015	Metabolomics	5,7-Dihydroxy-2',3',4',5'-tetramethoxyflavone	374.100167552	C19H18O8	c(c21)(O)cc(O)cc(OC(c(c3)c(c(c(c3OC)OC)OC)OC)=CC2=O)1	FL3FALNS0015	7
FL5FDDNI0006	Metabolomics	5,7-Dihydroxy-3-methoxy-2- [ 3-methoxy-4- [ (3-methyl-2-butenyl) oxy ] phenyl ] -4H-1-benzopyran-4-one	398.136553058	C22H22O7	c(c3O)c(cc(c31)OC(c(c2)cc(OC)c(OCC=C(C)C)c2)=C(OC)C1=O)O	FL5FDDNI0006	9
FL5FDANI0001	Metabolomics	5,7-Dihydroxy-3-methoxy-4'-prenyloxyflavone	368.125988372	C21H20O6	c(c3)(ccc(OCC=C(C)C)c3)C(=C2OC)Oc(c1)c(C2=O)c(cc(O)1)O	FL5FDANI0001	7
FL5FA9NM0005	Metabolomics	5,7-Dihydroxy-3-methoxy-6,8-dimethylflavone	312.099773622	C18H16O5	c(C(O2)=C(C(c(c3O)c2c(c(c3C)O)C)=O)OC)(c1)cccc1	FL5FA9NM0005	4
FL5FA9NM0002	Metabolomics	5,7-Dihydroxy-3-methoxy-8-methylflavone	298.084123558	C17H14O5	COC(C(=O)1)=C(c(c3)cccc3)Oc(c(C)2)c(c(O)cc(O)2)1	FL5FA9NM0002	4
FL5FEANI0002	Metabolomics	5,7-Dihydroxy-3,6-dimethoxy-4'-prenyloxyflavone	398.136553058	C22H22O7	O(C(c(c3)ccc(OCC=C(C)C)c3)=2)c(c1)c(C(C2OC)=O)c(c(OC)c1O)O	FL5FEANI0002	9
FL5FE9GS0001	Metabolomics	5,7-Dihydroxy-3,6-dimethoxyflavone 5-alpha-L-arabinosyl- (1->6) -glucoside	608.174120354	C28H32O15	c(c34)(C(=O)C(OC)=C(c(c5)cccc5)O4)c(c(OC)c(c3)O)OC(C(O)2)OC(C(C(O)2)O)COC(O1)C(O)C(O)C(C1)O	FL5FE9GS0001	15
FL5FGLNS0012	Metabolomics	5,7-Dihydroxy-3,6,8,2',4',5'-hexamethoxyflavone	434.121296924	C21H22O10	COc(c1)c(C(O3)=C(C(c(c32)c(c(c(O)c2OC)OC)O)=O)OC)cc(OC)c1OC	FL5FGLNS0012	9
FL5FGCNS0027	Metabolomics	5,7-Dihydroxy-3,6,8,3',4'-pentamethoxyflavone	404.110732238	C20H20O9	c(c1)c(OC)c(cc1C(O3)=C(C(c(c32)c(c(c(O)c2OC)OC)O)=O)OC)OC	FL5FGCNS0027	8
FL5FGGNS0011	Metabolomics	5,7-Dihydroxy-3,6,8,3',4',5'-hexamethoxyflavone	434.121296924	C21H22O10	C(O2)(c(c3)cc(OC)c(OC)c3OC)=C(C(c(c21)c(c(c(O)c1OC)OC)O)=O)OC	FL5FGGNS0011	9
FL5FGAGS0002	Metabolomics	5,7-Dihydroxy-3,6,8,4'-tetramethoxyflavone 7-glucosyl- (1->3) -galactoside	698.205814412	C31H38O18	C(O)C(C(O)5)OC(C(O)C(O)5)OC(C4O)C(O)C(OC(CO)4)Oc(c3OC)c(OC)c(O1)c(c3O)C(C(=C(c(c2)ccc(OC)c2)1)OC)=O	FL5FGAGS0002	19
FL5FFANI0002	Metabolomics	5,7-Dihydroxy-3,8-dimethoxy-4'-prenyloxyflavone	398.136553058	C22H22O7	c(c(O)3)(C1=O)c(c(OC)c(c3)O)OC(c(c2)ccc(OCC=C(C)C)c2)=C(OC)1	FL5FFANI0002	9
FL5FFCNI0005	Metabolomics	5,7-Dihydroxy-3,8,3'-trimethoxy-4'-prenyloxyflavone	428.147117744	C23H24O8	O=C(c21)C(OC)=C(c(c3)cc(OC)c(OCC=C(C)C)c3)Oc1c(OC)c(cc2O)O	FL5FFCNI0005	9
FL2FAFNI0001	Metabolomics	5,7-Dihydroxy-3',4'-dimethoxy-5'-prenylflavanone	384.1572885	C22H24O6	c(c(C(O3)CC(c(c32)c(O)cc(O)c2)=O)1)c(c(OC)c(OC)c1)CC=C(C)C	FL2FAFNI0001	7
FL3FAFNM0001	Metabolomics	5,7-Dihydroxy-3',4'-dimethoxy-6,8-dimethylflavone	342.110338308	C19H18O6	O(C(c(c3)cc(OC)c(OC)c3)=2)c(c1C)c(C(=O)C2)c(c(c1O)C)O	FL3FAFNM0001	5
FL4DABNS0002	Metabolomics	5,7-Dihydroxy-4'-methoxy-3-O-acetylflavanone	344.089602866	C18H16O7	c(c21)(O)cc(O)cc(OC(c(c3)ccc(OC)c3)C(C2=O)OC(C)=O)1	FL4DABNS0002	6
FLNAABNS0001	Metabolomics	5,7-Dihydroxy-4'-methoxy-4-phenylcoumarin	284.068473494	C16H12O5	COc(c3)ccc(c3)C(=C1)c(c(O)2)c(cc(O)c2)OC(=O)1	FLNAABNS0001	4
FL2FABNI0005	Metabolomics	5,7-Dihydroxy-4'-methoxy-8-C- (2-hydroxy-3-methyl-3-butenyl) flavanone	370.141638436	C21H22O6	c(c(CC(O)=C(C)C)3)(c2c(cc(O)3)O)OC(CC(=O)2)c(c1)ccc(OC)c1	FL2FABNI0005	7
FL2FABNI0006	Metabolomics	5,7-Dihydroxy-4'-methoxy-8-C-prenyl-3'- (3-hydroxy-3-methylbutyl) flavanone	440.219888756	C26H32O6	C(C(c(c3)ccc(c(CCC(C)(C)O)3)OC)1)C(c(c(O)2)c(c(CC=C(C)C)c(O)c2)O1)=O	FL2FABNI0006	10
FL2FABNI0002	Metabolomics	5,7-Dihydroxy-4'-methoxy-8-C-prenylflavanone	354.146723814	C21H22O5	C(=O)(C2)c(c1OC2c(c3)ccc(OC)c3)c(cc(O)c(CC=C(C)C)1)O	FL2FABNI0002	6
FL2FABNM0002	Metabolomics	5,7-Dihydroxy-4'-methoxy-8-methylflavanone	300.099773622	C17H16O5	COc(c3)ccc(c3)C(C1)Oc(c(C)2)c(c(O)cc(O)2)C(=O)1	FL2FABNM0002	4
FL6FABNS0001	Metabolomics	5,7-Dihydroxy-4'-methoxyflavan	272.104859	C16H16O4	COc(c3)ccc(c3)C(C2)Oc(c1)c(C2)c(O)cc(O)1	FL6FABNS0001	4
FL2FA9GM0003	Metabolomics	5,7-Dihydroxy-6-C-methylflavanone 7-xylosyl- (1->3) -xyloside	534.173726424	C26H30O12	C(C1O)(OC(C5O)OCC(C5O)O)C(O)COC(Oc(c(C)4)cc(c3c4O)OC(CC3=O)c(c2)cccc2)1	FL2FA9GM0003	11
FL3FA9GM0001	Metabolomics	5,7-Dihydroxy-6-C-methylflavone 7-xylosyl- (1->3) -xyloside	532.15807636	C26H28O12	C(C1O)(OC(C5O)OCC(C5O)O)C(O)COC(Oc(c(C)4)cc(c3c4O)OC(=CC3=O)c(c2)cccc2)1	FL3FA9GM0001	11
FL2FA9NI0003	Metabolomics	5,7-Dihydroxy-6-C-prenylflavanone	324.136159128	C20H20O4	C(=O)(C1)c(c3O)c(cc(c(CC=C(C)C)3)O)OC1c(c2)cccc2	FL2FA9NI0003	5
FL3FE9GS0011	Metabolomics	5,7-Dihydroxy-6-methoxyflavone 5-rhamnoside	430.126382302	C22H22O9	COc(c4O)c(c(c(c4)3)C(=O)C=C(O3)c(c2)cccc2)OC(O1)C(O)C(C(O)C(C)1)O	FL3FE9GS0011	8
FLIAE9GS0001	Metabolomics	5,7-Dihydroxy-6-methoxyisoflavone 7-O-rhamnoside	430.126382302	C22H22O9	COc(c3OC(O4)C(C(C(O)C4C)O)O)c(c(C1=O)c(c3)OC=C1c(c2)cccc2)O	FLIAE9GS0001	8
FL2FA9NI0021	Metabolomics	5,7-Dihydroxy-6-methyl-8-prenylflavanone	338.151809192	C21H22O4	c(c12)(C(=O)CC(c(c3)cccc3)O2)c(c(c(O)c1CC=C(C)C)C)O	FL2FA9NI0021	5
FLIAE8NS0005	Metabolomics	5,7-Dihydroxy-6,2'-dimethoxyisoflavone	314.07903818	C17H14O6	COc(c3)c(ccc3)C(=C2)C(=O)c(c(O)1)c(O2)cc(O)c(OC)1	FLIAE8NS0005	5
FL5FA9GM0001	Metabolomics	5,7-Dihydroxy-6,8-di-C-methyl-3-methoxyflavone 7-galactosyl- (1->2) -rhamnoside	620.21050586	C30H36O14	c(c(C)3)(c(C(=O)1)c(c(c3OC(C4OC(C(O)5)OC(CO)C(O)C(O)5)OC(C(C4O)O)C)C)OC(c(c2)cccc2)=C1OC)O	FL5FA9GM0001	14
FL2FA9NI0014	Metabolomics	5,7-Dihydroxy-6,8-di-C-prenylflavanone	392.198759384	C25H28O4	c(c(CC=C(C)C)1)(O2)c(C(CC(c(c3)cccc3)2)=O)c(O)c(CC=C(C)C)c1O	FL2FA9NI0014	7
FL3FG9NS0005	Metabolomics	5,7-Dihydroxy-6,8-dimethoxyflavone	314.07903818	C17H14O6	COc(c(O)1)c(O)c(C(=O)3)c(OC(=C3)c(c2)cccc2)c(OC)1	FL3FG9NS0005	5
FLNAA9NI0003	Metabolomics	5,7-Dihydroxy-8- (3-methylbut-2-enyl) -6- (2-methylbutyryl) -4-phenylcoumarin	406.178023942	C25H26O5	CC(CC)C(c(c(O)1)c(c(CC=C(C)C)c(O2)c1C(c(c3)cccc3)=CC(=O)2)O)=O	FLNAA9NI0003	8
FL3FFGDS0001	Metabolomics	5,7-Dihydroxy-8-3',4',5'-tetramethoxyflavone 5-O-rhamnoside-6-C-glucoside	682.21089979	C31H38O17	OC(C1O)C(OC(c(c5O)c(c(c4c(OC)5)C(=O)C=C(O4)c(c3)cc(c(c(OC)3)OC)OC)OC(O2)C(C(O)C(C(C)2)O)O)C1O)CO	FL3FFGDS0001	17
FL2FA9NI0005	Metabolomics	5,7-Dihydroxy-8-C- (4-hydroxy-3-methyl-2-butenyl) flavanone	340.13107375	C20H20O5	C(=O)(C2)c(c1OC2c(c3)cccc3)c(cc(O)c(CC=C(CO)C)1)O	FL2FA9NI0005	7
FL2FA9NI0006	Metabolomics	5,7-Dihydroxy-8-C- (gamma-methyl-gamma-formylallyl) flavanone	338.115423686	C20H18O5	C(=O)(C2)c(c1OC2c(c3)cccc3)c(cc(O)c(CC=C(C=O)C)1)O	FL2FA9NI0006	6
FL2FA9NI0007	Metabolomics	5,7-Dihydroxy-8-C-geranylflavanone	392.198759384	C25H28O4	c(C(C3)Oc(c(CC=C(C)CCC=C(C)C)2)c(C(=O)3)c(cc(O)2)O)(c1)cccc1	FL2FA9NI0007	8
FL5FFANI0003	Metabolomics	5,7-Dihydroxy-8-methoxy-3,4'-diprenyloxyflavone	452.18350325	C26H28O7	c(c3)(ccc(OCC=C(C)C)c3)C(O2)=C(OCC=C(C)C)C(c(c21)c(cc(O)c1OC)O)=O	FL5FFANI0003	10
FL3FA9NI0001	Metabolomics	5,7-Dihydroxy-8-prenylflavone	322.120509064	C20H18O4	C(=O)(C=2)c(c1OC2c(c3)cccc3)c(cc(O)c(CC=C(C)C)1)O	FL3FA9NI0001	5
FL2FF8NS0001	Metabolomics	5,7-Dihydroxy-8,2'-dimethoxyflavanone	316.094688244	C17H16O6	COc(c3)c(ccc3)C(C1)Oc(c(OC)2)c(c(O)cc(O)2)C(=O)1	FL2FF8NS0001	5
FL3FF8NS0004	Metabolomics	5,7-Dihydroxy-8,2'-dimethoxyflavone	314.07903818	C17H14O6	COc(c3)c(ccc3)C(=C1)Oc(c(OC)2)c(c(O)cc(O)2)C(=O)1	FL3FF8NS0004	5
FL3FF8GS0002	Metabolomics	5,7-Dihydroxy-8,2'-dimethoxyflavone 7-glucuronide	490.111126168	C23H22O12	O(c(c2)c(OC)c(O3)c(C(=O)C=C3c(c4)c(OC)ccc4)c(O)2)C(O1)C(O)C(C(O)C1C(O)=O)O	FL3FF8GS0002	10
FL3FF8NS0011	Metabolomics	5,7-Dihydroxy-8,2',6'-trimethoxyflavone	344.089602866	C18H16O7	c(c1OC)(O)cc(c(C(=O)2)c(OC(c(c(OC)3)c(OC)ccc3)=C2)1)O	FL3FF8NS0011	6
FLIAFCNS0003	Metabolomics	5,7-Dihydroxy-8,3',4'-trimethoxyisoflavone	344.089602866	C18H16O7	c(c1OC)(O)cc(c(C2=O)c1OC=C(c(c3)cc(OC)c(OC)c3)2)O	FLIAFCNS0003	6
FL3FFGCS0001	Metabolomics	5,7-Dihydroxy-8,3',4',5'-tetramethoxyflavone 6-C-glucoside	536.152990982	C25H28O13	c(c3O)(C(=O)1)c(c(c(c3[C@@H]([C@@H](O)4)OC(CO)[C@H](O)[C@@H]4O)O)OC)OC(c(c2)cc(OC)c(OC)c2OC)=C1	FL3FFGCS0001	13
FL3FF9NS0008	Metabolomics	5,7-Dihydroxy-8,3',5'trimethoxyflavone	344.089602866	C18H16O7	c(c1OC)(O)cc(c(C(=O)2)c(OC(c(c3)cc(OC)cc(OC)3)=C2)1)O	FL3FF9NS0008	6
FL2FF8NS0006	Metabolomics	5,7-Dihydroxy-8,4'-dimethoxyflavanone	316.094688244	C17H16O6	COc(c3)ccc(c3)C(C1)Oc(c(OC)2)c(c(O)cc(O)2)C(=O)1	FL2FF8NS0006	5
FL3FA9NS0004	Metabolomics	5,7-Dihydroxyflavone 7-benzoate	358.084123558	C22H14O5	C(O2)(=CC(c(c4O)c(cc(c4)OC(c(c3)cccc3)=O)2)=O)c(c1)cccc1	FL3FA9NS0004	5
FLIAA9NS0003	Metabolomics	5,7-Dihydroxyisoflavone	254.057908808	C15H10O4	Oc(c3)cc(O2)c(c(O)3)C(=O)C(=C2)c(c1)cccc1	FLIAA9NS0003	3
FLNADCNS0002	Metabolomics	5,7-Dimethoxy-3',4'-methylenedioxy-4-phenylcoumarin	326.07903818	C18H14O6	c(c41)(OCO4)ccc(C(c32)=CC(=O)Oc2cc(OC)cc3OC)c1	FLNADCNS0002	3
FL3FDCNS0001	Metabolomics	5,7-Dimethoxy-3',4'-methylenedioxyflavone	326.07903818	C18H14O6	O(C(c(c4)cc(c3c4)OCO3)=2)c(c(C(=O)C2)1)cc(OC)cc1OC	FL3FDCNS0001	3
FL2FA9NM0011	Metabolomics	5,7-Dimethoxy-6-C-methylflavanone	298.120509064	C18H18O4	O(C2c(c3)cccc3)c(c(C(=O)C2)1)cc(c(c1OC)C)OC	FL2FA9NM0011	3
FL3FA9NM0004	Metabolomics	5,7-Dimethoxy-6-C-methylflavone	296.104859	C18H16O4	O(C=2c(c3)cccc3)c(c(C(=O)C2)1)cc(c(c1OC)C)OC	FL3FA9NM0004	3
FL6FA9NI0001	Metabolomics	5,7-Dimethoxy-8-prenylflavan	338.188194698	C22H26O3	C(C)(C)=CCc(c12)c(cc(OC)c(CC[C@@H](c(c3)cccc3)O2)1)OC	FL6FA9NI0001	5
FLIAA9NS0002	Metabolomics	5,7-Dimethoxyisoflavone	282.089208936	C17H14O4	COc(c3)cc(O2)c(c(OC)3)C(=O)C(=C2)c(c1)cccc1	FLIAA9NS0002	3
FL3FA8GS0003	Metabolomics	5,7,2'-Trihydroxy 7-glucoside	432.10564686	C21H20O10	c(C(=C4)Oc(c3C(=O)4)cc(cc(O)3)OC(O2)C(O)C(O)C(O)C2CO)(c(O)1)cccc1	FL3FA8GS0003	10
FL5FELNS0009	Metabolomics	5,7,2'-Trihydroxy-3,6,4',5'-tetramethoxyflavone	390.095082174	C19H18O9	c(c3OC)(O)cc(O1)c(c3O)C(C(=C1c(c(O)2)cc(OC)c(OC)c2)OC)=O	FL5FELNS0009	8
FL5FGLNS0010	Metabolomics	5,7,2'-Trihydroxy-3,6,8,4',5'-pentamethoxyflavone	420.10564686	C20H20O10	COc(c(O)3)c(c(c2c3OC)C(C(=C(O2)c(c1)c(cc(OC)c(OC)1)O)OC)=O)O	FL5FGLNS0010	9
FL3FE8NS0001	Metabolomics	5,7,2'-Trihydroxy-6-methoxyflavone	300.063388116	C16H12O6	COc(c(O)3)c(O)c(C(=O)2)c(c3)OC(=C2)c(c1)c(O)ccc1	FL3FE8NS0001	5
FL3FE8GS0002	Metabolomics	5,7,2'-Trihydroxy-6-methoxyflavone 7-O-glucoside	462.116211546	C22H22O11	COc(c3OC(C(O)4)OC(CO)C(C4O)O)c(c(c2c3)C(=O)C=C(O2)c(c1O)cccc1)O	FL3FE8GS0002	11
FL3FA8NS0003	Metabolomics	5,7,2'-Trihydroxy-6'-methoxyflavone	300.063388116	C16H12O6	COc(c3)c(c(O)cc3)C(=C1)Oc(c2)c(c(O)cc(O)2)C(=O)1	FL3FA8NS0003	5
FL3FF8GS0001	Metabolomics	5,7,2'-Trihydroxy-8-methoxyflavone 7-glucuronide	476.095476104	C22H20O12	c(c(C(=C4)Oc(c(C(=O)4)2)c(OC)c(OC(O3)C(O)C(C(O)C3C(O)=O)O)cc2O)1)cccc1O	FL3FF8GS0001	10
FL3FF8NS0009	Metabolomics	5,7,2'-Trihydroxy-8,6'-dimethoxyflavone	330.073952802	C17H14O7	COc(c3)c(c(O)cc3)C(=C1)Oc(c(OC)2)c(c(O)cc(O)2)C(=O)1	FL3FF8NS0009	6
FL2FA8NS0005	Metabolomics	5,7,2'-Trihydroxyflavanone	272.068473494	C15H12O5	Oc(c3)cc(O1)c(c(O)3)C(=O)CC1c(c2)c(O)ccc2	FL2FA8NS0005	4
FL2FA8GS0003	Metabolomics	5,7,2'-Trihydroxyflavanone 7-glucoside	434.121296924	C21H22O10	c(C(C4)Oc(c3C(=O)4)cc(cc(O)3)O[C@H](O2)[C@@H](O)[C@@H](O)[C@@H](O)C2CO)(c(O)1)cccc1	FL2FA8GS0003	10
FL3FA8NS0001	Metabolomics	5,7,2'-Trihydroxyflavone	270.05282343	C15H10O5	Oc(c3)cc(O1)c(c(O)3)C(=O)C=C1c(c2)c(O)ccc2	FL3FA8NS0001	4
FL3FA8GS0001	Metabolomics	5,7,2'-Trihydroxyflavone 7-glucuronide	446.084911418	C21H18O11	c(C(=C4)Oc(c3C(=O)4)cc(cc(O)3)OC(C(O)2)OC(C(O)=O)C(O)C2O)(c(O)1)cccc1	FL3FA8GS0001	9
FL3FA8NS0006	Metabolomics	5,7,2'-Trimethoxyflavone	312.099773622	C18H16O5	O(C(c(c3)c(OC)ccc3)=2)c(c(C(=O)C2)1)cc(OC)cc1OC	FL3FA8NS0006	4
FL2FALNS0008	Metabolomics	5,7,2',3',4'-Pentamethoxyflavanone	374.136553058	C20H22O7	COc(c3)c(C(=O)1)c(cc3OC)OC(c(c2OC)ccc(c2OC)OC)C1	FL2FALNS0008	6
FL3FALNS0011	Metabolomics	5,7,2',3',4'-Pentamethoxyflavone	372.120902994	C20H20O7	COc(c3)c(C(=O)1)c(cc3OC)OC(c(c2OC)ccc(c2OC)OC)=C1	FL3FALNS0011	6
FL5FELNS0006	Metabolomics	5,7,2',4'-Tetrahydroxy-3,6,5'-trimethoxyflavone	376.07943211	C18H16O9	c(c3OC)(O)cc(O1)c(c3O)C(C(=C1c(c(O)2)cc(OC)c(O)c2)OC)=O	FL5FELNS0006	8
FL5FGLNS0007	Metabolomics	5,7,2',4'-Tetrahydroxy-3,6,8,5'-tetramethoxyflavone	406.089996796	C19H18O10	c(c(C(O2)=C(C(c(c3O)c2c(c(c3OC)O)OC)=O)OC)1)(O)cc(O)c(OC)c1	FL5FGLNS0007	9
FL5FFLNS0005	Metabolomics	5,7,2',4'-Tetrahydroxy-3,8,5'-trimethoxyflavone	376.07943211	C18H16O9	c(c1OC)(O)cc(c(C3=O)c(OC(=C3OC)c(c(O)2)cc(OC)c(O)c2)1)O	FL5FFLNS0005	8
FL3FELNS0001	Metabolomics	5,7,2',4'-Tetrahydroxy-6,5'-dimethoxyflavone	346.068867424	C17H14O8	COc(c(O)3)cc(c(O)c3)C(=C2)Oc(c1)c(C(=O)2)c(O)c(OC)c(O)1	FL3FELNS0001	7
FL3FGLNS0001	Metabolomics	5,7,2',4'-Tetrahydroxy-6,8,5'-trimethoxyflavone	376.07943211	C18H16O9	c(c(C(O2)=CC(c(c3O)c2c(c(c3OC)O)OC)=O)1)(O)cc(O)c(OC)c1	FL3FGLNS0001	8
FL3FFLNS0004	Metabolomics	5,7,2',4'-Tetrahydroxy-8,5'-dimethoxyflavone	346.068867424	C17H14O8	COc(c(O)3)cc(c(O)c3)C(=C1)Oc(c(OC)2)c(c(O)cc(O)2)C(=O)1	FL3FFLNS0004	7
FL3FALNS0012	Metabolomics	5,7,2',4',6'-Pentamethoxyflavone	372.120902994	C20H20O7	COc(c3)c(C(=O)2)c(cc3OC)OC(=C2)c(c1OC)c(cc(c1)OC)OC	FL3FALNS0012	6
FL5FALNS0009	Metabolomics	5,7,2',5'-Tetrahydroxy-3,4'-dimethoxyflavone	346.068867424	C17H14O8	COc(c3)c(O)cc(c(O)3)C(O1)=C(OC)C(=O)c(c(O)2)c(cc(O)c2)1	FL5FALNS0009	7
FL5FALNS0018	Metabolomics	5,7,2',5'-Tetrahydroxy-3,4'-dimethoxyflavone 5'-acetate	388.07943211	C19H16O9	c(c3OC(C)=O)c(c(O)cc3OC)C(O1)=C(C(c(c(O)2)c1cc(O)c2)=O)OC	FL5FALNS0018	8
FL5FELNS0005	Metabolomics	5,7,2',5'-Tetrahydroxy-3,6,4'-trimethoxyflavone	376.07943211	C18H16O9	c(c3OC)(O)cc(O1)c(c3O)C(C(=C1c(c(O)2)cc(O)c(OC)c2)OC)=O	FL5FELNS0005	8
FL5FGLNS0006	Metabolomics	5,7,2',5'-Tetrahydroxy-3,6,8,4'-tetramethoxyflavone	406.089996796	C19H18O10	c(c(C(O2)=C(C(c(c3O)c2c(c(c3OC)O)OC)=O)OC)1)(O)cc(OC)c(O)c1	FL5FGLNS0006	9
FL2FE8NS0002	Metabolomics	5,7,2',5'-Tetrahydroxy-6-methoxyflavanone	318.073952802	C16H14O7	COc(c(O)3)c(O)c(C(=O)2)c(c3)OC(C2)c(c1)c(O)ccc(O)1	FL2FE8NS0002	6
FL2FA8NS0003	Metabolomics	5,7,2',5'-Tetrahydroxyflavanone	288.063388116	C15H12O6	Oc(c3)cc(c(O)c3)C(C1)Oc(c2)c(c(O)cc(O)2)C(=O)1	FL2FA8NS0003	5
FL2FA8GS0002	Metabolomics	5,7,2',5'-Tetrahydroxyflavanone 7-O-rutinoside	596.174120354	C27H32O15	c(c14)(C(=O)CC(c(c5)c(O)ccc5O)O4)c(cc(OC(C(O)2)OC(COC(O3)C(C(O)C(O)C3C)O)C(O)C2O)c1)O	FL2FA8GS0002	15
FL3FA8NS0007	Metabolomics	5,7,2',5'-Tetrahydroxyflavone	286.047738052	C15H10O6	Oc(c3)cc(c(O)c3)C(=C1)Oc(c2)c(c(O)cc(O)2)C(=O)1	FL3FA8NS0007	5
FL2FA8NS0011	Metabolomics	5,7,2',5'-Tetramethoxyflavanone	344.125988372	C19H20O6	c(c(C(O2)CC(c(c(OC)3)c2cc(OC)c3)=O)1)(OC)ccc(OC)c1	FL2FA8NS0011	5
FL3FA8NS0009	Metabolomics	5,7,2',5'-tetramethoxyflavone	342.110338308	C19H18O6	c(c(C(O2)=CC(c(c(OC)3)c2cc(OC)c3)=O)1)(OC)ccc(OC)c1	FL3FA8NS0009	5
FL2FA8NS0001	Metabolomics	5,7,2',6'-Tetrahydroxyflavanone	288.063388116	C15H12O6	Oc(c3)cc(O1)c(c(O)3)C(=O)CC1c(c(O)2)c(O)ccc2	FL2FA8NS0001	5
FL3FA8NS0010	Metabolomics	5,7,2',6'-Tetrahydroxyflavone	286.047738052	C15H10O6	Oc(c3)cc(O1)c(c(O)3)C(=O)C=C1c(c(O)2)c(O)ccc2	FL3FA8NS0010	5
FL3FA8GS0006	Metabolomics	5,7,2',6'-Tetrahydroxyflavone 2'-O-glucoside	448.100561482	C21H20O11	c(c1OC(O4)C(O)C(O)C(O)C4CO)ccc(O)c1C(=C2)Oc(c3)c(c(cc(O)3)O)C(=O)2	FL3FA8GS0006	11
DB13983	DrugBank	5,7,2′-trihydroxy-6,8-dimethoxyflavone	330.073952791	C17H14O7	COC1=C(O)C(OC)=C2OC(=CC(=O)C2=C1O)C1=CC=CC=C1O	DB13983	6
FL3FALNS0010	Metabolomics	5,7,3'-Trihydroxy-2',4',5'-trimethoxyflavone	360.084517488	C18H16O8	c(c3OC)c(c(c(c3OC)O)OC)C(O1)=CC(c(c(O)2)c1cc(O)c2)=O	FL3FALNS0010	7
FL4DA9NS0012	Metabolomics	5,7,3'-Trihydroxy-3-O-isobutyrylflavanone	358.10525293	C19H18O7	c(c12)(O)cc(O)cc(OC(c(c3)cc(O)cc3)C(C2=O)OC(=O)C(C)C)1	FL4DA9NS0012	7
FL5FDECS0001	Metabolomics	5,7,3'-Trihydroxy-3,4'-dimethoxyflavone 8-C-rhamnopyranoside	476.13186161	C23H24O11	c(c1)c(OC)c(cc(C(O4)=C(OC)C(=O)c(c42)c(cc(O)c2C(C3O)OC(C)C(C3O)O)O)1)O	FL5FDECS0001	10
FL5FEGNS0009	Metabolomics	5,7,3'-Trihydroxy-3,6,4',5'-tetramethoxyflavone	390.095082174	C19H18O9	c(c3OC)(O)cc(O1)c(c3O)C(C(=C1c(c2)cc(c(OC)c(O)2)OC)OC)=O	FL5FEGNS0009	8
FL5FGCNS0010	Metabolomics	5,7,3'-Trihydroxy-3,6,8,4'-tetramethoxyflavone	390.095082174	C19H18O9	O(C(c(c3)cc(O)c(OC)c3)=1)c(c2OC)c(c(c(c2O)OC)O)C(C1OC)=O	FL5FGCNS0010	8
FL5FGGNS0007	Metabolomics	5,7,3'-Trihydroxy-3,6,8,4',5'-pentamethoxyflavone	420.10564686	C20H20O10	COc(c(O)3)c(cc(c3)C(O2)=C(C(c(c21)c(c(c(O)c1OC)OC)O)=O)OC)OC	FL5FGGNS0007	9
FL2FAEGS0006	Metabolomics	5,7,3'-Trihydroxy-4'-methoxyflavanone 7- (2,6-dirhamnosylglucoside)	756.247679226	C34H44O19	OC(C(O)6)C(OC(C)C6O)OC(C5O)C(OC(C5O)COC(C4O)OC(C)C(C4O)O)Oc(c3)cc(O1)c(c3O)C(CC1c(c2)cc(c(c2)OC)O)=O	FL2FAEGS0006	19
FL2FAKNM0001	Metabolomics	5,7,3'-Trihydroxy-4',5'-dimethoxy-6,8-di-C-methylflavanone	360.120902994	C19H20O7	c(c(OC)1)(OC)cc(C(O2)CC(c(c3O)c2c(c(c3C)O)C)=O)cc1O	FL2FAKNM0001	6
FL3FAKNM0001	Metabolomics	5,7,3'-Trihydroxy-4',5'-dimethoxy-6,8-dimethylflavone	358.10525293	C19H18O7	c(c(OC)1)(OC)cc(C(O2)=CC(c(c3O)c2c(c(c3C)O)C)=O)cc1O	FL3FAKNM0001	6
FL2FEGNS0003	Metabolomics	5,7,3'-Trihydroxy-6,4',5'-trimethoxyflavanone	362.100167552	C18H18O8	c(c1OC)(O)cc(O2)c(C(=O)CC2c(c3)cc(c(OC)c(O)3)OC)c1O	FL2FEGNS0003	7
FL3FEGNS0005	Metabolomics	5,7,3'-Trihydroxy-6,4',5'-trimethoxyflavone	360.084517488	C18H16O8	c(c1OC)(O)cc(O2)c(C(=O)C=C2c(c3)cc(c(OC)c(O)3)OC)c1O	FL3FEGNS0005	7
FL3FGCGS0004	Metabolomics	5,7,3'-Trihydroxy-6,8,4'-trimethoxyflavone 5- (6"-acetylglucoside)	564.147905604	C26H28O14	O=C(c23)C=C(Oc2c(c(O)c(OC)c3O[C@H](O4)[C@H]([C@@H](O)[C@@H](O)C4COC(C)=O)O)OC)c(c1)ccc(c1O)OC	FL3FGCGS0004	14
FLIAFCNS0001	Metabolomics	5,7,3'-Trihydroxy-8,4'-dimethoxyisoflavone	330.073952802	C17H14O7	COc(c3)c(O)cc(c3)C(=C2)C(=O)c(c(O)1)c(O2)c(OC)c(O)c1	FLIAFCNS0001	6
FL3FFGNS0003	Metabolomics	5,7,3'-Trihydroxy-8,4',5'-trimethoxyflavone	360.084517488	C18H16O8	c(c1OC)(O)cc(c(C(=O)2)c(OC(c(c3)cc(c(OC)c(O)3)OC)=C2)1)O	FL3FFGNS0003	7
FL2FA9NS0007	Metabolomics	5,7,3'-Trihydroxyflavanone	272.068473494	C15H12O5	Oc(c3)cc(cc3)C(C1)Oc(c2)c(c(O)cc(O)2)C(=O)1	FL2FA9NS0007	4
FLIAA9NS0004	Metabolomics	5,7,3'-Trihydroxyisoflavone	270.05282343	C15H10O5	Oc(c3)cc(cc3)C(=C2)C(=O)c(c(O)1)c(O2)cc(O)c1	FLIAA9NS0004	4
FL3FDHNS0001	Metabolomics	5,7,3'-Trimethoxy-4',5'-methylenedioxyflavone	356.089602866	C19H16O7	O(C(c(c4)cc(c(c(OC)4)3)OCO3)=2)c(c(C(=O)C2)1)cc(OC)cc1OC	FL3FDHNS0001	4
FL3FDKNS0001	Metabolomics	5,7,3',4',5'-Pentamethoxyflavone, Tricetin 5,7,3',4',5'-pentamethyl ether	372.120902994	C20H20O7	C(=O)(C=1)c(c3OC)c(cc(c3)OC)OC(c(c2)cc(OC)c(OC)c2OC)1	FL3FDKNS0001	6
FL5FEGNS0003	Metabolomics	5,7,3',5'-Tetrahydroxy-3,6,4'-trimethoxyflavone	376.07943211	C18H16O9	c(OC)(c(O)1)c(O)cc(C(O2)=C(C(c(c3O)c2cc(c3OC)O)=O)OC)c1	FL5FEGNS0003	8
FL5FGGNS0002	Metabolomics	5,7,3',5'-Tetrahydroxy-3,6,8,4'-tetramethoxyflavone	406.089996796	C19H18O10	c(OC)(c(O)1)c(O)cc(C(O2)=C(C(c(c3O)c2c(c(c3OC)O)OC)=O)OC)c1	FL5FGGNS0002	9
FL5FGGGS0001	Metabolomics	5,7,3',5'-Tetrahydroxy-3,6,8,4'-tetramethoxyflavone 3'-glucoside	568.142820226	C25H28O15	c(OC)(c4O)c(O)c(OC)c(c34)OC(=C(OC)C3=O)c(c1)cc(c(c1O[C@@H](C2O)O[C@@H]([C@H](O)C2O)CO)OC)O	FL5FGGGS0001	15
FL2FA9NM0015	Metabolomics	5,7,3',5'-Tetrahydroxy-6-methylflavanone	302.07903818	C16H14O6	Oc(c3)cc(cc(O)3)C(C2)Oc(c1)c(C(=O)2)c(O)c(C)c(O)1	FL2FA9NM0015	5
FL3FFGNS0002	Metabolomics	5,7,3',5'-Tetrahydroxy-8,4'-dimethoxyflavone	346.068867424	C17H14O8	COc(c(O)3)c(O)cc(c3)C(=C1)Oc(c(OC)2)c(c(O)cc(O)2)C(=O)1	FL3FFGNS0002	7
FL3FG8NS0008	Metabolomics	5,7,3',6'-Tetrahydroxy-6,8,2'-trimethoxyflavone	376.07943211	C18H16O9	C(C2=O)=C(Oc(c3OC)c2c(c(c3O)OC)O)c(c(O)1)c(OC)c(O)cc1	FL3FG8NS0008	8
FL3FF8GS0009	Metabolomics	5,7,3',6'-Tetrahydroxy-8,2'-dimethoxyflavone 6'-glucoside	508.121690854	C23H24O13	OC(C4O)[C@H](O[C@@H](CO)[C@H]4O)Oc(c3)c(c(c(O)c3)OC)C(=C2)Oc(c(OC)1)c(C2=O)c(cc1O)O	FL3FF8GS0009	13
FL3FALNS0013	Metabolomics	5,7,4'-Trihydroxy-2',3',5'-trimethoxyflavone	360.084517488	C18H16O8	c(c3OC)c(c(c(c3O)OC)OC)C(O1)=CC(c(c(O)2)c1cc(O)c2)=O	FL3FALNS0013	7
FL5FDANM0001	Metabolomics	5,7,4'-Trihydroxy-3-methoxy-6-methylflavone	314.07903818	C17H14O6	COC(C(=O)2)=C(Oc(c3)c(c(O)c(C)c(O)3)2)c(c1)ccc(O)c1	FL5FDANM0001	5
FL5FDDNM0004	Metabolomics	5,7,4'-Trihydroxy-3,3'-dimethoxy-6,8-dimethylflavone	358.10525293	C19H18O7	c(c3C)(c(c(O1)c(c3O)C(C(=C1c(c2)cc(OC)c(O)c2)OC)=O)C)O	FL5FDDNM0004	6
FL5FEGNS0008	Metabolomics	5,7,4'-Trihydroxy-3,6,3',5'-tetramethoxyflavone	390.095082174	C19H18O9	c(c3OC)(O)cc(O1)c(c3O)C(C(=C1c(c2)cc(c(c(OC)2)O)OC)OC)=O	FL5FEGNS0008	8
FL5FGLNS0009	Metabolomics	5,7,4'-Trihydroxy-3,6,8,2',5'-pentamethoxyflavone	420.10564686	C20H20O10	COc(c1)c(C(O3)=C(C(c(c32)c(c(c(O)c2OC)OC)O)=O)OC)cc(c(O)1)OC	FL5FGLNS0009	9
FL5FGCNS0009	Metabolomics	5,7,4'-Trihydroxy-3,6,8,3'-tetramethoxyflavone	390.095082174	C19H18O9	O(C(c(c3)cc(OC)c(O)c3)=1)c(c2OC)c(c(c(c2O)OC)O)C(C1OC)=O	FL5FGCNS0009	8
FL5FGGNS0006	Metabolomics	5,7,4'-Trihydroxy-3,6,8,3',5'-pentamethoxyflavone	420.10564686	C20H20O10	C(O2)(c(c3)cc(OC)c(O)c3OC)=C(C(c(c21)c(c(c(O)c1OC)OC)O)=O)OC	FL5FGGNS0006	9
FL3FAAGM0002	Metabolomics	5,7,4'-Trihydroxy-3'-C-methylflavone 4'-rhamnoside	430.126382302	C22H22O9	C(C1O)(Oc(c(C)2)ccc(C(O4)=CC(c(c43)c(O)cc(O)c3)=O)c2)OC(C(O)C1O)C	FL3FAAGM0002	8
FL2FADNM0001	Metabolomics	5,7,4'-Trihydroxy-3'-methoxy-6,8-di-C-methylflavanone	330.110338308	C18H18O6	O(C(c(c3)cc(OC)c(O)c3)2)c(c1C)c(C(=O)C2)c(c(c1O)C)O	FL2FADNM0001	5
FLIAADNI0002	Metabolomics	5,7,4'-Trihydroxy-3'-methoxy-8-prenylisoflavone	368.125988372	C21H20O6	c(c3)(O)c(C1=O)c(c(CC=C(C)C)c3O)OC=C(c(c2)cc(c(O)c2)OC)1	FLIAADNI0002	7
FL2FADNS0002	Metabolomics	5,7,4'-Trihydroxy-3'-methoxyflavanone 4'-O-isobutyrate	372.120902994	C20H20O7	C(Oc(c3)c(cc(c3)C(C1)Oc(c2)c(c(cc(O)2)O)C(=O)1)OC)(=O)C(C)C	FL2FADNS0002	7
FL4DBANI0001	Metabolomics	5,7,4'-Trihydroxy-5-methoxy-8-prenylflavanone	370.141638436	C21H22O6	c(c3)c(ccc(O)3)C(O2)C(C(c(c21)c(cc(O)c1CC=C(C)C)OC)=O)O	FL4DBANI0001	7
FL2FEANS0002	Metabolomics	5,7,4'-Trihydroxy-6-methoxyflavanone	302.07903818	C16H14O6	COc(c(O)3)c(O)c(C(=O)2)c(c3)OC(C2)c(c1)ccc(O)c1	FL2FEANS0002	5
FL2FAANI0019	Metabolomics	5,7,4'-Trihydroxy-6-methyl-8-prenylflavanone	354.146723814	C21H22O5	c(c12)(C(=O)CC(c(c3)ccc(O)c3)O2)c(c(c(O)c1CC=C(C)C)C)O	FL2FAANI0019	6
FLIAEGGS0002	Metabolomics	5,7,4'-Trihydroxy-6,3',5'-trimethoxyisoflavone 7-O-glucoside	522.137340918	C24H26O13	c(C(C(=O)4)=COc(c42)cc(O[C@@H]([C@H]3O)OC(CO)[C@H](O)[C@@H]3O)c(c2O)OC)(c1)cc(c(c(OC)1)O)OC	FLIAEGGS0002	13
FL3FGCGS0009	Metabolomics	5,7,4'-Trihydroxy-6,8,3'-trimethoxyflavone 4'- [ 6"- (3-hydroxy-3-methylglutaryl) glucoside ]	666.179599662	C30H34O17	c(c21)(OC(c(c4)ccc(c(OC)4)O[C@H](O3)C(C([C@@H](O)[C@H]3COC(CC(CC(O)=O)(C)O)=O)O)O)=CC2=O)c(OC)c(c(OC)c1O)O	FL3FGCGS0009	19
FL3FGCGS0006	Metabolomics	5,7,4'-Trihydroxy-6,8,3'-trimethoxyflavone 4'-glucoside	522.137340918	C24H26O13	C(=O)(C=2)c(c1O)c(OC2c(c4)ccc(c(OC)4)O[C@@H](C3O)O[C@@H]([C@@H](C(O)3)O)CO)c(OC)c(O)c(OC)1	FL3FGCGS0006	13
FL3FGCGS0007	Metabolomics	5,7,4'-Trihydroxy-6,8,3'-trimethoxyflavone 7- (3-hydroxy-3-methylglutarate) -4'-glucoside	666.179599662	C30H34O17	C(O)(=O)CC(CC(Oc(c(OC)4)c(OC)c(O)c(c41)C(=O)C=C(c(c2)ccc(O[C@H](O3)C(O)C([C@H]([C@H]3CO)O)O)c(OC)2)O1)=O)(C)O	FL3FGCGS0007	19
FL3FGCGS0008	Metabolomics	5,7,4'-Trihydroxy-6,8,3'-trimethoxyflavone 7- [ 6"- (3-hydroxy-3-methylglutaryl) glucoside ]	666.179599662	C30H34O17	OC(C1O)C(C(OC(Oc(c(OC)2)c(c(O)c(C4=O)c(OC(=C4)c(c3)ccc(O)c3OC)2)OC)1)COC(=O)CC(CC(O)=O)(C)O)O	FL3FGCGS0008	19
FL3FGCGS0005	Metabolomics	5,7,4'-Trihydroxy-6,8,3'-trimethoxyflavone 7-glucoside	522.137340918	C24H26O13	C(C([C@H](O)4)O[C@H]([C@@H](O)[C@H]4O)Oc(c(OC)3)c(c(O1)c(c(O)3)C(=O)C=C1c(c2)cc(c(O)c2)OC)OC)O	FL3FGCGS0005	13
FL2FFANS0004	Metabolomics	5,7,4'-Trihydroxy-8-methoxyflavanone	302.07903818	C16H14O6	COc(c(O)3)c(O1)c(c(O)c3)C(=O)CC(c(c2)ccc(O)c2)1	FL2FFANS0004	5
FL2FAANI0020	Metabolomics	5,7,4'-Trihydroxy-8-methyl-6-prenylflavanone	354.146723814	C21H22O5	c(C(=O)2)(c3O)c(c(c(c(CC=C(C)C)3)O)C)OC(C2)c(c1)ccc(O)c1	FL2FAANI0020	6
FL2FFCNS0001	Metabolomics	5,7,4'-Trihydroxy-8,3'-dimethoxyflavanone	332.089602866	C17H16O7	COc(c(O)3)cc(cc3)C(C1)Oc(c(OC)2)c(c(O)cc(O)2)C(=O)1	FL2FFCNS0001	6
FL2FAAGS0017	Metabolomics	5,7,4'-Trihydroxyflavanone 4'-O-rutinoside	580.179205732	C27H32O14	O(C1C)C(OCC(C(O)2)OC(Oc(c5)ccc(c5)C(C4)Oc(c3C4=O)cc(cc3O)O)C(C(O)2)O)C(C(O)C(O)1)O	FL2FAAGS0017	14
FL2FAAGS0018	Metabolomics	5,7,4'-Trihydroxyflavanone 4'-O-xylosylglucoside	566.163555668	C26H30O14	c(c3)(ccc(OC(C(O)4)OC(C(OC(C(O)5)OCC(O)C5O)C4O)CO)c3)C(C2)Oc(c1C2=O)cc(cc1O)O	FL2FAAGS0018	14
FL2FAAGS0015	Metabolomics	5,7,4'-Trihydroxyflavanone 7-O-arabinosylglucoside	566.163555668	C26H30O14	C(C4c(c5)ccc(c5)O)C(=O)c(c(O4)3)c(O)cc(c3)OC(C1O)OC(COC(O2)C(O)C(C(O)C2)O)C(O)C1O	FL2FAAGS0015	14
FL2FAAGS0016	Metabolomics	5,7,4'-Trihydroxyflavanone 7-O-galactosylglucoside	596.174120354	C27H32O15	C(C4c(c5)ccc(c5)O)C(=O)c(c(O4)3)c(O)cc(c3)OC(O1)C(C(O)C(OC(O2)C(O)C(O)C(O)C2CO)C1CO)O	FL2FAAGS0016	16
FL2FAANSS001	Metabolomics	5,7,4'-Trihydroxyflavanone 7-sulfate	352.02528805	C15H12O8S	Oc(c3)ccc(c3)C(C2)Oc(c1)c(C(=O)2)c(O)cc1OS(O)(=O)=O	FL2FAANSS001	5
FLNADBNS0001	Metabolomics	5,7,4'-Trimethoxy-4-phenylcoumarin	312.099773622	C18H16O5	c(C(c32)=CC(=O)Oc2cc(OC)cc3OC)(c1)ccc(OC)c1	FLNADBNS0001	4
FL6FDBNS0001	Metabolomics	5,7,4'-Trimethoxyflavan	300.136159128	C18H20O4	c(C(C3)Oc(c2C3)cc(OC)cc2OC)(c1)ccc(OC)c1	FL6FDBNS0001	4
FL5FELNS0008	Metabolomics	5,7,5'-Trihydroxy-3,6,2',4'-tetramethoxyflavone	390.095082174	C19H18O9	c(c3OC)(O)cc(O1)c(c3O)C(C(=C1c(c(OC)2)cc(O)c(OC)c2)OC)=O	FL5FELNS0008	8
FL5FGANI0002	Metabolomics	5,7,8-Trihydroxy-3,6,4'-trimethoxy-flavone 8-isovalerate	444.142032366	C23H24O9	O(C)c(c3)ccc(c3)C(O2)=C(OC)C(=O)c(c21)c(O)c(c(c1OC(CC(C)C)=O)O)OC	FL5FGANI0002	10
FL3FF9GS0009	Metabolomics	5,7,8-Trihydroxyflavone 7-galactoside	432.10564686	C21H20O10	C(C1Oc(c(O)2)cc(O)c(C(=O)4)c2OC(=C4)c(c3)cccc3)(O)C(O)C(O)C(O1)CO	FL3FF9GS0009	10
FL2FF9NS0006	Metabolomics	5,7,8-Trimethoxyflavanone	314.115423686	C18H18O5	O(C2c(c3)cccc3)c(c1OC)c(C(=O)C2)c(OC)cc1OC	FL2FF9NS0006	4
FL3FF8GS0006	Metabolomics	5,7,8,2'-Tetrahydroxyflavone 7-glucuronide	462.07982604	C21H18O12	C(C(C(O)=O)4)(O)C(C(C(O4)Oc(c(O)1)cc(O)c(C(=O)2)c1OC(c(c(O)3)cccc3)=C2)O)O	FL3FF8GS0006	10
FL5FG9NS0002	Metabolomics	5,8-Dihydroxy-3,6,7-trimethoxyflavone	344.089602866	C18H16O7	c(C(O2)=C(C(c(c3O)c2c(c(c3OC)OC)O)=O)OC)(c1)cccc1	FL5FG9NS0002	6
FL5FFLNS0004	Metabolomics	5,8-Dihydroxy-3,7,2',3',4'-pentamethoxyflavone	404.110732238	C20H20O9	COc(c1OC)c(ccc(C(O3)=C(C(c(c32)c(cc(c2O)OC)O)=O)OC)1)OC	FL5FFLNS0004	8
FL5FFLNS0007	Metabolomics	5,8-Dihydroxy-3,7,2',3',4'-pentamethoxyflavone 8-acetate	446.121296924	C22H22O10	c(c(OC)3)c(O)c(c(c3OC(C)=O)2)C(=O)C(OC)=C(O2)c(c1)c(c(OC)c(c1)OC)OC	FL5FFLNS0007	9
FL3FG9NS0001	Metabolomics	5,8-Dihydroxy-6,7-dimethoxyflavone	314.07903818	C17H14O6	COc(c(OC)1)c(O)c(O2)c(C(=O)C=C(c(c3)cccc3)2)c(O)1	FL3FG9NS0001	5
FL3FGAGS0006	Metabolomics	5,8-Dihydroxy-6,7,4'-trimethoxyflavone 8-glucoside	506.142426296	C24H26O12	C(C3=O)=C(c(c4)ccc(OC)c4)Oc(c23)c(c(OC)c(OC)c2O)OC(O1)C(O)C(C(O)C(CO)1)O	FL3FGAGS0006	12
FL2FF9NS0007	Metabolomics	5,8-Dihydroxy-7-methoxyflavanone	286.084123558	C16H14O5	COc(c3)c(O)c(O1)c(c(O)3)C(=O)CC(c(c2)cccc2)1	FL2FF9NS0007	4
FL2FF9NS0002	Metabolomics	5,8-Dihydroxy-7-methoxyflavanone 8-O-acetate	328.094688244	C18H16O6	O(C1c(c3)cccc3)c(c2OC(C)=O)c(c(O)cc2OC)C(=O)C1	FL2FF9NS0002	5
FL3FF9NS0007	Metabolomics	5,8-Dihydroxy-7-methoxyflavone	284.068473494	C16H12O5	COc(c3)c(O)c(O1)c(c(O)3)C(=O)C=C(c(c2)cccc2)1	FL3FF9NS0007	4
FL3FFANS0008	Metabolomics	5,8-dihydroxy-7,4'-dimethoxyflavone	314.07903818	C17H14O6	COc(c3)ccc(c3)C(=C1)Oc(c(O)2)c(c(O)cc(OC)2)C(=O)1	FL3FFANS0008	5
FL3FG8NS0002	Metabolomics	5,8,2'-Trihydroxy-6,7-dimethoxyflavone	330.073952802	C17H14O7	COc(c(OC)1)c(O)c(O2)c(C(=O)C=C2c(c3)c(O)ccc3)c(O)1	FL3FG8NS0002	6
FL2FF8NS0005	Metabolomics	5,8,2'-Trihydroxy-7-methoxyflavanone	302.07903818	C16H14O6	COc(c3)c(O)c(O1)c(c(O)3)C(=O)CC1c(c2)c(O)ccc2	FL2FF8NS0005	5
FL3FF8NS0001	Metabolomics	5,8,2'-Trihydroxy-7-methoxyflavone	300.063388116	C16H12O6	COc(c3)c(O)c(O1)c(c(O)3)C(=O)C=C1c(c2)c(O)ccc2	FL3FF8NS0001	5
FL3F98NS0008	Metabolomics	5,8,2'-Trihydroxyflavone	270.05282343	C15H10O5	Oc(c3)c(ccc3)C(=C1)Oc(c(O)2)c(c(O)cc2)C(=O)1	FL3F98NS0008	4
FL5FGANS0002	Metabolomics	5,8,4'-Trihydroxy-3,6,7-trimethoxyflavone	360.084517488	C18H16O8	c(C(O2)=C(C(c(c3O)c2c(c(c3OC)OC)O)=O)OC)(c1)ccc(O)c1	FL5FGANS0002	7
FL5FFANM0001	Metabolomics	5,8,4'-Trihydroxy-3,7-dimethoxy-6-methylflavone	344.089602866	C18H16O7	c(C(O2)=C(C(c(c3O)c2c(c(c3C)OC)O)=O)OC)(c1)ccc(O)c1	FL5FFANM0001	6
FL2F9ANS0002	Metabolomics	5,8,4'-Trihydroxyflavanone	272.068473494	C15H12O5	Oc(c3)ccc(c3)C(C1)Oc(c(O)2)c(c(O)cc2)C(=O)1	FL2F9ANS0002	4
FL1C2CNF0001	Metabolomics	5'-Hydroxy-2'-methoxy-3,4-methylenedioxyfurano [ 2",3":4',3' ] chalcone	338.07903818	C19H14O6	c(O4)(c1)c(OC4)ccc(C=CC(c(c3OC)cc(c(c32)occ2)O)=O)1	FL1C2CNF0001	5
FL5FALNS0014	Metabolomics	5'-Hydroxy-3,5,7,2',4'-pentamethoxyflavone	388.115817616	C20H20O8	COc(c1)c(C(O2)=C(C(c(c3OC)c2cc(c3)OC)=O)OC)cc(O)c1OC	FL5FALNS0014	7
FLNARNNS0003	Metabolomics	5'-Hydroxy-7,4'-dimethoxy-5,2'-oxido-4-phenylcoumarin	312.063388116	C17H12O6	COc(c4)cc(O1)c(c34)C(=CC(=O)O3)c(c2)c(cc(OC)c(O)2)1	FLNARNNS0003	3
FL1CHYNI0002	Metabolomics	5'-Prenyllicodione	340.13107375	C20H20O5	c(c1)(C(CC(=O)c(c2)ccc(O)c2)=O)c(cc(O)c1CC=C(C)C)O	FL1CHYNI0002	9
FL1CBANI0003	Metabolomics	5'-Prenylxanthohumol	422.20932407	C26H30O5	Oc(c1)ccc(C=CC(c(c2O)c(OC)c(CC=C(C)C)c(c2CC=C(C)C)O)=O)c1	FL1CBANI0003	11
FLIAAANI0002	Metabolomics	6- (1,1-Dimethylallyl) genistein	338.115423686	C20H18O5	C=CC(C)(C)c(c(O)1)c(c(C2=O)c(OC=C2c(c3)ccc(O)c3)c1)O	FLIAAANI0002	6
FLIFHXNS0004	Metabolomics	6-Acetyldihydrostemonal	416.110732238	C21H20O9	CC(=O)OC(C42)Oc(c(C2C(c(c(O4)3)c(cc(OC)c3)O)=O)1)cc(OC)c(OC)c1	FLIFHXNS0004	6
FLNAA9NP0001	Metabolomics	6-Butyryl-5-hydroxy-4-phenylseselin	390.146723814	C24H22O5	C(=O)(C=3)Oc(c21)c(C(c(c4)cccc4)3)c(c(c1OC(C=C2)(C)C)C(=O)CCC)O	FLNAA9NP0001	5
FLNAA9NI0002	Metabolomics	6-Butyryl-5,7-dihydroxy-8- (3',3'-dimethylallyl) -4-phenylcoumarin	392.162373878	C24H24O5	C(C(c(c(O)3)c(O)c(c1c3C=CC(C)C)C(c(c2)cccc2)=CC(O1)=O)=O)CC	FLNAA9NI0002	8
FL3FAICS0004	Metabolomics	6-C-Arabinopyranosyl-8-C-glucopyranosyltricin	624.169034976	C28H32O16	OC(C1c(c53)c(O)c(c(O)c3C(=O)C=C(O5)c(c4)cc(OC)c(O)c(OC)4)C(C(O)2)OCC(O)C2O)C(O)C(C(O1)CO)O	FL3FAICS0004	16
FL3FAACS0008	Metabolomics	6-C-beta-D-Galactosylapigenin	432.10564686	C21H20O10	Oc(c1)ccc(C(=C4)Oc(c3)c(C(=O)4)c(c(c(O)3)[C@@H]([C@@H](O)2)OC(CO)[C@H](O)[C@@H]2O)O)c1	FL3FAACS0008	10
FL3FAACS0066	Metabolomics	6-C-beta-D-Glucopyranosyl-8-C-beta-D-apiofuranosylapigenin	564.147905604	C26H28O14	C(C(C1O)OC(c(c(O)3)c(c(c(O4)c3C(C=C4c(c5)ccc(O)c5)=O)C(O2)C(O)C(CO)(C2)O)O)C(C1O)O)O	FL3FAACS0066	15
FL3FAECS0002	Metabolomics	6-C-beta-D-Glucopyranosyldiosmetin, 6-beta-D-Glucopyranosyl-5,7,3'-trihydroxy-4'-methoxyflavone	462.116211546	C22H22O11	O(c23)C(=CC(=O)c(c(c([C@@H]([C@@H](O)4)OC([C@@H]([C@@H]4O)O)CO)c(O)c3)O)2)c(c1)ccc(c1O)OC	FL3FAECS0002	11
FL3FAACS0011	Metabolomics	6-C-beta-D-Xylopyranosyl-8-C-alpha-L-arabinopyranosylapigenin	534.137340918	C25H26O13	C(O1)C(C(C(C1c(c4O)c(O2)c(c(c4C(C(O)5)OCC(C5O)O)O)C(C=C(c(c3)ccc(c3)O)2)=O)O)O)O	FL3FAACS0011	12
FL3FAACS0077	Metabolomics	6-C-Galactosylapigenin 6"-O-galactoside	594.15847029	C27H30O15	c(c5)(ccc(c5)C(O1)=CC(c(c2O)c1cc(c(C(O3)C(C(O)C(O)C(COC(C4O)OC(C(C(O)4)O)CO)3)O)2)O)=O)O	FL3FAACS0077	16
FL3FCACS0011	Metabolomics	6-C-Glucopyranosyl-8-C-arabinopyranosylgenkwanin	578.163555668	C27H30O14	COc(c4C(O5)C(C(O)C(C5CO)O)O)c(c(O2)c(c4O)C(=O)C=C(c(c3)ccc(O)c3)2)C(O1)C(O)C(C(O)C1)O	FL3FCACS0011	14
FL3FAICS0003	Metabolomics	6-C-Glucopyranosyl-8-C-arabinopyranosyltricin	624.169034976	C28H32O16	C(C(O)1)(C(OC(c(c(O)2)c(c(C(O5)C(O)C(C(O)C5)O)c(O3)c(C(=O)C=C(c(c4)cc(OC)c(O)c(OC)4)3)2)O)C(O)1)CO)O	FL3FAICS0003	16
FL5FAACS0001	Metabolomics	6-C-Glucopyranosylkaempferol, 6-beta-D-Glucopyranosyl-3,5,7,4'-tetrahydroxyflavone	448.100561482	C21H20O11	c(c4)c(ccc(O)4)C(=C3O)Oc(c(C3=O)2)cc(c(c2O)C(C(O)1)OC(CO)C(O)C1O)O	FL5FAACS0001	11
FL3FCECS0001	Metabolomics	6-C-Glucopyranosylpilloin, Pilloin 6-C-beta-D-glucoside	476.13186161	C23H24O11	C(C(=O)2)=C(Oc(c3)c2c(O)c([C@H](O4)[C@@H](O)[C@H]([C@H](C4CO)O)O)c3OC)c(c1)ccc(c1O)OC	FL3FCECS0001	11
FL5FAADS0001	Metabolomics	6-C-Glucosylkaempferol 3-O-glucoside	610.153384912	C27H30O16	OCC(O1)C(O)C(C(C1c(c5O)c(c(c3c5)C(=O)C(OC(C(O)4)OC(C(C(O)4)O)CO)=C(O3)c(c2)ccc(c2)O)O)O)O	FL5FAADS0001	17
FL5FAANM0001	Metabolomics	6-C-Methylkaempferol	300.063388116	C16H12O6	Oc(c3)ccc(c3)C(O1)=C(O)C(=O)c(c(O)2)c(cc(O)c(C)2)1	FL5FAANM0001	5
FL5FAAGM0001	Metabolomics	6-C-Methylkaempferol 3-glucoside	462.116211546	C22H22O11	c(c4O)(c(O)c(c(c4)2)C(=O)C(=C(c(c3)ccc(c3)O)O2)O[C@H](O1)C(O)C([C@H]([C@@H](CO)1)O)O)C	FL5FAAGM0001	11
FL5FDJNM0001	Metabolomics	6-C-Methylmyricetin 3,4'-dimethyl ether	360.084517488	C18H16O8	c(OC)(c(O)1)c(O)cc(C(O2)=C(C(c(c3O)c2cc(c3C)O)=O)OC)c1	FL5FDJNM0001	7
FL5FDDNM0001	Metabolomics	6-C-Methylquercetin 3,3'-dimethyl ether	344.089602866	C18H16O7	c(c1O)(C)c(O)cc(O2)c1C(C(=C2c(c3)cc(OC)c(O)c3)OC)=O	FL5FDDNM0001	6
FL5FDDNM0002	Metabolomics	6-C-Methylquercetin 3,7,3'-trimethyl ether	358.10525293	C19H18O7	c(c3C)(OC)cc(O1)c(c3O)C(C(=C1c(c2)cc(OC)c(O)c2)OC)=O	FL5FDDNM0002	6
FL2FA9NI0013	Metabolomics	6-C-Prenyl-8-C-methylpinocembrin	338.151809192	C21H22O4	c(C(=O)2)(c3O)c(c(c(c(CC=C(C)C)3)O)C)OC(C2)c(c1)cccc1	FL2FA9NI0013	5
FL3FAANSH001	Metabolomics	6-Chloroapigenin	304.013851108	C15H9ClO5	Oc(c3)ccc(c3)C(=C2)Oc(c1)c(C(=O)2)c(O)c(Cl)c(O)1	FL3FAANSH001	4
FL3FFANS0009	Metabolomics	6-Demethoxytangeretin, 6-Demethoxytangeritin, 4',5,7,8-Tetramethoxyflavone, Tetra-O-methylisoscutellarein	342.110338308	C19H18O6	c(C(O2)=CC(c(c(OC)3)c2c(c(OC)c3)OC)=O)(c1)ccc(OC)c1	FL3FFANS0009	5
FLII1ANS0003	Metabolomics	6-Demethylvignafuran	256.073558872	C15H12O4	COc(c3)c(ccc(O)3)c(c1)oc(c2)c(ccc(O)2)1	FLII1ANS0003	4
FL3F9ANS0001	Metabolomics	6-Hydroxy-4'-methoxyflavone	268.073558872	C16H12O4	COc(c3)ccc(c3)C(=C1)Oc(c2)c(cc(O)c2)C(=O)1	FL3F9ANS0001	3
FL1AAKGM0001	Metabolomics	6-Hydroxy-5-methyl-3',4',5'-trimethoxyaurone-4-O-alpha-L-rhamnopyranoside	504.163161738	C25H28O11	C(C)(C(O)1)OC(Oc(c42)c(C)c(cc2oc(c4=O)=Cc(c3)cc(c(OC)c3OC)OC)O)C(O)C(O)1	FL1AAKGM0001	10
FL2FE9NS0004	Metabolomics	6-Hydroxy-5,7-dimethoxyflavanone	300.099773622	C17H16O5	COc(c1)c(O)c(OC)c(C(=O)3)c1OC(C3)c(c2)cccc2	FL2FE9NS0004	4
FL3FEANS0012	Metabolomics	6-Hydroxy-5,7,4'-trimethoxyflavone	328.094688244	C18H16O6	O(C(c(c3)ccc(OC)c3)=2)c(c(C(=O)C2)1)cc(c(c1OC)O)OC	FL3FEANS0012	5
FLIFWYNP0001	Metabolomics	6-Hydroxy-6a,12a-dehydro-alpha-toxicarol	424.115817616	C23H20O8	c(c5)(OC)c(cc(c54)OC(O)C(=C43)Oc(c2C(=O)3)c(c1cc(O)2)C=CC(O1)(C)C)OC	FLIFWYNP0001	4
FL1AAKGM0002	Metabolomics	6-Hydroxy-7-methyl-3',4',5'-trimethoxyaurone 4-O-rhamnoside	504.163161738	C25H28O11	C(O)(C(O)4)C(C)OC(C(O)4)Oc(c3)c(c1c(C)c3O)c(c(=Cc(c2)cc(c(OC)c2OC)OC)o1)=O	FL1AAKGM0002	10
FLIA2LNS0001	Metabolomics	6-Hydroxy-7,2'-dimethoxy-4',5'-methylenedioxyisoflavone	342.073952802	C18H14O7	c(c34)c(c(OC)cc3OCO4)C(C2=O)=COc(c21)cc(OC)c(O)c1	FLIA2LNS0001	4
CHEMBL138649	CHEMBL	6-HYDROXYFLAVONE, NSC-26744	238.24	C15H10O3	O=c1cc(-c2ccccc2)oc2ccc(O)cc12	CHEMBL138649	2
FL5FEAGS0003	Metabolomics	6-Hydroxykaempferol 3-methyl ether 6-glucoside	478.111126168	C22H22O12	O=C(C(OC)=3)c(c(OC3c(c4)ccc(c4)O)1)c(O)c(O[C@H](O2)[C@@H](O)[C@H]([C@H](C(CO)2)O)O)c(c1)O	FL5FEAGS0003	12
FL5FEAGL0003	Metabolomics	6-Hydroxykaempferol 3-rutinoside-6-glucoside	772.206208342	C33H40O21	C(C6O)(O)C(OC(C6O)C)OCC(O1)C(C(O)C(C1OC(C(=O)4)=C(c(c5)ccc(c5)O)Oc(c43)cc(O)c(c(O)3)OC(O2)C(O)C(O)C(O)C2CO)O)O	FL5FEAGL0003	22
FL5FEANS0014	Metabolomics	6-Hydroxykaempferol 3,5,7-trimethyl ether	344.089602866	C18H16O7	c(c3OC)c(O1)c(c(c3O)OC)C(C(=C1c(c2)ccc(O)c2)OC)=O	FL5FEANS0014	6
FL5FEAGS0024	Metabolomics	6-Hydroxykaempferol 3,5,7,4'-tetramethyl ether 6-rhamnoside	504.163161738	C25H28O11	C(C)(C(O)1)OC(Oc(c(OC)4)c(OC)c(c2c4)C(C(OC)=C(c(c3)ccc(c3)OC)O2)=O)C(O)C(O)1	FL5FEAGS0024	10
FL5FEAGL0002	Metabolomics	6-Hydroxykaempferol 3,6-diglucoside	626.148299534	C27H30O17	c(C(=C4O[C@@H](C(O)5)O[C@@H]([C@@H](C(O)5)O)CO)Oc(c3C4=O)cc(O)c(c3O)O[C@H](O2)[C@@H](O)[C@@H](O)[C@@H](O)C2CO)(c1)ccc(c1)O	FL5FEAGL0002	18
FL5FEAGS0012	Metabolomics	6-Hydroxykaempferol 3,6-dimethyl ether 7-glucoside	492.126776232	C23H24O12	O=C(C=3OC)c(c(OC3c(c4)ccc(c4)O)2)c(c(c(c2)OC(C(O)1)OC(CO)C(C1O)O)OC)O	FL5FEAGS0012	12
FL5FEAGL0004	Metabolomics	6-Hydroxykaempferol 3,6,7-triglucoside	788.201122964	C33H40O22	OC(C(CO)1)C(C(O)C(Oc(c5OC(C6O)OC(C(O)C6O)CO)c(O)c(c(c5)4)C(C(=C(O4)c(c3)ccc(O)c3)OC(C2O)OC(CO)C(O)C(O)2)=O)O1)O	FL5FEAGL0004	24
FL5FEANS0010	Metabolomics	6-Hydroxykaempferol 5,6-dimethyl ether	330.073952802	C17H14O7	COc(c(O)3)c(OC)c(C(=O)1)c(c3)OC(c(c2)ccc(O)c2)=C(O)1	FL5FEANS0010	6
FL5FEAGS0022	Metabolomics	6-Hydroxykaempferol 6-methyl ether 3- (6"-p-coumaroylglucoside)	624.147905604	C31H28O14	C(c(c5)ccc(O)c5)=CC(OCC(C(O)4)OC(C(C4O)O)OC(C3=O)=C(Oc(c32)cc(O)c(c2O)OC)c(c1)ccc(O)c1)=O	FL5FEAGS0022	16
FL3FECNSS007	Metabolomics	6-Hydroxyluteolin 3'-methyl ether 6,7-disulfate	475.97193185	C16H12O13S2	COc(c(O)3)cc(cc3)C(=C2)Oc(c1)c(C(=O)2)c(O)c(OS(O)(=O)=O)c1OS(O)(=O)=O	FL3FECNSS007	8
FL3FECGS0053	Metabolomics	6-Hydroxyluteolin 5,6,3',4'-tetramethyl eter 7-cellobioside	682.21089979	C31H38O17	C(C2Oc(c5)c(c(OC)c(c54)C(=O)C=C(O4)c(c3)cc(OC)c(OC)c3)OC)(C(O)C(C(O2)CO)OC(O1)C(O)C(O)C(C(CO)1)O)O	FL3FECGS0053	18
FL3FECNS0016	Metabolomics	6-Hydroxyluteolin 5,6,3',4'-tetramethyl ether	358.10525293	C19H18O7	O(C(c(c3)cc(OC)c(OC)c3)=2)c(c(C(=O)C2)1)cc(c(c1OC)OC)O	FL3FECNS0016	6
FL3FECNS0015	Metabolomics	6-Hydroxyluteolin 5,6,7,4'-tetramethyl ether	358.10525293	C19H18O7	c(c1OC)c(O2)c(C(=O)C=C2c(c3)cc(O)c(OC)c3)c(c1OC)OC	FL3FECNS0015	6
FL3FECGS0015	Metabolomics	6-Hydroxyluteolin 6-glucoside-3'-rhamnoside	610.153384912	C27H30O16	OC(C1O)C(O)C(Oc(c(O)5)c(O)c(c2c5)C(=O)C=C(c(c4)cc(c(O)c4)OC(C3O)OC(C(O)C3O)C)O2)OC1CO	FL3FECGS0015	16
FL3FECGS0051	Metabolomics	6-Hydroxyluteolin 6,3'-dimethyl eter 5-rhamnoside	476.13186161	C23H24O11	COc(c4O)c(c(c3c4)C(C=C(O3)c(c2)cc(c(c2)O)OC)=O)OC(O1)C(O)C(C(O)C(C)1)O	FL3FECGS0051	10
FL3FECGS0052	Metabolomics	6-Hydroxyluteolin 6,3'-dimethyl eter 7-rutinoside	638.18468504	C29H34O16	COc(c(O)1)cc(C(=C2)Oc(c3)c(c(c(c3OC(C(O)4)OC(COC(O5)C(C(C(O)C(C)5)O)O)C(O)C(O)4)OC)O)C(=O)2)cc1	FL3FECGS0052	16
FL3FECGS0029	Metabolomics	6-Hydroxyluteolin 6,3'-dimethyl ether 7-glucoside	492.126776232	C23H24O12	COc(c3O[C@@H]([C@@H](O)4)OC(CO)[C@@H]([C@@H]4O)O)c(c(c2c3)C(C=C(O2)c(c1)cc(c(c1)O)OC)=O)O	FL3FECGS0029	12
FL3FECNSS008	Metabolomics	6-Hydroxyluteolin 6,3'-dimethyl ether 7-sulfate	410.030767358	C17H14O10S	COc(c(O)3)cc(cc3)C(=C2)Oc(c1)c(C(=O)2)c(O)c(OC)c1OS(O)(=O)=O	FL3FECNSS008	7
FL3FECNSS009	Metabolomics	6-Hydroxyluteolin 6,3'-dimethyl ether 7,4'-disulfate	489.987581914	C17H14O13S2	COc(c1)c(ccc1C(=C3)Oc(c2)c(C(=O)3)c(O)c(OC)c2OS(O)(=O)=O)OS(O)(=O)=O	FL3FECNSS009	8
FL3FECGS0030	Metabolomics	6-Hydroxyluteolin 6,4'-dimethyl ether 7-glucoside	492.126776232	C23H24O12	COc(c3O[C@@H]([C@@H](O)4)OC(CO)[C@@H]([C@@H]4O)O)c(c(c2c3)C(C=C(O2)c(c1)ccc(c1O)OC)=O)O	FL3FECGS0030	12
FL3FECGS0031	Metabolomics	6-Hydroxyluteolin 6,4'-dimethyl ether 7-rutinoside	638.18468504	C29H34O16	O(C=4c(c5)ccc(c(O)5)OC)c(c3C(C4)=O)cc(c(c(O)3)OC)OC(C(O)1)OC(COC(O2)C(C(C(O)C(C)2)O)O)C(O)C(O)1	FL3FECGS0031	16
FL3FECGS0028	Metabolomics	6-Hydroxyluteolin 6,7-dimethyl ether 4'-glucoside	492.126776232	C23H24O12	C(C(=O)1)=C(c(c3)cc(c(OC(C(O)4)OC(CO)C(C4O)O)c3)O)Oc(c2)c1c(c(OC)c2OC)O	FL3FECGS0028	12
FL3FECGS0033	Metabolomics	6-Hydroxyluteolin 6,7,3'-trimethyl ether 4'-glucoside	506.142426296	C24H26O12	c(c3OC)c(ccc(O[C@@H](C4O)O[C@@H]([C@@H](C(O)4)O)CO)3)C(O2)=CC(=O)c(c21)c(c(c(OC)c1)OC)O	FL3FECGS0033	12
FL3FECGS0032	Metabolomics	6-Hydroxyluteolin 7,3'-dimethyl ether 6-glucoside	492.126776232	C23H24O12	c(c4O)(cc(cc4)C(=C3)Oc(c(C3=O)1)cc(c(O[C@H](O2)[C@@H](O)[C@H]([C@H](C(CO)2)O)O)c1O)OC)OC	FL3FECGS0032	12
FL5FEGGS0001	Metabolomics	6-Hydroxymyricetin 3,6,3',5'-tetramethyl ether 7-glucoside	552.147905604	C25H28O14	c(c1)(c(c(cc1C(=C(OC)4)Oc(c3C4=O)cc(c(c3O)OC)O[C@@H]([C@H]2O)OC(CO)[C@H](O)[C@@H]2O)OC)O)OC	FL5FEGGS0001	14
FL5FEGGL0001	Metabolomics	6-Hydroxymyricetin 6,3',5'-trimethyl ether 3-glucoside	538.13225554	C24H26O14	OC([C@@H]1OC(C3=O)=C(c(c4)cc(c(c(OC)4)O)OC)Oc(c23)cc(O)c(c2O)OC)C([C@@H](O)[C@@H](CO)O1)O	FL5FEGGL0001	14
FLIFHVNF0002	Metabolomics	6-Hydroxyrotenone	410.136553058	C23H22O7	c(c5)(OC)c(cc(c54)OC(O)C(C34)Oc(c12)c(C3=O)ccc1OC(C(C)=C)C2)OC	FLIFHVNF0002	4
FL3FEGGS0003	Metabolomics	6-Hydroxytricetin 6,3',5'-trimethyl eter 7-alpha-L-arabinosyl- (1->6) -glucoside	654.179599662	C29H34O17	O(C)c(c3OC(O4)C(C(C(O)C4COC(O5)C(O)C(O)C(C5)O)O)O)c(c(c2c3)C(=O)C=C(O2)c(c1)cc(OC)c(c(OC)1)O)O	FL3FEGGS0003	17
FL3FEGGS0004	Metabolomics	6-Hydroxytricetin 6,4',5'-trimethyl eter 3'-rhamnoside	506.142426296	C24H26O12	C(=O)(C=1)c(c(O)4)c(cc(c4OC)O)OC(c(c2)cc(c(OC)c2OC(C(O)3)OC(C(O)C3O)C)OC)1	FL3FEGGS0004	11
FL3FEGGS0006	Metabolomics	6-Hydroxytricetin 6,7,3',5'-tetramethyl eter 5-rhamnoside	520.15807636	C25H28O12	c(OC)(c1)c(c(OC)cc1C(O4)=CC(=O)c(c24)c(OC(C3O)OC(C)C(C3O)O)c(c(c2)OC)OC)O	FL3FEGGS0006	11
FL3FEGGS0005	Metabolomics	6-Hydroxytricetin 6,7,3',5'-tetramethyl eter 5-robinobioside	682.21089979	C31H38O17	COc(c1)c(O)c(cc1C(=C5)Oc(c2C(=O)5)cc(c(c2OC(O3)C(O)C(O)C(C3COC(C4O)OC(C(C(O)4)O)C)O)OC)OC)OC	FL3FEGGS0005	17
FL2F29NF0001	Metabolomics	6-Methoxy- [ 2",3":7,8 ] furanoflavanone	294.089208936	C18H14O4	c(c2OC)c(C(=O)4)c(OC(C4)c(c3)cccc3)c(c21)cco1	FL2F29NF0001	2
FL4DEANS0001	Metabolomics	6-Methoxyaromadendrin 3-O-acetate	360.084517488	C18H16O8	c(c3OC)(O)cc(O1)c(c3O)C([C@](OC(C)=O)([C@]1(c(c2)ccc(O)c2)[H])[H])=O	FL4DEANS0001	7
FL3F99NS0004	Metabolomics	6-Methoxyflavone	252.07864425	C16H12O3	COc(c3)cc(C(=O)2)c(c3)OC(=C2)c(c1)cccc1	FL3F99NS0004	2
FLIDHYNS0001	Metabolomics	6-Methoxyhomopterocarpin	314.115423686	C18H18O5	O(C2OC)c(c(C(O4)C2c(c43)ccc(OC)c3)1)cc(OC)cc1	FLIDHYNS0001	3
FL5FEAGL0010	Metabolomics	6-Methoxykaempferol 3- (6"-acetylglucoside)	520.121690854	C24H24O13	c(c4OC)(O)c(c(cc(O)4)2)C(=O)C(=C(c(c3)ccc(c3)O)O2)OC(O1)C(O)C(O)C(O)C1COC(C)=O	FL5FEAGL0010	13
FL5FEAGA0001	Metabolomics	6-Methoxykaempferol 3-galactoside	478.111126168	C22H22O12	c(c1)(ccc(C(O4)=C(C(=O)c(c43)c(c(OC)c(c3)O)O)O[C@H](O2)C(O)C([C@H]([C@@H](CO)2)O)O)c1)O	FL5FEAGA0001	12
FL5FEAGS0007	Metabolomics	6-Methoxykaempferol 3-glucuronide	492.090390726	C22H20O13	c(c1)(ccc(C(O3)=C(OC(C(O)4)OC(C(O)C4O)C(O)=O)C(=O)c(c32)c(c(OC)c(c2)O)O)c1)O	FL5FEAGS0007	11
FL5FEANS0008	Metabolomics	6-Methoxykaempferol 3-methyl ether, 5,7,4'-Trihydroxy-3,6-dimethoxyflavone	330.073952802	C17H14O7	COc(c(O)3)c(O)c(C(=O)1)c(c3)OC(c(c2)ccc(O)c2)=C(OC)1	FL5FEANS0008	6
FL5FEANSS002	Metabolomics	6-Methoxykaempferol 3-O-sulfate	396.015117294	C16H12O10S	COc(c(O)3)c(O)c(c(c3)2)C(=O)C(OS(O)(=O)=O)=C(O2)c(c1)ccc(O)c1	FL5FEANSS002	7
FL5FEAGS0006	Metabolomics	6-Methoxykaempferol 3-rhamnoside	462.116211546	C22H22O11	OC(C1OC(=C(c(c4)ccc(c4)O)3)C(=O)c(c(O3)2)c(c(OC)c(c2)O)O)C(C(O)C(C)O1)O	FL5FEAGS0006	10
FL5FEAGS0018	Metabolomics	6-Methoxykaempferol 3-rhamnoside-7- (4"'-acetylrhamnoside)	650.18468504	C30H34O16	CC(=O)OC(C1C)C(O)C(C(Oc(c(OC)2)cc(O3)c(C(C(OC(O5)C(O)C(C(O)C(C)5)O)=C3c(c4)ccc(c4)O)=O)c(O)2)O1)O	FL5FEAGS0018	15
FL5FEAGA0002	Metabolomics	6-Methoxykaempferol 3-robinobioside	624.169034976	C28H32O16	c(c1C(O2)=C(OC(O4)C(O)C(O)C(C4COC(O5)C(C(C(O)C(C)5)O)O)O)C(c(c3O)c(cc(c(OC)3)O)2)=O)cc(O)cc1	FL5FEAGA0002	16
FL5FEAGS0019	Metabolomics	6-Methoxykaempferol 3,7-bis (3-acetylrhamnoside)	692.195249726	C32H36O17	C(C)(O1)C(C(OC(C)=O)C(C(Oc(c2)c(c(c(C4=O)c2OC(=C(OC(O5)C(O)C(C(C5C)O)OC(C)=O)4)c(c3)ccc(O)c3)O)OC)1)O)O	FL5FEAGS0019	16
FL5FEAGS0010	Metabolomics	6-Methoxykaempferol 3,7-dirhamnoside	608.174120354	C28H32O15	O=C(C=1OC(C5O)OC(C)C(C5O)O)c(c3O)c(cc(OC(C4O)OC(C(O)C4O)C)c3OC)OC1c(c2)ccc(O)c2	FL5FEAGS0010	14
FL5FEAGS0009	Metabolomics	6-Methoxykaempferol 4'-rhamnoside	462.116211546	C22H22O11	C(O)(C(C)1)C(C(C(Oc(c2)ccc(C(=C(O)3)Oc(c4)c(c(c(OC)c4O)O)C3=O)c2)O1)O)O	FL5FEAGS0009	10
FL5FEAGS0008	Metabolomics	6-Methoxykaempferol 7-glucoside	478.111126168	C22H22O12	COc(c3OC(C(O)4)OC(CO)C(C4O)O)c(c(C2=O)c(c3)OC(=C2O)c(c1)ccc(c1)O)O	FL5FEAGS0008	12
FL5FEANS0005	Metabolomics	6-Methoxykaempferol, 3,5,7,4'-Tetrahydroxy-6-methoxyflavone	316.058302738	C16H12O7	COc(c(O)3)c(O)c(C(=O)1)c(c3)OC(c(c2)ccc(O)c2)=C(O)1	FL5FEANS0005	6
FL3FECNSS005	Metabolomics	6-Methoxyluteolin 3',4'-disulfate	475.97193185	C16H12O13S2	COc(c(O)3)c(O)c(C(=O)2)c(c3)OC(=C2)c(c1)cc(OS(O)(=O)=O)c(c1)OS(O)(=O)=O	FL3FECNSS005	8
FLIDHYNS0002	Metabolomics	6-Methoxypterocarpin	328.094688244	C18H16O6	c(c45)c(O1)c(cc4OCO5)C(C3OC)C1c(c(O3)2)ccc(OC)c2	FLIDHYNS0002	2
FL5FPTNS0008	Metabolomics	6-Methoxypulcherrimin	370.068867424	C19H14O8	c(c5OC)c(O4)c(c(c5OC)O)C(C(=C41)OCc(c23)c1ccc2OCO3)=O	FL5FPTNS0008	3
FL3FEGNS0004	Metabolomics	6-Methoxytricin, 5,7,4'-Trihydroxy-6,3',5'-trimethoxyflavone	360.084517488	C18H16O8	c(c1O)(OC)cc(C(O2)=CC(c(c3O)c2cc(c3OC)O)=O)cc1OC	FL3FEGNS0004	7
FL3FAANM0001	Metabolomics	6-Methylapigenin, 5,7,4'-Trihydroxy-6-methylflavone	284.068473494	C16H12O5	Oc(c3)ccc(c3)C(=C2)Oc(c1)c(C(=O)2)c(O)c(C)c(O)1	FL3FAANM0001	4
FL3FAANI0004	Metabolomics	6-Prenylapigenin, 6-C-Prenylapigenin, 5,7,4'-Trihydroxy-6-prenylflavone	338.115423686	C20H18O5	C(=O)(C=1)c(c3O)c(cc(c(CC=C(C)C)3)O)OC1c(c2)ccc(O)c2	FL3FAANI0004	6
FL5FFANI0004	Metabolomics	6-Prenylherbacetin 3,8-dimethyl ether, 5,7,4'-Trihydroxy-3,8-dimethoxy-6-prenylflavone	398.136553058	C22H22O7	c(c3)(ccc(c3)C(O2)=C(OC)C(=O)c(c21)c(O)c(c(O)c(OC)1)CC=C(C)C)O	FL5FFANI0004	8
FLIAFLNI0001	Metabolomics	6-Prenylisocaviunin	442.162767808	C24H26O8	O(C)c(c31)c(O)c(CC=C(C)C)c(c1C(=O)C(=CO3)c(c2OC)cc(c(c2)OC)OC)O	FLIAFLNI0001	9
FL2FAANI0003	Metabolomics	6-Prenylnaringenin, (S) -2,3-Dihydro-4',5,7-trihydroxy-6- (3-methyl-2-butenyl) flavone	340.13107375	C20H20O5	C(O1)(c(c3)ccc(O)c3)([H])CC(=O)c(c2O)c1cc(c(CC=C(C)C)2)O	FL2FAANI0003	6
FL5FELNS0013	Metabolomics	6,2'-Dihydroxy-3,5,7,4',5'-pentamethoxyflavone	404.110732238	C20H20O9	C(O2)(=C(C(c(c3OC)c2cc(c(O)3)OC)=O)OC)c(c1)c(cc(OC)c(OC)1)O	FL5FELNS0013	8
FL3F98NS0010	Metabolomics	6,2',3'-Trimethoxyflavone	312.099773622	C18H16O5	C(c12)(=O)C=C(c(c(OC)3)cccc3OC)Oc1ccc(OC)c2	FL3F98NS0010	4
FLII1ANS0002	Metabolomics	6,2'4'-Trihydroxy-2-phenylbenzofuran	242.057908808	C14H10O4	Oc(c3)cc(O)c(c3)c(c1)oc(c2)c(ccc(O)2)1	FLII1ANS0002	4
FL1ABENM0001	Metabolomics	6,3'-Dihydroxy-4,4'-dimethoxy-5-methylaurone	328.094688244	C18H16O6	o(c2=Cc(c3)cc(O)c(OC)c3)c(c1c2=O)cc(c(c1OC)C)O	FL1ABENM0001	5
FL3F99NS0007	Metabolomics	6,3'-Dimethoxyflavone	282.089208936	C17H14O4	COc(c3)cc(cc3)C(=C1)Oc(c2)c(cc(OC)c2)C(=O)1	FL3F99NS0007	3
FL2F9CNS0001	Metabolomics	6,3',4'-Trimethoxyflavanone	314.115423686	C18H18O5	C(c12)(=O)CC(c(c3)cc(OC)c(OC)c3)Oc1ccc(OC)c2	FL2F9CNS0001	4
FL1A1AGM0001	Metabolomics	6,4'-Dihydroxy-7-methylaurone 6-rhamnoside	414.13146768	C22H22O8	c(c31)(C)c(OC(O4)C(C(C(O)C4C)O)O)ccc(c(c(o3)=Cc(c2)ccc(c2)O)=O)1	FL1A1AGM0001	7
FL1AAAGS0002	Metabolomics	6,4'-Dihydroxyaurone 4-O-rutinoside	578.163555668	C27H30O14	O(C1C)C(OCC(O2)C(O)C(C(O)C(Oc(c3)c(c4=O)c(oc4=Cc(c5)ccc(O)c5)cc(O)3)2)O)C(C(O)C(O)1)O	FL1AAAGS0002	14
FL1AAAGS0004	Metabolomics	6,4'-Dihydroxyaurone-4-O-neohesperidoside	578.163555668	C27H30O14	c(c(=O)4)(c(oc(=Cc(c5)ccc(O)c5)4)1)c(OC(O3)C(C(C(C3CO)O)O)OC(C2O)OC(C)C(C2O)O)cc(O)c1	FL1AAAGS0004	14
FL5FELNS0012	Metabolomics	6,5'-Dihydroxy-3,5,7,2',4'-pentamethoxyflavone	404.110732238	C20H20O9	COc(c1)c(C(O2)=C(C(c(c3OC)c2cc(c(O)3)OC)=O)OC)cc(O)c1OC	FL5FELNS0012	8
FL5F2LNS0001	Metabolomics	6,5'-Dihydroxy-3,7,2',4'-tetramethoxyflavone	374.100167552	C19H18O8	O(c23)C(=C(C(c2cc(O)c(OC)c3)=O)OC)c(c(OC)1)cc(O)c(OC)c1	FL5F2LNS0001	7
FL2FE9GS0002	Metabolomics	6,7-Dihydroxy-5-methoxyflavanone 7-O-glucoside	448.136946988	C22H24O10	O(C)c(c(O)3)c(c(cc3O[C@@H]([C@@H](O)4)OC(CO)[C@@H]([C@@H]4O)O)2)C(=O)CC(O2)c(c1)cccc1	FL2FE9GS0002	10
FL3FE9GS0010	Metabolomics	6,7-Dihydroxy-5-methoxyflavone 7-glucoside	446.121296924	C22H22O10	O(C)c(c(O)3)c(c(cc3OC(C(O)4)OC(CO)C(C4O)O)2)C(=O)C=C(O2)c(c1)cccc1	FL3FE9GS0010	10
FL2F2CNS0002	Metabolomics	6,7-Dimethoxy-3',4'-methylenedioxyflavanone	328.094688244	C18H16O6	c(c(OC)4)(OC)cc(c1c4)OC(c(c3)cc(c2c3)OCO2)CC1=O	FL2F2CNS0002	3
FLIB2CNS0001	Metabolomics	6,7-Dimethoxy-3',4'-methylenedioxyisoflavanone	328.094688244	C18H16O6	c(c(OC)4)(OC)cc(c1c4)OCC(c(c3)cc(c2c3)OCO2)C1=O	FLIB2CNS0001	3
FLIA2GNS0002	Metabolomics	6,7,2',3',4'-Pentamethoxyisoflavone	372.120902994	C20H20O7	COc(c1OC)c(ccc1C(C2=O)=COc(c3)c2cc(OC)c3OC)OC	FLIA2GNS0002	6
FLIA2GNS0003	Metabolomics	6,7,2',4',5'-Pentamethoxyisoflavone	372.120902994	C20H20O7	COc(c1)c(C(C2=O)=COc(c3)c2cc(OC)c3OC)cc(OC)c1OC	FLIA2GNS0003	6
FLIA2GNS0001	Metabolomics	6,7,3'-Trimethoxy-4',5'-methylenedioxyisoflavone	356.089602866	C19H16O7	c(c(OC)4)(OC)cc(c3c4)OC=C(C3=O)c(c2)cc(c(c(OC)2)1)OCO1	FLIA2GNS0001	4
FLIA2CNS0006	Metabolomics	6,7,3',4'-Tetramethoxyisoflavone	342.110338308	C19H18O6	c(c(OC)3)(OC)cc(c1c3)OC=C(c(c2)cc(OC)c(OC)c2)C1=O	FLIA2CNS0006	5
FLIA2LNS0005	Metabolomics	6,7,3',4',5'-Pentamethoxyisoflavone	372.120902994	C20H20O7	COc(c1OC)c(cc(C(C2=O)=COc(c3)c2cc(OC)c3OC)c1)OC	FLIA2LNS0005	6
FL3FAKCS0001	Metabolomics	6,8-Di-C-arabinopyranosylapometzgerin	594.15847029	C27H30O15	C(C5O)(OCC(C5O)O)c(c(O)1)c(O)c(C(=O)3)c(OC(c(c4)cc(c(c(O)4)OC)OC)=C3)c(C(O2)C(O)C(O)C(O)C2)1	FL3FAKCS0001	14
FL3FAICS0002	Metabolomics	6,8-Di-C-arabinopyranosyltricin	594.15847029	C27H30O15	C(C5O)(OCC(C5O)O)c(c(O)1)c(O)c(C4=O)c(OC(=C4)c(c3)cc(OC)c(O)c(OC)3)c(C(O2)C(O)C(O)C(O)C2)1	FL3FAICS0002	14
FL3FAACS0029	Metabolomics	6,8-Di-C-galactopyranosylapigenin	594.15847029	C27H30O15	C(=C4c(c5)ccc(O)c5)C(c(c(O4)2)c(O)c(c(O)c2[C@H](O3)[C@H]([C@H]([C@H](C3CO)O)O)O)[C@H](O1)[C@H]([C@H]([C@H](C(CO)1)O)O)O)=O	FL3FAACS0029	16
FL3FAECS0005	Metabolomics	6,8-Di-C-glucopyranosyldiosmetin	624.169034976	C28H32O16	OC(C(O)1)C(C(OC1c(c53)c(O)c(c(c3C(C=C(O5)c(c4)ccc(OC)c4O)=O)O)C(C(O)2)OC(C(C2O)O)CO)CO)O	FL3FAECS0005	17
FL3FCACS0022	Metabolomics	6,8-Di-C-glucopyranosylgenkwanin	608.174120354	C28H32O15	c(C2=O)(c4O)c(c(c(c4[C@H](O5)[C@H]([C@H]([C@@H](O)C5CO)O)O)OC)[C@H](O3)[C@@H](O)[C@H]([C@H](C3CO)O)O)OC(=C2)c(c1)ccc(c1)O	FL3FCACS0022	16
FL2FAACS0003	Metabolomics	6,8-Di-C-glucopyranosylnaringenin	596.174120354	C27H32O15	C(C1O)(OC(c(c35)c(c(c(O)c3C(=O)CC(O5)c(c4)ccc(O)c4)C(O2)C(C(C(C(CO)2)O)O)O)O)C(C1O)O)CO	FL2FAACS0003	16
FL3FAICS0005	Metabolomics	6,8-Di-C-glucopyranosyltricin	654.179599662	C29H34O17	[C@H](O)([C@@H]1c(c24)c(c([C@H](O5)[C@@H](O)[C@H]([C@H](C5CO)O)O)c(c2C(C=C(O4)c(c3)cc(OC)c(O)c(OC)3)=O)O)O)[C@@H](O)[C@H](C(O1)CO)O	FL3FAICS0005	18
FL3FCACS0027	Metabolomics	6,8-Di-C-glucosylgenkwanin 2"'-O-xyloside	740.216379098	C33H40O19	OC(C1)C(C(O)C(OC(C2c(c(OC)5)c(c(c(O)c5C(O6)C(O)C(O)C(C6CO)O)3)OC(c(c4)ccc(c4)O)=CC(=O)3)C(C(O)C(O2)CO)O)O1)O	FL3FCACS0027	20
FL5FDANM0003	Metabolomics	6,8-Di-C-methylkaempferol 3,7-dimethyl ether	342.110338308	C19H18O6	c(C(O2)=C(C(c(c3O)c2c(c(c3C)OC)C)=O)OC)(c1)ccc(O)c1	FL5FDANM0003	5
FL5FCANM0001	Metabolomics	6,8-Di-C-methylkaempferol 7-methyl ether	328.094688244	C18H16O6	c(C(O2)=C(C(c(c3O)c2c(c(c3C)OC)C)=O)O)(c1)ccc(O)c1	FL5FCANM0001	5
FL5FDJNM0002	Metabolomics	6,8-Di-C-methylmyricetin 3,4'-dimethyl ether	374.100167552	C19H18O8	c(OC)(c(O)1)c(O)cc(C(O2)=C(C(c(c3O)c2c(c(c3C)O)C)=O)OC)c1	FL5FDJNM0002	7
FL5FAJNM0002	Metabolomics	6,8-Di-C-methylmyricetin 4'-methyl ether	360.084517488	C18H16O8	c(OC)(c(O)1)c(O)cc(C(O2)=C(C(c(c3O)c2c(c(c3C)O)C)=O)O)c1	FL5FAJNM0002	7
FL3FAACS0058	Metabolomics	6,8-Di-C-rhamnosylapigenin	562.168641046	C27H30O13	C(C1O)(O)C(C)OC(c(c4O)c(c(c(c4C(O5)C(C(C(O)C5C)O)O)3)C(=O)C=C(O3)c(c2)ccc(O)c2)O)C1O	FL3FAACS0058	12
FL5FGAGS0001	Metabolomics	6,8-Dihydroxykaempferol 3,6,7,4'-tetramethyl ether 8-neohesperidoside	682.21089979	C31H38O17	O(C(C5O)OC(C(O)C(O)5)C)C(C1Oc(c24)c(c(c(O)c2C(C(=C(O4)c(c3)ccc(c3)OC)OC)=O)OC)OC)C(C(O)C(O1)CO)O	FL5FGAGS0001	17
FL5FF8NN0001	Metabolomics	6,8-Dimethoxy-2,3-trans-2- (4-hydroxy-2,3-dimethoxyphenyl) -9- (5-hydroxy-2-methoxyphenyl) -3-hydroxymethyl-2,3-dihydro-7H-1,4-dioxono [ 2,3-h ] chromene-7-one	568.15807636	C29H28O12	C(OC)(=C(c(c5OC)cc(O)cc5)1)C(=O)c(c(OC)4)c(c(c(c4)3)O[C@H]([C@H](CO)O3)c(c2)c(c(OC)c(c2)O)OC)O1	FL5FF8NN0001	11
FLIAAANI0004	Metabolomics	6,8-Diprenylgenistein, 8-gamma,gamma-Dimethylallylwighteone, 5,7,4'-Trihydroxy-6,8-diprenylisoflavone, 8- (gamma,gamma-Dimethylallyl) wighteone, 6,8-Diisoprenyl-5,7,4'-trihydroxy isoflavone	406.178023942	C25H26O5	c(c(CC=C(C)C)3)(c(c(c(c3O)CC=C(C)C)1)C(C(c(c2)ccc(c2)O)=CO1)=O)O	FLIAAANI0004	8
FLIAAENI0001	Metabolomics	6,8-Diprenylpratensein	436.188588628	C26H28O6	c(c3O)(CC=C(C)C)c(c(C(=O)1)c(c3CC=C(C)C)OC=C(c(c2)ccc(c2O)OC)1)O	FLIAAENI0001	9
FL1CHYNP0002	Metabolomics	6'-Demethoxypraecansone B	336.136159128	C21H20O4	COc(c2C(C=C(O)c(c3)cccc3)=O)c(c(cc2)1)C=CC(C)(C)O1	FL1CHYNP0002	4
FL1CELNS0004	Metabolomics	6'-Hydroxy-2,3,4,5,2'-pentamethoxy-3',4'-methylenedioxychalcone	418.126382302	C21H22O9	COc(c1OC)cc(C=CC(=O)c(c2OC)c(O)cc(O3)c(OC3)2)c(c1OC)OC	FL1CELNS0004	9
FL1CELNS0001	Metabolomics	6'-Hydroxy-2,3,4,5,2',3',4'-heptamethoxychalcone	434.15768243	C22H26O9	COc(c1C(=O)C=Cc(c2)c(OC)c(c(c2OC)OC)OC)c(c(cc1O)OC)OC	FL1CELNS0001	11
FL1CECNS0001	Metabolomics	6'-Hydroxy-3,4,2',3',4'-pentamethoxychalcone	374.136553058	C20H22O7	COc(c2OC)cc(O)c(c2OC)C(=O)C=Cc(c1)ccc(c1OC)OC	FL1CECNS0001	9
FL1CEANS0003	Metabolomics	6'-Hydroxy-4,2',3',4'-tetramethoxychalcone	344.125988372	C19H20O6	c(c1C(=O)C=Cc(c2)ccc(OC)c2)(O)cc(c(c1OC)OC)OC	FL1CEANS0003	8
FLID1CGS0004	Metabolomics	6'-O-Acetyltrifolirhizin, Trifolirhizin 6'-monoacetate	488.13186161	C24H24O11	c(c65)(OCO6)cc(C41)c(c5)OC1c(c3OC4)ccc(c3)OC(O2)C(O)C(C(O)C2COC(C)=O)O	FLID1CGS0004	8
FL5FAAGL0061	Metabolomics	6"-O-Acetylastragalin, Kaempferol 3- (6"-acetylglucoside)	490.111126168	C23H22O12	C(=O)(C=2OC(O4)C(O)C(C(C(COC(C)=O)4)O)O)c(c1O)c(OC(c(c3)ccc(c3)O)2)cc(c1)O	FL5FAAGL0061	12
FLIA1AGS0003	Metabolomics	6"-O-Acetyldaidzin, Daidzein 6"-O-acetate	458.121296924	C23H22O10	O[C@@H]([C@H]1O)[C@H](Oc(c4)ccc(c43)C(=O)C(=CO3)c(c2)ccc(c2)O)OC(COC(C)=O)[C@@H]1O	FLIA1AGS0003	10
FL3F1CNP0001	Metabolomics	6",6"-Dimethyl-3',4'-methylenedioxypyrano [ 2",3":7,8 ] flavone	348.099773622	C21H16O5	O(C1)c(c2)c(ccc(C(=C5)Oc(c4C(=O)5)c(c(cc4)3)C=CC(C)(C)O3)2)O1	FL3F1CNP0001	1
FL1CA9NP0012	Metabolomics	6",6"-Dimethyl-5"-hydroxy-4",5"-dihydropyrano [ 2",3":2',3' ] -4'-hydroxy-6'-methoxychalcone	354.146723814	C21H22O5	COc(c2)c(c(O3)c(CC(C3(C)C)O)c(O)2)C(=O)C=Cc(c1)cccc1	FL1CA9NP0012	6
FL1CCFNP0001	Metabolomics	6",6"-Dimethylpyrano [ 2",3":6',5' ] -2'-hydroxy-3,4,4'-trimethoxychalcone	396.1572885	C23H24O6	O(C)c(c1)c(ccc1C=CC(c(c32)c(cc(OC)c2C=CC(O3)(C)C)O)=O)OC	FL1CCFNP0001	7
FL1CCBNP0001	Metabolomics	6",6"-Dimethylpyrano [ 2",3":6',5' ] -2'-hydroxy-4,4'-dimethoxychalcone	366.146723814	C22H22O5	C(=Cc(c3)ccc(c3)OC)C(c(c21)c(cc(OC)c1C=CC(O2)(C)C)O)=O	FL1CCBNP0001	6
FL5FABGP0001	Metabolomics	6",6"-Dimethylpyrano [ 2",3":7,8 ] kaempferol 4'-methyl ether 3-rhamnoside	512.168247116	C27H28O10	O(C(C)1)C(OC(=C(c(c5)ccc(OC)c5)2)C(c(c3O)c(c(C=4)c(OC(C4)(C)C)c3)O2)=O)C(O)C(O)C1O	FL5FABGP0001	8
FL3FAACS0039	Metabolomics	6"'- (3-Hydroxy-3-methylglutaroyl) isoviolanthin	722.205814412	C33H38O18	Oc(c5)ccc(c5)C(=C4)Oc(c(C4=O)2)c(c(c(C(C(O)3)OC(C)C(O)C3O)c2O)O)C(C1O)OC(COC(CC(C)(O)CC(O)=O)=O)C(C1O)O	FL3FAACS0039	20
FL3FAADS0045	Metabolomics	6"'-Feruloylsaponarin, Isovitexin 7-O-beta- [ 6"'-O- (E) -p-feruloyl ] glucoside	770.205814412	C37H38O18	COc(c(O)6)cc(cc6)C=CC(OCC(C(O)1)OC(Oc(c(C(C(O)5)OC(C(C(O)5)O)CO)2)cc(O3)c(C(C=C3c(c4)ccc(O)c4)=O)c(O)2)C(O)C(O)1)=O	FL3FAADS0045	21
FLIDHXNS0008	Metabolomics	6a-Hydroxyinermin, 6a-Hydroxymaackiain	300.063388116	C16H12O6	Oc(c5)cc(O4)c(c5)C(O1)C(O)(C4)c(c2)c(cc(O3)c(OC3)2)1	FLIDHXNS0008	2
FLIDHXNS0007	Metabolomics	6a-Hydroxyisomedicarpin	286.084123558	C16H14O5	COc(c4)cc(O3)c(c4)C(O1)C(O)(C3)c(c2)c(cc(O)c2)1	FLIDHXNS0007	3
FLIDHXNS0006	Metabolomics	6a-Hydroxymedicarpin	286.084123558	C16H14O5	COc(c4)cc(O1)c(c4)C(O)(C2)C1c(c3)c(cc(O)c3)O2	FLIDHXNS0006	3
FLIDHXNS0010	Metabolomics	6a,7-Dihydroxymaackiain	316.058302738	C16H12O7	Oc(c5)cc(O4)c(c5)C(O1)C(O)(C4)c(c(O)2)c(cc(O3)c(OC3)2)1	FLIDHXNS0010	3
FLIDHXNS0009	Metabolomics	6a,7-Dihydroxymedicarpin	302.07903818	C16H14O6	COc(c4)cc(O1)c(c(O)4)C(O)(C2)C1c(c3)c(cc(O)c3)O2	FLIDHXNS0009	4
FLIA19NM0003	Metabolomics	7-Acetyloxy-2-methylisoflavone	294.089208936	C18H14O4	c(C(=C(C)3)C(c(c2O3)ccc(OC(C)=O)c2)=O)(c1)cccc1	FLIA19NM0003	3
FLIA1ANI0005	Metabolomics	7-Geranylformononetin, 4'-Methoxy-7-geranyloxyisoflavone	404.198759384	C26H28O4	C(CC=C(C)C)C(=CCOc(c1)cc(O2)c(C(=O)C(c(c3)ccc(OC)c3)=C2)c1)C	FLIA1ANI0005	8
FLIA19NM0001	Metabolomics	7-Hydroxy-2-methylisoflavone	252.07864425	C16H12O3	Oc(c3)cc(O2)c(c3)C(=O)C(=C(C)2)c(c1)cccc1	FLIA19NM0001	2
FLIA1LNS0009	Metabolomics	7-Hydroxy-2',4',5'-trimethoxyisoflavone	328.094688244	C18H16O6	c(c(OC)1)(OC)cc(c(C(C3=O)=COc(c32)cc(O)cc2)c1)OC	FLIA1LNS0009	5
FLIA1LGS0001	Metabolomics	7-Hydroxy-2',4',5'-trimethoxyisoflavone 7-O-glucoside	490.147511674	C24H26O11	[C@@H]([C@H](O)1)(O)[C@@H](O)C(O[C@H]1Oc(c4)cc(O2)c(c4)C(=O)C(c(c3)c(OC)cc(OC)c3OC)=C2)CO	FLIA1LGS0001	11
FL4DDANS0003	Metabolomics	7-Hydroxy-3,5,4'-trimethoxyflavanone	330.110338308	C18H18O6	O(c12)[C@H](c(c3)ccc(OC)c3)[C@H](C(c(c(OC)cc(O)c2)1)=O)OC	FL4DDANS0003	5
FL5FECNS0035	Metabolomics	7-Hydroxy-3,5,6,3',4'-pentamethoxyflavone, Quercetagetin 3,5,6,3',4'-pentamethyl ether	388.115817616	C20H20O8	c(c1)c(OC)c(cc1C(O2)=C(C(c(c3OC)c2cc(c3OC)O)=O)OC)OC	FL5FECNS0035	7
FL5FGCNS0028	Metabolomics	7-Hydroxy-3,5,6,8,3',4'-hexamethoxyflavone	418.126382302	C21H22O9	c(c1)c(OC)c(cc1C(O3)=C(C(c(c32)c(OC)c(c(O)c2OC)OC)=O)OC)OC	FL5FGCNS0028	8
FL5FFCNS0031	Metabolomics	7-Hydroxy-3,5,8-trimethoxy-3',4'-methylenedioxyflavone	372.084517488	C19H16O8	c(c41)(OCO4)ccc(C(O2)=C(C(c(c(OC)3)c2c(c(O)c3)OC)=O)OC)c1	FL5FFCNS0031	5
FL5FF9NS0008	Metabolomics	7-Hydroxy-3,5,8-trimethoxyflavone	328.094688244	C18H16O6	c(c1OC)(O)cc(c(C2=O)c(OC(c(c3)cccc3)=C2OC)1)OC	FL5FF9NS0008	5
FL3F1CNS0007	Metabolomics	7-Hydroxy-3',4'-dimethoxyflavone	298.084123558	C17H14O5	COc(c3)c(OC)cc(c3)C(=C1)Oc(c2)c(ccc(O)2)C(=O)1	FL3F1CNS0007	4
FL6F1CNS0005	Metabolomics	7-Hydroxy-3',4'-methylenedioxyflavan	270.089208936	C16H14O4	Oc(c4)cc(O1)c(c4)CCC1c(c2)cc(O3)c(OC3)c2	FL6F1CNS0005	2
FL6F1CGS0001	Metabolomics	7-Hydroxy-3',4'-methylenedioxyflavan 7-O-beta-D-glucopyranoside	432.142032366	C22H24O9	O(C1)c(c2)c(ccc2C(O3)CCc(c4)c(cc(OC(C(O)5)OC(CO)C(O)C5O)c4)3)O1	FL6F1CGS0001	8
FL6FA9NM0001	Metabolomics	7-Hydroxy-5-methoxy-6-methylflavan	270.125594442	C17H18O3	COc(c(C)3)c(C2)c(cc(O)3)OC(C2)c(c1)cccc1	FL6FA9NM0001	3
FL6FA9NS0001	Metabolomics	7-Hydroxy-5-methoxyflavan	256.109944378	C16H16O3	COc(c3)c(C2)c(cc(O)3)OC(C2)c(c1)cccc1	FL6FA9NS0001	3
FLIABBGM0001	Metabolomics	7-Hydroxy-5,4'-dimethoxy-8-methylisoflavone 7-O-rhamnoside	458.15768243	C24H26O9	c(c1C)(OC(O4)C(O)C(C(O)C(C)4)O)cc(OC)c(C(=O)2)c1OC=C2c(c3)ccc(OC)c3	FLIABBGM0001	8
FL6FBBNS0001	Metabolomics	7-Hydroxy-5,4'-dimethoxyflavan	286.120509064	C17H18O4	COc(c3)ccc(c3)C(C2)Oc(c1)c(C2)c(OC)cc(O)1	FL6FBBNS0001	4
FL3FBBCS0001	Metabolomics	7-Hydroxy-5,4'-dimethoxyflavone 8-C-rhamnoside	444.142032366	C23H24O9	c(c1)c(ccc1C(=C4)Oc(c3C4=O)c(c(cc3OC)O)C(C2O)OC(C)C(C2O)O)OC	FL3FBBCS0001	8
FL3FE9GS0008	Metabolomics	7-Hydroxy-5,6-dimethoxyflavone 7-glucoside	460.136946988	C23H24O10	c(c4)(cccc4)C(=C3)Oc(c(C(=O)3)2)cc(c(c(OC)2)OC)O[C@@H]([C@@H](O)1)OC(CO)[C@@H]([C@@H]1O)O	FL3FE9GS0008	10
FL3FGGNS0010	Metabolomics	7-Hydroxy-5,6,8,3'-tetramethoxy-4',5'-methylenedioxyflavone	402.095082174	C20H18O9	COc(c12)cc(C(O4)=CC(c(c43)c(OC)c(c(O)c3OC)OC)=O)cc(OCO2)1	FL3FGGNS0010	6
FL3FGANS0009	Metabolomics	7-Hydroxy-5,6,8,4'-tetramethoxyflavone	358.10525293	C19H18O7	c(C(O2)=CC(c(c3OC)c2c(c(c3OC)O)OC)=O)(c1)ccc(OC)c1	FL3FGANS0009	6
FL3FF9GS0008	Metabolomics	7-Hydroxy-5,8-dimethoxyflavone 7-glucuronide	474.116211546	C23H22O11	C(C(=O)1)=C(c(c4)cccc4)Oc(c(OC)2)c(c(cc2OC(O3)C(O)C(C(O)C3C(O)=O)O)OC)1	FL3FF9GS0008	9
FL2FF8NS0002	Metabolomics	7-Hydroxy-5,8,2'-trimethoxyflavanone	330.110338308	C18H18O6	c(c1OC)(O)cc(c(C(=O)2)c(OC(c(c3)c(OC)ccc3)C2)1)OC	FL2FF8NS0002	5
FL3FF8NS0005	Metabolomics	7-Hydroxy-5,8,2'-trimethoxyflavone	328.094688244	C18H16O6	c(c1OC)(O)cc(c(C(=O)2)c(OC(c(c3)c(OC)ccc3)=C2)1)OC	FL3FF8NS0005	5
FLIA2LNS0004	Metabolomics	7-Hydroxy-6,2',4',5'-tetramethoxyisoflavone	358.10525293	C19H18O7	c(c(OC)1)(OC)cc(c(C(C3=O)=COc(c32)cc(O)c(OC)c2)c1)OC	FLIA2LNS0004	6
FL2F19GM0001	Metabolomics	7-Hydroxy-6,8-di-C-methylflavanone 7-O-arabinoside	400.152203122	C22H24O7	c(c4)(cccc4)C(O1)CC(c(c3)c1c(C)c(c3C)OC(C(O)2)OCC(C(O)2)O)=O	FL2F19GM0001	6
FL2F39NS0001	Metabolomics	7-Hydroxy-8-methoxyflavanone	270.089208936	C16H14O4	COc(c(O)3)c(O1)c(cc3)C(=O)CC(c(c2)cccc2)1	FL2F39NS0001	3
FLIA3CNS0003	Metabolomics	7-Hydroxy-8,3',4'-trimethoxyisoflavone	328.094688244	C18H16O6	c(c12)(OC)c(O)ccc(C(C(c(c3)cc(OC)c(OC)c3)=CO2)=O)1	FLIA3CNS0003	5
FL6F19NS0001	Metabolomics	7-Hydroxyflavan	226.099379692	C15H14O2	Oc(c3)cc(O1)c(c3)CCC([H])1c(c2)cccc2	FL6F19NS0001	2
FL2F19NS0001	Metabolomics	7-Hydroxyflavanone	240.07864425	C15H12O3	Oc(c3)cc(O1)c(c3)C(=O)CC1c(c2)cccc2	FL2F19NS0001	2
FL2F19GS0001	Metabolomics	7-Hydroxyflavanone beta-D-glucopyranoside	402.13146768	C21H22O8	C(C3)(c(c4)cccc4)Oc(c2C(=O)3)cc(cc2)OC(O1)C(O)C(O)C(O)C1CO	FL2F19GS0001	8
CHEMBL276915	CHEMBL	7-HYDROXYFLAVONE, NSC-94258	238.24	C15H10O3	O=c1cc(-c2ccccc2)oc2cc(O)ccc12	CHEMBL276915	2
FLIA19NM0002	Metabolomics	7-Methoxy-2-methylisoflavone	266.094294314	C17H14O3	COc(c3)cc(O1)c(c3)C(=O)C(c(c2)cccc2)=C(C)1	FLIA19NM0002	2
FL3FECNS0018	Metabolomics	7-Methoxy-5,6:3',4'-bis (methylenedioxy) flavone	340.058302738	C18H12O7	c(c2OC)c(O3)c(C(=O)C=C3c(c5)cc(c4c5)OCO4)c(c21)OCO1	FL3FECNS0018	2
FL7DCANS0001	Metabolomics	7-Methoxyapigeninidin, 7-O-Methylapigeninidin, 5,4' -Dihydroxy-7-methoxyflavylium, 5-Hydroxy-7-methoxy-2- (4-hydroxyphenyl) -1-benzopyrylium	269.081383904	C16H13O4	COc(c1)cc([o+1]2)c(ccc2c(c3)ccc(O)c3)c(O)1	FL7DCANS0001	4
FL2F19NS0002	Metabolomics	7-Methoxyflavanone	254.094294314	C16H14O3	COc(c3)cc(O1)c(c3)C(=O)CC1c(c2)cccc2	FL2F19NS0002	2
FL3F19NS0001	Metabolomics	7-Methoxyflavone	252.07864425	C16H12O3	COc(c3)cc(O1)c(c3)C(=O)C=C1c(c2)cccc2	FL3F19NS0001	2
FL1CHYNP0010	Metabolomics	7-Methoxypraecansone B	380.162373878	C23H24O5	c(c31)(C=CC(O3)(C)C)c(OC)c(C(C=C(OC)c(c2)cccc2)=O)c(OC)c1	FL1CHYNP0010	6
FL3FGCNS0008	Metabolomics	7-Methylsudachitin, 8-Methoxycirsilineol, 5,4'-Dihidroxy-6,7,8,3'-tetramethoxyflavone	374.100167552	C19H18O8	O(C(c(c3)cc(OC)c(O)c3)=2)c(c1OC)c(C(=O)C2)c(c(c1OC)OC)O	FL3FGCNS0008	7
FL3FCBNS0001	Metabolomics	7-O-Methylacacetin, Acacetin 7-methyl ether, Genkwanin 4'-methyl ether, Apigenin 7,4'-dimethyl ether, 5-Hydroxy-4',7-dimethoxyflavone	298.084123558	C17H14O5	COc(c3)ccc(c3)C(=C1)Oc(c2)c(c(O)cc(OC)2)C(=O)1	FL3FCBNS0001	4
CHEMBL210635	CHEMBL	7-O-Methylapigenin, Genkwanin, Gonkwanin	284.27	C16H12O5	COc1cc(O)c2c(=O)cc(-c3ccc(O)cc3)oc2c1	CHEMBL210635	4
FL2FCCGS0001	Metabolomics	7-O-Methyleriodictyol 3'-O-glucoside	464.13186161	C22H24O11	OC(C4O)[C@@H](O[C@H](CO)[C@@H]4O)Oc(c3O)cc(cc3)[C@@H](O2)CC(c(c12)c(cc(c1)OC)O)=O	FL2FCCGS0001	11
FLIAAANI0013	Metabolomics	7-O-Methylisolupalbigenin	420.193674006	C26H28O5	c(C(C(=O)3)=COc(c32)c(CC=C(C)C)c(cc2O)OC)(c1)ccc(c1CC=C(C)C)O	FLIAAANI0013	8
FL2FA9NM0003	Metabolomics	7-O-Methylstrobopinin	284.104859	C17H16O4	COc(c1)c(C)c(O)c(C(=O)3)c1OC(C3)c(c2)cccc2	FL2FA9NM0003	3
FLIAEANS0006	Metabolomics	7-O-Methyltectorigenin	314.07903818	C17H14O6	COc(c1)c(OC)c(O)c(C(=O)2)c(OC=C(c(c3)ccc(O)c3)2)1	FLIAEANS0006	5
FLIAEAGS0010	Metabolomics	7-O-Methyltectorigenin 4'-O-galactoside	476.13186161	C23H24O11	c(c3O[C@@H](C(O)4)O[C@H](CO)[C@H](O)C4O)cc(cc3)C(C1=O)=COc(c2)c1c(c(OC)c2OC)O	FLIAEAGS0010	11
FLIAEAGS0006	Metabolomics	7-O-Methyltectorigenin 4'-O-gentiobioside	638.18468504	C29H34O16	c(c1)(OC)c(c(O)c(C(=O)2)c1OC=C2c(c3)ccc(O[C@H](O4)C(O)C([C@@H](O)[C@@H](CO[C@@H]([C@@H](O)5)OC([C@H](O)[C@@H]5O)CO)4)O)c3)OC	FLIAEAGS0006	17
FLIAEAGS0005	Metabolomics	7-O-Methyltectorigenin 4'-O-glucoside	476.13186161	C23H24O11	c(c3OC(C(O)4)OC(CO)C(O)C4O)cc(cc3)C(C1=O)=COc(c2)c1c(c(OC)c2OC)O	FLIAEAGS0005	11
FL2FA9NM0010	Metabolomics	7-O-Prenylcryptostrobin	338.151809192	C21H22O4	C(=O)(C2)c(c1OC2c(c3)cccc3)c(O)cc(c(C)1)OCC=C(C)C	FL2FA9NM0010	5
FL2FA9NI0015	Metabolomics	7-O-Prenylpinocembrin	324.136159128	C20H20O4	C(C1)(c(c3)cccc3)Oc(c2)c(c(cc2OCC=C(C)C)O)C(=O)1	FL2FA9NI0015	5
FLIA1CNI0002	Metabolomics	7-Prenyloxy-3'-hydroxy-4'-methoxyisoflavone	352.13107375	C21H20O5	c(c1)c(cc(O2)c(C(C(c(c3)cc(O)c(OC)c3)=C2)=O)1)OCC=C(C)C	FLIA1CNI0002	6
FLIA1CNI0003	Metabolomics	7-Prenyloxy-3',4'-dimethoxyisoflavone	366.146723814	C22H22O5	c(c3)c(cc(c3OC)OC)C(C2=O)=COc(c12)cc(cc1)OCC=C(C)C	FLIA1CNI0003	6
FL2F19NI0004	Metabolomics	7-Prenyloxy-8-C- (3-hydroxy-3-methyl-trans-buten-1-yl) flavanone	392.198759384	C25H28O4	C(C=Cc(c3OCC=C(C)C)c(O1)c(cc3)C(=O)CC(c(c2)cccc2)1)(C)(C)O	FL2F19NI0004	7
FLIA3CNI0001	Metabolomics	7-Prenyloxy-8-methoxy-3',4'-methylenedioxyisoflavone	380.125988372	C22H20O6	c(c4OCC=C(C)C)(OC)c(O3)c(cc4)C(=O)C(=C3)c(c2)cc(O1)c(c2)OC1	FLIA3CNI0001	5
FLIA1LGS0003	Metabolomics	7,2'-Dihydroxy-3',4'-dimethoxyisoflavone 7-O-glucoside	476.13186161	C23H24O11	O(c(c(OC)1)c(c(C(C(=O)2)=COc(c3)c2ccc(O[C@@H]([C@@H](O)4)OC(CO)[C@H](O)[C@@H]4O)3)cc1)O)C	FLIA1LGS0003	11
FLIH1LNS0001	Metabolomics	7,2'-Dihydroxy-4'-methoxy-3-phenylcoumarin	284.068473494	C16H12O5	COc(c3)cc(O)c(c3)C(=C1)C(=O)Oc(c2)c(ccc(O)2)1	FLIH1LNS0001	4
FLIH1LNS0002	Metabolomics	7,2'-Dihydroxy-4',5'-methylenedioxy-3-phenylcoumarin	298.047738052	C16H10O6	Oc(c4)cc(O3)c(c4)C=C(C(=O)3)c(c1)c(O)cc(O2)c(OC2)1	FLIH1LNS0002	3
FL3FA8NS0004	Metabolomics	7,2'-Dihydroxy-5-methoxyflavone	284.068473494	C16H12O5	COc(c3)c(C(=O)2)c(cc(O)3)OC(=C2)c(c1)c(O)ccc1	FL3FA8NS0004	4
FL6F1LNM0002	Metabolomics	7,2'-Dihydroxy-5,8-dimethyl-4',5'-methylenedioxyflavan	314.115423686	C18H18O5	O(C(c(c(O)4)cc(c3c4)OCO3)2)c(c(C)1)c(CC2)c(C)cc1O	FL6F1LNM0002	3
FLIA28NS0001	Metabolomics	7,2'-Dihydroxy-6-methoxyisoflavone	284.068473494	C16H12O5	COc(c(O)3)cc(c2c3)C(=O)C(=CO2)c(c1)c(O)ccc1	FLIA28NS0001	4
FLIA2LNS0006	Metabolomics	7,2'-Dihydroxy-6,4'-dimethoxyisoflavone	314.07903818	C17H14O6	COc(c3)cc(O)c(c3)C(=C2)C(=O)c(c1)c(O2)cc(O)c(OC)1	FLIA2LNS0006	5
FL6F1LNM0001	Metabolomics	7,2'-Dihydroxy-6,8-dimethyl-4',5'-methylenedioxyflavan	314.115423686	C18H18O5	O(C(c(c(O)4)cc(c3c4)OCO3)2)c(c(C)1)c(CC2)cc(C)c1O	FL6F1LNM0001	3
FLICWXNS0009	Metabolomics	7,2'-Dihydroxy-8,4'-dimethoxyisoflav-3-ene	300.099773622	C17H16O5	COc(c3)cc(O)c(c3)C(C2)=Cc(c1)c(O2)c(OC)c(O)c1	FLICWXNS0009	5
FL3F18GS0001	Metabolomics	7,2'-Dihydroxyflavone 7-glucoside	416.110732238	C21H20O9	c(c3)c(OC(O4)C(O)C(O)C(O)C4CO)cc(c32)OC(=CC2=O)c(c(O)1)cccc1	FL3F18GS0001	9
FL2F1LNS0001	Metabolomics	7,2'-Dimethoxy-4',5'-methylenedioxyflavanone	328.094688244	C18H16O6	c(c34)c(c(OC)cc3OCO4)[C@H](C2)Oc(c(C(=O)2)1)cc(OC)cc1	FL2F1LNS0001	3
FLIA1LNS0012	Metabolomics	7,2',4'-Trihydroxy-3'-methoxyisoflavone	300.063388116	C16H12O6	COc(c(O)3)c(O)c(cc3)C(=C1)C(=O)c(c2)c(cc(O)c2)O1	FLIA1LNS0012	5
FL3F1LNS0002	Metabolomics	7,2',4'-Trimethoxyflavone	312.099773622	C18H16O5	C(c12)(=O)C=C(c(c(OC)3)ccc(OC)c3)Oc1cc(OC)cc2	FL3F1LNS0002	4
FL3F1LNS0001	Metabolomics	7,2',4',5'-Tetramethoxyflavone	342.110338308	C19H18O6	c(c(OC)1)(OC)cc(c(C(=C3)Oc(c(C(=O)3)2)cc(OC)cc2)c1)OC	FL3F1LNS0001	5
FLIA1LNS0011	Metabolomics	7,2',4',5'-Tetramethoxyisoflavone	342.110338308	C19H18O6	c(c(OC)1)(OC)cc(c(C(C3=O)=COc(c32)cc(OC)cc2)c1)OC	FLIA1LNS0011	5
FL2FA8NS0002	Metabolomics	7,2',6'-Trihydroxy-5-methoxyflavanone	302.07903818	C16H14O6	COc(c3)c(C(=O)2)c(cc(O)3)OC(C2)c(c(O)1)c(O)ccc1	FL2FA8NS0002	5
FL3FCDCS0002	Metabolomics	7,3'-Di-O-methylisoorientin, Isoorientin 7,3'-dimethyl ether	476.13186161	C23H24O11	c(c4O)(cc(cc4)C(=C3)Oc(c1)c(C3=O)c(O)c([C@H](O2)[C@@H](O)[C@H]([C@H](C2CO)O)O)c1OC)OC	FL3FCDCS0002	11
FLNA1CNS0001	Metabolomics	7,3'-Dihydroxy-4'-methoxy-4-phenylcoumarin	284.068473494	C16H12O5	COc(c3)c(O)cc(c3)C(=C1)c(c2)c(cc(O)c2)OC(=O)1	FLNA1CNS0001	4
FL6F1CNM0001	Metabolomics	7,3'-Dihydroxy-4'-methoxy-8-methylflavan	286.120509064	C17H18O4	COc(c3)c(O)cc(c3)C([H])(C1)Oc(c(C)2)c(ccc(O)2)C1	FL6F1CNM0001	4
FL6F1CNS0003	Metabolomics	7,3'-Dihydroxy-4'-methoxyflavan	272.104859	C16H16O4	COc(c3)c(O)cc(c3)C(C1)Oc(c2)c(ccc(O)2)C1	FL6F1CNS0003	4
FLNABENS0001	Metabolomics	7,3'-Dihydroxy-5,4'-dimethoxy-4-phenylcoumarin	314.07903818	C17H14O6	COc(c3)c(O)cc(c3)C(=C1)c(c(OC)2)c(cc(O)c2)OC(=O)1	FLNABENS0001	5
FLIABENI0001	Metabolomics	7,3'-Dihydroxy-5,4'-dimethoxy-5'-prenylisoflavone	382.141638436	C22H22O6	c(c1CC=C(C)C)c(C(C3=O)=COc(c32)cc(cc(OC)2)O)cc(c1OC)O	FLIABENI0001	7
FLNABENM0001	Metabolomics	7,3'-Dihydroxy-5,4'-dimethoxy-6-formyl-4-phenylcoumarin	342.073952802	C18H14O7	c(c3C=O)(O)cc(c(c3OC)1)OC(=O)C=C(c(c2)cc(O)c(OC)c2)1	FLNABENM0001	6
FL3FBENS0001	Metabolomics	7,3'-Dihydroxy-5,4'-dimethoxyflavone	314.07903818	C17H14O6	COc(c3)c(O)cc(c3)C(=C2)Oc(c1)c(C(=O)2)c(OC)cc(O)1	FL3FBENS0001	5
CHEMBL1326944	CHEMBL	7,3'-DIMETHOXYFLAVONE, 7,3'-Dimethoxy Flavone	282.3	C17H14O4	COc1cccc(-c2cc(=O)c3ccc(OC)cc3o2)c1	CHEMBL1326944	3
FLIACDNS0001	Metabolomics	7,3'-Dimethylorobol	314.07903818	C17H14O6	COc(c3)cc(O2)c(c(O)3)C(=O)C(=C2)c(c1)cc(OC)c(O)c1	FLIACDNS0001	5
FL3F2CGS0001	Metabolomics	7,3',4'-Trihydroxy-6-methoxyflavone 7-rhamnoside-3'-xyloside	578.163555668	C27H30O14	C(c12)(C=C(c(c4)ccc(c4OC(O5)C(O)C(O)C(O)C5)O)Oc1cc(OC(O3)C(C(C(C3C)O)O)O)c(OC)c2)=O	FL3F2CGS0001	13
FL3F1CNS0004	Metabolomics	7,3',4'-Trimethoxyflavone	312.099773622	C18H16O5	C(c12)(=O)C=C(c(c3)cc(OC)c(OC)c3)Oc1cc(OC)cc2	FL3F1CNS0004	4
FLIA1ANS0004	Metabolomics	7,4'-Di-O-methyldaidzein	282.089208936	C17H14O4	COc(c3)ccc(c3)C(=C2)C(=O)c(c1)c(O2)cc(OC)c1	FLIA1ANS0004	3
FL3FCBCS0001	Metabolomics	7,4'-Di-O-Methylisomollupentin	430.126382302	C22H22O9	c(c1C(=C4)Oc(c2)c(C(=O)4)c(c(C(O3)C(O)C(O)C(C3)O)c2OC)O)cc(OC)cc1	FL3FCBCS0001	8
FLIAEANS0009	Metabolomics	7,4'-Di-O-methyltectorigenin	328.094688244	C18H16O6	c(C(C3=O)=COc(c23)cc(c(c2O)OC)OC)(c1)ccc(OC)c1	FLIAEANS0009	5
FL5FGAGS0003	Metabolomics	7,4'-Dihydroxy-3,5,6,8-tetramethoxyflavone 4'-glucosyl- (1->3) -galactoside	684.190164348	C30H36O18	C(O)(C5O)C(CO)OC(C5O)OC(C(O)1)C(C(OC1Oc(c4)ccc(c4)C(O3)=C(C(c(c32)c(c(c(c2OC)O)OC)OC)=O)OC)O)O	FL5FGAGS0003	18
FL5F2ANS0001	Metabolomics	7,4'-Dihydroxy-3,6-dimethoxyflavone	314.07903818	C17H14O6	COc(c(O)3)cc(C(=O)1)c(c3)OC(c(c2)ccc(O)c2)=C(OC)1	FL5F2ANS0001	5
FL6F1CNM0002	Metabolomics	7,4'-Dihydroxy-3'-methoxy-8-methylflavan	286.120509064	C17H18O4	COc(c(O)3)cc(cc3)[C@H](C1)Oc(c(C)2)c(ccc(O)2)C1	FL6F1CNM0002	4
FL6F1CNS0002	Metabolomics	7,4'-Dihydroxy-3'-methoxyflavan	272.104859	C16H16O4	COc(c(O)3)cc(cc3)[C@H](C1)Oc(c2)c(ccc(O)2)C1	FL6F1CNS0002	4
FL3F1CGS0004	Metabolomics	7,4'-Dihydroxy-3'-methoxyflavone 7-glucoside	446.121296924	C22H22O10	c(c1O)(cc(C(O2)=CC(=O)c(c3)c2cc(O[C@@H]([C@@H](O)4)OC(CO)[C@H](O)[C@@H]4O)c3)cc1)OC	FL3F1CGS0004	10
FLIB1GNS0001	Metabolomics	7,4'-Dihydroxy-3',5'-dimethoxyisoflavanone	316.094688244	C17H16O6	COc(c1)c(O)c(OC)cc1C(C2)C(=O)c(c3)c(cc(O)c3)O2	FLIB1GNS0001	5
FL2FBAGS0003	Metabolomics	7,4'-Dihydroxy-5-methoxyflavanone 7-neohesperidoside-4'-glucoside	756.247679226	C34H44O19	O(C(C(Oc(c6)cc(O3)c(c6OC)C(=O)CC3c(c5)ccc(c5)OC(C4O)OC(C(O)C(O)4)CO)2)C(C(C(O2)CO)O)O)C(C1O)OC(C)C(C1O)O	FL2FBAGS0003	20
FLIBALNS0007	Metabolomics	7,4'-Dihydroxy-5,2'-dimethoxyisoflavanone	316.094688244	C17H16O6	COc(c3)c(ccc(O)3)C(C2)C(=O)c(c(OC)1)c(O2)cc(O)c1	FLIBALNS0007	5
FL2F1ANI0002	Metabolomics	7,4'-Dihydroxy-6,8-di-C-prenylflavanone	392.198759384	C25H28O4	c(CC=C(C)C)(c(O)3)cc(c1c3CC=C(C)C)C(CC(c(c2)ccc(c2)O)O1)=O	FL2F1ANI0002	7
FL6F1ANM0001	Metabolomics	7,4'-Dihydroxy-8-methylflavan	256.109944378	C16H16O3	Oc(c3)ccc(c3)C([H])(C1)Oc(c(C)2)c(ccc(O)2)C1	FL6F1ANM0001	3
FL3F1ANI0005	Metabolomics	7,4'-Dihydroxy-8-prenylflavone	322.120509064	C20H18O4	Oc(c1)ccc(C(=C2)Oc(c(CC=C(C)C)3)c(ccc3O)C(=O)2)c1	FL3F1ANI0005	5
FL2F3CNS0003	Metabolomics	7,4'-Dihydroxy-8,3'-dimethoxyflavanone	316.094688244	C17H16O6	COc(c(O)3)cc(cc3)C(C1)Oc(c(OC)2)c(ccc(O)2)C(=O)1	FL2F3CNS0003	5
FL3F1ANS0001	Metabolomics	7,4'-Dihydroxyflavone	254.057908808	C15H10O4	Oc(c3)ccc(c3)C(=C1)Oc(c2)c(ccc(O)2)C(=O)1	FL3F1ANS0001	3
FL3F1AGS0001	Metabolomics	7,4'-Dihydroxyflavone 7-glucoside	416.110732238	C21H20O9	Oc(c1)ccc(C(=C4)Oc(c3C(=O)4)cc(cc3)OC(O2)C(O)C(O)C(O)C2CO)c1	FL3F1AGS0001	9
FL3F1AGS0003	Metabolomics	7,4'-Dihydroxyflavone 7-rutinoside	562.168641046	C27H30O13	O(C1C)C(OCC(O2)C(O)C(O)C(O)C2Oc(c5)ccc(c54)C(C=C(O4)c(c3)ccc(O)c3)=O)C(C(O)C(O)1)O	FL3F1AGS0003	13
FL2F1ANM0001	Metabolomics	7,4'-Dimethoxy-6-C-methylflavanone	298.120509064	C18H18O4	C(c12)(=O)CC(c(c3)ccc(OC)c3)Oc1cc(OC)c(C)c2	FL2F1ANM0001	3
FL3FBFGS0001	Metabolomics	7,5',4'-Trimethoxyflavone 7-xylosyl- (1->6) -glucoside	622.189770418	C29H34O15	c(OC)(c1OC)ccc(C(=C5)Oc(c2)c(C5=O)c(cc(OC(O3)C(C(C(C3COC(O4)C(O)C(O)C(C4)O)O)O)O)2)OC)c1	FL3FBFGS0001	15
FL63BANP0001	Metabolomics	7,8- (2,2-Dimethylpyrano) -3,4'-dihydroxy-5-methoxyflavan	354.146723814	C21H22O5	COc(c3)c(c2c(C=4)c(OC(C4)(C)C)3)CC(C(O2)c(c1)ccc(O)c1)O	FL63BANP0001	4
CHEMBL441526	CHEMBL	7,8-Dimethoxy Flavone	282.3	C17H14O4	COc1ccc2c(=O)cc(-c3ccccc3)oc2c1OC	CHEMBL441526	3
FL3F3CNS0001	Metabolomics	7,8-Dimethoxy-3',4'-methylenedioxyflavone	326.07903818	C18H14O6	c(c41)(OCO4)ccc(C(O3)=CC(c(c32)ccc(c2OC)OC)=O)c1	FL3F3CNS0001	3
FLIA3CNS0007	Metabolomics	7,8-Dimethoxy-3',4'-methylenedioxyisoflavone	326.07903818	C18H14O6	c(c41)(OCO4)ccc(C(C2=O)=COc(c3OC)c2ccc3OC)c1	FLIA3CNS0007	3
FL2F39NS0002	Metabolomics	7,8-Dimethoxyflavanone	284.104859	C17H16O4	COc(c3)c(OC)c(O1)c(c3)C(=O)CC(c(c2)cccc2)1	FL2F39NS0002	3
FLIA3LNS0001	Metabolomics	7,8,2'-Trimethoxy-4',5'-methylenedioxyisoflavone	356.089602866	C19H16O7	c(c34)c(c(OC)cc3OCO4)C(C1=O)=COc(c2OC)c1ccc2OC	FLIA3LNS0001	4
FL3FFCNP0001	Metabolomics	7,8,3',4'-Tetramethoxy-6",6"-dimethylpyrano [ 2",3":5,6 ] flavone	424.152203122	C24H24O7	O(c42)C(=CC(=O)c2c(c3c(c4OC)OC)OC(C)(C)C=C3)c(c1)ccc(c(OC)1)OC	FL3FFCNP0001	5
FL3FFGNP0001	Metabolomics	7,8,3',4',5'-Pentamethoxy-6",6"-dimethylpyrano [ 2",3":5,6 ] flavone	454.162767808	C25H26O8	c(C(=O)1)(c34)c(c(OC)c(c(C=CC(O4)(C)C)3)OC)OC(c(c2)cc(OC)c(OC)c2OC)=C1	FL3FFGNP0001	6
FL3F3GNS0003	Metabolomics	7,8,3',4',5'-Pentamethoxyflavone	372.120902994	C20H20O7	COc(c1OC)c(cc(C(=C2)Oc(c3OC)c(ccc3OC)C(=O)2)c1)OC	FL3F3GNS0003	6
FLIFUNNF0001	Metabolomics	7a-O-Methyldeguelol	396.1572885	C23H24O6	c(c2)c(C(C(C3)c(c4)c(cc(OC)c4OC)OC3)=O)c(O)c(c12)C=CC(O1)(C)C	FLIFUNNF0001	5
FL5FA9NI0003	Metabolomics	8- (1,1-Dimethylallyl) galangin	338.115423686	C20H18O5	C=CC(c(c(O)3)c(c(c(O)c3)2)OC(=C(C2=O)O)c(c1)cccc1)(C)C	FL5FA9NI0003	6
FL3FAACS0092	Metabolomics	8-C-beta-D-Glucofuranosylapigenin 2"-O-acetate	474.116211546	C23H22O11	C(=C2)(Oc(c3C(C4OC(C)=O)OC(C4O)C(O)CO)c(c(O)cc3O)C2=O)c(c1)ccc(c1)O	FL3FAACS0092	12
FL3FAECS0004	Metabolomics	8-C-beta-D-Glucopyranosyldiosmetin 2"-O-rhamnoside	608.174120354	C28H32O15	OC(C4O)C(OC(O5)C(O)C(O)C(C(C)5)O)C(OC(CO)4)c(c12)c(cc(O)c1C(=O)C=C(c(c3)ccc(OC)c3O)O2)O	FL3FAECS0004	15
FL3FAECS0001	Metabolomics	8-C-beta-D-Glucopyranosyldiosmetin, 8-beta-D-Glucopyranosyl-5,7,3'-trihydroxy-4'-methoxyflavone	462.116211546	C22H22O11	Oc(c24)cc(O)c(c(OC(=CC(=O)4)c(c3)ccc(c3O)OC)2)C(O1)C(O)C(C(C1CO)O)O	FL3FAECS0001	11
FL5FAACS0002	Metabolomics	8-C-beta-D-Glucopyranosylkaempferol, 8-beta-D-Glucopyranosyl-3,5,7,4'-tetrahydroxyflavone	448.100561482	C21H20O11	c(c4)(ccc(O)c4)C(O1)=C(C(c(c(O)2)c1c(C(C(O)3)OC(CO)C(O)C3O)c(O)c2)=O)O	FL5FAACS0002	11
FL3FADDS0004	Metabolomics	8-C-beta-D-Xylopyranosylchrysoeriol 4'-O-acetyl 2"-O-glucoside	636.169034976	C29H32O16	COc(c(OC(C)=O)1)cc(C(=C3)Oc(c(C(O5)C(C(C(C5)O)O)OC(C4O)OC(CO)C(C4O)O)2)c(C3=O)c(O)cc2O)cc1	FL3FADDS0004	16
FLIAAADS0001	Metabolomics	8-C-Glucopyranosylgenistein 4'-O-glucoside	594.15847029	C27H30O15	C(O1)([C@@H]([C@H](O)[C@@H]([C@@H]1c(c(O)5)c(c2c(c5)O)OC=C(c(c3)ccc(O[C@H](O4)C(O)C(O)[C@@H](O)[C@H]4CO)c3)C2=O)O)O)CO	FLIAAADS0001	16
FLIAAACS0003	Metabolomics	8-C-Glucopyranosylgenistein 6"-O-apioside	564.147905604	C26H28O14	c(c51)(C(=O)C(=CO5)c(c4)ccc(c4)O)c(cc(O)c1C(C(O)2)OC(COC(C3O)OCC3(CO)O)C(O)C2O)O	FLIAAACS0003	15
FL5F1ACS0001	Metabolomics	8-C-Glucosyl-5-deoxykaempferol	432.10564686	C21H20O10	C(C(O)1)(c(c2O)c(O3)c(C(C(O)=C3c(c4)ccc(O)c4)=O)cc2)OC(CO)C(O)C1O	FL5F1ACS0001	10
FL4DAACS0002	Metabolomics	8-C-Glucosyldihydrokaempferol	450.116211546	C21H22O11	c(c4)(ccc(O)c4)C(O1)C(C(c(c(O)2)c1c(C(C(O)3)OC(CO)C(O)C3O)c(O)c2)=O)O	FL4DAACS0002	11
FL3FAECS0007	Metabolomics	8-C-Glucosyldiosmetin 4"-O-rhamnopyranoside	608.174120354	C28H32O15	C(=O)(C=4)c(c1OC(c(c5)ccc(OC)c5O)4)c(cc(c1C(C2O)OC(C(OC(C(O)3)OC(C)C(O)C(O)3)C2O)CO)O)O	FL3FAECS0007	15
FL5FEANM0001	Metabolomics	8-C-Methyl-6-hydroxykaempferol 3,6,7-trimethyl ether	358.10525293	C19H18O7	c(C(O2)=C(C(c(c3O)c2c(c(c3OC)OC)C)=O)OC)(c1)ccc(O)c1	FL5FEANM0001	6
FL5FA9NM0001	Metabolomics	8-C-Methylgalangin	284.068473494	C16H12O5	Oc(c3)c(C)c(O1)c(c(O)3)C(=O)C(O)=C(c(c2)cccc2)1	FL5FA9NM0001	4
FL5FAANM0002	Metabolomics	8-C-Methylkaempferol	300.063388116	C16H12O6	Oc(c3)ccc(c3)C(O1)=C(O)C(=O)c(c(O)2)c1c(C)c(O)c2	FL5FAANM0002	5
FL5FAAGM0002	Metabolomics	8-C-Methylkaempferol 7-glucoside	462.116211546	C22H22O11	c(c4)(ccc(c4)C(=C(O)3)Oc(c2C3=O)c(c(cc(O)2)O[C@@H]([C@@H](O)1)OC(CO)[C@@H]([C@@H]1O)O)C)O	FL5FAAGM0002	11
FL5FECNM0002	Metabolomics	8-C-Methylquercetagetin 3,6,3'-trimethyl ether	374.100167552	C19H18O8	c(c3OC)(c(c(O1)c(c3O)C(C(=C1c(c2)cc(OC)c(O)c2)OC)=O)C)O	FL5FECNM0002	7
FL5FECNM0003	Metabolomics	8-C-Methylquercetagetin 3,6,7,3'-tetramethyl ether	388.115817616	C20H20O8	COc(c3OC)c(c(O1)c(c3O)C(C(=C1c(c2)cc(c(O)c2)OC)OC)=O)C	FL5FECNM0003	7
FL5FECNM0004	Metabolomics	8-C-Methylquercetagetin 3,6,7,4'-tetramethyl ether	388.115817616	C20H20O8	COc(c3OC)c(c(O1)c(c3O)C(C(=C1c(c2)cc(O)c(OC)c2)OC)=O)C	FL5FECNM0004	7
FL5FDANF0003	Metabolomics	8-C-Methylvellokaempferol 3,5-dimethyl ether	394.141638436	C23H22O6	c(c4)(ccc(c4)C(O3)=C(OC)C(=O)c(c31)c(c(C2)c(OC(C(C)=C)2)c1C)OC)O	FL5FDANF0003	5
FL5FDDNF0003	Metabolomics	8-C-Methylvelloquercetin 3,5,3'-trimethyl ether	424.152203122	C24H24O7	c(O4)(c(CC4C(C)=C)3)c(C)c(c2c(OC)3)OC(=C(C2=O)OC)c(c1)ccc(O)c(OC)1	FL5FDDNF0003	6
FL5FAANC0001	Metabolomics	8-C-p-Hydroxybenzylkaempferol	392.089602866	C22H16O7	c(c4)(ccc(c4)C(=C(O)3)Oc(c2C3=O)c(c(cc(O)2)O)Cc(c1)ccc(c1)O)O	FL5FAANC0001	8
FL2F19NP0002	Metabolomics	8-C-Prenyl-6",6"-dimethylpyrano [ 2",3":7,6 ] flavanone	374.188194698	C25H26O3	C(c(c43)c(O1)c(cc3C=CC(C)(C)O4)C(=O)CC1c(c2)cccc2)C=C(C)C	FL2F19NP0002	3
FL3FCACS0005	Metabolomics	8-C-Rhamnosylgenkwanin	430.126382302	C22H22O9	C(=C4)(Oc(c(C4=O)2)c(C(C3O)OC(C)C(C3O)O)c(cc(O)2)OC)c(c1)ccc(c1)O	FL3FCACS0005	8
FL3FADCS0022	Metabolomics	8-C-xylopyranosylchrysoeriol 2"-O-glucoside	594.15847029	C27H30O15	O(c(c(O)1)cc(C(=C5)Oc(c2C5=O)c(C(O4)C(C(C(C4)O)O)OC(O3)C(O)C(O)C(C3CO)O)c(O)cc(O)2)cc1)C	FL3FADCS0022	15
FL2FAANMH001	Metabolomics	8-Chloro-5,7,4'-trihydroxy-3-C-methylflavanone	320.045151236	C16H13ClO5	Oc(c3)ccc(c3)C(O1)C(C)C(=O)c(c(O)2)c1c(Cl)c(O)c2	FL2FAANMH001	4
FL1CA9NN0001	Metabolomics	8-Cinnamoyl-3,4-dihydro-5,7-dihydroxy-4-phenylcoumarin	386.115423686	C24H18O5	C(C(c(c32)c(cc(c(C(c(c4)cccc4)CC(=O)O3)2)O)O)=O)=Cc(c1)cccc1	FL1CA9NN0001	6
FL3FCBNM0001	Metabolomics	8-Demethyleucalyptin, 8-Desmethyleucalyptin, 5-Hydroxy-7,4'-dimethoxy-6-methylflavone	312.099773622	C18H16O5	O(C(c(c3)ccc(OC)c3)=2)c(c(C(=O)C2)1)cc(c(c1O)C)OC	FL3FCBNM0001	4
FL5FDANM0002	Metabolomics	8-Demethyllatifolin, 5,4'-Dihydroxy-3,7-dimethoxy-6-methylflavone	328.094688244	C18H16O6	c(c3C)(OC)cc(O1)c(c3O)C(C(=C1c(c2)ccc(O)c2)OC)=O	FL5FDANM0002	5
FL3FCANM0002	Metabolomics	8-Demethylsideroxylin	298.084123558	C17H14O5	COc(c1)c(C)c(O)c(C(=O)3)c1OC(=C3)c(c2)ccc(O)c2	FL3FCANM0002	4
FL5FDBNM0001	Metabolomics	8-Desmethylkalmiatin	342.110338308	C19H18O6	c(c3C)(OC)cc(O1)c(c3O)C(C(=C1c(c2)ccc(OC)c2)OC)=O	FL5FDBNM0001	5
FLID3GNS0001	Metabolomics	8-Hydroxy-3,4,9,10-tetramethoxypterocarpan	360.120902994	C19H20O7	c(c4OC)(OC)ccc(c41)C(O2)C(c(c3)c2c(c(c3O)OC)OC)CO1	FLID3GNS0001	5
FL5FFGNS0009	Metabolomics	8-Hydroxy-3,5,7,3',4',5'-hexamethoxyflavone	418.126382302	C21H22O9	COc(c3OC)c(cc(c3)C(O2)=C(C(c(c21)c(cc(c1O)OC)OC)=O)OC)OC	FL5FFGNS0009	8
FL3FG9NS0002	Metabolomics	8-Hydroxy-5,6,7-trimethoxyflavone	328.094688244	C18H16O6	O(C=2c(c3)cccc3)c(c1O)c(C(=O)C2)c(c(c1OC)OC)OC	FL3FG9NS0002	5
FL3FGGNS0006	Metabolomics	8-Hydroxy-5,6,7,3',4',5'-hexamethoxyflavone	418.126382302	C21H22O9	COc(c1OC)c(cc(C(O3)=CC(c(c32)c(OC)c(c(c2O)OC)OC)=O)c1)OC	FL3FGGNS0006	8
FL2FF9NS0004	Metabolomics	8-Hydroxy-5,7-dimethoxyflavanone	300.099773622	C17H16O5	COc(c1)c(O)c(O2)c(C(=O)CC(c(c3)cccc3)2)c(OC)1	FL2FF9NS0004	4
FLNAFCNS0003	Metabolomics	8-Hydroxy-5,7,3',4'-tetramethoxy-4-phenylcoumarin	358.10525293	C19H18O7	c(c3O)(OC)cc(c(c31)C(c(c2)cc(OC)c(OC)c2)=CC(=O)O1)OC	FLNAFCNS0003	6
FL3FFAGS0013	Metabolomics	8-Hydroxyapigenin 7-glucosyl- (1->2) -xyloside	580.142820226	C26H28O15	C(C4O)(O)C(OC(C(O)5)OC(C(O)C5O)CO)C(OC4)Oc(c(O)1)cc(c(C3=O)c(OC(=C3)c(c2)ccc(O)c2)1)O	FL3FFAGS0013	15
FL3FFAGS0011	Metabolomics	8-Hydroxyapigenin 7-sophoroside	610.153384912	C27H30O16	O[C@@H]([C@@H](O)1)[C@H](O[C@@H]([C@H]2O)[C@H](Oc(c3)c(c(O4)c(C(C=C4c(c5)ccc(O)c5)=O)c(O)3)O)OC([C@@H]2O)CO)OC([C@@H]1O)CO	FL3FFAGS0011	17
FL3FFAGSS002	Metabolomics	8-Hydroxyapigenin 8- (2"-sulfatoglucuronide)	542.036640596	C21H18O15S	c(c4)(O)c(c(c(c4O)3)OC(=CC(=O)3)c(c2)ccc(O)c2)OC(C(OS(O)(=O)=O)1)OC(C(O)=O)C(C1O)O	FL3FFAGSS002	11
FL3FFAGSS004	Metabolomics	8-Hydroxyapigenin 8- (2",4"-disulfatoglucuronide)	621.993455152	C21H18O18S2	C(C(OS(O)(=O)=O)4)(C(C(OC4C(O)=O)Oc(c3O)c(c(c(c3)O)2)OC(=CC(=O)2)c(c1)ccc(O)c1)OS(O)(=O)=O)O	FL3FFAGSS004	12
FL3FFAGS0015	Metabolomics	8-Hydroxyapigenin 8- (6"-E-p-coumaroylglucoside)	594.137340918	C30H26O13	C(c(c5)ccc(O)c5)=CC(OCC(O1)C(O)C(O)C(O)C1Oc(c(O)2)c(O3)c(C(C=C3c(c4)ccc(O)c4)=O)c(O)c2)=O	FL3FFAGS0015	15
FL3FFAGS0014	Metabolomics	8-Hydroxyapigenin 8-sophoroside	610.153384912	C27H30O16	O(C(C(OC(C5O)OC(C(C5O)O)CO)4)OC(CO)C(C(O)4)O)c(c1O)c(O2)c(C(=O)C=C2c(c3)ccc(O)c3)c(O)c1	FL3FFAGS0014	17
FL3FFCGS0019	Metabolomics	8-Hydroxychrysoeriol 8-glucuronide, 8-Hydroxyluteolin 3'-methyl ether 8-glucuronide	492.090390726	C22H20O13	Oc(c24)cc(c(c(OC(=CC4=O)c(c3)cc(c(c3)O)OC)2)OC(C(O)1)OC(C(O)C1O)C(O)=O)O	FL3FFCGS0019	11
FL5FF9NI0002	Metabolomics	8-Hydroxygalangin 3-methyl ether 8-angelate	382.10525293	C21H18O7	COC(C3=O)=C(Oc(c23)c(OC(=O)C(C)=CC)c(O)cc2O)c(c1)cccc1	FL5FF9NI0002	7
FL5FF9NI0001	Metabolomics	8-Hydroxygalangin 3-methyl ether 8-methylbutyrate	384.120902994	C21H20O7	COC(C3=O)=C(Oc(c23)c(OC(=O)C(C)CC)c(O)cc2O)c(c1)cccc1	FL5FF9NI0001	8
FL5FF9NS0012	Metabolomics	8-Hydroxygalangin 7-methyl ether 8-acetate	342.073952802	C18H14O7	c(C(O2)=C(C(c(c(O)3)c2c(c(OC)c3)OC(C)=O)=O)O)(c1)cccc1	FL5FF9NS0012	6
FL5FF9NS0013	Metabolomics	8-Hydroxygalangin 7-methyl ether 8-butyrate	370.10525293	C20H18O7	COc(c3)c(c(c(c(O)3)2)OC(=C(C2=O)O)c(c1)cccc1)OC(=O)CCC	FL5FF9NS0013	8
FL5FF9NS0003	Metabolomics	8-Hydroxygalangin 7-methyl ether, 3,5,8-Trihydroxy-7-methoxyflavone	300.063388116	C16H12O6	COc(c3)c(O)c(O1)c(c(O)3)C(=O)C(O)=C(c(c2)cccc2)1	FL5FF9NS0003	5
FL3FFCGS0012	Metabolomics	8-Hydroxyluteolin 3'-methyl ether 7-allosyl- (1->2) -glucoside	640.163949598	C28H32O17	c(C(=C2)Oc(c3O)c(c(cc3O[C@@H]([C@@H](O[C@@H]([C@H]5O)OC([C@@H]([C@@H]5O)O)CO)4)OC(CO)[C@@H]([C@H](O)4)O)O)C2=O)(c1)ccc(c(OC)1)O	FL3FFCGS0012	18
FL3FFCGS0011	Metabolomics	8-Hydroxyluteolin 3'-methyl ether 7-glucoside	478.111126168	C22H22O12	O[C@@H]([C@H]1O)[C@H](Oc(c2)c(c(O3)c(C(=O)C=C3c(c4)cc(c(c4)O)OC)c(O)2)O)OC(CO)[C@@H]1O	FL3FFCGS0011	12
FL3FFCGS0014	Metabolomics	8-Hydroxyluteolin 4'-methyl ether 7- (6"'-acetylallosyl- (1->2) -glucoside	682.174514284	C30H34O18	O(CC(O1)C(C(C(O)C1OC(C2Oc(c5)c(c(c4c5O)OC(=CC(=O)4)c(c3)cc(O)c(c3)OC)O)C(O)C(O)C(CO)O2)O)O)C(C)=O	FL3FFCGS0014	19
FL3FFCGS0021	Metabolomics	8-Hydroxyluteolin 4'-methyl ether 7- (6"'-acetylallosyl) (1->2) (6"-acetylglucoside)	724.18507897	C32H36O19	C(C2Oc(c5)c(c(c4c(O)5)OC(=CC(=O)4)c(c3)ccc(OC)c3O)O)(C(C(O)C(O2)COC(C)=O)O)OC(O1)C(O)C(O)C(O)C1COC(C)=O	FL3FFCGS0021	20
FL3FFCGS0013	Metabolomics	8-Hydroxyluteolin 4'-methyl ether 7-allosyl- (1->2) -glucoside	640.163949598	C28H32O17	C(CO)(C1O)OC(Oc(c5)c(c(O3)c(c5O)C(C=C(c(c4)ccc(OC)c4O)3)=O)O)C(OC(C2O)OC(C(C2O)O)CO)C1O	FL3FFCGS0013	18
FL3FFCGS0015	Metabolomics	8-Hydroxyluteolin 4'-methyl ether 8-glucoside	478.111126168	C22H22O12	Oc(c24)cc(c(c(OC(=CC4=O)c(c3)ccc(c3O)OC)2)OC(O1)C(O)C(C(C(CO)1)O)O)O	FL3FFCGS0015	12
FL3FFCGSS002	Metabolomics	8-Hydroxyluteolin 4'-methyl ether 8-glucoside-3'-sulfate	557.060115692	C22H21O15S	Oc(c24)cc(c(c2OC(=CC4=O)c(c3)cc(OS([O-1])(=O)=O)c(OC)c3)OC(O1)C(O)C(C(C(CO)1)O)O)O	FL3FFCGSS002	13
FL3FFCGS0016	Metabolomics	8-Hydroxyluteolin 4'-methyl ether 8-glucuronide	492.090390726	C22H20O13	Oc(c24)cc(c(c(OC(=CC4=O)c(c3)ccc(c3O)OC)2)OC(C(O)1)OC(C(O)C1O)C(O)=O)O	FL3FFCGS0016	11
FL3FFCGSS001	Metabolomics	8-Hydroxyluteolin 8-glucoside-3'-sulfate	544.05229066	C21H20O15S	c(c1)(O)c(C(=O)3)c(OC(c(c4)cc(c(c4)O)OS(O)(=O)=O)=C3)c(OC(C(O)2)OC(CO)C(O)C2O)c1O	FL3FFCGSS001	13
FL3FFCGS0017	Metabolomics	8-Hydroxyluteolin 8,3'-dimethyl ether 7-glucoside	492.126776232	C23H24O12	c(c1O)(cc(C(=C4)Oc(c(C(=O)4)3)c(c(cc3O)O[C@@H]([C@@H](O)2)OC(CO)[C@@H]([C@@H]2O)O)OC)cc1)OC	FL3FFCGS0017	12
FL3FFCGS0007	Metabolomics	8-Hydroxyluteolin 8,4'-diglucuronide	654.10682865	C27H26O19	c(c1O)c(C(=C4)Oc(c3OC(O5)C(O)C(C(C5C(O)=O)O)O)c(C4=O)c(O)cc(O)3)ccc1OC(C(O)2)OC(C(O)=O)C(O)C(O)2	FL3FFCGS0007	16
FLIE1CNS0002	Metabolomics	8-Methoxycoumestrol, 3'-Methoxycoumestrol	298.047738052	C16H10O6	COc(c(O)4)cc(c(c4)3)c(C(=O)1)c(o3)c(c2)c(cc(O)c2)O1	FLIE1CNS0002	3
FL2FF9NI0001	Metabolomics	8-Methoxypinocembrin 7-O-prenyl ether	354.146723814	C21H22O5	O(c(c(OC)1)cc(O)c(C(=O)3)c1OC(C3)c(c2)cccc2)CC=C(C)C	FL2FF9NI0001	6
FLIA3ANS0002	Metabolomics	8-O-Methylretusin	298.084123558	C17H14O5	COc(c3)ccc(c3)C(=C2)C(=O)c(c1)c(O2)c(OC)c(O)c1	FLIA3ANS0002	4
FLIA3AGS0002	Metabolomics	8-O-Methylretusin 7-O-glucoside	460.136946988	C23H24O10	O[C@@H]([C@H]1O)[C@H](Oc(c2)c(c(O3)c(C(C(c(c4)ccc(c4)OC)=C3)=O)c2)OC)OC(CO)[C@@H]1O	FLIA3AGS0002	10
FLIA3AGS0003	Metabolomics	8-O-Methylretusin 7-O-laminaribioside	622.189770418	C29H34O15	O([C@@H]([C@H]5O)OC([C@@H]([C@H](O)5)O)CO)[C@H]([C@H](O)1)[C@H](C(O[C@H]1Oc(c4OC)ccc(c24)C(C(c(c3)ccc(OC)c3)=CO2)=O)CO)O	FLIA3AGS0003	16
FL1CAANN0001	Metabolomics	8-p-Coumaroyl-3,4-dihydro-5,7-dihydroxy-4-phenylcoumarin	402.110338308	C24H18O6	O=C(C=Cc(c4)ccc(O)c4)c(c21)c(cc(c(C(c(c3)cccc3)CC(=O)O2)1)O)O	FL1CAANN0001	7
FL63BANI0001	Metabolomics	8-Prenylafzelechin 5-methyl ether	356.162373878	C21H24O5	O(C(c(c3)ccc(O)c3)1)c(c(CC=C(C)C)2)c(c(cc(O)2)OC)CC1O	FL63BANI0001	7
FL5FCAGI0001	Metabolomics	8-Prenylkaempferol 3-rhamnosyl- (1->3) - [ apiosyl- (1->6) -glucoside ], Noranhydroicaritin 3-rhamnosyl- (1->3) - [ apiosyl- (1->6) -glucoside ], 3,4',5,7-Tetrahydroxy-8- (3-methyl-2-butenyl) flavone 3-rhamnosyl- (1->3) - [ apiosyl- (1->6) -glucoside ]	808.278979354	C38H48O19	OC(C5COC(O6)C(O)C(C6)(O)CO)C(C(O)C(O5)OC(C(=O)2)=C(c(c4)ccc(O)c4)Oc(c(CC=C(C)C)3)c(c(cc3OC)O)2)OC(O1)C(C(O)C(C1C)O)O	FL5FCAGI0001	22
FL5FABGI0025	Metabolomics	8-Prenylkaempferol 4'-methyl ether 3- [ 4"'-,6"'-diacetylglucosyl- (1->3) -4"-acetylrhamnoside ]	802.268414668	C39H46O18	C(C1OC(=C4c(c5)ccc(c5)OC)C(=O)c(c(O)3)c(O4)c(c(O)c3)CC=C(C)C)(C(OC(O2)C(C(C(C(COC(C)=O)2)OC(C)=O)O)O)C(OC(C)=O)C(O1)C)O	FL5FABGI0025	20
FL5FABGI0024	Metabolomics	8-Prenylkaempferol 4'-methyl ether 3-rhamnosyl- (1->6) -galactoside-7-galactoside	838.28954404	C39H50O20	C(=C5c(c6)ccc(OC)c6)(C(c(c(O5)3)c(cc(OC(O4)C(O)C(O)C(O)C(CO)4)c3CC=C(C)C)O)=O)OC(C2O)OC(C(C2O)O)COC(O1)C(C(C(C1C)O)O)O	FL5FABGI0024	23
FL2FA9NR0004	Metabolomics	8-Prenyllepidissipyrone	490.199153314	C29H30O7	CC(C)=CCc(c21)c(c(CC(=C4O)C(=O)OC(CC)=C4C)c(O)c1C(=O)CC(c(c3)cccc3)O2)O	FL2FA9NR0004	9
FLIG1LNI0006	Metabolomics	8-Prenyllisetin, 8-Dimethylallyllisetin	450.167853186	C26H26O7	Oc(c12)cc(O)c(CC=C(C)C)c1Oc(o4)c(c(c43)cc(OC)c(c(CC=C(C)C)3)O)C2=O	FLIG1LNI0006	8
FLIAALNI0019	Metabolomics	8-Prenylluteone	422.172938564	C25H26O6	O(C=2)c(c1C(=O)C(c(c3)c(cc(O)c3)O)2)c(c(c(CC=C(C)C)c1O)O)CC=C(C)C	FLIAALNI0019	9
FL5FCEGI0001	Metabolomics	8-Prenylquercetin 7,4'-dimethyl ether 3-rhamnosyl- (1->4) -rhamnoside	690.252370674	C34H42O15	C(C5O)(O)C(OC(C5O)OC(C(C)4)C(O)C(O)C(O4)OC(=C2c(c3)ccc(OC)c3O)C(c(c1O)c(O2)c(c(c1)OC)CC=C(C)C)=O)C	FL5FCEGI0001	16
FL6FA9NC0001	Metabolomics	8-trans- [ 2- (6-Benzoyloxy-4-hydroxy-2-methoxy-3-methylphenyl) ethenyl ] -5-methoxyflavan-7-ol	538.199153314	C33H30O7	c(c5)(c(c(OC)c(C)c5O)C=Cc(c32)c(O)cc(OC)c2CC[C@@H](c(c4)cccc4)O3)OC(=O)c(c1)cccc1	FL6FA9NC0001	10
FL3F98NS0004	Metabolomics	8,2'-Dihydroxyflavone	254.057908808	C15H10O4	Oc(c3)c(ccc3)C(=C1)Oc(c(O)2)c(ccc2)C(=O)1	FL3F98NS0004	3
FL3FGCNS0018	Metabolomics	8,3'-Dihydroxy-5,6,7,4'-tetramethoxyflavone	374.100167552	C19H18O8	O(C(c(c3)cc(O)c(OC)c3)=2)c(c1O)c(C(=O)C2)c(c(c1OC)OC)OC	FL3FGCNS0018	7
FLNAFCNS0001	Metabolomics	8,3'-Dihydroxy-5,7,4'-trimethoxy-4-phenylcoumarin	344.089602866	C18H16O7	c(c1O)(OC)cc(c(C(c(c3)cc(O)c(OC)c3)=2)c1OC(=O)C2)OC	FLNAFCNS0001	6
FL3FFCNS0008	Metabolomics	8,3'-Dihydroxy-5,7,4'-trimethoxyflavone	344.089602866	C18H16O7	O(C(c(c3)cc(O)c(OC)c3)=2)c(c1O)c(C(=O)C2)c(OC)cc1OC	FL3FFCNS0008	6
FL3F3GNS0001	Metabolomics	8,3'-Dihydroxy-7,4',5'-trimethoxyflavone	344.089602866	C18H16O7	c(c(OC)1)(OC)cc(C(O3)=CC(c(c32)ccc(c2O)OC)=O)cc1O	FL3F3GNS0001	6
FLIA4CNS0002	Metabolomics	8,3',4'-Trimethoxy-6,7-methylenedioxyisoflavone	356.089602866	C19H16O7	c(c34)c(C1=O)c(c(c3OCO4)OC)OC=C(c(c2)cc(OC)c(OC)c2)1	FLIA4CNS0002	4
FLIA9ANS0002	Metabolomics	8,4'-Dihydroxyisoflavone	254.057908808	C15H10O4	Oc(c3)ccc(c3)C(=C2)C(=O)c(c1)c(O2)c(O)cc1	FLIA9ANS0002	3
FL3F39NF0001	Metabolomics	9-Methoxy-7-phenyl-5H-furo [ 3,2-g ] [ 1 ] benzopyran-5-one	292.073558872	C18H12O4	c(c12)c(C(=O)4)c(OC(=C4)c(c3)cccc3)c(c1occ2)OC	FL3F39NF0001	2
FLIE1ANS0002	Metabolomics	9-O-Methylcoumestrol, 4'-O-Methylcoumestrol	282.05282343	C16H10O5	COc(c4)cc(o1)c(c4)c(C(=O)2)c1c(c3)c(cc(O)c3)O2	FLIE1ANS0002	2
FLIDHXNF0006	Metabolomics	9-O-Methylglyceofuran	368.125988372	C21H20O6	c(c(OC)1)cc(C5(O)2)c(OC2c(c4)c(OC5)cc(c43)oc(c3)C(C)(C)O)c1	FLIDHXNF0006	4
FLID1ANF0003	Metabolomics	9-O-Methylneodunol	294.089208936	C18H14O4	c(c45)c(c1cc4occ5)C(O3)C(c(c32)ccc(OC)c2)CO1	FLID1ANF0003	1
FLID1LNS0002	Metabolomics	9-O-Methylphilenopteran	330.110338308	C18H18O6	c(c1OC)(OC)cc(c(C24)c(OC(c(c3OC4)ccc(O)c3)2)1)OC	FLID1LNS0002	4
FL3FAACS0021	Metabolomics	Abietin, Vitexin 6"-O-rhamnoside	578.163555668	C27H30O14	c(c35)(O)cc(c(c3OC(=CC5=O)c(c4)ccc(O)c4)C(C2O)OC(C(C(O)2)O)COC(O1)C(C(O)C(O)C1C)O)O	FL3FAACS0021	14
FL3F2CNS0001	Metabolomics	Abrectorin	314.07903818	C17H14O6	COc(c3)c(O)cc(c3)C(=C1)Oc(c2)c(cc(OC)c(O)2)C(=O)1	FL3F2CNS0001	5
FL3FEACS0002	Metabolomics	Abrusin 2"-O-beta-apiofuranoside	608.174120354	C28H32O15	c(OC)(c3C(O4)C(OC(O5)C(C(CO)(O)C5)O)C(O)C(C(CO)4)O)c(c(O)c(c31)C(=O)C=C(c(c2)ccc(c2)O)O1)OC	FL3FEACS0002	16
FL3FEACS0001	Metabolomics	Abrusin, 8-C-Glucosyl-6,7-di-O-methyl-scutellarein	476.13186161	C23H24O11	c(O)(c13)c(OC)c(c([C@H](O4)[C@@H](O)[C@@H](O)[C@H](C4CO)O)c1OC(=CC3=O)c(c2)ccc(c2)O)OC	FL3FEACS0001	11
FL2FADNP0003	Metabolomics	Abyssinin I, Abyssinoflavanone I	368.125988372	C21H20O6	COc(c12)cc(C(C3)Oc(c4)c(c(cc(O)4)O)C(=O)3)cc(C=CC(C)(C)O2)1	FL2FADNP0003	4
FL2FADNI0001	Metabolomics	Abyssinin II, Abyssinoflavanone II, 5'-Prenylhomoeriodictyol	370.141638436	C21H22O6	C(=O)(c23)C[C@](Oc(cc(cc(O)3)O)2)(c(c1)cc(c(O)c(OC)1)CC=C(C)C)[H]	FL2FADNI0001	7
FL2FACNF0002	Metabolomics	Abyssinoflavanone IV	382.141638436	C22H22O6	C(C)(C)=CCc(c4O)c(cc(c34)CCO3)C(O2)CC(c(c21)c(O)cc(O)c1)=O	FL2FACNF0002	6
FL2FACNP0013	Metabolomics	Abyssinoflavanone V	440.18350325	C25H28O7	C(C1)(C(C)(C)Oc(c(O)2)c1cc(C(O3)CC(c(c4O)c3cc(c4)O)=O)c2CC=C(C)C)O	FL2FACNP0013	7
FL2FACNP0014	Metabolomics	Abyssinoflavanone VI	440.18350325	C25H28O7	c(c5O)c(cc(c45)OC(CC(=O)4)c(c2)c(C1)c(c(O3)c2CCC(C)(C)3)OC(C1O)(C)C)O	FL2FACNP0014	4
FL2F1ANP0001	Metabolomics	Abyssinone I	322.120509064	C20H18O4	c(c12)(ccc(C(C4)([H])Oc(c3C(=O)4)cc(O)cc3)c2)OC(C=C1)(C)C	FL2F1ANP0001	2
FL2F1ANI0004	Metabolomics	Abyssinone II	324.136159128	C20H20O4	c(O)(c3)ccc(c32)C(=O)CC(O2)c(c1)cc(c(O)c1)CC=C(C)C	FL2F1ANI0004	5
FL2F1ANP0002	Metabolomics	Abyssinone III	390.18310932	C25H26O4	CC(C)=CCc(c2)c(O1)c(cc2C(C4)Oc(c(C4=O)3)cc(O)cc3)C=CC1(C)C	FL2F1ANP0002	4
FL2F1ANI0005	Metabolomics	Abyssinone IV	392.198759384	C25H28O4	Oc(c1)cc(O2)c(C(=O)CC2c(c3)cc(c(O)c(CC=C(C)C)3)CC=C(C)C)c1	FL2F1ANI0005	7
FL2FAANI0001	Metabolomics	Abyssinone V	408.193674006	C25H28O5	C(=O)(C2)c(c(OC(c(c3)cc(CC=C(C)C)c(O)c3CC=C(C)C)([H])2)1)c(O)cc(c1)O	FL2FAANI0001	8
FL2FABNI0008	Metabolomics	Abyssinone V 4'-methyl ether	422.20932407	C26H30O5	C(C2=O)C(c(c3)cc(CC=C(C)C)c(OC)c(CC=C(C)C)3)Oc(c21)cc(O)cc1O	FL2FABNI0008	8
FL1C1ANI0001	Metabolomics	Abyssinone VI	392.198759384	C25H28O4	c(c1C=CC(=O)c(c2O)ccc(c2)O)c(CC=C(C)C)c(O)c(c1)CC=C(C)C	FL1C1ANI0001	10
FL3FABGS0008	Metabolomics	Acacetin 7- (2"-acetylglucoside)	488.13186161	C24H24O11	OCC(O1)C(O)C(C(C1Oc(c2)cc(c(C(=O)4)c2OC(=C4)c(c3)ccc(c3)OC)O)OC(C)=O)O	FL3FABGS0008	11
FL3FABGS0023	Metabolomics	Acacetin 7- (4""-Acetylrhamnosyl) - (1->6) -glucosyl- (1->3) - (6"-acetylglucoside)	838.253158534	C38H46O21	O(C6C)C(C(O)C(C6OC(C)=O)O)OCC(O1)C(O)C(C(O)C(OC(C2O)C(O)C(Oc(c3)cc(O4)c(C(=O)C=C(c(c5)ccc(c5)OC)4)c(O)3)OC(COC(C)=O)2)1)O	FL3FABGS0023	22
FL3FABGS0013	Metabolomics	Acacetin 7- (6"-acetylglucoside)	488.13186161	C24H24O11	Oc(c1)c(C(=O)4)c(OC(=C4)c(c3)ccc(c3)OC)cc1OC(C2O)OC(COC(C)=O)C(C2O)O	FL3FABGS0013	11
FL3FABGS0004	Metabolomics	Acacetin 7- (6"-methylglucuronide)	474.116211546	C23H22O11	c(c1C(O2)=CC(c(c4O)c(cc(c4)OC(O3)C(O)C(C(O)C3C(OC)=O)O)2)=O)cc(OC)cc1	FL3FABGS0004	10
FL3FABGS0010	Metabolomics	Acacetin 7- [ 2"'- (2-methylbutyryl) rutinoside ]	676.23672061	C33H40O15	O(C(C5O)OC(C(C5O)O)COC(O4)C(C(O)C(C4C)O)OC(C(C)CC)=O)c(c3)cc(O1)c(c(O)3)C(=O)C=C1c(c2)ccc(c2)OC	FL3FABGS0010	17
FL3FABGS0011	Metabolomics	Acacetin 7- [ 3"'- (2-methylbutyryl) rutinoside ]	676.23672061	C33H40O15	C(C1O)(OC(OCC(C5O)OC(C(C5O)O)Oc(c4)cc(c(c4O)2)OC(c(c3)ccc(c3)OC)=CC2=O)C(C1OC(C(C)CC)=O)O)C	FL3FABGS0011	17
FL3FABGS0022	Metabolomics	Acacetin 7- [ 6"'-acetylglucosyl- (1->2) ] -rhamnosyl- (1->6) -glucoside	796.242593848	C36H44O20	OC(C1COC(O6)C(O)C(C(O)C6C)O)C(C(OC(O5)C(O)C(O)C(O)C5COC(C)=O)C(Oc(c2)cc(O3)c(C(=O)C=C3c(c4)ccc(OC)c4)c2O)O1)O	FL3FABGS0022	21
FL3FABGS0018	Metabolomics	Acacetin 7-apiosyl (1->6) -glucopyranoside, Apigenin 4'-methyl ether 7-apiosyl (1->6) -glucopyranoside, 5-Hydroxy-2- (4-methoxyphenyl) -7- [ (6-O-D-apio-beta-D-furanosyl-beta-D-glucopyranosyl) oxy ] -4H-1-benzopyran-4-one	578.163555668	C27H30O14	c(c5OC)cc(cc5)C(=C4)Oc(c1)c(C4=O)c(O)cc1OC(C(O)2)OC(COC(C3O)OCC3(CO)O)C(O)C2O	FL3FABGS0018	15
FL3FABGS0017	Metabolomics	Acacetin 7-glucosyl- (1->4) -xyloside, Apigenin 4'-methyl ether 7-glucosyl- (1->4) -xyloside	578.163555668	C27H30O14	c(c5OC)cc(cc5)C(O4)=CC(c(c41)c(O)cc(OC(C(O)3)OCC(C3O)OC(O2)C(C(C(C2CO)O)O)O)c1)=O	FL3FABGS0017	14
FL3FABGS0003	Metabolomics	Acacetin 7-glucuronide	460.100561482	C22H20O11	OC(C4C(O)=O)C(C(O)C(O4)Oc(c3)cc(c(c3O)2)OC(=CC2=O)c(c1)ccc(OC)c1)O	FL3FABGS0003	9
FL3FABGS0007	Metabolomics	Acacetin 7-glucuronosyl- (1->2) -glucuronide	636.13264947	C28H28O17	O(C)c(c5)ccc(c5)C(=C4)Oc(c(C4=O)3)cc(cc(O)3)OC(C1OC(O2)C(O)C(O)C(C(C(O)=O)2)O)OC(C(O)=O)C(C1O)O	FL3FABGS0007	14
FL3FABGS0006	Metabolomics	Acacetin 7-neohesperidoside	592.179205732	C28H32O14	O(C)c(c5)ccc(c5)C(=C4)Oc(c3C4=O)cc(cc3O)OC(O2)C(C(C(O)C2CO)O)OC(O1)C(O)C(C(C1C)O)O	FL3FABGS0006	14
FL3FABGS0016	Metabolomics	Acacetin 7-O- [ 2"'-O-rhamnosyl-2"-O-glucosylglucoside	754.232029162	C34H42O19	c(c31)c(OC(C4OC(O6)C(C(C(C6CO)O)O)OC(O5)C(O)C(O)C(C5C)O)OC(C(C4O)O)CO)cc(O)c1C(C=C(O3)c(c2)ccc(OC)c2)=O	FL3FABGS0016	20
FL3FABGS0015	Metabolomics	Acacetin 7-O- [ 6"-O-glucosyl-2"-O- (3"'-acetylrhamnosyl) glucoside	796.242593848	C36H44O20	C(C6OC(C)=O)(C(OC(C6O)OC(C2O)C(Oc(c3)cc(O)c(C(=O)4)c3OC(c(c5)ccc(OC)c5)=C4)OC(C(O)2)COC(C(O)1)OC(CO)C(O)C(O)1)C)O	FL3FABGS0015	21
FL3FABGS0014	Metabolomics	Acacetin 7-O-alpha-L-rhamnopyranoside	430.126382302	C22H22O9	c(c1C(O2)=CC(c(c4O)c(cc(c4)OC(C3O)OC(C(O)C3O)C)2)=O)cc(OC)cc1	FL3FABGS0014	8
FL3FABGS0020	Metabolomics	Acacetin 7-rhamnosyl- (1->2) -glucosyl- (1->2) -glucosyl- (1->2) -glucoside	916.284852592	C40H52O24	C(C1O)(O)C(O)C(C)OC1OC(C7O)C(OC(C7O)CO)OC(C(O)2)C(OC(C(Oc(c4)cc(O)c(C6=O)c(OC(=C6)c(c5)ccc(c5)OC)4)3)C(O)C(O)C(CO)O3)OC(CO)C(O)2	FL3FABGS0020	26
FL3FABGS0012	Metabolomics	Acacetin 7-rhamnosyl- (1->4") [ glucosyl- (1->6") (6"'-acetylsophoroside) ]	958.295417278	C42H54O25	c(O6)(c(C(C=C6c(c7)ccc(c7)OC)=O)5)cc(cc(O)5)OC(O1)C(OC(C4O)OC(COC(C)=O)C(O)C4O)C(C(OC(C(O)3)OC(C(C(O)3)O)C)C1COC(C2O)OC(C(O)C2O)CO)O	FL3FABGS0012	27
FL3FABGS0021	Metabolomics	Acacetin 7-rhamnosyl- (1->6) [ 2"-acetylglucosyl- (1->2) glucoside ]	796.242593848	C36H44O20	C(OC(O6)C(C(O)C(C(C)6)O)O)C(C1O)OC(Oc(c3)cc(O4)c(C(C=C(c(c5)ccc(OC)c5)4)=O)c3O)C(OC(O2)C(OC(C)=O)C(O)C(C2CO)O)C1O	FL3FABGS0021	21
FL3FABGS0005	Metabolomics	Acacetin 7-rutinoside	592.179205732	C28H32O14	O(C)c(c5)ccc(c5)C(O4)=CC(c(c34)c(O)cc(c3)OC(C(O)1)OC(COC(O2)C(C(C(O)C(C)2)O)O)C(O)C(O)1)=O	FL3FABGS0005	14
CHEMBL243664	CHEMBL	ACACETIN, NSC-76061	284.27	C16H12O5	COc1ccc(-c2cc(=O)c3c(O)cc(O)cc3o2)cc1	CHEMBL243664	4
FL3FGCNS0006	Metabolomics	Acerosin, 3',5,7-Trihydroxy-4',6,8-trimethoxyflavone	360.084517488	C18H16O8	O(C(c(c3)cc(O)c(OC)c3)=2)c(c1OC)c(C(=O)C2)c(c(c1O)OC)O	FL3FGCNS0006	7
FL3FCACS0028	Metabolomics	Aciculatin	414.13146768	C22H22O8	C(=C4)(Oc(c(C4=O)3)c(c(cc(O)3)OC)[C@H](C2)O[C@@H](C)[C@@H](O)C(O)2)c(c1)ccc(c1)O	FL3FCACS0028	7
FL2FABGS0006	Metabolomics	Acinoside	594.194855796	C28H34O14	C(O)C(C(O)5)OC(C(O)C(O)5)OC(C(O)4)C(C)OC(C(O)4)Oc(c1)cc(O)c(C(=O)2)c1OC(c(c3)ccc(c3)OC)C2	FL2FABGS0006	14
FL5FABGI0015	Metabolomics	Acuminatoside	984.347452848	C45H60O24	C(=CCc(c5O[C@H](O6)[C@@H](O[C@@H]([C@@H](O)7)OC(CO)[C@@H]([C@H](O)7)O)[C@H]([C@@H](O)C6CO)O)c(c(c(c5)O)1)OC(c(c4)ccc(c4)OC)=C(O[C@@H](O2)[C@@H](O[C@@H](O3)[C@H]([C@H](O)[C@H](O)C3C)O)[C@H](O)[C@@H](C(C)2)O)C(=O)1)(C)C	FL5FABGI0015	27
FL6FUNNI0001	Metabolomics	Acutifolin A, (+) -Acutifolin A	326.151809192	C20H22O4	O=C(C12O)C(CC=C(C)C)(C(c(c3)ccc(O)c3)CC2)C(C=C1)=O	FL6FUNNI0001	5
FL1DA9NR0007	Metabolomics	Adunctin A	408.230059512	C26H32O4	CC(C)[C@@](Oc(c3)c(c(cc(OC)3)O)C(=O)CCc(c2)cccc2)(C1)C=CC(C1)C	FL1DA9NR0007	9
FL1DA9NR0008	Metabolomics	Adunctin B	406.214409448	C26H30O4	c(c4)c(ccc4)CCC(=O)c(c31)c(O)cc(OC)c([C@@]([H])([C@](O3)(C)2)C[C@@H](C(C)C)C=C2)1	FL1DA9NR0008	7
FL1DA9NR0009	Metabolomics	Adunctin C	406.214409448	C26H30O4	O(c21)[C@](C4)(C=C[C@@H](C4)C(C)C)Cc(c(OC)cc(O)c2C(CCc(c3)cccc3)=O)1	FL1DA9NR0009	7
FL1DA9NR0010	Metabolomics	Adunctin D	406.214409448	C26H30O4	O(c21)[C@](C4)(C=C[C@H](C4)C(C)C)Cc(c(OC)cc(O)c2C(CCc(c3)cccc3)=O)1	FL1DA9NR0010	7
FL1DA9NR0011	Metabolomics	Adunctin E	424.224974134	C26H32O5	c(c23)(c(cc(c2C([H])(C4C(C)C)C(C(C)(O)CC4)([H])O3)OC)O)C(CCc(c1)cccc1)=O	FL1DA9NR0011	8
FL3FA9GS0002	Metabolomics	Aequinetin	416.110732238	C21H20O9	C(=C3)(c(c4)cccc4)Oc(c2C(=O)3)cc(cc(O)2)OC(O1)C(O)C(O)C(O)C1CO	FL3FA9GS0002	9
FL2F1ACS0001	Metabolomics	Aervanone	418.126382302	C21H22O9	c(c4)(c(c(c(c4)3)OC(CC(=O)3)c(c2)ccc(O)c2)C(C(O)1)OC(CO)C(O)C1O)O	FL2F1ACS0001	9
FLIA2AGS0006	Metabolomics	Afrormosin 7-O- (6"-malonylglucoside)	546.137340918	C26H26O13	[C@H](O)([C@H](Oc(c(OC)4)cc(O2)c(c4)C(=O)C(c(c3)ccc(OC)c3)=C2)1)[C@H]([C@@H](O)C(COC(=O)CC(O)=O)O1)O	FLIA2AGS0006	13
FLIA2AGS0005	Metabolomics	Afrormosin 7-O-laminaribioside	622.189770418	C29H34O15	[C@@H]([C@@H]1O)(O[C@@H]([C@H]5O)OC([C@@H]([C@H](O)5)O)CO)[C@H](C(O[C@H]1Oc(c4)c(cc(c34)C(=O)C(=CO3)c(c2)ccc(c2)OC)OC)CO)O	FLIA2AGS0005	16
FL63AANS0001	Metabolomics	Afzelechin	274.084123558	C15H14O5	Oc(c3)ccc(c3)C([H])(O1)C([H])(O)Cc(c(O)2)c(cc(O)c2)1	FL63AANS0001	5
FL7AFAGL0003	Metabolomics	Afzelechin (4alpha-8) peralgonidin 3-O-beta-glucopyranoside, 2- (4-Hydroxyphenyl) -3- (beta-D-glucopyranosyloxy) -5,7-dihydroxy-8- [ [ (2R) -2alpha- (4-hydroxyphenyl) -3beta,5,7-trihydroxy-3,4-dihydro-2H-1-benzopyran] -4alpha-yl] -1-benzopyrylium	705.181945386	C36H33O15	C(Oc(c3)c([o+1]c(c(C([H])(c56)C(C([H])(c(c7)ccc(c7)O)Oc(cc(cc(O)6)O)5)([H])O)4)c(c(O)cc(O)4)3)c(c2)ccc(O)c2)(O1)C(C(C(C1CO)O)O)O	FL7AFAGL0003	17
FL63AAGS0005	Metabolomics	Afzelechin 3-O-alpha-L-rhamnopyranoside	420.142032366	C21H24O9	c(c4)c(ccc(O)4)C(C(OC(O3)C(O)C(O)C(O)C(C)3)1)Oc(c2)c(c(cc(O)2)O)C1	FL63AAGS0005	9
FL63AAGS0008	Metabolomics	Afzelechin 4'-O-beta-D-glucopyranoside	436.136946988	C21H24O10	c(c(O)4)c(c(c(c4)3)CC(C(O3)c(c1)ccc(OC(O2)C(O)C(O)C(O)C2CO)c1)O)O	FL63AAGS0008	11
FL63BBNS0001	Metabolomics	Afzelechin 5,4'-dimethyl ether	302.115423686	C17H18O5	COc(c3)ccc(c3)C(O1)C(O)Cc(c(OC)2)c(cc(O)c2)1	FL63BBNS0001	5
FL63AAGS0007	Metabolomics	Afzelechin 7-O-beta-D-apiofuranoside	406.126382302	C20H22O9	C(O)C(C1O)(COC1Oc(c4)cc(c3c4O)OC(C(O)C3)c(c2)ccc(O)c2)O	FL63AAGS0007	10
FL5FAAGS0005	Metabolomics	Afzelin	432.10564686	C21H20O10	C(C(=O)3)(=C(Oc(c4)c3c(cc(O)4)O)c(c2)ccc(O)c2)OC(O1)C(O)C(O)C(O)C(C)1	FL5FAAGS0005	9
FL2FEGNS0002	Metabolomics	Agamanone	360.084517488	C18H16O8	c(c1OC)(O)cc(O2)c(C(=O)CC2c(c4)cc(c(c(OC)4)3)OCO3)c1O	FL2FEGNS0002	5
FL3FECNS0022	Metabolomics	Ageconyflavone A, 3',4'-Methylenedioxy-5,6,7-trimethoxyflavone	356.089602866	C19H16O7	c(c1OC)c(O2)c(C(=O)C=C2c(c4)cc(c3c4)OCO3)c(c1OC)OC	FL3FECNS0022	4
FL3FECNS0021	Metabolomics	Ageconyflavone B, 5,6,7,3'-Tetramethoxy-4'-hydroxyflavone	358.10525293	C19H18O7	c(c1OC)c(O2)c(C(=O)C=C2c(c3)cc(OC)c(O)c3)c(c1OC)OC	FL3FECNS0021	6
FL3FEGNS0014	Metabolomics	Ageconyflavone C, 4'-Hydroxy-5,6,7,3',5'-pentamethoxyflavone	388.115817616	C20H20O8	c(C(=O)1)(c3OC)c(cc(c3OC)OC)OC(c(c2)cc(OC)c(O)c2OC)=C1	FL3FEGNS0014	7
FL2FEGNS0001	Metabolomics	Agecorynin A	388.115817616	C20H20O8	c(C(=O)1)(c4OC)c(cc(c4OC)OC)OC(c(c2)cc(O3)c(OC3)c2OC)C1	FL2FEGNS0001	5
FL2FGGNS0001	Metabolomics	Agecorynin B	418.126382302	C21H22O9	COc(c12)cc(C(O4)CC(c(c43)c(OC)c(c(c(OC)3)OC)OC)=O)cc(OCO2)1	FL2FGGNS0001	6
FL3FGLNS0005	Metabolomics	Agecorynin C	432.142032366	C22H24O9	c(C(=O)1)(c(OC)3)c(c(OC)c(OC)c(OC)3)OC(c(c2)c(cc(OC)c2OC)OC)=C1	FL3FGLNS0005	8
FL3FGLNS0002	Metabolomics	Agecorynin D	390.095082174	C19H18O9	c(c(C(O2)=CC(c(c3O)c2c(c(c3OC)OC)OC)=O)1)(O)cc(O)c(OC)c1	FL3FGLNS0002	8
FL2FECNS0007	Metabolomics	Agecorynin E	360.120902994	C19H20O7	c(c1OC)c(O2)c(C(=O)CC2c(c3)cc(OC)c(O)c3)c(c1OC)OC	FL2FECNS0007	6
FL3FELNS0008	Metabolomics	Agecorynin F	418.126382302	C21H22O9	COc(c3OC)cc(c2c3O)OC(=CC(=O)2)c(c1OC)cc(c(c1OC)OC)OC	FL3FELNS0008	8
FL3FELNS0009	Metabolomics	Agecorynin G	418.126382302	C21H22O9	COc(c3OC)cc(c(c3O)OC)C(=C2)Oc(c(C(=O)2)1)cc(c(c1OC)OC)OC	FL3FELNS0009	8
FL3FGLNS0008	Metabolomics	Agehoustin A	462.152597052	C23H26O10	c(C2=O)(c(OC)3)c(c(OC)c(OC)c(OC)3)OC(=C2)c(c1)c(OC)c(OC)c(OC)c(OC)1	FL3FGLNS0008	9
FL3FELNS0006	Metabolomics	Agehoustin B	432.142032366	C22H24O9	O(C)c(c3OC)cc(c(c(OC)3)1)OC(c(c2)c(OC)c(OC)c(OC)c(OC)2)=CC(=O)1	FL3FELNS0006	8
FL3FGLNS0007	Metabolomics	Agehoustin C	448.136946988	C22H24O10	c(C2=O)(c(OC)3)c(c(OC)c(OC)c(OC)3)OC(=C2)c(c1OC)cc(c(OC)c(O)1)OC	FL3FGLNS0007	9
FL3FGLNS0006	Metabolomics	Agehoustin D	434.121296924	C21H22O10	COc(c3OC)cc(c(c3O)OC)C(O2)=CC(c(c21)c(c(c(c(OC)1)OC)OC)O)=O	FL3FGLNS0006	9
FL3FGLNS0004	Metabolomics	Agehoustin E	418.126382302	C21H22O9	COc(c1)c(C(O3)=CC(c(c32)c(c(c(c(OC)2)OC)OC)O)=O)cc(OC)c1OC	FL3FGLNS0004	8
FL3FGLNS0003	Metabolomics	Agehoustin F	404.110732238	C20H20O9	O(C)c(c31)c(c(c(c(C(=O)C=C(O3)c(c2)c(cc(OC)c2OC)O)1)O)OC)OC	FL3FGLNS0003	8
FL3FELNS0004	Metabolomics	Agehoustin G	388.115817616	C20H20O8	COc(c3OC)cc(c1c3O)OC(c(c2OC)cc(OC)c(c2)OC)=CC(=O)1	FL3FELNS0004	7
FL1CECNS0002	Metabolomics	Agestricin A	344.089602866	C18H16O7	c(c3O)(OC)cc(c(c3OC)C(=O)C=Cc(c1)cc(O2)c(OC2)c1)O	FL1CECNS0002	7
FL2FECNS0004	Metabolomics	Agestricin B	344.089602866	C18H16O7	c(c41)(OCO4)ccc(C(O2)CC(c(c3OC)c2cc(c3O)OC)=O)c1	FL2FECNS0004	4
FL2FECNS0003	Metabolomics	Agestricin C	360.120902994	C19H20O7	O(C(c(c3)cc(OC)c(OC)c3)2)c(c(C(=O)C2)1)cc(c(c1OC)O)OC	FL2FECNS0003	6
FL2FECNS0002	Metabolomics	Agestricin D	346.10525293	C18H18O7	O(C(c(c3)cc(OC)c(O)c3)2)c(c(C(=O)C2)1)cc(c(c1OC)O)OC	FL2FECNS0002	6
FL2FE9NI0001	Metabolomics	Agrandol	354.146723814	C21H22O5	COc(c(O)3)c(c(c(c(CC=C(C)C)3)1)C(=O)CC(c(c2)cccc2)O1)O	FL2FE9NI0001	6
FL5FAAGA0027	Metabolomics	Alangiflavoside, Mauritianin 7-O-beta-D-glucopyranoside, Kaempferol 3-rhamnosyl- (1->2) [ rhamnosyl- (1->6) -galactoside ] -7-glucoside	902.269202528	C39H50O24	C(C1Oc(c7)cc(c(c7O)5)OC(c(c6)ccc(c6)O)=C(C(=O)5)OC(C3OC(C(O)4)OC(C)C(O)C4O)OC(C(C3O)O)COC(C2O)OC(C(C2O)O)C)(O)C(O)C(O)C(CO)O1	FL5FAAGA0027	25
FL7AADGL0016	Metabolomics	Alatanin 2	831.234768816	C39H43O20	C(C(O)1)([C@H]([C@H](O[C@@H](OC[C@@H](O3)[C@@H](C(C(O)[C@@H]3Oc(c6)c([o+1]c(c65)cc(cc5O)O)c(c4)cc(c(c4)O)OC)O)OC(C=Cc(c2)cc(c(c(OC)2)O)OC)=O)1)CO)O)O	FL7AADGL0016	24
FL3FALNI0002	Metabolomics	Albanin A	354.110338308	C20H18O6	c(c(O)1)c(O)ccc1C(O3)=C(CC=C(C)C)C(=O)c(c32)c(cc(O)c2)O	FL3FALNI0002	7
FL3FALNI0005	Metabolomics	Albanin E	422.172938564	C25H26O6	C(c(c3)c(O)cc(O)c3)(=C2)Oc(c1)c(C2=O)c(c(c1O)CC=C(C)CCC=C(C)C)O	FL3FALNI0005	10
FLIA2ANS0006	Metabolomics	Alfalone	298.084123558	C17H14O5	COc(c3)ccc(c3)C(=C2)C(=O)c(c1)c(O2)cc(OC)c(O)1	FLIA2ANS0006	4
FL2FAEGS0007	Metabolomics	Alhagidin	772.242593848	C34H44O20	O(C1OCC(C(O)5)OC(C(OC(C6O)OC(CO)C(O)C6O)C5O)Oc(c4)cc(c3c(O)4)OC(CC3=O)c(c2)cc(c(c2)OC)O)C(C)C(C(C(O)1)O)O	FL2FAEGS0007	21
FL2FBAGS0002	Metabolomics	Alhagitin	448.136946988	C22H24O10	c(c4O)c(O1)c(c(c4)OC)C(CC1c(c2)ccc(OC(C(O)3)OC(CO)C(O)C3O)c2)=O	FL2FBAGS0002	10
FL5FEANI0003	Metabolomics	Aliarin	416.147117744	C22H24O8	O(C)C(=C(c(c3)cc(c(O)c3)CCC(C)(C)O)2)C(=O)c(c(O2)1)c(c(OC)c(c1)O)O	FL5FEANI0003	10
FL5FEANI0005	Metabolomics	Aliarin 4'-methyl ether	430.162767808	C23H26O8	O(C)C(=C2c(c3)cc(CCC(C)(C)O)c(OC)c3)C(=O)c(c(O2)1)c(c(OC)c(c1)O)O	FL5FEANI0005	10
FL3FCACS0007	Metabolomics	Almeidein	548.152990982	C26H28O13	C(O1)C(C(C(O)C1c(c3O)c(OC)c(c(O4)c(C(=O)C=C4c(c5)ccc(O)c5)3)C(O2)C(O)C(C(O)C2)O)O)O	FL3FCACS0007	12
FL3FG9NS0003	Metabolomics	Alnetin	328.094688244	C18H16O6	O(C=2c(c3)cccc3)c(c1OC)c(C(=O)C2)c(c(c1OC)OC)O	FL3FG9NS0003	5
FL5FE9NS0002	Metabolomics	Alnusin, 6-Methoxygalangin, 3,5,7-Trihydroxy-6-methoxyflavone	300.063388116	C16H12O6	COc(c(O)3)c(O)c(C(=O)1)c(c3)OC(c(c2)cccc2)=C(O)1	FL5FE9NS0002	5
FL5FE9NS0008	Metabolomics	Alnustin	328.094688244	C18H16O6	c(c3OC)c(O1)c(c(c3OC)O)C(C(=C(c(c2)cccc2)1)OC)=O	FL5FE9NS0008	5
FL4DE9NS0001	Metabolomics	Alnustinol	302.07903818	C16H14O6	COc(c(O)3)c(O)c(C(=O)1)c(c3)O[C@H](c(c2)cccc2)[C@@H](O)1	FL4DE9NS0001	5
FL2F1LNI0004	Metabolomics	Alopecurone G	422.20932407	C26H30O5	O(c(c1C(O3)CC(=O)c(c23)ccc(c2CC(C(C)=C)CC=C(C)C)O)cc(cc1)O)C	FL2F1LNI0004	9
FL1DHXNI0002	Metabolomics	alpha,4,2'-Trihydroxy-4-O-geranyldihydrochalcone	396.193674006	C24H28O5	c(c2)c(ccc2O)CC(C(=O)c(c(O)1)ccc(c1)OCC=C(C)CC=C(C)C)O	FL1DHXNI0002	12
FL1DBANI0001	Metabolomics	alpha,beta-Dihydroxanthohumol	356.162373878	C21H24O5	COc(c2)c(c(c(CC=C(C)C)c(O)2)O)C(=O)CCc(c1)ccc(O)c1	FL1DBANI0001	10
FL2FA9NS0002	Metabolomics	Alpinetin, 5-O-Methylpinocembrin, 5-Methoxy-7-hydroxyflavanone, 7-Hydroxy-5-methoxyflavanone	270.089208936	C16H14O4	COc(c3)c(C(=O)2)c(cc(O)3)OC(C2)c(c1)cccc1	FL2FA9NS0002	3
FL4DA9NS0004	Metabolomics	Alpinone	286.084123558	C16H14O5	COc(c3)cc(O1)c(c(O)3)C(=O)[C@H](O)[C@H]1c(c2)cccc2	FL4DA9NS0004	4
FLIAAANP0002	Metabolomics	Alpinumisoflavone	336.099773622	C20H16O5	c(C3=O)(c2O)c(OC=C3c(c4)ccc(O)c4)cc(c12)OC(C=C1)(C)C	FLIAAANP0002	3
FL3FADCS0003	Metabolomics	Alternanthin	430.126382302	C22H22O9	c(c4O)(cc(cc4)C(=C3)Oc(c(C3=O)1)cc(c([C@H](C2)O[C@H](C)[C@@H](O)C(O)2)c(O)1)O)OC	FL3FADCS0003	8
FL3FF8NS0012	Metabolomics	Altisin	358.10525293	C19H18O7	c(c1C(O2)=CC(c(c(O)3)c2c(c(OC)c3)OC)=O)(OC)cccc1OC	FL3FF8NS0012	6
CHEMBL428690	CHEMBL	ALVOCIDIB, FLAVOPIRIDOL, Flavopiridol, HL 275, HMR 1275, L 86 8275, L-868275, MDL-107826A, NSC-649890	401.85	C21H20ClNO5	CN1CC[C@H](c2c(O)cc(O)c3c(=O)cc(-c4ccccc4Cl)oc23)[C@H](O)C1	CHEMBL428690	5
FL2FA9NS0009	Metabolomics	Alysifolinone	302.07903818	C16H14O6	COc(c3)cc(cc(O)3)C(C1)Oc(c2)c(c(O)cc(O)2)C(=O)1	FL2FA9NS0009	5
FL1BAJNS0001	Metabolomics	Amaronol B	334.068867424	C16H14O8	COc(c(O)3)c(O)cc(c3)CC(O)(O1)C(=O)c(c(O)2)c(cc(O)c2)1	FL1BAJNS0001	8
FLICUNNS0001	Metabolomics	Ambanol	340.094688244	C19H16O6	c(c45)c(c(OC)cc4OCO5)C(C3O)COc(c32)cc(c1c2)occ1	FLICUNNS0001	3
FLIAAAGS0010	Metabolomics	Ambocin, Genistein 7-O-apiosyl- (1->6) -glucoside	564.147905604	C26H28O14	C(C1OCC(O2)C(O)C(C(O)C2Oc(c5)cc(O)c(c53)C(C(c(c4)ccc(c4)O)=CO3)=O)O)(C(CO)(CO1)O)O	FLIAAAGS0010	15
FL1AUNGS0002	Metabolomics	Ambofuracin	548.189376488	C27H32O12	c(c34)(ccc(c4)O)[C@@H]([C@H](O3)Cc(c2)ccc(O)c2)OC([C@H]1OC)C(O)[C@@H]([C@H](COC(CCC(=O)OC)=O)O1)O	FL1AUNGS0002	16
FLII1ANI0001	Metabolomics	Ambofuranol	354.146723814	C21H22O5	O(C)c(c23)c(oc(cc(O)c(c3)CC=C(C)C)2)c(c1)c(cc(OC)c1)O	FLII1ANI0001	7
FLID1CNF0002	Metabolomics	Ambonane	324.099773622	C19H16O5	c(c45)c(c1cc4occ5)C(O3)C(c(c32)ccc(c2OC)OC)CO1	FLID1CNF0002	2
FLIA1AGS0010	Metabolomics	Ambonin, Daidzein 7-O-apiosyl- (1->6) -glucoside	548.152990982	C26H28O13	C(C1OCC(O2)C(C(O)C(O)C2Oc(c3)cc(O5)c(C(=O)C(=C5)c(c4)ccc(O)c4)c3)O)(C(CO)(CO1)O)O	FLIA1AGS0010	14
FLIB1LNF0004	Metabolomics	Ambonone	354.110338308	C20H18O6	COc(c1)c(C(C(=O)2)COc(c3)c2cc(c4)c(oc4)3)cc(OC)c1OC	FLIB1LNF0004	4
FL1C1LNI0003	Metabolomics	Ammothamnidin	408.193674006	C25H28O5	C(c(c(O)2)c(c(cc2)C(=O)C=Cc(c1)c(O)cc(c1)O)O)C(C(C)=C)CC=C(C)C	FL1C1LNI0003	12
FL2FCDNI0001	Metabolomics	Amoradinin	452.219888756	C27H32O6	O(c(c1O)cc(C(O3)CC(c(c32)c(c(c(OC)c2CC=C(C)C)CC=C(C)C)O)=O)cc1)C	FL2FCDNI0001	9
FL2FADNP0001	Metabolomics	Amoricin	504.251188884	C31H36O6	O(C(c(c4)cc(CC=C(C)C)c(c4OC)O)3)c(c2CC=C(C)C)c(C(=O)C3)c(c(c21)C=CC(O1)(C)C)O	FL2FADNP0001	8
FL2FAANI0009	Metabolomics	Amorilin	476.256274262	C30H36O5	C(Cc(c1O)c(c(c(O2)c1C(=O)CC2c(c3)cc(CC=C(C)C)c(c3)O)CC=C(C)C)O)=C(C)C	FL2FAANI0009	10
FL2FACNP0005	Metabolomics	Amorin	488.219888756	C30H32O6	c(C=1)(c2)c(c(O)cc2C(O3)CC(=O)c(c4O)c(c(CC=C(C)C)c(O5)c(C=CC5(C)C)4)3)OC(C)(C)C1	FL2FACNP0005	5
FL2FACNP0002	Metabolomics	Amorinin	490.23553882	C30H34O6	CC(C)=CCc(c1O)c(O2)c(C(=O)CC(c(c4)cc(c(c4O)3)C=CC(C)(C)O3)2)c(c(CC=C(C)C)1)O	FL2FACNP0002	8
FL2FADNI0002	Metabolomics	Amoritin	506.266838948	C31H38O6	CC(C)=CCc(c3O)c(O1)c(c(c(CC=C(C)C)3)O)C(CC1c(c2)cc(c(c(CC=C(C)C)2)O)OC)=O	FL2FADNI0002	11
FLIF1LGF0001	Metabolomics	Amorphigenin O-glucoside	572.189376488	C29H32O12	C(O)C(O1)[C@@H]([C@H](O)[C@H](O)[C@@H]1OCC(C(O6)Cc(c65)c(c2cc5)OC(C3)C(c(c4)c(cc(OC)c4OC)O3)C2=O)=C)O	FLIF1LGF0001	11
FLIF1LNF0006	Metabolomics	Amorphigenin, 8'-Hydroxyrotenone	410.136553058	C23H22O7	c(c51)c(c(OC)cc(OCC(C25)Oc(c43)c(ccc(OC(C4)C(CO)=C)3)C(=O)2)1)OC	FLIF1LNF0006	5
FLIF1LNF0009	Metabolomics	Amorphigenol	428.147117744	C23H24O8	c(c51)c(c(OC)cc(OCC(C45)Oc(c2C(=O)4)c(C3)c(OC(C(C)(O)CO)3)cc2)1)OC	FLIF1LNF0009	6
FLIF1LGF0004	Metabolomics	Amorphigenol O-glucoside	590.199941174	C29H34O13	[C@H](O6)([C@@H](O)[C@@H](O)[C@H](C6CO)O)OC(C(O1)Cc(c25)c1ccc(C(C(C(O5)3)c(c4)c(cc(OC)c4OC)OC3)=O)2)(CO)C	FLIF1LGF0004	12
FLIF1LGF0002	Metabolomics	Amorphin, Fruticin, Frutitsin, Amorphigenin O-vicianoside	704.231635232	C34H40O16	c(O5)(c(CC(C(COC(C7O)OC(C(O)C7O)COC(O6)C(C(O)C(C6)O)O)=C)5)1)ccc(C(=O)2)c(OC(C4)C2c(c3)c(O4)cc(c3OC)OC)1	FLIF1LGF0002	15
FLIF1LGF0005	Metabolomics	Amorphol, Amorphigenol O-vicianoside	722.242199918	C34H42O17	O(C75)c(c(C(=O)C(c(c(OC7)6)cc(c(OC)c6)OC)5)1)c(C2)c(OC(C(C)(CO)OC(C(O)3)OC(COC(O4)C(O)C(O)C(O)C4)C(C3O)O)2)cc1	FLIF1LGF0005	16
FLIFWYNF0002	Metabolomics	Amorpholone	408.120902994	C23H20O7	c(c5)(OC)c(cc(c54)OC(O)C(=C34)Oc(c12)c(C3=O)ccc1OC(C(C)=C)C2)OC	FLIFWYNF0002	4
FL4DAHGS0001	Metabolomics	Ampelopsin 3'-methyl ether 4'-rhamnoside	480.126776232	C22H24O12	O(C)c(c2)c(c(cc(C(C3O)Oc(c4)c(c(O)cc4O)C3=O)2)O)OC(O1)C(C(C(O)C1C)O)O	FL4DAHGS0001	11
FL5FAAGI0015	Metabolomics	Amurensin	534.173726424	C26H30O12	C(Cc(c(O[C@@H]([C@H]4O)OC(CO)[C@H](O)[C@@H]4O)3)c(c(c(O)c3)1)OC(c(c2)ccc(O)c2)=C(O)C1=O)C(C)(C)O	FL5FAAGI0015	15
FL4DAEGS0001	Metabolomics	Anacheiloside	626.18468504	C28H34O16	O(C(C4=O)C(Oc(c5)c4c(cc5O)O)c(c3)ccc(OC)c(O)3)C(O1)C(O)C(O)C(C1COC(O2)C(C(C(O)C(C)2)O)O)O	FL4DAEGS0001	16
FL1CA8GS0001	Metabolomics	Androechin	448.136946988	C22H24O10	C(C(=O)c(c2OC(C(O)3)OC(CO)C(C3O)O)c(cc(c2)OC)O)=Cc(c1O)cccc1	FL1CA8GS0001	13
FL2FF9GS0003	Metabolomics	Andrographidin A	462.152597052	C23H26O10	c(c(OC)3)c(O[C@@H]([C@@H](O)4)OC(CO)[C@@H]([C@@H]4O)O)c(C2=O)c(c3OC)OC(C2)c(c1)cccc1	FL2FF9GS0003	10
FL3FF8NS0015	Metabolomics	Andrographin, 2'-O-Methylskullcapflavone I, Skullcapflavone I 2'-methyl ether, 5-Hydroxy-2',7,8-trimethoxyflavone	328.094688244	C18H16O6	O(C(c(c3)c(OC)ccc3)=1)c(c2OC)c(c(O)cc2OC)C(=O)C1	FL3FF8NS0015	5
FLIJ1ANS0001	Metabolomics	Angolensin	272.104859	C16H16O4	COc(c2)ccc(c2)C(C)C(=O)c(c1)c(O)cc(O)c1	FLIJ1ANS0001	6
FL1DA9NM0005	Metabolomics	Angoletin	300.136159128	C18H20O4	c(c2C)(c(c(c(c2O)C(=O)CCc(c1)cccc1)OC)C)O	FL1DA9NM0005	7
FL1DA9NC0005	Metabolomics	Angoluvarin	484.188588628	C30H28O6	c(c4)(cccc4)CCC(=O)c(c(O)1)c(cc(O)c1Cc(c2O)cc(Cc(c3O)cccc3)cc2)OC	FL1DA9NC0005	13
FL2FCANM0001	Metabolomics	Angophorol	314.115423686	C18H18O5	c(C(O2)CC(c(c3O)c2c(c(c3C)OC)C)=O)(c1)ccc(O)c1	FL2FCANM0001	4
FL1C1ANP0011	Metabolomics	Angusticornin A	406.178023942	C25H26O5	Oc(c3CC(C(C)=C)O)ccc(c3O)C(=O)C=Cc(c1)ccc(O2)c1C=CC2(C)C	FL1C1ANP0011	9
FL1C1ANI0021	Metabolomics	Angusticornin B	424.188588628	C25H28O6	C(O)(Cc(c1O)cc(C=CC(c(c(O)2)cc(CC(O)C(C)=C)c(c2)O)=O)cc1)C(C)=C	FL1C1ANI0021	14
FLIAALNI0006	Metabolomics	Angustone A	422.172938564	C25H26O6	c(c13)c(c(c(c(C(C(=CO3)c(c2)c(c(c(c2)O)CC=C(C)C)O)=O)1)O)CC=C(C)C)O	FLIAALNI0006	9
FLIAALNP0015	Metabolomics	Angustone B	420.1572885	C25H24O6	c(c14)c(c(c(O)c1C(C(=CO4)c(c(O)2)ccc(O3)c(C=CC(C)(C)3)2)=O)CC=C(C)C)O	FLIAALNP0015	6
FLIAALNP0017	Metabolomics	Angustone C	420.1572885	C25H24O6	c(O)(c43)c(c2cc(OC(C=C4)(C)C)3)C(=O)C(=CO2)c(c1)c(c(c(c1)O)CC=C(C)C)O	FLIAALNP0017	6
FL1DA9NC0004	Metabolomics	Anguvetin	392.162373878	C24H24O5	Oc(c3)c(ccc3)Cc(c1O)c(O)c(c(c1C(=O)CCc(c2)cccc2)OC)C	FL1DA9NC0004	10
FLIDWXNS0001	Metabolomics	Anhydroglycinol	254.057908808	C15H10O4	Oc(c4)cc(O3)c(c4)c(o1)c(C3)c(c2)c(cc(O)c2)1	FLIDWXNS0001	2
FL5FABGI0022	Metabolomics	Anhydroicaritin 3- (6"'-acetylgalactosyl) (1->3) -rhamnoside-7-glucoside	880.300108726	C41H52O21	C(C1O)(O)C(O)C(Oc(c2)c(CC=C(C)C)c(O5)c(C(=O)C(=C(c(c6)ccc(c6)OC)5)OC(C(O)3)OC(C(O)C3OC(C4O)OC(COC(C)=O)C(O)C4O)C)c(O)2)OC1CO	FL5FABGI0022	24
FL5FABGI0010	Metabolomics	Anhydroicaritin 3-galactosyl- (1->3) -rhamnoside-7-glucoside	838.28954404	C39H50O20	O(c(c6)ccc(c6)C(O5)=C(C(c(c53)c(cc(OC(O4)C(O)C(O)C(O)C(CO)4)c3CC=C(C)C)O)=O)OC(O1)C(O)C(OC(C2O)OC(C(O)C2O)CO)C(C1C)O)C	FL5FABGI0010	23
FL5FABGI0005	Metabolomics	Anhydroicaritin 3-rhamnosyl- (1->2) -rhamnoside	660.241805988	C33H40O14	c(c1OC)cc(C(=C(OC(O4)C(OC(C(O)5)OC(C(O)C5O)C)C(C(O)C4C)O)2)Oc(c3CC=C(C)C)c(c(O)cc3O)C(=O)2)cc1	FL5FABGI0005	15
FL5FABGI0006	Metabolomics	Anhydroicaritin 3,7-diglucoside	692.231635232	C33H40O16	O(C(C5O)OC(C(O)C5O)CO)c(c4CC=C(C)C)cc(c(c14)C(=O)C(OC(C3O)OC(C(C(O)3)O)CO)=C(c(c2)ccc(c2)OC)O1)O	FL5FABGI0006	19
FLIDWXNS0003	Metabolomics	Anhydropisatin, Flemichapparin B, 6a,11a-Dehydropterocarpin	296.068473494	C17H12O5	COc(c5)cc(O4)c(c5)c(o1)c(C4)c(c2)c(cc(O3)c(OC3)2)1	FLIDWXNS0003	1
FLIDWXNP0001	Metabolomics	Anhydrotuberosin	320.104859	C20H16O4	c(c35)(c(oc3c(c4OC5)ccc(O)c4)1)cc(C=2)c(OC(C2)(C)C)c1	FLIDWXNP0001	1
FLIDWXNS0002	Metabolomics	Anhydrovariabilin	282.089208936	C17H14O4	COc(c4)cc(O3)c(c4)c(o1)c(C3)c(c2)c(cc(OC)c2)1	FLIDWXNS0002	2
FL1C1ANI0032	Metabolomics	Anthyllin	408.193674006	C25H28O5	c(c2)(ccc(c2O)C(=O)C=Cc(c1)cc(c(O)c(CC=C(C)C)1)CC(O)C(C)=C)O	FL1C1ANI0032	12
FL1C1ANP0013	Metabolomics	Anthyllisone	390.18310932	C25H26O4	CC(C)=CCc(c23)cc(cc2C=CC(C)(C)O3)C=CC(=O)c(c1O)ccc(c1)O	FL1C1ANP0013	7
FL1CAENI0002	Metabolomics	Antiarone C	438.204238692	C26H30O6	c(c1C(C=Cc(c2CC=C(C)C)ccc(c2O)OC)=O)(O)c(CC=C(C)C)c(cc(O)1)O	FL1CAENI0002	12
FL1CADNI0001	Metabolomics	Antiarone D	438.204238692	C26H30O6	c(c1C(=O)C=Cc(c2)c(CC=C(C)C)c(OC)c(c2)O)(O)c(CC=C(C)C)c(cc(O)1)O	FL1CADNI0001	12
FL1CAENI0001	Metabolomics	Antiarone E	438.204238692	C26H30O6	c(c(C=CC(=O)c(c2O)c(cc(c2)O)O)1)(c(O)c(c(CC=C(C)C)c1)OC)CC=C(C)C	FL1CAENI0001	12
FL1CAENR0001	Metabolomics	Antiarone J	456.214803378	C26H32O7	CC(C)(O)C(C1)C(CC(=O)c(c(O)3)c(O)cc(c3)O)(c(c2)c(c(c(OC)c(CC=C(C)C)2)O)1)[H]	FL1CAENR0001	12
FL1CAFNR0001	Metabolomics	Antiarone K	402.167853186	C22H26O7	C(C)(C)(O)[C@H](C1)[C@@](CC(=O)c(c3O)c(cc(c3)O)O)([H])c(c2)c(c(OC)c(c2)OC)1	FL1CAFNR0001	10
FLNAA9NP0004	Metabolomics	Apetalolide	416.162373878	C26H24O5	C(O4)(=O)C=C(c(c43)c(c(C(=O)C(C)=CC)c(c23)OC(C=C2)(C)C)OC)c(c1)cccc1	FLNAA9NP0004	4
FL64AANS0001	Metabolomics	Apiferol, Apiforol, Leucoapigeninidin	274.084123558	C15H14O5	Oc(c3)ccc(c3)C(C1)Oc(c2)c(c(O)cc(O)2)C(O)1	FL64AANS0001	5
FL6FAANS0001	Metabolomics	Apigeniflavan	258.089208936	C15H14O4	Oc(c3)ccc(c3)C(C2)Oc(c1)c(C2)c(O)cc(O)1	FL6FAANS0001	4
FL6FAAGS0001	Metabolomics	Apigeniflavan 5-O-xyloside	390.13146768	C20H22O8	C(O1)(Oc(c4)c(c(cc(O)4)3)CCC(O3)c(c2)ccc(O)c2)C(O)C(C(O)C1)O	FL6FAAGS0001	8
FL3FAANS0001	Metabolomics	Apigenin	270.05282343	C15H10O5	Oc(c3)ccc(c3)C(=C1)Oc(c2)c(c(O)cc(O)2)C(=O)1	FL3FAANS0001	4
FL3FAAGS0071	Metabolomics	Apigenin 4'- (2"-feruloylglucuronosyl) - (1->2) -glucuronide	798.164343528	C37H34O20	c(O2)(c1)c(C(=O)C=C2c(c3)ccc(OC(C4OC(O6)C(C(O)C(C6C(O)=O)O)OC(=O)C=Cc(c5)ccc(O)c(OC)5)OC(C(O)=O)C(C4O)O)c3)c(cc(O)1)O	FL3FAAGS0071	19
FL3FAAGS0014	Metabolomics	Apigenin 4'-glucoside	432.10564686	C21H20O10	c(c1C(=C3)Oc(c4)c(c(cc(O)4)O)C(=O)3)cc(OC(O2)C(O)C(O)C(O)C2CO)cc1	FL3FAAGS0014	10
FL3FAAGS0015	Metabolomics	Apigenin 4'-glucuronide	446.084911418	C21H18O11	C(C(Oc(c4)ccc(c4)C(=C2)Oc(c3)c(c(cc(O)3)O)C(=O)2)1)(O)C(O)C(C(C(O)=O)O1)O	FL3FAAGS0015	9
FL3FAAGS0038	Metabolomics	Apigenin 5- (6"-malonylglucoside)	518.10604079	C24H22O13	O=C(CC(O)=O)OCC(C(O)4)OC(C(C(O)4)O)Oc(c12)cc(O)cc1OC(c(c3)ccc(c3)O)=CC2=O	FL3FAAGS0038	13
FL3FAAGS0005	Metabolomics	Apigenin 5-galactoside	432.10564686	C21H20O10	C(C1Oc(c4)c(C(=O)3)c(cc(O)4)OC(=C3)c(c2)ccc(O)c2)(O)C(O)C(O)C(O1)CO	FL3FAAGS0005	10
FL3FAAGS0004	Metabolomics	Apigenin 5-glucoside	432.10564686	C21H20O10	[C@@H]([C@@H]1Oc(c4)c(C(=O)3)c(cc(O)4)OC(=C3)c(c2)ccc(O)c2)(O)[C@@H](O)[C@@H](O)C(O1)CO	FL3FAAGS0004	10
FL3FAAGS0051	Metabolomics	Apigenin 5-rhamnosyl- (1->2) - (6"-acetylglucoside)	620.174120354	C29H32O15	C(O)(C(O)1)C(OC(Oc(c5)c(C3=O)c(cc(O)5)OC(c(c4)ccc(c4)O)=C3)C1OC(C2O)OC(C)C(C2O)O)COC(C)=O	FL3FAAGS0051	15
FL3FCAGS0004	Metabolomics	Apigenin 5,7-dimethyl ether 4'-galactoside	460.136946988	C23H24O10	O(C)c(c4)c(C3=O)c(cc4OC)OC(=C3)c(c1)ccc(O[C@@H](C(O)2)O[C@H](CO)[C@H](O)C2O)c1	FL3FCAGS0004	10
FL3FDBNS0001	Metabolomics	Apigenin 5,7,4'-trimethyl ether	312.099773622	C18H16O5	c(C(=C3)Oc(c(C(=O)3)2)cc(OC)cc2OC)(c1)ccc(OC)c1	FL3FDBNS0001	4
FL3FAADS0031	Metabolomics	Apigenin 6-C-glucosyl-7-O- (6-malyl-glucoside)	710.169428906	C31H34O19	c(c(C(C(O)5)OC(CO)C(C5O)O)3)(c(c(cc3OC(C(O)4)OC(COC(=O)CC(C(O)=O)O)C(O)C4O)1)C(C=C(c(c2)ccc(c2)O)O1)=O)O	FL3FAADS0031	21
FL3FAAGS0042	Metabolomics	Apigenin 7- (2"-acetyl-6"-methylglucuronide)	502.111126168	C24H22O12	C(O)(C4O)C(OC(C4OC(C)=O)Oc(c1)cc(c(C(=O)3)c1OC(=C3)c(c2)ccc(c2)O)O)C(=O)OC	FL3FAAGS0042	11
FL3FAAGS0040	Metabolomics	Apigenin 7- (2"-acetylglucoside)	474.116211546	C23H22O11	c(c3)(c(c(cc(OC(O4)C(OC(C)=O)C(O)C(O)C4CO)3)O)1)OC(c(c2)ccc(c2)O)=CC1=O	FL3FAAGS0040	11
FL3FAAGS0043	Metabolomics	Apigenin 7- (2"-glucosyllactate)	504.126776232	C24H24O12	C(=O)(C=1)c(c3O)c(cc(OC(C(C)OC(C(O)4)OC(C(O)C(O)4)CO)=O)c3)OC1c(c2)ccc(c2)O	FL3FAAGS0043	13
FL3FAAGS0044	Metabolomics	Apigenin 7- (2"-glucuronosyllactate)	518.10604079	C24H22O13	C(=O)(C=1)c(c3O)c(cc(OC(C(OC(C4O)OC(C(O)=O)C(C(O)4)O)C)=O)c3)OC1c(c2)ccc(c2)O	FL3FAAGS0044	12
FL3FAAGS0048	Metabolomics	Apigenin 7- (2",3"-diacetylglucoside)	516.126776232	C25H24O12	c(C(=O)2)(c(O)4)c(cc(c4)OC(C(OC(C)=O)3)OC(C(O)C(OC(C)=O)3)CO)OC(=C2)c(c1)ccc(c1)O	FL3FAAGS0048	12
FL3FAAGS0045	Metabolomics	Apigenin 7- (2",6"-di-p-coumarylglucoside)	724.179205732	C39H32O14	C(c(c6)ccc(c6)O)=CC(=O)O[C@@H]([C@H]5O)[C@@H](OC([C@@H]5O)COC(=O)C=Cc(c4)ccc(c4)O)Oc(c3)cc(c(c(O)3)1)OC(c(c2)ccc(c2)O)=CC(=O)1	FL3FAAGS0045	18
FL3FAAGS0069	Metabolomics	Apigenin 7- (3"-acetyl-6"-E-p-coumaroylglucoside)	620.152990982	C32H28O13	c(c5)c(ccc(O)5)C=CC(=O)OCC(O1)C(O)C(C(C1Oc(c4)cc(c(c4O)2)OC(c(c3)ccc(c3)O)=CC2=O)O)OC(C)=O	FL3FAAGS0069	15
FL3FAAGS0065	Metabolomics	Apigenin 7- (3"-p-coumaroylglucoside)	578.142426296	C30H26O12	c(O)(c5)ccc(c5)C(O4)=CC(c(c14)c(O)cc(OC(C2O)OC(CO)C(C2OC(=O)C=Cc(c3)ccc(O)c3)O)c1)=O	FL3FAAGS0065	14
FL3FAAGS0049	Metabolomics	Apigenin 7- (3",4"-diacetylglucoside)	516.126776232	C25H24O12	Oc(c3)c(C(=O)2)c(cc3OC(C4O)OC(CO)C(C(OC(C)=O)4)OC(C)=O)OC(=C2)c(c1)ccc(c1)O	FL3FAAGS0049	12
FL3FAAGS0068	Metabolomics	Apigenin 7- (3",6"-Di-E-p-coumaroylgalactoside)	724.179205732	C39H32O14	Oc(c6)ccc(c6)C(=C5)Oc(c1)c(C5=O)c(cc(OC(C2O)OC(COC(C=Cc(c4)ccc(c4)O)=O)C(C2OC(=O)C=Cc(c3)ccc(O)c3)O)1)O	FL3FAAGS0068	18
FL3FAAGS0046	Metabolomics	Apigenin 7- (3",6"-di-p-coumarylglucoside)	724.179205732	C39H32O14	O=C(C=Cc(c6)ccc(O)c6)O[C@H]([C@H](O)2)[C@@H](O)C(O[C@H]2Oc(c3)cc(c(C5=O)c(OC(=C5)c(c4)ccc(O)c4)3)O)COC(C=Cc(c1)ccc(c1)O)=O	FL3FAAGS0046	18
FL3FAAGS0034	Metabolomics	Apigenin 7- (4"-Z-p-coumarylglucoside)	578.142426296	C30H26O12	O[C@H]([C@@H]1O)[C@@H](OC(C=Cc(c5)ccc(c5)O)=O)C(O[C@H]1Oc(c4)cc(c(c43)C(=O)C=C(O3)c(c2)ccc(O)c2)O)CO	FL3FAAGS0034	14
FL3FAAGS0047	Metabolomics	Apigenin 7- (4",6"-di-p-coumarylglucoside)	724.179205732	C39H32O14	c(c6)c(ccc(O)6)C=CC(=O)O[C@@H](C4COC(C=Cc(c5)ccc(O)c5)=O)[C@@H]([C@@H]([C@@H](O4)Oc(c1)cc(c(C(=O)3)c(OC(=C3)c(c2)ccc(c2)O)1)O)O)O	FL3FAAGS0047	18
FL3FAAGS0054	Metabolomics	Apigenin 7- (4",6"-diacetylalloside) -4'-alloside	678.179599662	C31H34O17	C(C(=O)3)=C(Oc(c4)c3c(cc4OC(C(O)5)OC(C(OC(C)=O)C(O)5)COC(C)=O)O)c(c1)ccc(OC(O2)C(C(C(C(CO)2)O)O)O)c1	FL3FAAGS0054	18
FL3FAAGS0053	Metabolomics	Apigenin 7- (6"-acetylalloside) -4'-alloside	636.169034976	C29H32O16	c(c4)(c1c(cc(OC(O5)C(O)C(C(C(COC(C)=O)5)O)O)4)O)OC(c(c3)ccc(c3)OC(O2)C(O)C(O)C(C2CO)O)=CC(=O)1	FL3FAAGS0053	17
FL3FAAGS0041	Metabolomics	Apigenin 7- (6"-acetylglucoside)	474.116211546	C23H22O11	OC(C1O)C(Oc(c4)cc(c(c4O)2)OC(c(c3)ccc(c3)O)=CC2=O)OC(COC(C)=O)C1O	FL3FAAGS0041	11
FL3FAAGS0056	Metabolomics	Apigenin 7- (6"-crotonylglucoside)	500.13186161	C25H24O11	OC(C4O)C(COC(=O)C=CC)OC(C4O)Oc(c1)cc(O2)c(C(=O)C=C2c(c3)ccc(c3)O)c(O)1	FL3FAAGS0056	12
FL3FAAGS0013	Metabolomics	Apigenin 7- (6"-ethylglucuronide)	474.116211546	C23H22O11	OC(C(O)1)C(O)C(C(=O)OCC)OC1Oc(c4)cc(c(c4O)2)OC(c(c3)ccc(c3)O)=CC2=O	FL3FAAGS0013	11
FL3FAAGS0039	Metabolomics	Apigenin 7- (6"-malonylglucoside)	518.10604079	C24H22O13	Oc(c3)c(C(=O)2)c(cc3OC(C4O)OC(C(O)C4O)COC(=O)CC(O)=O)OC(=C2)c(c1)ccc(c1)O	FL3FAAGS0039	13
FL3FAAGS0052	Metabolomics	Apigenin 7- (6"-malonylneohesperidoside)	664.163949598	C30H32O17	c(O)(c1)ccc(C(O2)=CC(c(c(O)3)c2cc(OC(C(OC(O5)C(O)C(C(O)C5C)O)4)OC(C(O)C(O)4)COC(=O)CC(O)=O)c3)=O)c1	FL3FAAGS0052	17
FL3FAAGS0011	Metabolomics	Apigenin 7- (6"-methylglucuronide)	460.100561482	C22H20O11	OC(C4O)C(OC(C(OC)=O)C(O)4)Oc(c3)cc(c(c3O)1)OC(c(c2)ccc(c2)O)=CC1=O	FL3FAAGS0011	10
FL3FAAGS0036	Metabolomics	Apigenin 7- (6"-p-coumarylglucoside)	578.142426296	C30H26O12	c(O)(c5)ccc(c5)C(O4)=CC(c(c34)c(cc(c3)OC(O1)C(C(O)C(C1COC(C=Cc(c2)ccc(O)c2)=O)O)O)O)=O	FL3FAAGS0036	14
FL3FAAGS0050	Metabolomics	Apigenin 7- (6"'-acetylallosyl- (1->2) glucoside)	636.169034976	C29H32O16	c(c1)(O[C@H](O5)[C@H]([C@H]([C@H](C5CO)O)O)O[C@H](O4)[C@H]([C@H]([C@@H](O)C4COC(C)=O)O)O)cc(O)c(C(=O)2)c1OC(c(c3)ccc(O)c3)=C2	FL3FAAGS0050	17
FL3FAAGS0022	Metabolomics	Apigenin 7-allosyl- (1->2) -glucoside	594.15847029	C27H30O15	c(c13)c(O[C@H](O5)[C@H]([C@@H](O)[C@H](C5CO)O)O[C@H](O4)[C@H]([C@@H](O)[C@H](C4CO)O)O)cc(c(C(C=C(O3)c(c2)ccc(c2)O)=O)1)O	FL3FAAGS0022	16
FL3FAAGS0016	Metabolomics	Apigenin 7-alpha-L-arabinofuranosyl- (1->6) -glucoside	564.147905604	C26H28O14	C(C=4)(=O)c(c3OC4c(c5)ccc(c5)O)c(O)cc(c3)OC(C(O)1)OC(COC(C(O)2)OC(CO)C2O)C(O)C1O	FL3FAAGS0016	15
FL3FAAGS0017	Metabolomics	Apigenin 7-alpha-L-arabinopyranosyl- (1->6) -glucoside	564.147905604	C26H28O14	C(C=4)(=O)c(c3OC4c(c5)ccc(c5)O)c(O)cc(c3)OC(C1O)OC(COC(O2)C(O)C(C(O)C2)O)C(O)C1O	FL3FAAGS0017	14
FL3FAAGS0057	Metabolomics	Apigenin 7-apiofuranosyl- (1->6) -glucoside, 5,7,4'-Trihydroxyflavone 7-apiofuranosyl- (1->6) -glucoside	564.147905604	C26H28O14	C(C=4)(=O)c(c3OC4c(c5)ccc(c5)O)c(O)cc(c3)OC(C(O)1)OC(COC(C2O)OCC2(CO)O)C(O)C1O	FL3FAAGS0057	15
FL3FAAGS0061	Metabolomics	Apigenin 7-cellobioside-4'-glucoside, 5,7,4'-Trihydroxyflavone 7-cellobioside-4'-glucoside	756.21129372	C33H40O20	C(C1O)(O)C(C(CO)OC1OC(C(O)2)C(OC(Oc(c3)cc(O)c(C(=O)6)c3OC(=C6)c(c4)ccc(OC(O5)C(O)C(C(O)C(CO)5)O)c4)C2O)CO)O	FL3FAAGS0061	22
FL3FAAGS0058	Metabolomics	Apigenin 7-cellobioside, 5,7,4'-Trihydroxyflavone 7-cellobioside	594.15847029	C27H30O15	C(C=4)(=O)c(c(OC4c(c5)ccc(c5)O)3)c(O)cc(c3)OC(O1)C(C(O)C(OC(O2)C(O)C(O)C(O)C2CO)C1CO)O	FL3FAAGS0058	16
FL3FAAGN0001	Metabolomics	Apigenin 7-glucoside-4'-p-coumarate	578.142426296	C30H26O12	c(C=CC(Oc(c2)ccc(C(O5)=CC(c(c53)c(O)cc(OC(C4O)OC(C(O)C4O)CO)c3)=O)c2)=O)(c1)ccc(c1)O	FL3FAAGN0001	14
FL3FAAGS0062	Metabolomics	Apigenin 7-Glucosyl- (1->2) -glucuronide-4'-glucuronide	784.169822836	C33H36O22	C(C(C(O)1)OC(Oc(c2)ccc(C(=C6)Oc(c(C(=O)6)5)cc(cc5O)OC(O4)C(C(O)C(C4C(O)=O)O)OC(C3O)OC(CO)C(O)C(O)3)c2)C(O)C(O)1)(O)=O	FL3FAAGS0062	20
FL3FAAGS0009	Metabolomics	Apigenin 7-glucuronide	446.084911418	C21H18O11	C(C(Oc(c4)cc(c(c4O)3)OC(=CC(=O)3)c(c2)ccc(O)c2)1)(O)C(O)C(C(C(O)=O)O1)O	FL3FAAGS0009	9
FL3FAAGS0073	Metabolomics	Apigenin 7-glucuronide-4'- (2"'-E-p-coumaroylglucuronosyl) - (1->2) -glucuronide	944.18586683	C42H40O25	OC(=O)C(C1O)OC(OC(C7O)C(OC(C7O)C(O)=O)Oc(c3)ccc(C(O6)=CC(c(c56)c(cc(c5)OC(C(O)4)OC(C(O)C4O)C(O)=O)O)=O)c3)C(OC(=O)C=Cc(c2)ccc(c2)O)C1O	FL3FAAGS0073	23
FL3FAAGS0055	Metabolomics	Apigenin 7-glucuronide-4'- (6"-malonylglucoside)	694.138128778	C30H30O19	O(C(C(O)5)OC(C(O)C(O)5)C(O)=O)c(c4)cc(c(c(O)4)3)OC(=CC(=O)3)c(c1)ccc(OC(O2)C(C(C(C2COC(=O)CC(O)=O)O)O)O)c1	FL3FAAGS0055	18
FL3FAAGS0028	Metabolomics	Apigenin 7-glucuronide-4'-rhamnoside	592.142820226	C27H28O15	c(c1OC(O5)C(C(C(O)C5C(O)=O)O)O)c(O)c(C4=O)c(OC(=C4)c(c3)ccc(c3)OC(O2)C(O)C(C(C(C)2)O)O)c1	FL3FAAGS0028	13
FL3FAAGS0025	Metabolomics	Apigenin 7-glucuronosyl- (1->2) -glucuronide	622.116999406	C27H26O17	c(c5O)c(cc(c45)OC(=CC4=O)c(c3)ccc(c3)O)OC(O1)C(OC(O2)C(O)C(C(C2C(O)=O)O)O)C(O)C(C1C(O)=O)O	FL3FAAGS0025	14
FL3FAAGS0072	Metabolomics	Apigenin 7-Glucuronosyl- (1->3) - [ 2"-p-coumaroylglucuronosyl) - (1->2) -glucuronide ]	944.18586683	C42H40O25	C(OC(C(O)2)C(OC(C(OC(=O)C=Cc(c7)ccc(c7)O)6)OC(C(O)=O)C(O)C6O)C(Oc(c5)cc(c(c5O)3)OC(c(c4)ccc(O)c4)=CC(=O)3)OC(C(O)=O)2)(C(O)1)OC(C(C(O)1)O)C(O)=O	FL3FAAGS0072	23
FL3FAANS0002	Metabolomics	Apigenin 7-lactate	342.073952802	C18H14O7	c(C(=C3)Oc(c2C(=O)3)cc(OC(=O)C(C)O)cc2O)(c1)ccc(O)c1	FL3FAANS0002	7
FL3FCAGS0002	Metabolomics	Apigenin 7-methyl ether 4'-glucoside	446.121296924	C22H22O10	[C@@H](C(O)4)(O[C@H](CO)[C@H](O)C4O)Oc(c1)ccc(C(O3)=CC(c(c23)c(cc(c2)OC)O)=O)c1	FL3FCAGS0002	10
FL3FCAGS0003	Metabolomics	Apigenin 7-methyl ether 5- (6"-malonylglucoside)	532.121690854	C25H24O13	O=C(CC(O)=O)OCC([C@H](O)4)O[C@H]([C@H]([C@@H](O)4)O)Oc(c12)cc(cc1OC(c(c3)ccc(c3)O)=CC2=O)OC	FL3FCAGS0003	13
FL3FCAGS0001	Metabolomics	Apigenin 7-methyl ether 5-glucoside	446.121296924	C22H22O10	O(c(c32)cc(OC)cc2OC(c(c4)ccc(c4)O)=CC3=O)[C@@H]([C@@H](O)1)OC(CO)[C@@H]([C@@H]1O)O	FL3FCAGS0001	10
FL3FAAGS0021	Metabolomics	Apigenin 7-neohesperidoside	578.163555668	C27H30O14	c(c13)c(OC(C4OC(O5)C(C(O)C(O)C(C)5)O)OC(CO)C(C4O)O)cc(c(C(C=C(O3)c(c2)ccc(c2)O)=O)1)O	FL3FAAGS0021	14
FL3FAAGS0031	Metabolomics	Apigenin 7-neohesperidoside-4'-glucoside	740.216379098	C33H40O19	C(C(C(O)1)OC(Oc(c2)ccc(C(O6)=CC(c(c63)c(O)cc(OC(O4)C(OC(O5)C(C(C(O)C5C)O)O)C(O)C(C4CO)O)c3)=O)c2)C(O)C1O)O	FL3FAAGS0031	20
FL3FAAGS0032	Metabolomics	Apigenin 7-neohesperidoside-4'-sophoroside	902.269202528	C39H50O24	C(c(c7)ccc(c7)OC(O6)C(C(C(O)C6CO)O)OC(O5)C(O)C(C(O)C5CO)O)(O1)=CC(=O)c(c(O)2)c(cc(OC(C3OC(C(O)4)OC(C)C(O)C(O)4)OC(C(C3O)O)CO)c2)1	FL3FAAGS0032	26
FL3FAAGS0060	Metabolomics	Apigenin 7-O- (2G-rhamnosyl) gentiobioside	740.216379098	C33H40O19	C(c21)(=O)C=C(c(c6)ccc(c6)O)Oc1cc(OC(O3)C(OC(O5)C(O)C(C(O)C(C)5)O)C(C(C(COC(C4O)OC(CO)C(C4O)O)3)O)O)cc2O	FL3FAAGS0060	20
FL3FAAGS0007	Metabolomics	Apigenin 7-rhamnoside	416.110732238	C21H20O9	Oc(c1)ccc(C(=C4)Oc(c3C(=O)4)cc(cc(O)3)OC(O2)C(O)C(O)C(O)C(C)2)c1	FL3FAAGS0007	8
FL3FAAGS0074	Metabolomics	Apigenin 7-rhamnoside-4'-glucosylrhamnoside, apigenin 7-O-alpha-L-rhamnoside-4'-O-alpha-L-glucosylrhamnoside	724.221464476	C33H40O18	O(C=1c(c6)ccc(c6)OC(C(O)4)OC(C(O)C4OC(O5)C(C(C(C(CO)5)O)O)O)C)c(c2)c(c(O)cc2OC(O3)C(C(C(O)C3C)O)O)C(C1)=O	FL3FAAGS0074	18
FL3FAAGS0033	Metabolomics	Apigenin 7-rhamnoside-4'-rutinoside	724.221464476	C33H40O18	OC(C1COC(C6O)OC(C)C(C(O)6)O)C(C(O)C(Oc(c5)ccc(c5)C(O2)=CC(=O)c(c(O)4)c2cc(c4)OC(O3)C(C(O)C(C3C)O)O)O1)O	FL3FAAGS0033	18
FL3FAAGS0024	Metabolomics	Apigenin 7-rhamnosyl- (1->2) -galacturonide	592.142820226	C27H28O15	c(c5O)c(cc(c45)OC(=CC4=O)c(c3)ccc(c3)O)OC(O1)C(OC(C2O)OC(C)C(C2O)O)C(C(C1C(O)=O)O)O	FL3FAAGS0024	13
FL3FAAGS0070	Metabolomics	Apigenin 7-rhamnosyl- (1->6) - (4"-E-p-methoxycinnamoylglucoside)	738.215985168	C37H38O16	C(C2O)(C(COC(C(O)6)OC(C(C(O)6)O)C)OC(Oc(c5)cc(c(c(O)5)3)OC(c(c4)ccc(O)c4)=CC(=O)3)C(O)2)OC(=O)C=Cc(c1)ccc(OC)c1	FL3FAAGS0070	18
FL3FAAGS0020	Metabolomics	Apigenin 7-rutinoside	578.163555668	C27H30O14	O(C1C)C(OCC(O2)C(O)C(C(O)C(Oc(c3)cc(O)c(C5=O)c3OC(=C5)c(c4)ccc(c4)O)2)O)C(C(O)C(O)1)O	FL3FAAGS0020	14
FL3FAAGS0030	Metabolomics	Apigenin 7-rutinoside-4'-glucoside	740.216379098	C33H40O19	Oc(c4)c(C(=O)3)c(cc4OC(C6O)OC(C(O)C6O)COC(C5O)OC(C)C(C(O)5)O)OC(=C3)c(c1)ccc(OC(O2)C(O)C(C(O)C(CO)2)O)c1	FL3FAAGS0030	20
FL3FAAGS0059	Metabolomics	Apigenin 7-sophorotrioside, 5,7,4'-Trihydroxyflavone 7-sophorotrioside	756.21129372	C33H40O20	OC(C(CO)6)C(O)C(O)C(O6)OC(C1OC(C2O)C(Oc(c3)cc(c(C5=O)c3OC(=C5)c(c4)ccc(c4)O)O)OC(C2O)CO)C(O)C(C(CO)O1)O	FL3FAAGS0059	22
FL3FAANSS001	Metabolomics	Apigenin 7-sulfate	350.009637986	C15H10O8S	Oc(c3)ccc(c3)C(=C2)Oc(c1)c(C(=O)2)c(O)cc1OS(O)(=O)=O	FL3FAANSS001	5
FL3FAAGS0006	Metabolomics	Apigenin 7-xyloside	402.095082174	C20H18O9	Oc(c1)ccc(C(=C4)Oc(c3C(=O)4)cc(cc(O)3)OC(O2)C(O)C(C(O)C2)O)c1	FL3FAAGS0006	8
FL3FAAGS0018	Metabolomics	Apigenin 7-xylosyl- (1->2) -glucoside	564.147905604	C26H28O14	O(C1OC(C(Oc(c5)cc(c4c(O)5)OC(=CC4=O)c(c3)ccc(c3)O)2)C(C(O)C(CO)O2)O)CC(C(O)C1O)O	FL3FAAGS0018	14
FL3FAAGS0026	Metabolomics	Apigenin 7,4'-dialloside	594.15847029	C27H30O15	C(C(O1)C(O)C(C(O)C(Oc(c2)cc(O)c(C5=O)c2OC(=C5)c(c3)ccc(OC(O4)C(O)C(O)C(O)C4CO)c3)1)O)O	FL3FAAGS0026	16
FL3FAAGS0029	Metabolomics	Apigenin 7,4'-diglucoside	594.15847029	C27H30O15	C(C(O)1)(O)[C@@H]([C@H](CO)O[C@@H]1Oc(c2)cc(O)c(C5=O)c2OC(=C5)c(c3)ccc(O[C@H](O4)C(O)C(O)[C@@H](O)[C@H]4CO)c3)O	FL3FAAGS0029	16
FL3FAAGS0027	Metabolomics	Apigenin 7,4'-diglucuronide	622.116999406	C27H26O17	C(Oc(c2)ccc(C(=C5)Oc(c3)c(C5=O)c(cc3OC(O4)C(C(C(O)C4C(O)=O)O)O)O)c2)(O1)C(C(C(O)C1C(O)=O)O)O	FL3FAAGS0027	14
FL3FAACS0010	Metabolomics	Apigenin 8-C- (6"-acetylgalactoside)	474.116211546	C23H22O11	C(=C2)(Oc(c(C(C(O)4)OC(COC(C)=O)C(C(O)4)O)3)c(c(O)cc(O)3)C2=O)c(c1)ccc(c1)O	FL3FAACS0010	11
FL3FAACS0038	Metabolomics	Apigenin 8-C- [ xylosyl- (1->2) -galactoside ]	564.147905604	C26H28O14	OC(C(O)1)C(O)COC(OC(C2O)C(c(c34)c(O)cc(c(C(C=C(c(c5)ccc(O)c5)O4)=O)3)O)OC(C(O)2)CO)1	FL3FAACS0038	14
FL7DAAGO0003	Metabolomics	Apigeninidin 5,7-diglucoside	579.1713807	C27H31O14	c(c3)(OC(O5)C(C(C(O)C5CO)O)O)c(c(cc3OC(C4O)OC(CO)C(C(O)4)O)1)ccc(c(c2)ccc(O)c2)[o+1]1	FL7DAAGO0003	16
FL7DAAGO0002	Metabolomics	Apigeninidin 7-glucoside	417.11855727	C21H21O9	Oc(c4)ccc(c4)c(c3)[o+1]c(c(c3)2)cc(cc2O)OC(O1)C(O)C(O)C(O)C1CO	FL7DAAGO0002	10
FL3FAAGS0002	Metabolomics	Apiin	564.147905604	C26H28O14	c(c13)c(OC(O4)C(OC(O5)C(O)C(O)(C5)CO)C(O)C(C(CO)4)O)cc(c(C(C=C(O3)c(c2)ccc(c2)O)=O)1)O	FL3FAAGS0002	15
FL3FAACS0056	Metabolomics	Apimaysin, 3'-Deoxymaysin, 2,6-Anhydro-1-deoxy-5-O- (6-deoxy-alpha-L-mannopyranosyl) -6-C- [ 5,7-dihydroxy-2- (4-hydroxyphenyl) -4-oxo-4H-1-benzopyran-6-yl ] -xylo-3-hexulose	560.152990982	C27H28O13	c(c5)(ccc(c5)C(=C4)Oc(c(C4=O)3)cc(O)c(c3O)C(C(OC(C(O)2)OC(C)C(C2O)O)1)OC(C)C(=O)C1O)O	FL3FAACS0056	11
FLIDAANF0001	Metabolomics	Apiocarpin	338.115423686	C20H18O5	c(c25)(c1cc(c2C(C(CO5)3)Oc(c4)c3ccc(O)4)O)CC(O1)C(C)=C	FLIDAANF0001	3
FL3FAKNS0001	Metabolomics	Apometzgerin, Tricetin 3',4'-dimethyl ether	330.073952802	C17H14O7	COc(c1)c(OC)c(O)cc1C(=C2)Oc(c3)c(c(O)cc(O)3)C(=O)2	FL3FAKNS0001	6
FL5FELNS0011	Metabolomics	Apulein	404.110732238	C20H20O9	O(C)c(c21)c(c(OC)cc(OC(c(c3)c(cc(c(O)3)OC)O)=C(C2=O)OC)1)OC	FL5FELNS0011	8
FL5FEGNS0012	Metabolomics	Apuleirin	404.110732238	C20H20O9	COc(c(O)3)c(cc(c3)C(O1)=C(C(c(c2OC)c1cc(c(O)2)OC)=O)OC)OC	FL5FEGNS0012	8
FL5FG9NS0003	Metabolomics	Araneol, 5,7-Dihydroxy-3,6,8-trimethoxyflavone	344.089602866	C18H16O7	c(C(O2)=C(C(c(c3O)c2c(c(c3OC)O)OC)=O)OC)(c1)cccc1	FL5FG9NS0003	6
FL5FGANS0006	Metabolomics	Araneosol, 5,7-Dihydroxy-3,4',6,8-tetramethoxyflavone	374.100167552	C19H18O8	c(C(O2)=C(C(c(c3O)c2c(c(c3OC)O)OC)=O)OC)(c1)ccc(OC)c1	FL5FGANS0006	7
FL3FELNS0002	Metabolomics	Arcapillin	360.084517488	C18H16O8	c(c(C(O2)=CC(c(c3O)c2cc(c3OC)OC)=O)1)(O)cc(O)c(OC)c1	FL3FELNS0002	7
FL2FALNS0002	Metabolomics	Arjunone	344.125988372	C19H20O6	O(C(c(c(OC)3)ccc(OC)c3)2)c(c(C(=O)C2)1)cc(OC)cc1OC	FL2FALNS0002	5
FL4DAANS0002	Metabolomics	Aromadendrin 3-acetate	330.073952802	C17H14O7	CC(=O)OC(C(=O)2)C(Oc(c3)c(c(O)cc(O)3)2)c(c1)ccc(O)c1	FL4DAANS0002	6
FL4DAAGS0001	Metabolomics	Aromadendrin 3-beta-L-arabinopyranoside	420.10564686	C20H20O10	O(c32)C(c(c4)ccc(O)c4)C(C(=O)c2c(cc(O)c3)O)OC(O1)C(O)C(C(O)C1)O	FL4DAAGS0001	9
FL4DAAGS0002	Metabolomics	Aromadendrin 3-galactoside	450.116211546	C21H22O11	O(C(C(=O)3)C(Oc(c4)c3c(cc(O)4)O)c(c2)ccc(O)c2)C(C(O)1)OC(CO)C(O)C1O	FL4DAAGS0002	11
FL4DDANS0001	Metabolomics	Aromadendrin 3-methyl ether	302.07903818	C16H14O6	CO[C@@H](C(=O)2)[C@H](Oc(c3)c(c(O)cc(O)3)2)c(c1)ccc(O)c1	FL4DDANS0001	5
FL4DAAGS0010	Metabolomics	Aromadendrin 3-rhamnoside-5-glucoside	596.174120354	C27H32O15	O=C(C1OC(C(O)5)OC(C)C(C5O)O)c(c3OC(O4)C(C(O)C(C4CO)O)O)c(cc(O)c3)OC1c(c2)ccc(c2)O	FL4DAAGS0010	15
FL4DAAGS0009	Metabolomics	Aromadendrin 4'-glucoside	450.116211546	C21H22O11	c(c3)(ccc(OC(O4)C(O)C(O)C(O)C4CO)c3)C(C2O)Oc(c1)c(C2=O)c(cc(O)1)O	FL4DAAGS0009	11
FL4DABNS0001	Metabolomics	Aromadendrin 4'-methyl ether	302.07903818	C16H14O6	COc(c3)ccc(c3)C(O1)C(O)C(=O)c(c(O)2)c(cc(O)c2)1	FL4DABNS0001	5
FL4DAAGS0008	Metabolomics	Aromadendrin 4'-xyloside	420.10564686	C20H20O10	c(c3)(ccc(OC(O4)C(O)C(C(O)C4)O)c3)C(C2O)Oc(c1)c(C2=O)c(cc(O)1)O	FL4DAAGS0008	9
FL4DBANS0001	Metabolomics	Aromadendrin 5-methyl ether	302.07903818	C16H14O6	COc(c3)c(C(=O)1)c(cc(O)3)OC(c(c2)ccc(O)c2)C(O)1	FL4DBANS0001	5
FL4DDANS0002	Metabolomics	Aromadendrin 5,7-dimethyl ether	316.094688244	C17H16O6	COc(c3)cc(O1)c(c(OC)3)C(=O)[C@H](O)[C@H]1c(c2)ccc(O)c2	FL4DDANS0002	5
FL4DAACS0001	Metabolomics	Aromadendrin 6-C-glucoside, 6-C-Glucopyranosyldihydrokaempferol	450.116211546	C21H22O11	c(c4)c(ccc(O)4)C(C3O)Oc(c(C3=O)2)cc(c(c2O)C(C(O)1)OC(CO)C(O)C1O)O	FL4DAACS0001	11
FL4DCANS0001	Metabolomics	Aromadendrin 7-methyl ether	302.07903818	C16H14O6	COc(c3)cc(O1)c(c(O)3)C(=O)[C@H](O)[C@H]1c(c2)ccc(O)c2	FL4DCANS0001	5
FL4DCAGS0002	Metabolomics	Aromadendrin 7-methyl ether 5-glucoside	464.13186161	C22H24O11	c(c23)c(OC)cc(c(C([C@@H]([C@@H](c(c4)ccc(c4)O)O3)O)=O)2)O[C@@H]([C@@H](O)1)OC(CO)[C@@H]([C@@H]1O)O	FL4DCAGS0002	11
FL4DAAGS0007	Metabolomics	Aromadendrin 7-rhamnoside	434.121296924	C21H22O10	c(c4)c(ccc(O)4)C(C3O)Oc(c1)c(C3=O)c(cc(OC(O2)C(O)C(O)C(O)C(C)2)1)O	FL4DAAGS0007	9
FL4DAAGS0011	Metabolomics	Aromadendrin 7-rhamnosyl- (1->4) -galactoside	596.174120354	C27H32O15	Oc(c5)ccc(c5)C(C(O)4)Oc(c(C4=O)1)cc(OC(O3)C(C(O)C(C3CO)OC(O2)C(O)C(O)C(O)C(C)2)O)cc1O	FL4DAAGS0011	15
FL4DCBNS0001	Metabolomics	Aromadendrin 7,4'-dimethyl ether	316.094688244	C17H16O6	COc(c3)ccc(c3)[C@@H](O1)[C@@H](O)C(=O)c(c(O)2)c(cc(OC)c2)1	FL4DCBNS0001	5
FL4DCBGS0002	Metabolomics	Aromadendrin 7,4'-dimethyl ether 5-glucoside	478.147511674	C23H26O11	O(C)c(c4)ccc(c4)[C@H]([C@H]3O)Oc(c1)c(C3=O)c(O[C@@H]([C@@H](O)2)OC(CO)[C@@H]([C@@H]2O)O)cc1OC	FL4DCBGS0002	11
FL5FAAGS0071	Metabolomics	Artabotryside B, Kaempferol 3-rhamnosyl- (1->2) -alpha-L-arabinofuranoside	564.147905604	C26H28O14	c(O4)(c(C(C(=C4c(c5)ccc(c5)O)OC(C2OC(C3O)OC(C)C(C3O)O)OC(C2O)CO)=O)1)cc(O)cc1O	FL5FAAGS0071	14
FL3FEGNS0008	Metabolomics	Arteanoflavone	374.100167552	C19H18O8	c(c1OC)(O)cc(O2)c(C(=O)C=C2c(c3)cc(c(c(OC)3)OC)OC)c1O	FL3FEGNS0008	7
FL3FALNI0016	Metabolomics	Artelasticin	490.23553882	C30H34O6	C(C)(C)=CCc(c31)c(O)c(CC=C(C)C)c(O)c(C(=O)C(CC=C(C)C)=C(O3)c(c2)c(O)cc(c2)O)1	FL3FALNI0016	11
FL3FRNNR0004	Metabolomics	Artelastin	488.219888756	C30H32O6	C(=C41)(C(c(c3O4)c(c(CC=C(C)C)c(c(CC=C(C)C)3)O)O)=O)C(Oc(c2)c1ccc2O)C=C(C)C	FL3FRNNR0004	8
FL3FRNNR0005	Metabolomics	Artelastocarpin	506.230453442	C30H34O7	c(c4)c(cc(c41)OC(C(C)(C)O)CC(C3=O)=C1Oc(c23)c(CC=C(C)C)c(O)c(c(O)2)CC=C(C)C)O	FL3FRNNR0005	9
FL3FRNNP0008	Metabolomics	Artelastochromene	486.204238692	C30H30O6	C(C=C(C)C)(O5)C(=C3c(c45)ccc(c4)O)C(c(c(O)2)c(O3)c(CC=C(C)C)c(c12)OC(C=C1)(C)C)=O	FL3FRNNP0008	5
FL3FALNF0001	Metabolomics	Artelastofuran	506.230453442	C30H34O7	C(=O)(C=1CC=C(C)C)c(c4O)c(c(c3c4CC=C(C)C)CC(O3)C(C)(C)O)OC1c(c2O)ccc(c2)O	FL3FALNF0001	10
FL5FECGS0037	Metabolomics	Artemetin 5-glucosyl- (1->4) -rhamnoside	696.226549854	C32H40O17	O(C(OC(C5C)C(C(C(O5)Oc(c(OC)4)c(C2=O)c(cc(OC)4)OC(c(c3)cc(c(OC)c3)OC)=C2OC)O)O)1)C(C(O)C(O)C1O)CO	FL5FECGS0037	17
FL5FECNS0036	Metabolomics	Artemetin, 3,6,7,3',4'-Pentamethylquercetagetin, Quercetagetin 3,6,7,3',4'-pentamethyl ether	388.115817616	C20H20O8	c(c3OC)(OC)cc(O1)c(c3O)C(C(=C1c(c2)cc(c(c2)OC)OC)OC)=O	FL5FECNS0036	7
FL63AAGS0001	Metabolomics	Arthromerin A	406.126382302	C20H22O9	c(c4)c(ccc(O)4)C(C(OC(O3)C(O)C(C(O)C3)O)1)Oc(c2)c(c(cc(O)2)O)C1	FL63AAGS0001	9
FL63AAGS0003	Metabolomics	Arthromerin B	436.136946988	C21H24O10	C([C@@H]1OC(C3c(c4)ccc(O)c4)Cc(c2O3)c(cc(O)c2)O)(O)C(O)[C@@H](O)[C@H](O1)CO	FL63AAGS0003	11
FL2FALNS0003	Metabolomics	Artocarpanone	302.07903818	C16H14O6	COc(c3)cc(O1)c(c(O)3)C(=O)CC1c(c2)c(O)cc(O)c2	FL2FALNS0003	5
FL3FALNS0003	Metabolomics	Artocarpetin	300.063388116	C16H12O6	COc(c3)cc(O1)c(c(O)3)C(=O)C=C1c(c2)c(O)cc(O)c2	FL3FALNS0003	5
FL3FALNI0019	Metabolomics	Artocarpetin B	382.141638436	C22H22O6	c(c1C(O3)=CC(=O)c(c32)c(O)cc(c2CC=C(C)C)OC)cc(O)cc1OC	FL3FALNI0019	7
FL3FALNI0009	Metabolomics	Artocarpin, 2',4',5-Trihydroxy-7-methoxy-6- (3-methyl-1-butenyl) -3- (3-methyl-2-butenyl) flavone	436.188588628	C26H28O6	C(C3=O)(=C(Oc(c32)cc(OC)c(c2O)CC=C(C)C)c(c1)c(O)cc(c1)O)CC=C(C)C	FL3FALNI0009	9
FL3FRNNP0009	Metabolomics	Artocommunol CA	432.1572885	C26H24O6	O(c51)C(C=Cc1c(c(c(c5)O)4)OC(=C(C(=O)4)3)c(c2OC(C=C(C)C)3)ccc(c2)OC)(C)C	FL3FRNNP0009	3
FL3FRNNP0002	Metabolomics	Artocommunol CC	504.214803378	C30H32O7	C(=C15)(c(c4)c(OC(C(C)(C)O)C5)cc(c4)O)Oc(c23)c(c(cc2OC(C=C3)(CCC=C(C)C)C)O)C1=O	FL3FRNNP0002	7
FL3FALNI0014	Metabolomics	Artocommunol CD	490.23553882	C30H34O6	c(c(O)3)c(c(c1c(CC=C(C)C)3)C(=O)C(=C(c(c2)c(cc(c2)O)O)O1)CC=C(C)CCC=C(C)C)O	FL3FALNI0014	12
FL3FRNND0003	Metabolomics	Artoindonesianin A	570.26175357	C35H38O7	C(C)(=CCc(c56)c(c(c(c(C=CC(C)(C)O6)5)O)4)OC(=C(C4=O)3)c(c21)c(O)cc(O)c1OC(C2C3)(C)C)CCC=C(C)C	FL3FRNND0003	8
FL3FRNNR0003	Metabolomics	Artoindonesianin B	468.178417872	C26H28O8	C(=CC(C)C)c(c(OC)4)c(c(c3c4)C(C(C2)=C(O3)c(c1OC(C(C)(C)OO)2)ccc(c1)O)=O)O	FL3FRNNR0003	8
FL3FRNNF0001	Metabolomics	Artoindonesianin P, O-Demethylartonin K, O,O'-Didemethylartonin L	368.089602866	C20H16O7	c(c45)(C(C(O5)(C)C)3)c(c(O)cc4O)C(O2)=C(C3)C(=O)c(c21)c(cc(O)c1)O	FL3FRNNF0001	4
FL3FALNI0021	Metabolomics	Artoindonesianin Q	398.136553058	C22H22O7	C(C)(C)=CCC(C2=O)=C(Oc(c3)c2c(cc3OC)O)c(c1O)cc(O)c(OC)c1	FL3FALNI0021	8
FL3FALNI0022	Metabolomics	Artoindonesianin R	398.136553058	C22H22O7	c(c1O)c(cc(O2)c1C(C(CC=C(C)C)=C(c(c(OC)3)cc(O)c(OC)c3)2)=O)O	FL3FALNI0022	8
FL3FRNNR0001	Metabolomics	Artoindonesianin S	396.120902994	C22H20O7	C(O4)(c21)=C(C(=O)c(c43)c(cc(c3)OC)O)CC(c1c(c(OC)cc2O)O)C(C)=C	FL3FRNNR0001	6
FL3FRNNR0002	Metabolomics	Artoindonesianin T	382.10525293	C21H18O7	C(C=13)C(C(C)=C)c(c(O)4)c(c(cc4OC)O)C(Oc(c2)c(C3=O)c(cc(O)2)O)1	FL3FRNNR0002	6
FL3FRNNP0004	Metabolomics	Artomunoxanthone	448.152203122	C26H24O7	c(c52)(OC(=C(C5=O)4)c(c3O)c(C(C(C)=C)C4)c(c(c3)OC)O)c(c(cc2O)1)C=CC(C)(C)O1	FL3FRNNP0004	5
FL3FRNND0005	Metabolomics	Artonin F	502.199153314	C30H30O7	C(c21)(O4)=C(C(c(c6O)c4c(C=5)c(c6CC=C(C)C)OC(C)(C)C5)=O)CC(C3(C)C)c1c(O3)c(O)cc2O	FL3FRNND0005	5
FL3FRNNF0004	Metabolomics	Artonin J	436.152203122	C25H24O7	c(c15)(cc(cc(O)5)O)OC(c24)=C(CC(C(C)(C)3)c(c(c(c(CC=C(C)C)c(O)4)O)O3)2)C(=O)1	FL3FRNNF0004	6
FL3FRNNF0003	Metabolomics	Artonin K	382.10525293	C21H18O7	c(c45)(C(C(O5)(C)C)3)c(c(O)cc4O)C(O2)=C(C3)C(=O)c(c21)c(cc(OC)c1)O	FL3FRNNF0003	4
FL3FRNNF0002	Metabolomics	Artonin L	396.120902994	C22H20O7	COc(c45)cc(O)c(c51)OC(C)(C)C1CC(=C43)C(=O)c(c(O3)2)c(cc(c2)OC)O	FL3FRNNF0002	4
FL3FRNND0002	Metabolomics	Artonin M	502.199153314	C30H30O7	C(C)(C)=CCCC(C56)(Oc(c16)c(O)cc(c1C(O2)=C(C5)C(c(c(O)3)c2cc(O4)c3C=CC4(C)C)=O)O)C	FL3FRNND0002	6
FL3FRNNP0006	Metabolomics	Artonin N	502.199153314	C30H30O7	c(O)(c(CC=C(C)C)1)c(C(=O)2)c(OC(c35)=C2CC(C(C)=C)c(c(O)c(O4)c(c(O)5)C=CC(C)(C)4)3)cc(O)1	FL3FRNNP0006	7
FL3FQUNP0003	Metabolomics	Artonin P	448.115817616	C25H20O8	Oc(c2)c(C(=O)3)c(OC(C456)=C3CC(C4(C(C(=CC6=O)O)=O)O5)C(C)=C)c(c21)C=CC(C)(C)O1	FL3FQUNP0003	2
FL3FRNNI0001	Metabolomics	Artonin S	452.18350325	C26H28O7	C(C=C(C)C)c(c(O)1)c(OC)cc(O4)c(C(=O)C(=C42)CC(C(C)(C)O)Oc(c3)c2ccc(O)3)1	FL3FRNNI0001	7
FL3FRNNF0005	Metabolomics	Artonin T	450.167853186	C26H26O7	C(C)(C)=CCc(c5O)c(c(C=13)c(c45)C(C(O4)(C)C)CC(C(c(c(O3)2)c(O)cc(OC)c2)=O)1)O	FL3FRNNF0005	6
FL3FCANI0001	Metabolomics	Artonin U	352.13107375	C21H20O5	COc(c3)c(CC=C(C)C)c(c(c(O)3)2)OC(=CC(=O)2)c(c1)ccc(O)c1	FL3FCANI0001	6
FL3FRNNP0007	Metabolomics	Artonol C	500.18350325	C30H28O7	C(C(C)(C)6)=Cc(c(O6)1)c(O5)c(C(=O)C(=C45)CC(C(C)=C)c(c43)c(O)c(c(c(O)3)2)OC(C)(C)C=C2)c(O)c1	FL3FRNNP0007	4
FL3FRNNP0005	Metabolomics	Artonol E	448.152203122	C26H24O7	Oc(c1)c(C(=O)5)c(OC(=C45)c(c(O)3)c(C(C4)C(C)=C)c(c(c32)OC(C=C2)(C)C)O)cc(OC)1	FL3FRNNP0005	5
FLIC1LNS0008	Metabolomics	Arvensan	286.120509064	C17H18O4	COc(c3)cc(O2)c(c3)CC(C2)c(c1)c(OC)cc(O)c1	FLIC1LNS0008	4
FL1DCANS0001	Metabolomics	Asebogenin	288.099773622	C16H16O5	COc(c1)cc(O)c(C(=O)CCc(c2)ccc(O)c2)c(O)1	FL1DCANS0001	8
FL1DCAGS0001	Metabolomics	Asebotin	450.152597052	C22H26O10	O[C@@H]([C@H]3O)[C@@H](OC(CO)[C@@H]3O)Oc(c1)c(C(=O)CCc(c2)ccc(O)c2)c(cc1OC)O	FL1DCAGS0001	14
FL5FAAGS0004	Metabolomics	Asiaticalin	448.100561482	C21H20O11	O(C(C(=O)3)=C(Oc(c4)c3c(cc(O)4)O)c(c2)ccc(O)c2)C(C(O)1)OC(CO)C(O)C1O	FL5FAAGS0004	11
FLIC1LNS0009	Metabolomics	Astraciceran	300.099773622	C17H16O5	COc(c3)c(cc(O4)c(OC4)3)C(C1)Cc(c2)c(cc(O)c2)O1	FLIC1LNS0009	3
FL5FAAGS0100	Metabolomics	Astrasikokioside I, Desacyl gladiatoside B, Kaempferol 3-rhamnosyl- (1->6) - [ rhamnosyl- (1->2) -galactoside ] -7-rhamnoside	886.274287906	C39H50O23	c(c1)c(ccc(C(=C(OC(C(OC(C(O)7)OC(C)C(O)C7O)6)OC(C(O)C6O)COC(C5O)OC(C(C5O)O)C)4)Oc(c3C4=O)cc(cc3O)OC(O2)C(C(O)C(O)C2C)O)1)O	FL5FAAGS0100	23
FLIAABGS0001	Metabolomics	Astroside, Sissotrin, Biochanin A 7-O-glucoside	446.121296924	C22H22O10	[C@H]([C@@H]1O)([C@H](C(O[C@H]1Oc(c2)cc(c(C3=O)c(OC=C(c(c4)ccc(c4)OC)3)2)O)CO)O)O	FLIAABGS0001	10
FL3FAANP0001	Metabolomics	Atalantoflavone	336.099773622	C20H16O5	C(=O)(C=1)c(c(O)3)c(c(C=4)c(OC(C4)(C)C)c3)OC1c(c2)ccc(O)c2	FL3FAANP0001	3
FL5F4ANS0001	Metabolomics	Auranetin	372.120902994	C20H20O7	c(c21)(C(C(=C(c(c3)ccc(OC)c3)O2)OC)=O)cc(c(c1OC)OC)OC	FL5F4ANS0001	6
FL4DCBGS0001	Metabolomics	Aurapin	462.152597052	C23H26O10	C(O2)(c(c4)ccc(OC)c4)C(C(=O)c(c3O)c2cc(c3)OC)OC(O1)C(O)C(C(O)C(C)1)O	FL4DCBGS0001	9
FL1CA9NM0004	Metabolomics	Aurentiacin	298.120509064	C18H18O4	c(c2C)(OC)cc(c(c2O)C(=O)C=Cc(c1)cccc1)OC	FL1CA9NM0004	6
FL1CA9NM0001	Metabolomics	Aurentiacin A	284.104859	C17H16O4	COc(c(C)1)c(C(=O)C=Cc(c2)cccc2)c(O)cc(O)1	FL1CA9NM0001	6
FLIEAANS0001	Metabolomics	Aureol	284.032087988	C15H8O6	Oc(c4)cc(o1)c(c4)c(C(=O)2)c1c(c(O)3)c(cc(O)c3)O2	FLIEAANS0001	3
FLIAALNP0008	Metabolomics	Auriculatin	420.1572885	C25H24O6	C(=C1)c(c4O)c(c(CC=C(C)C)c(c42)OC=C(c(c3)c(cc(O)c3)O)C2=O)OC1(C)C	FLIAALNP0008	6
FLIAALNP0009	Metabolomics	Auriculin, Auriculatin 4'-methyl ether	434.172938564	C26H26O6	c(c4)(c(O)cc(OC)c4)C(C3=O)=COc(c23)c(CC=C(C)C)c(c(c2O)1)OC(C=C1)(C)C	FLIAALNP0009	6
FL6F1GGS0001	Metabolomics	Auriculoside	450.152597052	C22H26O10	OC(C1O)C(Oc(c2)c(OC)c(cc(C(C4)Oc(c(C4)3)cc(O)cc3)2)O)OC(CO)C1O	FL6F1GGS0001	11
FLIAFANI0001	Metabolomics	Aurmillone	368.125988372	C21H20O6	c(c3)(O)c(C1=O)c(c(c(O)3)OC)OC=C1c(c2)ccc(OCC=C(C)C)c2	FLIAFANI0001	7
FL3FALNP0015	Metabolomics	Australone A	420.1572885	C25H24O6	C(c13)(=O)C=C(c(c4)c(O)cc(O)c4)Oc1cc(O2)c(c(O)3)C=CC(C)2CCC=C(C)C	FL3FALNP0015	7
FL5FDENS0002	Metabolomics	Ayanin, 3,7,4'-Tri-O-methylquercetin, 5,3'-Dihydroxy-3,7,4'-trimethoxyflavone	344.089602866	C18H16O7	c(c21)(O)cc(OC)cc(OC(c(c3)cc(O)c(OC)c3)=C(C2=O)OC)1	FL5FDENS0002	6
FL3FE9NS0004	Metabolomics	Baicalein 5,6-dimethyl ether	298.084123558	C17H14O5	COc(c(O)3)c(OC)c(C(=O)2)c(c3)OC(=C2)c(c1)cccc1	FL3FE9NS0004	4
FL3FE9GS0002	Metabolomics	Baicalein 6-glucoside	432.10564686	C21H20O10	[C@@H]([C@@H]1Oc(c(O)2)c(O)cc(O3)c(C(=O)C=C(c(c4)cccc4)3)2)(O)[C@@H](O)[C@@H](O)C(O1)CO	FL3FE9GS0002	10
FL3FE9GS0003	Metabolomics	Baicalein 6-glucuronide	446.084911418	C21H18O11	C(C(C(O)=O)4)(O)C(C(C(O4)Oc(c(O)1)c(O)cc(O2)c(C(=O)C=C(c(c3)cccc3)2)1)O)O	FL3FE9GS0003	9
FL3FE9GS0005	Metabolomics	Baicalein 6-methyl ether 7-glucoside	446.121296924	C22H22O10	COc(c3O[C@@H]([C@@H](O)4)OC(CO)[C@@H]([C@@H]4O)O)c(O)c(C(=O)2)c(c3)OC(=C2)c(c1)cccc1	FL3FE9GS0005	10
FL3FE9GS0012	Metabolomics	Baicalein 6-methyl ether 7-glucosyl- (1->3) -rhamnoside	592.179205732	C28H32O14	OC(C5C)C(C(O)C(O5)Oc(c(OC)4)cc(c3c(O)4)OC(=CC(=O)3)c(c2)cccc2)OC(O1)C(C(C(O)C(CO)1)O)O	FL3FE9GS0012	14
FL3FE9GS0006	Metabolomics	Baicalein 6-methyl ether 7-glucuronide	460.100561482	C22H20O11	COc(c(OC(O4)C(O)C(C(O)C4C(O)=O)O)3)c(O)c(C(=O)2)c(c3)OC(=C2)c(c1)cccc1	FL3FE9GS0006	9
FL1C1ANF0002	Metabolomics	Bakuchalcone	340.13107375	C20H20O5	Oc(c3)ccc(c3)C=CC(c(c(O)2)ccc(c21)OC(C(C)(C)O)C1)=O	FL1C1ANF0002	7
FL3FFGNS0006	Metabolomics	Bannamurpanisin	402.13146768	C21H22O8	c(c31)(C(=O)C=C(O3)c(c2)cc(OC)c(OC)c2OC)c(cc(c1OC)OC)OC	FL3FFGNS0006	7
FL5FABGI0001	Metabolomics	Baohuoside 1, Icariside II	514.18389718	C27H30O10	O(c(c4)ccc(c4)C(=C2OC(C(O)3)OC(C)C(C(O)3)O)Oc(c1CC=C(C)C)c(C(=O)2)c(cc(O)1)O)C	FL5FABGI0001	11
FL3FAINI0001	Metabolomics	Baohuosu	398.136553058	C22H22O7	c(c3)(cc(c(c(OC)3)O)OC)C(=C2)Oc(c(C(=O)2)1)c(CC=C(C)C)c(cc1O)O	FL3FAINI0001	8
FLID1ANS0004	Metabolomics	Baphinitone, (-) -Homopterocarpin, 3,9-Dimethoxypterocarpan	284.104859	C17H16O4	COc(c4)cc(O3)c(c4)C(O1)C(C3)c(c2)c(cc(OC)c2)1	FLID1ANS0004	2
FLIA1LNP0003	Metabolomics	Barbigerone, Ionchocarpusone, Lonchocarpusone, 8,8-Dimethyl-3- (2,4,5-trimethoxyphenyl) -4H,8H-benzo [1,2-b:3,4-b'] dipyran-4-one	394.141638436	C23H22O6	C(c(c4)c(OC)cc(OC)c4OC)(=C3)C(c(c(O3)1)ccc(O2)c(C=CC(C)(C)2)1)=O	FLIA1LNP0003	4
FLIAALNI0013	Metabolomics	Barpisoflavone B	368.125988372	C21H20O6	COc(c21)cc(c(CC=C(C)C)c1OC=C(c(c3)c(O)cc(O)c3)C2=O)O	FLIAALNI0013	7
FLIAALNP0013	Metabolomics	Barpisoflavone C	366.110338308	C21H18O6	COc(c23)cc(O1)c(c2OC=C(c(c4)c(O)cc(O)c4)C3=O)C=CC(C)(C)1	FLIAALNP0013	4
FL1C1ANI0024	Metabolomics	Bartericin A	408.193674006	C25H28O5	C(=Cc(c2)cc(c(O)c2)CC=C(C)C)C(c(c(O)1)cc(CC(O)C(C)=C)c(c1)O)=O	FL1C1ANI0024	12
FL1C1ANF0004	Metabolomics	Bartericin B	408.193674006	C25H28O5	c(c(C(C=Cc(c3)cc(c(O)c3)CC=C(C)C)=O)1)(cc(O2)c(CC(C(C)(C)O)2)c1)O	FL1C1ANF0004	9
FL1C1AND0001	Metabolomics	Bartericin C	408.193674006	C25H28O5	C(c(c3)ccc(O4)c3CCC4(C)C)=CC(c(c1O)cc(C2)c(OC(C(C)(C)O)2)c1)=O	FL1C1AND0001	6
FL1C1ANI0020	Metabolomics	Bartericin D	408.193674006	C25H28O5	C(O)(Cc(c1O)cc(C=CC(=O)c(c(O)2)cc(c(O)c2)CC=C(C)C)cc1)C(C)=C	FL1C1ANI0020	12
FL1C1ANI0009	Metabolomics	Bavachalcone	338.151809192	C21H22O4	Oc(c2)ccc(c2)C=CC(=O)c(c1)c(cc(OC)c1CC=C(C)C)O	FL1C1ANI0009	8
FL2F1ANI0006	Metabolomics	Bavachin	324.136159128	C20H20O4	Oc(c1)ccc(C(C3)Oc(c2C(=O)3)cc(O)c(c2)CC=C(C)C)c1	FL2F1ANI0006	5
FL2F1ANI0007	Metabolomics	Bavachinin	338.151809192	C21H22O4	Oc(c1)ccc(C(C3)Oc(c2C(=O)3)cc(OC)c(c2)CC=C(C)C)c1	FL2F1ANI0007	5
FL1C1ANP0003	Metabolomics	Bavachromanol	340.13107375	C20H20O5	Oc(c3)ccc(c3)C=CC(=O)c(c2)c(c1c(c2)O)OC(C)(C)C(O)C1	FL1C1ANP0003	6
FL1C1ANP0005	Metabolomics	Bavachromene	322.120509064	C20H18O4	Oc(c3)ccc(c3)C=CC(c(c2)c(O)cc(c12)OC(C=C1)(C)C)=O	FL1C1ANP0005	5
FLIE1ANP0006	Metabolomics	Bavacoumestan A	352.094688244	C20H16O6	c(O)(c1)ccc(c52)c1OC(c(c(c4)c(o5)cc(c43)OC(C)(C)C(O)C3)2)=O	FLIE1ANP0006	2
FLIE1ANF0001	Metabolomics	Bavacoumestan B	352.094688244	C20H16O6	c(O)(c1)ccc(c52)c1OC(c(c(c4)c(o5)cc(c43)OC(C(C)(C)O)C3)2)=O	FLIE1ANF0001	3
FL3F1ACS0001	Metabolomics	Bayin	416.110732238	C21H20O9	c(c4)(c(c(c(c4)3)OC(=CC(=O)3)c(c2)ccc(O)c2)[C@@H]([C@@H](O)1)OC(CO)[C@H](O)[C@@H]1O)O	FL3F1ACS0001	9
FLIAECNS0011	Metabolomics	Belamcandin	358.10525293	C19H18O7	c(c3OC)(OC)cc(c(c3O)1)OC=C(c(c2)cc(OC)c(OC)c2)C1=O	FLIAECNS0011	6
FL5FELNS0017	Metabolomics	Benthamitin	432.142032366	C22H24O9	COc(c(OC)3)c(OC)c(C2=O)c(c3)OC(=C2OC)c(c(OC)1)cc(c(c1)OC)OC	FL5FELNS0017	8
FL1CHYNS0006	Metabolomics	beta-Hydroxy-2,3,4,5,2',4',5'-heptamethoxychalcone	434.15768243	C22H26O9	COc(c(OC)1)c(OC)c(cc1C(=O)CC(=O)c(c(OC)2)cc(c(OC)c2)OC)OC	FL1CHYNS0006	11
FL1DHYNS0004	Metabolomics	beta-Hydroxy-2',6'-dimethoxy-3',4'-methylenedioxydihydrochalcone	330.110338308	C18H18O6	C(c(c(OC)3)c(c(c2c3)OCO2)OC)(=O)CC(O)c(c1)cccc1	FL1DHYNS0004	7
FL2FE8NS0001	Metabolomics	Betagarin	328.094688244	C18H16O6	c(c(C(C4)(Oc(c3)c(C4=O)c(c(c32)OCO2)OC)[H])1)(OC)cccc1	FL2FE8NS0001	3
FLIAE8NS0001	Metabolomics	Betavulgarin	312.063388116	C17H12O6	COc(c21)c(C(=O)3)c(OC=C(c(c4)c(O)ccc4)3)cc(OCO2)1	FLIAE8NS0001	3
FL5FEAGA0004	Metabolomics	Betuletol 3-galactoside	492.126776232	C23H24O12	O(C)c(c1)ccc(C(O4)=C(C(=O)c(c43)c(c(OC)c(c3)O)O)O[C@H](O2)C(O)C([C@H]([C@@H](CO)2)O)O)c1	FL5FEAGA0004	12
FL5FEAGS0015	Metabolomics	Betuletol 7-glucoside	492.126776232	C23H24O12	O(C)c(c4)ccc(c4)C(=C3O)Oc(c(C3=O)2)cc(c(c2O)OC)O[C@@H]([C@@H](O)1)OC(CO)[C@@H]([C@@H]1O)O	FL5FEAGS0015	12
FL5FEANS0012	Metabolomics	Betuletol, 6,4'-Dimethoxy-3,5,7-trihydroxyflavone	330.073952802	C17H14O7	COc(c3)ccc(c3)C(O1)=C(O)C(=O)c(c(O)2)c(cc(O)c(OC)2)1	FL5FEANS0012	6
FL5FEANS0011	Metabolomics	Betuletol, Eupalitin, 6,7-Dimethoxy-3,5,4'-trihydroxyflavone	330.073952802	C17H14O7	COc(c1)c(OC)c(O)c(C(=O)2)c1OC(c(c3)ccc(O)c3)=C(O)2	FL5FEANS0011	6
FL5FEAGA0003	Metabolomics	Betuletrin, Eupalitin 3-galactoside	492.126776232	C23H24O12	c(c1)(ccc(C(O3)=C(C(=O)c(c4O)c3cc(c4OC)OC)O[C@H](O2)C(O)C([C@H]([C@@H](CO)2)O)O)c1)O	FL5FEAGA0003	12
FL1DDAGS0001	Metabolomics	Bidenoside B	478.18389718	C24H30O10	O(c(c2)ccc(CCC(c(c(OC)3)c(OC)cc(OC)c3)=O)c2)C(C(O)1)OC(C(O)C(O)1)CO	FL1DDAGS0001	14
FLIAABGS0003	Metabolomics	Biochanin A 7-O-gentiobioside	608.174120354	C28H32O15	O(C)c(c1)ccc(C(=C2)C(c(c3O)c(cc(O[C@H](O4)[C@@H](O)[C@@H](O)[C@@H](O)C4CO[C@@H]([C@@H](O)5)OC([C@H](O)[C@@H]5O)CO)c3)O2)=O)c1	FLIAABGS0003	16
FLIAABGS0006	Metabolomics	Biochanin A 7-O-glucoside-6"-malonate	532.121690854	C25H24O13	O=C(CC(O)=O)OCC([C@H](O)4)O[C@H]([C@H]([C@H]4O)O)Oc(c1)cc(O3)c(C(C(=C3)c(c2)ccc(OC)c2)=O)c1O	FLIAABGS0006	13
FLIAABGS0002	Metabolomics	Biochanin A 7-O-rutinoside	592.179205732	C28H32O14	C(=C1c(c5)ccc(OC)c5)Oc(c2)c(c(cc2OC(O3)C(O)C(O)C(O)C(COC(O4)C(C(C(O)C(C)4)O)O)3)O)C1=O	FLIAABGS0002	14
FLIA1ANS0001	Metabolomics	Biochanin B, Formononetin, Formononetol, Daidzein 4'-methyl ether, 7-Hydroxy-4'-methoxyisoflavone	268.073558872	C16H12O4	COc(c3)ccc(c3)C(=C1)C(=O)c(c2)c(cc(O)c2)O1	FLIA1ANS0001	3
FL5FAAGS0060	Metabolomics	Biondnoid A, Buddlenoid A, Kaempferol 7- (6"-p-coumarylglucoside)	594.137340918	C30H26O13	C(=O)(c32)C(=C(Oc(cc(OC(C(O)5)OC(C(O)C5O)COC(C=Cc(c4)ccc(O)c4)=O)cc3O)2)c(c1)ccc(O)c1)O	FL5FAAGS0060	15
FL1C1ANP0019	Metabolomics	Bis (6",6"-dimethyl-4",5"-dihydropyrano) [ 2",3":4',5' ] [ 2",3":4,3 ] -2'-hydroxychalcone	392.198759384	C25H28O4	c(O1)(c4)c(cc(c(O)4)C(=O)C=Cc(c2)ccc(O3)c2CCC3(C)C)CCC(C)(C)1	FL1C1ANP0019	4
FL7AAAGL0027	Metabolomics	Bisdemalonylmonardaein	741.203074758	C36H37O17	OC(C1O)C(CO)OC(Oc(c24)cc(cc([o+1]c(c(OC(O5)C(O)C(C(O)C5COC(=O)C=Cc(c6)ccc(c6)O)O)c4)c(c3)ccc(c3)O)2)O)C1O	FL7AAAGL0027	21
FLIFWYNM0002	Metabolomics	Boeravinone A	326.07903818	C18H14O6	c(c1O)(C)c(O)cc(O2)c1C(C(c34)=C2C(OC)Oc3cccc4)=O	FLIFWYNM0002	3
FLIFWYNM0001	Metabolomics	Boeravinone B	312.063388116	C17H12O6	Oc(c4)c(C)c(O)c(c43)C(=O)C(c21)=C(O3)C(O)Oc(cccc2)1	FLIFWYNM0001	3
FLIFHXNM0001	Metabolomics	Boeravinone C	344.089602866	C18H16O7	c(c4C)(OC)cc(O3)c(c4O)C(C(C32)(c(c(OC2)1)cccc1O)O)=O	FLIFHXNM0001	4
FL1CA9NP0007	Metabolomics	Boesenbergin A	404.198759384	C26H28O4	C(CC=C(C)C)C(O3)(C)C=Cc(c13)c(OC)cc(c1C(=O)C=Cc(c2)cccc2)O	FL1CA9NP0007	8
FL1CA9NP0008	Metabolomics	Boesenbergin B	404.198759384	C26H28O4	C(c(c3)cccc3)=CC(=O)c(c(OC)2)c(c(C=1)c(c2)OC(C1)(C)CCC=C(C)C)O	FL1CA9NP0008	8
FLII1ANS0004	Metabolomics	Bolusanthin IV, Centrolobofuran, 6,6'-Dihydroxy-4'-methoxy-2-arylbenzofuran, 2-(2-Hydroxy-4-methoxyphenyl)-6-benzofuranol	256.073558872	C15H12O4	COc(c3)cc(O)c(c3)c(c1)oc(c2)c(ccc(O)2)1	FLII1ANS0004	4
FL4DAANI0006	Metabolomics	Bonanniol A	424.188588628	C25H28O6	c(c3)c(ccc3O)C(C(O)2)Oc(c(C2=O)1)cc(c(CC=C(C)CCC=C(C)C)c1O)O	FL4DAANI0006	10
FL4DBANI0002	Metabolomics	Bonanniol B	438.204238692	C26H30O6	Oc(c1)ccc(C(C3O)Oc(c2)c(C3=O)c(c(c2O)CC=C(CCC=C(C)C)C)OC)c1	FL4DBANI0002	10
FL2FAANI0011	Metabolomics	Bonannione A	408.193674006	C25H28O5	c(c(O)1)(c(O)c(C2=O)c(OC(c(c3)ccc(c3)O)C2)c1)CC=C(C)CCC=C(C)C	FL2FAANI0011	9
FL5FECNS0030	Metabolomics	Bonanzin, Quercetagetin 3,6,3',4'-tetramethyl ether, 5,7-Dihydroxy-3,6,3',4'-tetramethoxyflavone	374.100167552	C19H18O8	c(c3OC)(O)cc(O1)c(c3O)C(C(=C1c(c2)cc(OC)c(OC)c2)OC)=O	FL5FECNS0030	7
FL5FDAGS0005	Metabolomics	Bracteoside, Kaempferol 3-methyl ether 7-glucuronide	476.095476104	C22H20O12	c(c1)(O3)c(C(C(=C(c(c4)ccc(c4)O)3)OC)=O)c(O)cc1OC(O2)C(O)C(C(O)C2C(O)=O)O	FL5FDAGS0005	10
FL5FABNI0003	Metabolomics	Brevicornin	400.152203122	C22H24O7	O(C)c(c3)ccc(c3)C(=C(O)1)Oc(c2CCC(OC)(C)C)c(c(O)cc2O)C1=O	FL5FABNI0003	9
FL5FELNS0015	Metabolomics	Brickellin	404.110732238	C20H20O9	C(O2)(=C(C(c(c3O)c2cc(c3OC)OC)=O)OC)c(c1)c(cc(OC)c(OC)1)O	FL5FELNS0015	8
FL2F1ANI0009	Metabolomics	Brosimacutin A	358.141638436	C20H22O6	Oc(c1)ccc(C(C3)Oc(c2C(=O)3)c(CC(O)C(C)(C)O)c(cc2)O)c1	FL2F1ANI0009	8
FL2F1ANI0011	Metabolomics	Brosimacutin C	342.146723814	C20H22O5	Oc(c1)ccc(C(C2)Oc(c(CCC(C)(C)O)3)c(ccc3O)C(=O)2)c1	FL2F1ANI0011	7
FL2F1ANP0006	Metabolomics	Brosimacutin D	340.13107375	C20H20O5	Oc(c1)ccc(C(C4)Oc(c3C(=O)4)c(c(cc3)2)CC(C(C)(C)O2)O)c1	FL2F1ANP0006	3
FL2F1ANF0001	Metabolomics	Brosimacutin E	340.13107375	C20H20O5	Oc(c1)ccc(C(C4)Oc(c3C(=O)4)c(c(cc3)2)CC(O2)C(C)(C)O)c1	FL2F1ANF0001	4
FL3F1ANI0003	Metabolomics	Brosimacutin F	356.125988372	C20H20O6	Oc(c1)ccc(C(=C3)Oc(c2C(=O)3)c(CC(O)C(C)(C)O)c(cc2)O)c1	FL3F1ANI0003	8
FL1C1ANF0003	Metabolomics	Brosimacutin G	356.125988372	C20H20O6	C(C)(C)(O)C(C3O)Oc(c23)ccc(c2O)C(=O)C=Cc(c1)ccc(O)c1	FL1C1ANF0003	8
FL1D1ANI0003	Metabolomics	Brosimacutin H	360.1572885	C20H24O6	c(c2O)(ccc(c2CC(O)C(C)(C)O)O)C(=O)CCc(c1)ccc(O)c1	FL1D1ANI0003	12
FL1DRTNI0001	Metabolomics	Brosimacutin I	360.1572885	C20H24O6	c(c1CCC(=O)c(c2)ccc(O)c2)cc(c(CC(O)C(C)(C)O)c(O)1)O	FL1DRTNI0001	12
FL3FALNP0003	Metabolomics	Brosimone G	420.1572885	C25H24O6	c(C(=C4)Oc(c(C4=O)3)c(C=2)c(cc3O)OC(C)(C2)CCC=C(C)C)(c1)c(O)cc(O)c1	FL3FALNP0003	7
FL3FALNI0010	Metabolomics	Brosimone H	504.251188884	C31H36O6	c(c12)(cc(c(c(OC(c(c3O)ccc(c3)O)=C(CC=C(C)C)C2=O)1)CC=C(C)CCC=C(C)C)OC)O	FL3FALNI0010	12
FL3FALNI0001	Metabolomics	Brosimone I	420.1572885	C25H24O6	CC(C)C=Cc(c(O)1)c(c(C2=O)c(OC(c43)=C2C(C=C(C)C)Oc3cc(O)cc4)c1)O	FL3FALNI0001	6
FL6F1ANS0001	Metabolomics	Broussin	256.109944378	C16H16O3	COc(c3)ccc(c3)C([H])(C1)Oc(c2)c(ccc(O)2)C1	FL6F1ANS0001	3
FL631ANI0001	Metabolomics	Broussinol	326.151809192	C20H22O4	c(O)(c3)ccc(c31)CC(C(c(c2)cc(c(O)c2)CC=C(C)C)O1)O	FL631ANI0001	6
FL1C1ANI0008	Metabolomics	Broussochalcone B	324.136159128	C20H20O4	Oc(c2)ccc(c2)C=CC(=O)c(c1)c(cc(O)c1CC=C(C)C)O	FL1C1ANI0008	8
FL6F1CNP0003	Metabolomics	Broussoflavan A	426.204238692	C25H30O6	C(C1)C(c(c3CC=C(C)C)cc(C(O)4)c(OC(C4O)(C)C)c(O)3)Oc(c2)c(ccc(O)2)1	FL6F1CNP0003	7
FL5FACNP0002	Metabolomics	Broussoflavonol D	504.214803378	C30H32O7	c(O)(c21)cc(O)c(C(C)(C)C=C)c1OC(c(c4)c(c(c(c4O)3)C=CC(O3)(C)C)CC=C(C)C)=C(C2=O)O	FL5FACNP0002	9
FL5FACNP0003	Metabolomics	Broussoflavonol E	506.230453442	C30H34O7	c(O)(c41)cc(O)c(c1OC(=C(C4=O)O)c(c3)c(CC=C(C)C)c(C2)c(c(O)3)OC(C)(C)C2)C(C)(C)C=C	FL5FACNP0003	9
FL5FAANI0009	Metabolomics	Broussoflavonol F	422.172938564	C25H26O6	c(c3)(O)c(c(c(c3O)1)OC(c(c2)cc(CC=C(C)C)c(c2)O)=C(O)C1=O)CC=C(C)C	FL5FAANI0009	10
FL5FACNP0005	Metabolomics	Broussonol A	436.152203122	C25H24O7	C(C1(C)C)=Cc(c2)c(c(cc2C(O4)=C(O)C(=O)c(c43)c(O)cc(O)c(C(C)(C)C=C)3)O)O1	FL5FACNP0005	7
FL5FACND0001	Metabolomics	Broussonol B	436.152203122	C25H24O7	C(C(C)5)(c(c4O5)c(c3c(O)c4)OC(=C(C(=O)3)O)c(c2)cc(c(c2O)1)C=CC(O1)(C)C)(C)C	FL5FACND0001	4
FLIDWXNS0010	Metabolomics	Bryacarpene 1	344.089602866	C18H16O7	c(c4OC)c(c3c(c4OC)O)c(c(o3)1)COc(c(O)2)c1ccc2OC	FLIDWXNS0010	5
FLIDWXNS0006	Metabolomics	Bryacarpene 2	328.094688244	C18H16O6	c(c4OC)c(c3c(c4OC)O)c(c(o3)2)COc(c21)cc(OC)cc1	FLIDWXNS0006	4
FLIDWXNS0008	Metabolomics	Bryacarpene 3	342.110338308	C19H18O6	c(c1OC)c(c24)c(oc(c(c3OC4)ccc(OC)c3)2)c(c1OC)OC	FLIDWXNS0008	4
FLIDWXNS0007	Metabolomics	Bryacarpene 4	328.094688244	C18H16O6	c(c4OC)(OC)ccc(c34)c(c(o3)1)COc(c(O)2)c1ccc2OC	FLIDWXNS0007	4
FLIDWXNS0004	Metabolomics	Bryacarpene 5	312.099773622	C18H16O5	c(c1OC)(OC)ccc(c24)c(oc(c(c3OC4)ccc(OC)c3)2)1	FLIDWXNS0004	3
FL3FFANS0006	Metabolomics	Bucegin, Galangustin	314.07903818	C17H14O6	COc(c3)ccc(c3)C(=C1)Oc(c(OC)2)c(c(O)cc(O)2)C(=O)1	FL3FFANS0006	5
FL5FADGS0019	Metabolomics	Buddlenoid B, Isorhamnetin 7- (6"-p-coumarylglucoside)	624.147905604	C31H28O14	C(OC(C=Cc(c5)ccc(O)c5)=O)C([C@H](O)4)O[C@H]([C@@H](O)[C@H]4O)Oc(c3)cc(c(c13)C(=O)C(O)=C(c(c2)ccc(O)c(OC)2)O1)O	FL5FADGS0019	16
FL2FABNI0009	Metabolomics	Burttinone	438.204238692	C26H30O6	c(c1)(C(C3)Oc(c(C3=O)2)cc(O)cc2O)cc(CC=C(C)C)c(OC)c1C=CC(C)(C)O	FL2FABNI0009	9
FL2FABNI0007	Metabolomics	Burttinonedehydrate	420.193674006	C26H28O5	C(C2=O)C(c(c3)cc(C=CC(C)=C)c(OC)c(CC=C(C)C)3)Oc(c21)cc(O)cc1O	FL2FABNI0007	8
FL1C1CGS0002	Metabolomics	Butein 3,2'-diglucoside	596.174120354	C27H32O15	c(O)(c3O[C@H](O4)C(C([C@@H](O)[C@@H](CO)4)O)O)ccc(c3)C=CC(=O)c(c(O[C@H](O2)[C@H]([C@H]([C@H](C(CO)2)O)O)O)1)ccc(c1)O	FL1C1CGS0002	19
FL2F1CGS0001	Metabolomics	Butrin	596.174120354	C27H32O15	c(c1)c(O[C@@H]([C@@H](O)5)OC([C@H](O)[C@H](O)5)CO)cc(O2)c1C(C[C@@](c(c3)ccc(O)c(O[C@H](O4)[C@@H](O)[C@H]([C@@H](O)C(CO)4)O)3)2[H])=O	FL2F1CGS0001	16
FLIA1CNS0008	Metabolomics	Cabreuvin	312.099773622	C18H16O5	c(c21)(OC=C(c(c3)cc(OC)c(OC)c3)C2=O)cc(OC)cc1	FLIA1CNS0008	4
FL3FAACS0012	Metabolomics	Cachimoside, Kachimoside, Vitexin 6"-O-xyloside	564.147905604	C26H28O14	C(OCC(O2)C(C(O)C(C2c(c35)c(cc(c3C(=O)C=C(O5)c(c4)ccc(O)c4)O)O)O)O)(O1)C(O)C(C(O)C1)O	FL3FAACS0012	14
FL2FAANP0001	Metabolomics	Cajaflavanone	406.178023942	C25H26O5	c(c13)(C(=O)CC(c(c4)ccc(c4)O)O3)c(c(CC=C(C)C)c(O2)c(C=CC2(C)C)1)O	FL2FAANP0001	5
FLIAALNP0001	Metabolomics	Cajaisoflavone	450.167853186	C26H26O7	c(c32)c(c(c(c2C(=O)C(c(c(OC)4)c(O)c(CC=C(C)C)c(O)c4)=CO3)O)1)OC(C=C1)(C)C	FLIAALNP0001	8
FLIAALNS0001	Metabolomics	Cajanin	300.063388116	C16H12O6	COc(c3)cc(O2)c(c(O)3)C(=O)C(=C2)c(c1)c(O)cc(O)c1	FLIAALNS0001	5
FLIBALNS0001	Metabolomics	Cajanol	316.094688244	C17H16O6	COc(c3)cc(O2)c(c(O)3)C(=O)C(C2)c(c1)c(OC)cc(O)c1	FLIBALNS0001	5
FLIBALNP0004	Metabolomics	Cajanone	422.172938564	C25H26O6	O(c42)CC(C(=O)c2c(O)c(C=3)c(c4)OC(C3)(C)C)c(c1O)cc(c(O)c1)CC=C(C)C	FLIBALNP0004	6
FL7AAAGL0002	Metabolomics	Callistephin, Pelargonidin 3-glucoside, Pelargonidin 3-O-beta-D-glucopyranoside	433.113471892	C21H21O10	c(c4)(ccc(O)c4)c(c(O[C@@H](C(O)3)O[C@H](CO)[C@H](O)C3O)1)[o+1]c(c2)c(c(cc(O)2)O)c1	FL7AAAGL0002	11
FL4DFAGS0001	Metabolomics	Callunin	466.111126168	C21H22O12	c(O)(c4)c(c(c(c4O)3)OC(C(C3=O)O)c(c2)ccc(O)c2)OC(C(O)1)OC(CO)C(O)C1O	FL4DFAGS0001	12
FLID1ANI0002	Metabolomics	Calocarpin, 3,9-Dihydroxy-2-prenylpterocarpan	324.136159128	C20H20O4	O(C21)c(c4)c(ccc(O)4)C1COc(c3)c2cc(c(O)3)CC=C(C)C	FLID1ANI0002	4
FLNAQUNI0001	Metabolomics	Calofloride	476.256274262	C30H36O5	C(C)(C)=CCC(C(=O)3)(C(=C(C(O)=C3C(C(C)CC)=O)1)OC(=O)CC(c(c2)cccc2)1)CC=C(C)C	FLNAQUNI0001	8
FL1DABNN0001	Metabolomics	Calomelanol A	418.141638436	C25H22O6	O=C(CCc(c4)ccc(c4)OC)c(c21)c(cc(c(C(c(c3)cccc3)CC(=O)O2)1)O)O	FL1DABNN0001	8
FL1DAANN0001	Metabolomics	Calomelanol B	404.125988372	C24H20O6	C(CC(c(c32)c(cc(c(C(c(c4)cccc4)CC(=O)O3)2)O)O)=O)c(c1)ccc(O)c1	FL1DAANN0001	8
FL1DA9NN0002	Metabolomics	Calomelanol C	404.125988372	C24H20O6	C(C(c(c24)c(cc(O)c(C(CC(=O)O4)c(c3)ccc(c3)O)2)O)=O)Cc(c1)cccc1	FL1DA9NN0002	8
FL5FAANN0001	Metabolomics	Calomelanol D	416.089602866	C24H16O7	O=C(c25)C(=C(Oc2c(c(cc5O)3)C(c(c4)cccc4)CC(=O)O3)c(c1)ccc(c1)O)O	FL5FAANN0001	5
FL1DA9NN0001	Metabolomics	Calomelanol D-1	388.13107375	C24H20O5	C(C(c(c32)c(cc(c(C(c(c4)cccc4)CC(=O)O3)2)O)O)=O)Cc(c1)cccc1	FL1DA9NN0001	7
FL2FABNN0001	Metabolomics	Calomelanol G	432.120902994	C25H20O7	C(c(c5)ccc(c5)O)(C4)c(c3OC4=O)c(O)c(c(c3)1)C(CC(c(c2)ccc(c2)OC)O1)=O	FL2FABNN0001	5
FL2FAANN0001	Metabolomics	Calomelanol H	402.110338308	C24H18O6	c(c12)c(O4)c(C(CC(c(c5)ccc(c5)O)4)=O)c(c1C(c(c3)cccc3)CC(=O)O2)O	FL2FAANN0001	4
FL2FA9NN0001	Metabolomics	Calomelanol I	402.110338308	C24H18O6	C(c(c5)ccc(c5)O)(C4)c(c3OC4=O)c(O)c(c(c3)1)C(=O)CC(c(c2)cccc2)O1	FL2FA9NN0001	4
FL2FA9NN0002	Metabolomics	Calomelanol J	386.115423686	C24H18O5	c(c34)c(c(c(O)c3C(=O)CC(c(c5)cccc5)O4)1)OC(=O)CC1c(c2)cccc2	FL2FA9NN0002	3
FL1DCBNS0001	Metabolomics	Calomelanone	302.115423686	C17H18O5	COc(c2)ccc(c2)CCC(=O)c(c(O)1)c(O)cc(OC)c1	FL1DCBNS0001	8
FLNFA9NP0001	Metabolomics	Calophyllic acid	420.1572885	C25H24O6	CC(C)(O1)C=Cc(c34)c1c(c(c(C(C(C(C)O4)C)=O)3)O)C(c(c2)cccc2)=CC(O)=O	FLNFA9NP0001	4
FLIA1ANP0003	Metabolomics	Calopogoniumisoflavone A	334.120509064	C21H18O4	c(c4)c(ccc(OC)4)C(C(=O)3)=COc(c32)c(c(cc2)1)C=CC(C)(C)O1	FLIA1ANP0003	2
FLIA1CNP0001	Metabolomics	Calopogoniumisoflavone B	348.099773622	C21H16O5	O(C1)c(c2)c(ccc(C(C(=O)5)=COc(c54)c(c(cc4)3)C=CC(C)(C)O3)2)O1	FLIA1CNP0001	1
FL5FADGL0021	Metabolomics	Calotropiside, Isorhamnetin 3- (2G-galactosylrutinoside), Isorhamnetin 3-galactosyl- (1->2) - [ rhamnosyl- (1->6) -glucoside ], Quercetin 3'-methyl ether 3-galactosyl- (1->2) - [ rhamnosyl- (1->6) -glucoside ]	786.221858406	C34H42O21	C(C6O)(C(O)C(OC(C)6)OCC(O1)C(O)C(O)C(OC(O5)C(O)C(C(O)C5CO)O)C(OC(C3=O)=C(c(c4)cc(OC)c(c4)O)Oc(c32)cc(O)cc(O)2)1)O	FL5FADGL0021	22
CHEMBL512767	CHEMBL	calycopterin	374.35	C19H18O8	COc1c(OC)c(O)c2c(=O)c(OC)c(-c3ccc(O)cc3)oc2c1OC	CHEMBL512767	7
FLIA1CGS0003	Metabolomics	Calycosin 7-O-glucoside, Calycosin-7-O-beta-D-glucopyranoside	446.121296924	C22H22O10	[C@@H](Oc(c4)ccc(c43)C(C(=CO3)c(c2)ccc(c2O)OC)=O)([C@@H](O)1)OC(CO)[C@H](O)[C@@H]1O	FLIA1CGS0003	10
FLIA1CNS0004	Metabolomics	Calycosin, 3'-Hydroxyformononetin	284.068473494	C16H12O5	COc(c3)c(O)cc(c3)C(=C1)C(=O)c(c2)c(cc(O)c2)O1	FLIA1CNS0004	4
FL1CBANC0001	Metabolomics	Calyxin A	598.220282686	C35H34O9	c(c2O)c(OC)c(c(c([C@@H](C=Cc(c4)ccc(c4)O)CC(OO)CCc(c3)ccc(c3)O)2)O)C(C=Cc(c1)ccc(c1)O)=O	FL1CBANC0001	19
FL1CBANC0002	Metabolomics	Calyxin B	582.225368064	C35H34O8	Oc(c2[C@H](c(c4)ccc(O)c4)C=CCC(O)CCc(c3)ccc(O)c3)c(c(OC)cc2O)C(=O)C=Cc(c1)ccc(c1)O	FL1CBANC0002	18
FL2FBANC0001	Metabolomics	Calyxin C	582.225368064	C35H34O8	c(O)(c1)ccc(C(C=CCC(O)CCc(c5)ccc(c5)O)c(c42)c(O)cc(OC)c(C(=O)CC(O4)c(c3)ccc(O)c3)2)c1	FL2FBANC0001	15
FL2FBANC0003	Metabolomics	Calyxin G	582.225368064	C35H34O8	c(c6)(ccc(O)c6)C(C2)Oc(c(C(C3)CC(CCc(c5)ccc(c5)O)OC3c(c4)ccc(O)c4)1)c(C2=O)c(cc1O)OC	FL2FBANC0003	11
FL2FBANC0006	Metabolomics	Calyxin M	582.225368064	C35H34O8	O(c52)C(CC(CC(O)CCc(c6)ccc(c6)O)c2c(c(c(c5)OC)4)OC(CC(=O)4)c(c3)ccc(c3)O)c(c1)ccc(O)c1	FL2FBANC0006	12
FL5FDAGS0004	Metabolomics	Camaroside	476.13186161	C23H24O11	COC(=C(c(c4)ccc(c4)O[C@@H](C(O)3)O[C@H](CO)[C@H](O)C3O)1)C(c(c2O)c(cc(c2)OC)O1)=O	FL5FDAGS0004	11
FL5FAAGL0029	Metabolomics	Camelliaside A	756.21129372	C33H40O20	OC(C(OC(C6O)OC(CO)C(C(O)6)O)1)C(O)C(COC(C(O)5)OC(C)C(O)C(O)5)OC1OC(C(=O)2)=C(c(c4)ccc(O)c4)Oc(c3)c2c(O)cc3O	FL5FAAGL0029	21
FL5FAAGL0027	Metabolomics	Camelliaside B	726.200729034	C32H38O19	c(c(O)1)(C(=O)3)c(OC(=C(OC(O5)C(C(O)C(C(COC(C(O)6)OC(C)C(C(O)6)O)5)O)OC(O4)C(O)C(C(O)C4)O)3)c(c2)ccc(c2)O)cc(c1)O	FL5FAAGL0027	19
FL5FAAGL0006	Metabolomics	Camelliaside C	610.153384912	C27H30O16	c(O)(c5)cc(c(c25)C(C(O[C@@H](C3O[C@H]([C@@H]4O)OC([C@H]([C@H]4O)O)CO)O[C@H](CO)[C@@H](C(O)3)O)=C(O2)c(c1)ccc(c1)O)=O)O	FL5FAAGL0006	17
FL5FEANS0016	Metabolomics	Candidol	344.089602866	C18H16O7	c(c1OC)c(O2)c(C(C(=C2c(c3)ccc(O)c3)O)=O)c(c1OC)OC	FL5FEANS0016	6
FL5FEAGL0008	Metabolomics	Candidol 3-glucoside	506.142426296	C24H26O12	OC([C@@H]1OC(=C3c(c4)ccc(c4)O)C(c(c2O3)c(OC)c(OC)c(c2)OC)=O)C([C@@H](O)[C@@H](CO)O1)O	FL5FEAGL0008	12
FL2FA9NI0016	Metabolomics	Candidone	352.167459256	C22H24O4	C(C)(C)=CCc(c3OC)c(c1c(c3)OC)OC(c(c2)cccc2)CC(=O)1	FL2FA9NI0016	5
FLIDHXNF0004	Metabolomics	Canescacarpin	338.115423686	C20H18O5	C(C(O)53)Oc(c2C3Oc(c54)cc(O)cc4)cc(c(c2)1)OC(C(C)=C)([H])C1	FLIDHXNF0004	3
FL5FA9GL0003	Metabolomics	Cannabin	592.179205732	C28H32O14	O(C1OC(=C4c(c5)cccc5)C(c(c3O)c(O4)cc(c3)OC)=O)C(COC(O2)C(C(C(O)C(C)2)O)O)C(C(C1O)O)O	FL5FA9GL0003	14
FL3FADNI0001	Metabolomics	Cannflavin A	436.188588628	C26H28O6	O(c23)C(=CC(c(c(O)c(c(O)c3)CC=C(CCC=C(C)C)C)2)=O)c(c1)cc(OC)c(c1)O	FL3FADNI0001	10
FL3FADNI0002	Metabolomics	Cannflavin B, Canniflavone, Canniflavone 1, 6-Prenylchrysoeriol	368.125988372	C21H20O6	c(c1)(C(=C3)Oc(c2)c(C(=O)3)c(c(CC=C(C)C)c(O)2)O)cc(c(O)c1)OC	FL3FADNI0002	7
FL5FABGI0027	Metabolomics	Caohuoside B, 8-Prenylkaempferol 4'-methyl ether 3"- [ 4"',6"'-diacetylglucosyl- (1->3) -4"-acetylrhamnoside ] -7-glucoside	964.321238098	C45H56O23	OC(C1O)C(OC(=O)C)C(COC(=O)C)OC1OC(C(O)2)C(OC(C)=O)C(OC(OC(=C(c(c6)ccc(c6)OC)5)C(c(c3O5)c(cc(OC(O4)C(O)C(O)C(O)C4CO)c3CC=C(C)C)O)=O)2)C	FL5FABGI0027	26
FL5FAEGI0001	Metabolomics	Caohuoside C, 8-Prenylquercetin 4'-methyl ether 3-rhamnoside	530.178811802	C27H30O11	C(c12)(=O)C(OC(O4)C(O)C(O)C(C4C)O)=C(c(c3)ccc(c3O)OC)Oc1c(c(O)cc2O)CC=C(C)C	FL5FAEGI0001	12
FL5FABGI0029	Metabolomics	Caohuoside D, 8- (3"-Hydroxy-3"-methylbutyl) kaempferol 4'-methyl ether 7-glucoside	562.205026552	C28H34O12	O=C(c13)C(O)=C(c(c4)ccc(c4)OC)Oc1c(CCC(C)(C)OC)c(cc3O)OC(C2O)OC(CO)C(C2O)O	FL5FABGI0029	15
FL7ABINS0001	Metabolomics	Capensinidin, 5-Methylmalvidin, 3,4',7-Trihydroxy-3',5,5'-trimethoxyflavylium	345.097427898	C18H17O7	COc(c1)c(O)c(OC)cc1c([o+1]2)c(O)cc(c(OC)3)c(cc(O)c3)2	FL7ABINS0001	7
FL7ABIGO0001	Metabolomics	Capensinin, 5-O-methyl malvidin	491.155336706	C24H27O11	c(c1)(c(c(cc1c(c(OC(O4)C(O)C(C(O)C(C)4)O)3)[o+1]c(c2c3)cc(cc2OC)O)OC)O)OC	FL7ABIGO0001	11
FL5FAAGS0137	Metabolomics	Capilliposide II, Kaempferol 3-rhamnosyl- (1->2) - [ glucosyl- (1->3) - (4"'-p-coumaroylrhamnosyl) - (1->6) -galactoside ]	1048.305981964	C48H56O26	C(C(OC(C7OC(O8)C(O)C(C(C(C)8)O)O)OC(C(C(O)7)O)COC(C5O)OC(C)C(C5OC(O6)C(O)C(C(O)C6CO)O)OC(C=Cc(c4)ccc(O)c4)=O)=2)(c(c1OC2c(c3)ccc(O)c3)c(O)cc(O)c1)=O	FL5FAAGS0137	29
FL7DEANS0001	Metabolomics	Carajurin	301.107598654	C17H17O5	COc(c3)ccc(c3)C(C=2)=[O+1]C(=C1)C(C2)C(OC)=C(O)C(O)1	FL7DEANS0001	5
FL7DEANS0002	Metabolomics	Carajuron, Carajurone	287.09194859	C16H15O5	COC(=C(O)3)C(C=2)C(=CC(O)3)[O+1]=C(C2)c(c1)ccc(O)c1	FL7DEANS0002	5
FL1CA9NS0003	Metabolomics	Cardamonin	270.089208936	C16H14O4	COc(c1)c(C(=O)C=Cc(c2)cccc2)c(O)cc(O)1	FL1CA9NS0003	6
FL3FAANP0007	Metabolomics	Carpachromene, 5,4'-Dihidroxy-6",6"-dimethylpyrano [ 2",3":7,6 ] flavone	336.099773622	C20H16O5	C(=O)(C=3)c(c2O)c(OC3c(c4)ccc(O)c4)cc(c12)OC(C=C1)(C)C	FL3FAANP0007	3
FL3FRNNF0006	Metabolomics	Carpelastofuran	522.225368064	C30H34O8	Oc(c52)c(C1)c(c(CC=C(C)C)c2OC(=C(C(=O)5)3)c(c4)c(cc(O)c4)OC(C(C)(C)O)C3)OC(C(C)(C)O)1	FL3FRNNF0006	8
FL1BBANS0001	Metabolomics	Carpusin	302.07903818	C16H14O6	COc(c3)c(c(cc(O)3)1)C(=O)C(O)(Cc(c2)ccc(O)c2)O1	FL1BBANS0001	6
FL6F1ANS0002	Metabolomics	Cassiaflavan	242.094294314	C15H14O3	Oc(c3)ccc(c3)C([H])(C1)Oc(c2)c(ccc(O)2)C1	FL6F1ANS0002	3
FL3FAACS0078	Metabolomics	Cassiaoccidentalin A	560.152990982	C27H28O13	c(c5)(ccc(c5)C(=C4)Oc(c(C4=O)3)cc(O)c(c3O)C(C(OC(C(O)2)OC(C)C(C2O)O)1)OC(C)C(O)C1=O)O	FL3FAACS0078	11
FL3FAECS0008	Metabolomics	Cassiaoccidentalin C, 6-C- (6-Deoxy-ribo-hexos-3-ulosyl) diomestin 2"-O-rhamnoside	590.163555668	C28H30O14	C(C(=O)4)(OC(C5O)OC(C)C(C(O)5)O)C(OC(C)C4O)c(c(O)3)c(O)cc(c32)OC(=CC(=O)2)c(c1)ccc(c1O)OC	FL3FAECS0008	12
FLIA2ANS0001	Metabolomics	Castanin, Afromosin, Afrormosin	298.084123558	C17H14O5	COc(c3)ccc(c3)C(=C2)C(=O)c(c1)c(O2)cc(O)c(OC)1	FLIA2ANS0001	4
FL5FECGS0036	Metabolomics	Casticin 3'-glucoside	536.152990982	C25H28O13	O(C)c(c3O[C@H](O4)[C@H]([C@@H](O)[C@H](C4CO)O)O)ccc(c3)C(=C2OC)Oc(c1)c(C2=O)c(O)c(OC)c1OC	FL5FECGS0036	13
FL5FECNS0029	Metabolomics	Casticin, Vitexicarpin, Quercetagetin 3,6,7,4'-tetramethyl ether, 3',5-Dihydroxy-3,4',6,7-tetramethoxyflavone, 3,6,7,4'-Tetra-O-methyl-5,3'-dihydroxyflavone	374.100167552	C19H18O8	c(c3OC)c(O1)c(c(c3OC)O)C(C(=C1c(c2)cc(O)c(OC)c2)OC)=O	FL5FECNS0029	7
FL1B19NF0001	Metabolomics	Castillene A	294.089208936	C18H14O4	C(C(O4)(C(c(c43)ccc(c32)occ2)=O)OC)c(c1)cccc1	FL1B19NF0001	3
FL1B19NF0002	Metabolomics	Castillene B	310.120509064	C19H18O4	C(C(O4)(C(c(c43)ccc(c32)occ2)OC)OC)c(c1)cccc1	FL1B19NF0002	4
FL1B1CNF0001	Metabolomics	Castillene C	354.110338308	C20H18O6	C(Cc(c5)cc(c(c5)4)OCO4)(C(OC)3)(OC)Oc(c32)c(c1cc2)cco1	FL1B1CNF0001	4
FL1B1CNF0002	Metabolomics	Castillene D	338.07903818	C19H14O6	c(c51)(OCO5)ccc(CC(O4)(C(c(c43)ccc(c32)occ2)=O)OC)c1	FL1B1CNF0002	3
FL1DHXNF0001	Metabolomics	Castillene E	282.089208936	C17H14O4	OC(Cc(c3)cccc3)C(=O)c(c1)c(O)c(c2)c(oc2)c1	FL1DHXNF0001	6
FL63ACGS0019	Metabolomics	Catechin 3'-O-beta-D-glucopyranoside	452.13186161	C21H24O11	c(c(O)4)(cc(cc4)[C@@H](O3)[C@@H](O)Cc(c23)c(cc(O)c2)O)O[C@H](O1)C(O)C(O)[C@@H](O)[C@H]1CO	FL63ACGS0019	12
FL63ACGS0024	Metabolomics	Catechin 3',4'-di-O-beta-D-glucopyranoside	614.18468504	C27H34O16	c(c1C(O5)C(Cc(c54)c(O)cc(c4)O)O)c(OC(O3)C(C(C(O)C(CO)3)O)O)c(OC(O2)C(C(C(C(CO)2)O)O)O)cc1	FL63ACGS0024	18
FL63AENS0001	Metabolomics	Catechin 4'-methyl ether	304.094688244	C16H16O6	COc(c3)c(O)cc(c3)C(O1)C(O)Cc(c(O)2)c(cc(O)c2)1	FL63AENS0001	6
FL63ACGS0020	Metabolomics	Catechin 4'-O-beta-D-glucopyranoside	452.13186161	C21H24O11	c(c(O)4)c(c(c(c4)1)CC(C(c(c3)cc(O)c(c3)OC(O2)C(O)C(O)C(O)C2CO)O1)O)O	FL63ACGS0020	12
FL63AEGS0001	Metabolomics	Catechin 5-O-beta-D-glucopyranoside-4'-Me	466.147511674	C22H26O11	OC(C4O)C(OC(CO)C4O)Oc(c3)c(C1)c(cc3O)OC(c(c2)ccc(OC)c2O)C1O	FL63AEGS0001	12
FL63ACGS0021	Metabolomics	Catechin 5,3'-di-O-beta-D-glucopyranoside	614.18468504	C27H34O16	c(c14)c(cc(OC(C5O)OC(CO)C(O)C5O)c(CC(C(O4)c(c2)ccc(O)c2OC(O3)C(C(C(O)C(CO)3)O)O)O)1)O	FL63ACGS0021	18
FL63ACGS0022	Metabolomics	Catechin 5,4'-di-O-beta-D-glucopyranoside	614.18468504	C27H34O16	O([C@@H](Oc(c2)c(C5)c(O[C@@H]([C@H]5O)c(c4)ccc(c4O)O[C@H](O3)C(C([C@@H](O)[C@@H](CO)3)O)O)cc2O)1)C(CO)[C@H](O)[C@@H]([C@@H]1O)O	FL63ACGS0022	18
FL63DDNS0001	Metabolomics	Catechin 5,7,3'-trimethyl ether	332.125988372	C18H20O6	O(c23)[C@@H]([C@@H](O)Cc(c(OC)cc(OC)c3)2)c(c1)cc(OC)c(O)c1	FL63DDNS0001	6
FL63DENS0001	Metabolomics	Catechin 5,7,4'-trimethyl ether	332.125988372	C18H20O6	O(c23)[C@@H]([C@@H](O)Cc(c(OC)cc(OC)c3)2)c(c1)cc(O)c(OC)c1	FL63DENS0001	6
FL63ACGS0023	Metabolomics	Catechin 7,3'-di-O-beta-D-glucopyranoside	614.18468504	C27H34O16	[C@@H](O)([C@H]5O)[C@@H]([C@@H](OC(CO)5)Oc(c1)cc(O2)c(C[C@@H]([C@@H](c(c3)cc(O[C@H](O4)[C@H]([C@H]([C@@H](O)C(CO)4)O)O)c(O)c3)2)O)c1O)O	FL63ACGS0023	18
FL63CENS0001	Metabolomics	Catechin 7,4'-dimethyl ether	318.110338308	C17H18O6	COc(c1)cc(O2)c(C[C@H](O)[C@H]2c(c3)cc(O)c(OC)c3)c(O)1	FL63CENS0001	6
FL63CDNS0001	Metabolomics	Catechin-3'-methyl ether	304.094688244	C16H16O6	COc(c(O)3)cc(cc3)C(O1)C(O)Cc(c(O)2)c(cc(O)c2)1	FL63CDNS0001	6
FL6DADGS0001	Metabolomics	Catechin-4-ol 3'-methyl ether 3-O-alpha-L-rhamnopyranoside	466.147511674	C22H26O11	c(C(O)2)(c1O)c(OC(c(c4)cc(OC)c(O)c4)C2OC(O3)C(O)C(C(O)C(C)3)O)cc(c1)O	FL6DADGS0001	11
FL3F19NF0002	Metabolomics	Cauliflorin A, Pongol methyl ether	292.073558872	C18H12O4	C(c24)(=O)C=C(Oc2c(c3cc4)cco3)c(c1)cc(OC)cc1	FL3F19NF0002	2
FLIAELNS0001	Metabolomics	Caviunin	374.100167552	C19H18O8	c(c(OC)1)(OC)cc(c(C(C3=O)=COc(c23)cc(c(c2O)OC)O)c1)OC	FLIAELNS0001	7
FLIAELGS0001	Metabolomics	Caviunin 7-O-glucoside	536.152990982	C25H28O13	c(c3OC)(c(C1=O)c(cc(O[C@@H]([C@H]4O)OC(CO)[C@H](O)[C@@H]4O)3)OC=C1c(c2OC)cc(c(c2)OC)OC)O	FLIAELGS0001	13
FL1CA9NF0002	Metabolomics	Cedrediprenone	408.193674006	C25H28O5	Oc(c(CC=C(C)C)2)c(C(=O)C=Cc(c3)cccc3)c(O1)c(c2O)CC1C(C)(C)O	FL1CA9NF0002	9
FL1CA9NP0011	Metabolomics	Cedreprenone	336.136159128	C21H20O4	COc(c2)c(C(=O)C=Cc(c3)cccc3)c(c1c(O)2)OC(C=C1)(C)C	FL1CA9NP0011	5
FL5FECNS0019	Metabolomics	Centaureidin, Desmethoxycentaureidine, Quercetagetin 3,4',6-trimethyl ether, 5,7,3'-Trihydroxy-3,6,4'-trimethoxyflavone	360.084517488	C18H16O8	c(c3OC)(O)cc(O1)c(c3O)C(C(=C1c(c2)cc(O)c(OC)c2)OC)=O	FL5FECNS0019	7
FL5FECGS0029	Metabolomics	Centaurein	522.137340918	C24H26O13	c(c4O)(C2=O)c(cc(c4OC)O[C@@H]([C@H]3O)OC(CO)[C@H](O)[C@@H]3O)OC(=C(OC)2)c(c1)ccc(c1O)OC	FL5FECGS0029	13
FL1AE9NS0001	Metabolomics	Cephalocerone, 4,5-Methylenedioxy-6-hydroxyaurone	282.05282343	C16H10O5	c(c4)ccc(c4)C=c(o3)c(=O)c(c13)c(O2)c(OC2)c(O)c1	FL1AE9NS0001	2
FL3FAACS0054	Metabolomics	Cerarvensin 2"-O-rhamnoside	548.152990982	C26H28O13	c(c5)(ccc(c5)C(=C1)Oc(c4)c(c(O)c(c4O)C(O2)C(OC(O3)C(O)C(O)C(C3C)O)C(O)C(O)C2)C1=O)O	FL3FAACS0054	12
FL3FAADS0025	Metabolomics	Cerarvensin 7-O-glucoside	564.147905604	C26H28O14	c(c1)(ccc(C(=C2)Oc(c3)c(c(O)c(C(O5)C(O)C(C(O)C5)O)c(OC(C4O)OC(C(O)C4O)CO)3)C2=O)c1)O	FL3FAADS0025	14
FL1CALNS0002	Metabolomics	Cerasidin	344.125988372	C19H20O6	c(c1C(=O)C=Cc(c2)c(OC)cc(OC)c2)(O)cc(OC)cc1OC	FL1CALNS0002	8
FL1CALNS0001	Metabolomics	Cerasin	330.110338308	C18H18O6	c(c(C(=O)C=Cc(c2)c(OC)cc(OC)c2)1)(OC)cc(O)cc1O	FL1CALNS0001	8
FL2FALNS0001	Metabolomics	Cerasinone	330.110338308	C18H18O6	O(C(c(c(OC)3)ccc(OC)c3)2)c(c(C(=O)C2)1)cc(O)cc1OC	FL2FALNS0001	5
FL1DQUNM0003	Metabolomics	Ceratiolin	302.115423686	C17H18O5	c(c2)ccc(c2)CCC(=O)C(=C(O)1)C(=O)C(C)(O)C(O)=C(C)1	FL1DQUNM0003	6
FL1CQUNM0003	Metabolomics	Ceroptene	298.120509064	C18H18O4	C(C=1C(=O)C=Cc(c2)cccc2)(=O)C=C(C(C1O)(C)C)OC	FL1CQUNM0003	4
FL3F9GNS0001	Metabolomics	Cerosilin B	372.120902994	C20H20O7	COc(c1OC)c(cc(C(=C3)Oc(c2)c(C(=O)3)c(c(c2)OC)OC)c1)OC	FL3F9GNS0001	6
FL3F99NS0009	Metabolomics	Cerrosillin, 5,6,3',5'-tetramethoxyflavone	342.110338308	C19H18O6	c(c3OC)(OC)ccc(c13)OC(c(c2)cc(OC)cc(OC)2)=CC1=O	FL3F99NS0009	5
FL1CAAGS0002	Metabolomics	Chalconaringenin 2'- (6"-p-coumarylglucoside)	580.15807636	C30H28O12	OC(C3O)C(COC(C=Cc(c4)ccc(O)c4)=O)OC(C3O)Oc(c1C(=O)C=Cc(c2)ccc(O)c2)cc(O)cc1O	FL1CAAGS0002	17
FL1CAAGS0009	Metabolomics	Chalconaringenin 2'-O-glucoside 4'-O-gentobioside	758.226943784	C33H42O20	C(C(C(O)1)OC(OCC(C2O)OC(Oc(c4)cc(OC(O5)C(O)C(O)C(O)C5CO)c(c4O)C(C=Cc(c3)ccc(c3)O)=O)C(C2O)O)C(C1O)O)O	FL1CAAGS0009	25
FL1CAAGS0007	Metabolomics	Chalconaringenin 2'-rhamnosyl- (1->4) -glucoside	580.179205732	C27H32O14	Oc(c1)cc(c(C(C=Cc(c4)ccc(O)c4)=O)c1OC(C(O)2)OC(CO)C(OC(O3)C(O)C(O)C(O)C(C)3)C2O)O	FL1CAAGS0007	17
FL1CAAGS0006	Metabolomics	Chalconaringenin 2'-rhamnosyl- (1->4) -xyloside	550.168641046	C26H30O13	c(OC(O3)C(O)C(O)C(OC(C(O)4)OC(C(O)C4O)C)C3)(c2)c(c(O)cc2O)C(C=Cc(c1)ccc(O)c1)=O	FL1CAAGS0006	15
FL1CAAGS0003	Metabolomics	Chalconaringenin 2'-xyloside	404.110732238	C20H20O9	C(O1)(Oc(c2)c(C(=O)C=Cc(c3)ccc(O)c3)c(cc(O)2)O)C(O)C(C(O)C1)O	FL1CAAGS0003	11
FL1CAAGS0008	Metabolomics	Chalconaringenin 2',4'-di-O-glucoside	596.174120354	C27H32O15	c(c1)(c(C(C=Cc(c4)ccc(O)c4)=O)c(OC(C3O)OC(CO)C(O)C3O)cc1OC(C(O)2)OC(CO)C(O)C2O)O	FL1CAAGS0008	19
FL1CAAGS0001	Metabolomics	Chalconaringenin 4-glucoside	434.121296924	C21H22O10	c(c1O)c(c(C(=O)C=Cc(c2)ccc(OC(O3)C(O)C(O)C(O)C3CO)c2)c(c1)O)O	FL1CAAGS0001	13
FL1CAAGS0005	Metabolomics	Chalconaringenin 4'-glucoside	434.121296924	C21H22O10	Oc(c3)ccc(c3)C=CC(c(c2O)c(cc(c2)O[C@H](O1)[C@@H](O)[C@@H](O)[C@@H](O)C1CO)O)=O	FL1CAAGS0005	13
FL3FAAGS0067	Metabolomics	Chamaemeloside, Apigenin 7- [ 6"- (3-Hydroxy-3-methylglutaryl) glucoside ]	576.147905604	C27H28O14	C(C=3)(=O)c(c2OC3c(c4)ccc(c4)O)c(O)cc(c2)OC(C(O)1)OC(C(O)C(O)1)COC(=O)CC(CC(O)=O)(C)O	FL3FAAGS0067	16
FL2FA9NC0002	Metabolomics	Chamanetin	362.115423686	C22H18O5	C(=O)(c12)CC(c(c4)cccc4)Oc1c(Cc(c3)c(ccc3)O)c(cc2O)O	FL2FA9NC0002	6
FL1DA9NC0007	Metabolomics	Chamuvaritin	452.162373878	C29H24O5	c(c1)cc(Cc(c23)c(O)c(C(=O)CCc(c5)cccc5)c(O)c2Cc(c4)c(ccc4)O3)c(c1)O	FL1DA9NC0007	9
FLIAAANP0004	Metabolomics	Chandalone	404.162373878	C25H24O5	c(c12)c(O4)c(C=CC4(C)C)c(c(C(=O)C(c(c3)cc(c(c3)O)CC=C(C)C)=CO2)1)O	FLIAAANP0004	6
FLIHBANP0002	Metabolomics	Chandanin, Lonchocarpic acid	434.172938564	C26H26O6	C(c41)=CC(Oc1c(CC=C(C)C)c(O2)c(c4OC)C(=C(c(c3)ccc(c3)O)C(=O)2)O)(C)C	FLIHBANP0002	6
FLNF19NP0002	Metabolomics	Chapelieric acid methyl ester	436.188588628	C26H28O6	C(C(C)4)(C)Oc(c2C(=O)4)c(c(O3)c(C=CC(C)(C)3)c2O)C(c(c1)cccc1)CC(OC)=O	FLNF19NP0002	6
FL5FF8NSH001	Metabolomics	Chlorflavonin	378.050630544	C18H15ClO7	c(c1OC)(OC)cc(c(C2=O)c(OC(c(c(O)3)cccc3Cl)=C2OC)1)O	FL5FF8NSH001	6
FL3FA9GS0007	Metabolomics	Chrysin 5-xyloside	386.100167552	C20H18O8	C(O1)(Oc(c4)c(C(=O)3)c(cc(O)4)OC(=C3)c(c2)cccc2)C(O)C(C(O)C1)O	FL3FA9GS0007	7
FL3FA9NS0001	Metabolomics	chrysin 5,7-dimethyl ether	282.089208936	C17H14O4	COc(c1)cc(O2)c(C(=O)C=C2c(c3)cccc3)c(OC)1	FL3FA9NS0001	3
FL3FA9CS0002	Metabolomics	Chrysin 6-C-alpha-L-arabinopyranoside-8-C-glucoside	548.152990982	C26H28O13	C(C5O)OC(C(C5O)O)c(c3O)c(O)c(c2c3C(O4)C(C(C(O)C4CO)O)O)C(=O)C=C(O2)c(c1)cccc1	FL3FA9CS0002	13
FL3FA9CS0005	Metabolomics	Chrysin 6-C-beta-D-glucopyranoside	416.110732238	C21H20O9	C(=O)(C=3)c(c(OC3c(c4)cccc4)2)c(c(c(O)c2)C(C(O)1)OC(CO)C(O)C1O)O	FL3FA9CS0005	9
FL3FA9CS0001	Metabolomics	Chrysin 6-C-glucoside-8-C-alpha-L-arabinopyranoside	548.152990982	C26H28O13	C(C(C1O)OC(c(c4O)c(O)c(c(c4C(O5)C(O)C(O)C(O)C5)2)C(=O)C=C(c(c3)cccc3)O2)C(C1O)O)O	FL3FA9CS0001	13
FL3FA9GS0008	Metabolomics	Chrysin 7- (4"-acetylglucoside)	458.121296924	C23H22O10	C(O2)(=CC(c(c4O)c(cc(c4)OC(O3)C(C(O)C(C3CO)OC(C)=O)O)2)=O)c(c1)cccc1	FL3FA9GS0008	10
FL3FA9GS0006	Metabolomics	Chrysin 7-gentiobioside	578.163555668	C27H30O14	C(CO[C@@H]([C@H]5O)OC([C@@H]([C@H](O)5)O)CO)(O1)[C@H](O)[C@@H]([C@H](O)[C@H](Oc(c4)cc(c2c(O)4)OC(c(c3)cccc3)=CC2=O)1)O	FL3FA9GS0006	15
FL3FA9GS0004	Metabolomics	Chrysin 7-glucuronide	430.089996796	C21H18O10	C(C(Oc(c4)cc(c(c4O)3)OC(=CC(=O)3)c(c2)cccc2)1)(O)C(O)C(C(C(O)=O)O1)O	FL3FA9GS0004	8
FL3FA9GS0005	Metabolomics	Chrysin 7-rutinoside	562.168641046	C27H30O13	O(C1C)C(OCC(O2)C(O)C(C(O)C(Oc(c5)cc(c3c(O)5)OC(c(c4)cccc4)=CC3=O)2)O)C(C(O)C(O)1)O	FL3FA9GS0005	13
FL3FA9CS0004	Metabolomics	Chrysin 8-C-beta-D-glucopyranoside	416.110732238	C21H20O9	C(C(O)1)(c(c(O)4)c(O2)c(c(O)c4)C(=O)C=C2c(c3)cccc3)OC(CO)C(O)C1O	FL3FA9CS0004	9
CHEMBL117	CHEMBL	CHRYSIN, NSC-407436	254.24	C15H10O4	O=c1cc(-c2ccccc2)oc2cc(O)cc(O)c12	CHEMBL117	3
FL3FADNS0001	Metabolomics	Chrysoeriol	300.063388116	C16H12O6	COc(c(O)3)cc(cc3)C(=C1)Oc(c2)c(c(O)cc(O)2)C(=O)1	FL3FADNS0001	5
FL3FBDNS0001	Metabolomics	Chrysoeriol 5-methyl ether, Luteolin 5,3'-dimethyl ether	314.07903818	C17H14O6	COc(c(O)3)cc(cc3)C(=C2)Oc(c1)c(C(=O)2)c(OC)cc(O)1	FL3FBDNS0001	5
FL3FADCS0007	Metabolomics	Chrysoeriol 6-C-arabinopyranoside-8-C-glucoside	594.15847029	C27H30O15	C(C5O)OC(C(C5O)O)c(c1O)c(c(C(=O)4)c(OC(=C4)c(c3)cc(OC)c(O)c3)c1C(O2)C(C(C(O)C2CO)O)O)O	FL3FADCS0007	15
FL3FADCS0006	Metabolomics	Chrysoeriol 6-C-glucoside-8-C-arabinopyranoside	594.15847029	C27H30O15	C(C(C1O)OC(c(c4O)c(c(c(c4C(O5)C(O)C(O)C(O)C5)2)C(=O)C=C(c(c3)cc(OC)c(O)c3)O2)O)C(C1O)O)O	FL3FADCS0006	15
FL3FADGS0027	Metabolomics	Chrysoeriol 7- (2"'-feruloylglucuronosyl) - (1->2) -glucuronide	828.174908214	C38H36O21	C(=CC(=O)OC(C(OC(C(Oc(c4)cc(O)c(C5=O)c4OC(c(c6)cc(OC)c(O)c6)=C5)3)C(O)C(O)C(O3)C(O)=O)2)C(O)C(O)C(C(O)=O)O2)c(c1)ccc(c1OC)O	FL3FADGS0027	20
FL3FADGS0025	Metabolomics	Chrysoeriol 7- (3"-Z-p-coumaroylglucoside)	608.152990982	C31H28O13	C(=C(c(c5)cc(c(O)c5)OC)4)C(=O)c(c1O4)c(O)cc(OC(C2O)OC(CO)C(C2OC(=O)C=Cc(c3)ccc(O)c3)O)c1	FL3FADGS0025	15
FL3FADGS0026	Metabolomics	Chrysoeriol 7- (3",6"-di- (E) -p-coumaroylglucoside)	754.189770418	C40H34O15	c(c1)c(ccc(C=CC(=O)OCC(O2)C(O)C(OC(C=Cc(c6)ccc(c6)O)=O)C(O)C2Oc(c5)cc(O)c(c53)C(C=C(c(c4)ccc(O)c4OC)O3)=O)1)O	FL3FADGS0026	19
FL3FADGS0021	Metabolomics	Chrysoeriol 7-alpha-L-arabinofuranosyl- (1->6) -glucoside	594.15847029	C27H30O15	O(CC(O2)C(O)C(C(O)C(Oc(c5)cc(O)c(c53)C(=O)C=C(c(c4)cc(OC)c(c4)O)O3)2)O)C(C(O)1)OC(CO)C1O	FL3FADGS0021	16
FL3FADGS0022	Metabolomics	Chrysoeriol 7-apiosyl- (1->6) -glucoside	594.15847029	C27H30O15	C(C1OCC(O2)C(O)C(C(O)C(Oc(c5)cc(O)c(c53)C(=O)C=C(c(c4)cc(OC)c(c4)O)O3)2)O)(C(CO)(CO1)O)O	FL3FADGS0022	16
FL3FADGS0023	Metabolomics	Chrysoeriol 7-neohesperidoside	608.174120354	C28H32O15	c(c1)c(C(O5)=CC(=O)c(c54)c(cc(c4)OC(O3)C(C(C(O)C3CO)O)OC(O2)C(O)C(C(C2C)O)O)O)cc(c1O)OC	FL3FADGS0023	15
FL3FADGS0024	Metabolomics	Chrysoeriol 7,4'-diglucuronide	652.127564092	C28H28O18	O(C=1c(c4)ccc(OC(C5O)OC(C(O)=O)C(C5O)O)c4OC)c(c2)c(c(O)cc2OC(C(O)3)OC(C(O)=O)C(O)C3O)C(C1)=O	FL3FADGS0024	15
FL5FECGS0035	Metabolomics	Chrysosplenin	536.152990982	C25H28O13	C(C(OC)=2)(=O)c(c(OC2c(c3)ccc(O[C@@H](C4O)O[C@@H]([C@@H](C(O)4)O)CO)c(OC)3)1)c(O)c(OC)c(c1)OC	FL5FECGS0035	13
FL5FECGS0031	Metabolomics	Chrysosplenol C 6,4'-diglucoside	684.190164348	C30H36O18	C([C@H](O1)[C@H](C(C([C@H]1Oc(c(OC)2)ccc(C(=C(OC)5)Oc(c4C5=O)cc(c(c(O)4)O[C@@H]([C@H]3O)OC(CO)[C@@H]([C@@H]3O)O)OC)c2)O)O)O)O	FL5FECGS0031	19
FL5FALNS0013	Metabolomics	Chrysosplenol E	374.100167552	C19H18O8	c(OC)(c1)c(OC)cc(c(C(O2)=C(C(c(c(O)3)c2cc(OC)c3)=O)OC)1)O	FL5FALNS0013	7
FL5FALNS0010	Metabolomics	Chrysosplenol F	360.084517488	C18H16O8	c(c(C(O2)=C(C(c(c(O)3)c2cc(OC)c3)=O)OC)1)(O)cc(O)c(OC)c1	FL5FALNS0010	7
FL5FALNS0011	Metabolomics	Chrysosplenol G	374.100167552	C19H18O8	c(c31)(O)cc(OC)cc(OC(=C(C3=O)OC)c(c(OC)2)cc(O)c(OC)c2)1	FL5FALNS0011	7
FL5FALGS0002	Metabolomics	Chrysosplenoside A	522.137340918	C24H26O13	c(c1OC)(O)cc(C(=C4OC)Oc(c3)c(C(=O)4)c(O)cc(OC)3)c(O[C@@H]([C@H]2O)OC([C@H](O)[C@@H]2O)CO)c1	FL5FALGS0002	13
FL5FECGS0030	Metabolomics	Chrysosplenoside C	522.137340918	C24H26O13	C(C([C@H](O)1)O[C@@H](Oc(c4O)c(OC)cc(c43)OC(=C(OC)C3=O)c(c2)cc(c(c2)O)OC)[C@H]([C@H]1O)O)O	FL5FECGS0030	13
FL5FECGS0023	Metabolomics	Chrysosplenoside D	522.137340918	C24H26O13	O(C)c(c4OC)c(O)c(c3c4)C(C(OC)=C(O3)c(c1)ccc(O[C@@H](C2O)O[C@@H]([C@@H](C2O)O)CO)c1O)=O	FL5FECGS0023	13
FL5FALGS0003	Metabolomics	Chrysosplenoside E	536.152990982	C25H28O13	O(c(c4OC)cc(c(c4)C(=C3OC)Oc(c2)c(C(=O)3)c(O)cc(OC)2)O[C@@H]([C@H]1O)OC([C@H](O)[C@@H]1O)CO)C	FL5FALGS0003	13
FL5FELGS0003	Metabolomics	Chrysosplenoside H, Brickellin 2'-glucoside, 5,2'-Dihydroxy-3,6,7,4',5'-pentamethoxyflavone 2'-glucoside	566.163555668	C26H30O14	C(OC)(=C2c(c(O[C@H](O4)[C@@H](O)[C@H]([C@@H](O)C4CO)O)3)cc(OC)c(OC)c3)C(=O)c(c(O)1)c(O2)cc(OC)c1OC	FL5FELGS0003	14
FL5FELNS0001	Metabolomics	Chrysosplin	374.100167552	C19H18O8	c(c3OC)c(O1)c(c(c3OC)O)C(C(=C1c(c(OC)2)ccc(O)c2)OC)=O	FL5FELNS0001	7
FL3FAANF0001	Metabolomics	Ciliatin A	336.099773622	C20H16O5	C(=O)(C=3)c(c(O)1)c(OC3c(c4)ccc(O)c4)cc(O2)c1CC2C(C)=C	FL3FAANF0001	4
FL3FADNP0002	Metabolomics	Ciliatin B	368.125988372	C21H20O6	c(c1)(C(=C4)Oc(c3C(=O)4)cc(O)c(c32)CCC(C)(C)O2)cc(c(O)c1)OC	FL3FADNP0002	4
FL2FAEGS0001	Metabolomics	Cirantin, Hesperidin, Hesperidoside, Hesperetin 7-rutinoside, Hesperetin 7-rhamnoglucoside	610.189770418	C28H34O15	c(c1)c(OC)c(O)cc1C([H])(O5)CC(c(c25)c(cc(OC(O3)C(O)C(O)C(O)C3COC(O4)C(C(C(O)C(C)4)O)O)c2)O)=O	FL2FAEGS0001	15
FL3FEANS0005	Metabolomics	Cirsimaritin	314.07903818	C17H14O6	COc(c1)c(OC)c(O)c(C(=O)3)c1OC(=C3)c(c2)ccc(O)c2	FL3FEANS0005	5
FLIFHXNI0001	Metabolomics	cis-12a-Hydroxyrot-2'-enonic acid, (6aR,12aR) -6a,12a-Dihydro-9,12a-dihydroxy-2,3-dimethoxy-8- (3-methyl-2-butenyl) - [1] benzopyrano [3,4-b] [1] benzopyran-12 (6H) -one	412.152203122	C23H24O7	c(c(O)4)cc(c(c4CC=C(C)C)3)C(=O)C(C2O3)(O)c(c1)c(OC2)cc(c1OC)OC	FLIFHXNI0001	6
FL4DA9NS0011	Metabolomics	cis-3-Hydroxy-5,7-dimethoxyflavanone	300.099773622	C17H16O5	COc(c3)cc(O1)c(c(OC)3)C(=O)C([H])(O)C([H])1c(c2)cccc2	FL4DA9NS0011	4
FL3FA9NI0002	Metabolomics	cis-Tephrostachin	366.146723814	C22H22O5	c(c(OC)1)c(OC)c(C(=O)2)c(OC(c(c3)cccc3)=C2)c1C=CC(C)(C)O	FL3FA9NI0002	6
FL2FAANP0003	Metabolomics	Citflavanone	338.115423686	C20H18O5	C(=O)(C1)c(c(O)3)c(c(C=4)c(OC(C4)(C)C)c3)OC1c(c2)ccc(O)c2	FL2FAANP0003	3
FL1CCANP0001	Metabolomics	Citrunobin	352.13107375	C21H20O5	COc(c2)c(C=1)c(c(C(=O)C=Cc(c3)ccc(O)c3)c(O)2)OC(C1)(C)C	FL1CCANP0001	6
FL5FAANP0002	Metabolomics	Citrusinol	352.094688244	C20H16O6	c(c4)c(ccc(O)4)C(O1)=C(C(c(c(O)2)c1c(C=3)c(OC(C3)(C)C)c2)=O)O	FL5FAANP0002	4
FLIA2CNS0005	Metabolomics	Cladrastin	328.094688244	C18H16O6	c(C(C3=O)=COc(c32)cc(O)c(OC)c2)(c1)cc(OC)c(OC)c1	FLIA2CNS0005	5
FLIA2CGS0003	Metabolomics	Cladrastin 7-O-glucoside	490.147511674	C24H26O11	c(c23)c(c(cc(OC=C(c(c4)cc(OC)c(OC)c4)C(=O)3)2)O[C@@H]([C@H]1O)OC([C@H](O)[C@@H]1O)CO)OC	FLIA2CGS0003	11
FLIA2CGS0004	Metabolomics	Cladrastin 7-O-laminaribioside	652.200335104	C30H36O16	COc(c(OC)5)ccc(c5)C(C4=O)=COc(c14)cc(O[C@@H]([C@H]2O)OC([C@H](O)[C@H](O[C@@H]([C@@H](O)3)OC([C@@H]([C@@H]3O)O)CO)2)CO)c(c1)OC	FLIA2CGS0004	17
FLIA1CNS0007	Metabolomics	Cladrin	298.084123558	C17H14O5	COc(c3)c(OC)cc(c3)C(=C1)C(=O)c(c2)c(cc(O)c2)O1	FLIA1CNS0007	4
FLIA1CGS0004	Metabolomics	Cladrin 7-O-glucoside	460.136946988	C23H24O10	c(c4)c(cc(c4OC)OC)C(C(=O)1)=COc(c2)c(ccc2O[C@@H]([C@@H](O)3)OC(CO)[C@H](O)[C@@H]3O)1	FLIA1CGS0004	10
FLIA1CGS0005	Metabolomics	Cladrin 7-O-laminaribioside	622.189770418	C29H34O15	[C@H](O[C@H]([C@@H]2O)[C@@H](O)C(CO)O[C@H]2Oc(c3)ccc(C4=O)c3OC=C4c(c5)ccc(c(OC)5)OC)(O1)[C@H]([C@H]([C@H](C1CO)O)O)O	FLIA1CGS0005	16
FLIDHXNF0002	Metabolomics	Clandestacarpin	336.099773622	C20H16O5	CC(=C)c(o1)cc(c25)c(ccc2C(C(CO5)(O)4)Oc(c43)cc(O)cc3)1	FLIDHXNF0002	3
FL2FADGS0005	Metabolomics	Clematin, Clematine	610.189770418	C28H34O15	c(c1)(O)c(OC)cc(C(C2)Oc(c3)c(c(cc3OC(C(O)4)OC(COC(O5)C(C(C(O)C(C)5)O)O)C(O)C(O)4)O)C(=O)2)c1	FL2FADGS0005	15
FLIFHXNS0002	Metabolomics	Clitoriacetal	390.095082174	C19H18O9	c(c4OC)(OC)cc(O1)c(c4)C(C3=O)(C(Oc(c23)cc(OC)cc2O)C1O)O	FLIFHXNS0002	6
FL5FAAGL0032	Metabolomics	Clitorin	740.216379098	C33H40O19	OC(C1O)C(C(C)OC1OC(C(OC(C4=O)=C(c(c6)ccc(c6)O)Oc(c5)c4c(O)cc5O)2)C(O)C(C(COC(C(O)3)OC(C)C(O)C(O)3)O2)O)O	FL5FAAGL0032	19
FL1DHXCS0001	Metabolomics	Coatline A	436.136946988	C21H24O10	Oc(c1)ccc(CC(O)C(c(c2)c(O)c([C@@H]([C@@H](O)3)OC(CO)[C@H](O)[C@@H]3O)c(c2)O)=O)c1	FL1DHXCS0001	14
FL2FA8GS0004	Metabolomics	Coccinoside B	450.116211546	C21H22O11	c(O)(c1)ccc(c1C(C4)Oc(c3C(=O)4)cc(cc(O)3)OC(O2)C(O)C(O)C(O)C2CO)O	FL2FA8GS0004	11
FL5FDKNS0004	Metabolomics	Combretol, 5-Hydroxy-3,3',4',5',7-pentamethoxyflavone	388.115817616	C20H20O8	COc(c3OC)c(cc(c3)C(O2)=C(C(=O)c(c21)c(cc(OC)c1)O)OC)OC	FL5FDKNS0004	7
FL2FA9NM0002	Metabolomics	Comptonin	284.104859	C17H16O4	COc(c(C)3)c(C(=O)2)c(cc(O)3)OC(C2)c(c1)cccc1	FL2FA9NM0002	3
FL1D1AGS0002	Metabolomics	Confusoside	420.142032366	C21H24O9	Oc(c3)ccc(c3)CCC(=O)c(c2)c(cc(c2)O[C@H](O1)[C@@H](O)[C@@H](O)[C@@H](O)C1CO)O	FL1D1AGS0002	13
FL5FFGNS0006	Metabolomics	Conyzatin	404.110732238	C20H20O9	COc(c3OC)c(cc(c3)C(O1)=C(C(c(c2O)c1c(c(O)c2)OC)=O)OC)OC	FL5FFGNS0006	8
FLIE1ANP0004	Metabolomics	Corylidin	368.089602866	C20H16O7	c(O)(c1)ccc(c52)c(oc(c(c4)c(OC5=O)cc(c43)OC(C(C(O)3)O)(C)C)2)1	FLIE1ANP0004	3
FL1C1ANI0002	Metabolomics	Corylifolinin, Isobavachalcone	324.136159128	C20H20O4	Oc(c2)ccc(c2)C=CC(=O)c(c1)c(O)c(c(O)c1)CC=C(C)C	FL1C1ANI0002	8
FLIA1ANP0001	Metabolomics	Corylin	320.104859	C20H16O4	c(c12)(ccc(C(C3=O)=COc(c4)c(ccc(O)4)3)c2)OC(C=C1)(C)C	FLIA1ANP0001	2
FLIA1ANM0001	Metabolomics	Corylinal	282.05282343	C16H10O5	O=Cc(c(O)3)cc(cc3)C(=C1)C(=O)c(c2)c(cc(O)c2)O1	FLIA1ANM0001	4
FL3FAACS0067	Metabolomics	Corymboside	564.147905604	C26H28O14	C(C5O)OC(C(C5O)O)c(c3O)c(c(c(c3C(O4)C(C(C(O)C4CO)O)O)2)C(=O)C=C(O2)c(c1)ccc(O)c1)O	FL3FAACS0067	14
FL3FCKNS0001	Metabolomics	Corymbosin, 5-Hydroxy-3',4',5',7-tetramethoxyflavone	358.10525293	C19H18O7	O(C(c(c3)cc(c(c(OC)3)OC)OC)=2)c(c1C(=O)C2)cc(OC)cc1O	FL3FCKNS0001	6
FL3FAAGS0001	Metabolomics	Cosmetin, Apigetrin, Cosmosiin, Cosmosioside, Apigenin 7-O-glucoside, 4',5,7-Trihydroxyflavone 7-glucoside	432.10564686	C21H20O10	Oc(c1)ccc(C(=C4)Oc(c3C(=O)4)cc(cc(O)3)OC(O2)C(O)C(O)C(O)C2CO)c1	FL3FAAGS0001	10
FLIE1AGS0001	Metabolomics	Coumestrin, Coumestrol 3-O-glucoside	430.089996796	C21H18O10	c(O)(c1)ccc(c32)c(oc2c(c5)c(cc(c5)OC(O4)C(O)C(O)C(O)C4CO)OC3=O)1	FLIE1AGS0001	8
FL1CA9NF0003	Metabolomics	Crassichalcone	336.136159128	C21H20O4	COc(c2C(=O)C=Cc(c3)cccc3)cc(O1)c(c2O)CC1C(C)=C	FL1CA9NF0003	6
FL5FAAGS0123	Metabolomics	Crassirhizomoside C, Kaempferol 3- (2",3"-diacetylrhamnoside) -7-rhamnoside	662.18468504	C31H34O16	c(c(OC(C5O)OC(C)C(C(O)5)O)4)c(O2)c(c(O)c4)C(C(=C2c(c3)ccc(c3)O)OC(C(OC(C)=O)1)OC(C(O)C1OC(C)=O)C)=O	FL5FAAGS0123	15
FL3FAACS0059	Metabolomics	Cratenacin	620.174120354	C29H32O15	Oc(c34)cc(O)c(c3OC(c(c5)ccc(c5)O)=CC4=O)C(O1)C(C(C(OC(O2)C(C(O)C(C(C)2)O)O)C1COC(C)=O)O)O	FL3FAACS0059	15
FL5FAAGS0037	Metabolomics	Crenuloside, Kaempferol 7- (3-glucosylrhamnoside), Kaempferol 7-glucosyl- (1->4) -xyloside	594.15847029	C27H30O15	Oc(c5)ccc(c5)C(=C(O)4)Oc(c1)c(C4=O)c(O)cc1OC(C(O)2)OC(C(O)C2OC(O3)C(O)C(O)C(O)C3CO)C	FL5FAAGS0037	15
FLIDHXNI0001	Metabolomics	Cristacarpin, Erythrabyssin I	354.146723814	C21H22O5	C(O2)(c34)([H])C(COc(cc(O)cc4)3)(O)c(c21)ccc(OC)c(CC=C(C)C)1	FLIDHXNI0001	5
FL5FADGS0017	Metabolomics	Crosatoside A, Isorhamnetin 4'-neohesperidoside, Quercetin 3'-methyl ether 4'-rhamnosyl- (1->2) -glucoside	624.169034976	C28H32O16	[C@H](OC([C@H](Oc(c3)c(OC)cc(C(O5)=C(C(=O)c(c54)c(cc(c4)O)O)O)c3)2)C(O)[C@@H](O)[C@H](O2)CO)([C@H]1O)OC(C)[C@H]([C@H]1O)O	FL5FADGS0017	16
FLIAAANP0008	Metabolomics	Crotalarin	338.115423686	C20H18O5	c(c14)(OC=C(C4=O)c(c3)ccc(O)c3)c(C2)c(OC(C2)(C)C)cc1O	FLIAAANP0008	3
FL1C9GNS0001	Metabolomics	Crotaoprostrin	314.115423686	C18H18O5	c(c1OC)(OC)cc(C=CC(=O)c(c2)c(O)ccc2)cc1OC	FL1C9GNS0001	7
FL1D1ANP0001	Metabolomics	Crotaramin	338.151809192	C21H22O4	c(c3O)(ccc(c32)OC(C=C2)(C)C)C(=O)CCc(c1)ccc(OC)c1	FL1D1ANP0001	6
FL2F9ANI0001	Metabolomics	Crotaramosmin	324.136159128	C20H20O4	Oc(c1)ccc(C(C2)Oc(c3)c(c(O)c(c3)CC=C(C)C)C(=O)2)c1	FL2F9ANI0001	5
FLIAALNF0004	Metabolomics	Crotarin	352.094688244	C20H16O6	C(C)(=C)C(C4)Oc(c43)c(ccc(O)3)C(C(=O)1)=COc(c2)c1c(cc(O)2)O	FLIAALNF0004	5
FL1C9ANP0001	Metabolomics	Crotmadine	324.136159128	C20H20O4	Oc(c3)ccc(c3)C=CC(c(c1)c(C2)c(OC(C2)(C)C)c(c1)O)=O	FL1C9ANP0001	5
FLIC1LNF0001	Metabolomics	Crotmarine	324.136159128	C20H20O4	c(c4)c(C1)c(cc(O)4)OCC(c(c3)c(O)cc(c23)OC(C2)C(C)=C)1	FLIC1LNF0001	4
FL1CQUNC0001	Metabolomics	Cryptocaryone	282.089208936	C17H14O4	O=C(O3)CC(C13)C(=C(O)C=Cc(c2)cccc2)C(=O)C=C1	FL1CQUNC0001	3
FL2FA9NM0004	Metabolomics	Cryptostrobin	270.089208936	C16H14O4	Oc(c3)c(C)c(O1)c(c(O)3)C(=O)CC(c(c2)cccc2)1	FL2FA9NM0004	3
FL3FAACC0002	Metabolomics	Cucumerin A	552.163161738	C29H28O11	c(c4C(C)c(c5)ccc(O)c5)(O)c(c(O2)c(c4O)C(C=C(c(c3)ccc(c3)O)2)=O)C(C(O)1)OC(CO)C(O)C1O	FL3FAACC0002	13
FL3FAACC0001	Metabolomics	Cucumerin B	552.163161738	C29H28O11	C(C(O)1)(OC(c(c4O)c(O)c(C(C)c(c5)ccc(c5)O)c(c24)OC(c(c3)ccc(c3)O)=CC2=O)C(C1O)O)CO	FL3FAACC0001	13
FL2FALNP0004	Metabolomics	Cudraflavanone A	422.172938564	C25H26O6	c(c4)(c3c(c(CC=C(C)C)c4O)O)OC(CC3=O)c(c2)c(cc(c21)OC(C)(C)C=C1)O	FL2FALNP0004	6
FL3FALNI0013	Metabolomics	Cudraflavone C, 2',4',5,7-Tetrahydroxy-3,6-bis (3-methyl-2-butenyl) flavone	422.172938564	C25H26O6	C(c21)(C(=C(c(c3O)ccc(O)c3)Oc1cc(O)c(c2O)CC=C(C)C)CC=C(C)C)=O	FL3FALNI0013	9
FL3FALNI0015	Metabolomics	Cudraflavone D	422.172938564	C25H26O6	c(c1O)(C(=C3)Oc(c2)c(C3=O)c(c(CC=C(C)C)c2O)O)cc(CC=C(C)C)c(O)c1	FL3FALNI0015	9
FL5FABGI0008	Metabolomics	Cuhuoside, 8-Prenylkaempferol 4'-methyl ether 7-cellobioside	692.231635232	C33H40O16	c(OC)(c5)ccc(c5)C(=C(O)1)Oc(c2CC=C(C)C)c(c(O)cc2OC(C3O)OC(C(OC(O4)C(C(C(C4CO)O)O)O)C(O)3)CO)C1=O	FL5FABGI0008	19
FLIE1ANS0001	Metabolomics	Cumestrol, Coumestrol	268.037173366	C15H8O5	Oc(c4)cc(O3)c(c4)c(o1)c(C(=O)3)c(c2)c(cc(O)c2)1	FLIE1ANS0001	2
FLIA1LNS0008	Metabolomics	Cuneatin methyl ether	326.07903818	C18H14O6	c(c34)c(c(OC)cc3OCO4)C(C2=O)=COc(c21)cc(OC)cc1	FLIA1LNS0008	3
FLIA1LNS0007	Metabolomics	Cuneatin, Maximaisoflavone G	312.063388116	C17H12O6	COc(c3)c(cc(O4)c(OC4)3)C(=C1)C(=O)c(c2)c(cc(O)c2)O1	FLIA1LNS0007	3
FL7AACGL0113	Metabolomics	Cyanidin 3- (3-glucosyl-6-malonylglucoside) -4'-glucoside	859.214427304	C36H43O24	C(=O)(CC(O)=O)OCC(O1)C(O)C(OC(O6)C(O)C(O)C(O)C6CO)C(C(Oc(c(c(c5)ccc(c5O)OC(O4)C(C(O)C(O)C4CO)O)2)cc(c3O)c(cc(O)c3)[o+1]2)1)O	FL7AACGL0113	27
FL7AACGL0118	Metabolomics	Cyanidin 3- (6-malonylglucoside) -7- (6-feruloylglucoside) -3'-glucoside	1035.261771426	C46H51O27	O(C(C=Cc(c7)ccc(c(OC)7)O)=O)CC(O1)C(O)C(O)C(O)C(Oc(c6)cc([o+1]3)c(c(O)6)cc(c(c(c5)cc(c(c5)O)OC(C4O)OC(C(C4O)O)CO)3)OC(O2)C(O)C(O)C(C2COC(CC(O)=O)=O)O)1	FL7AACGL0118	32
FL7AACGL0020	Metabolomics	Cyanidin 3-rutinoside-3'-glucoside	757.219118752	C33H41O20	c(c2c(c(OC(O5)C(C(O)C(C(COC(C6O)OC(C(O)C(O)6)C)5)O)O)4)[o+1]c(c3c4)cc(cc3O)O)cc(O)c(c2)OC(C(O)1)OC(CO)C(O)C(O)1	FL7AACGL0020	22
FL7AACGL0021	Metabolomics	Cyanidin 3-rutinoside-5,3'-diglucoside	919.271942182	C39H51O25	C(C1O)(O)C(Oc(c2)c(O)ccc(c([o+1]3)c(OC(C6O)OC(COC(O7)C(C(C(C(C)7)O)O)O)C(O)C6O)cc(c(OC(O5)C(O)C(O)C(C(CO)5)O)4)c(cc(c4)O)3)2)OC(C1O)CO	FL7AACGL0021	28
FL7AACGL0013	Metabolomics	Cyanidin 3,3'-diglucoside	611.161209944	C27H31O16	OC(C1O)C(Oc(c(O)5)cc(cc5)c([o+1]2)c(OC(O4)C(C(O)C(C4CO)O)O)cc(c3O)c2cc(O)c3)OC(CO)C(O)1	FL7AACGL0013	18
FL7AACGL0014	Metabolomics	Cyanidin 3,4'-diglucoside	611.161209944	C27H31O16	O(C(O5)C(C(C(O)C(CO)5)O)O)c(c1)c(cc(c([o+1]2)c(OC(O4)C(C(O)C(C4CO)O)O)cc(c3O)c2cc(O)c3)c1)O	FL7AACGL0014	18
FL7AACGL0003	Metabolomics	Cyanidin 3,5,3'-triglucoside	773.214033374	C33H41O21	OC(C(O)1)C(OC(Oc(c4)c([o+1]c(c6)c4c(cc6O)OC(C(O)5)OC(CO)C(O)C5O)c(c2)ccc(c2OC(C(O)3)OC(CO)C(O)C(O)3)O)C1O)CO	FL7AACGL0003	24
FL7AACGO0004	Metabolomics	Cyanidin 4'-glucoside	449.108386514	C21H21O11	c(c(O)4)c(c(c(c4)1)cc(c(c(c3)cc(O)c(c3)OC(O2)C(O)C(O)C(O)C2CO)[o+1]1)O)O	FL7AACGO0004	12
FL7AACGO0007	Metabolomics	Cyanidin 7- (3-glucosyl-6-malonylglucoside) -4'-glucoside	859.214427304	C36H43O24	O(c(c2)c(O)cc(c([o+1]6)c(O)cc(c65)c(O)cc(c5)OC(C(O)3)OC(C(C3OC(O4)C(C(C(O)C4CO)O)O)O)COC(CC(O)=O)=O)c2)C(C(O)1)OC(CO)C(C1O)O	FL7AACGO0007	27
FL63RNNS0001	Metabolomics	Cyanomaclurin	288.063388116	C15H12O6	Oc(c4)cc(O1)c(c4)C(O2)C(O)C1c(c(O)3)c(cc(O)c3)2	FL63RNNS0001	4
FL3FALNR0005	Metabolomics	Cycloaltilisin	450.167853186	C26H26O7	C(C(C=C(C)C)4)(=C(c(c(O4)3)cc(c(OC)c3)O)2)C(c(c1O2)c(cc(O)c1CC=C(C)C)O)=O	FL3FALNR0005	7
FL2FAANP0012	Metabolomics	Cycloaltilisin 7	406.178023942	C25H26O5	O(C3c(c4)ccc(c4)O)c(c21)c(C(=O)C3)c(cc1OC(C)(C=C2)CCC=C(C)C)O	FL2FAANP0012	6
FL3FRNND0001	Metabolomics	Cycloartobiloxanthone	434.136553058	C25H22O7	O(c45)C(c32)=C(C(=O)c(c(cc(O6)c(C=CC6(C)C)5)O)4)CC(c13)C(Oc(c(O)cc2O)1)(C)C	FL3FRNND0001	3
FL3FALNP0004	Metabolomics	Cycloartocarpesin	352.094688244	C20H16O6	C(=O)(C=3)c(c2O)c(OC(c(c4)c(O)cc(O)c4)3)cc(c12)OC(C=C1)(C)C	FL3FALNP0004	4
FL3FALNR0006	Metabolomics	Cycloartocarpin A	434.172938564	C26H26O6	c(c1)(O4)c(C(=O)C(=C34)C(C=C(C)C)Oc(c23)cc(OC)cc2)c(c(c1O)C=CC(C)C)O	FL3FALNR0006	6
FL3FALNP0005	Metabolomics	Cycloartomunin	448.152203122	C26H24O7	c(c15)c(OC)c(cc1C(=C4C(C=C(C)C)O5)Oc(c(C(=O)4)2)c(C=3)c(OC(C3)(C)C)cc2O)O	FL3FALNP0005	4
FL3FRNND0004	Metabolomics	Cycloartomunoxanthone	448.152203122	C26H24O7	c(OC)(c16)cc(c(C=23)c(C(C(C)(C)O6)CC(C(=O)c(c5O)c(c(c(c5)4)C=CC(C)(C)O4)O3)2)1)O	FL3FRNND0004	3
FL3FALNR0007	Metabolomics	Cyclocommunol	352.094688244	C20H16O6	c(O)(c1)ccc(C4=2)c1OC(C=C(C)C)C2C(=O)c(c(O4)3)c(cc(O)c3)O	FL3FALNR0007	4
FL3FRNNR0007	Metabolomics	Cyclointegrin	368.125988372	C21H20O6	C(O2)(c43)=C(CCC(C)(C)Oc(cc(O)cc4)3)C(=O)c(c21)c(cc(OC)c1)O	FL3FRNNR0007	3
FLIBALNP0002	Metabolomics	Cyclokievitone	354.110338308	C20H18O6	c(c13)(OCC(c(c4)c(O)cc(O)c4)C3=O)c(C=2)c(OC(C2)(C)C)cc1O	FLIBALNP0002	4
FLIC1LNF0002	Metabolomics	Cyclomillinol	326.151809192	C20H22O4	c(c1)(C(C4)Cc(c(O4)3)cc(c2c3)C(C(C)O2)(C)C)c(O)cc(O)c1	FLIC1LNF0002	3
FL3FALNP0002	Metabolomics	Cyclomorusin, Cyclomulberrochromene	418.141638436	C25H22O6	C(C)(C)=CC(O5)C(=C(c(c54)ccc(O)c4)3)C(c(c(O3)1)c(cc(O2)c(C=CC2(C)C)1)O)=O	FL3FALNP0002	3
FL3FALNR0002	Metabolomics	Cyclomulberrin	420.1572885	C25H24O6	C(C)(C)=CC(O4)C(=C1c(c43)ccc(O)c3)C(c(c2O)c(c(c(O)c2)CC=C(C)C)O1)=O	FL3FALNR0002	6
FL2FAAGM0002	Metabolomics	Cyrtopterin	462.152597052	C23H26O10	C(C(=O)4)C(Oc(c42)c(c(O[C@H](O3)[C@@H](O)[C@H]([C@H](C(CO)3)O)O)c(C)c2O)C)c(c1)ccc(c1)O	FL2FAAGM0002	10
FL3FABCS0011	Metabolomics	Cytisoside 3"-O-beta-D-rhamnopyranoside	592.179205732	C28H32O14	O(C5CO)C(C(O)C(C5O)OC(O4)C(C(O)C(C4C)O)O)c(c31)c(O)cc(O)c1C(C=C(O3)c(c2)ccc(OC)c2)=O	FL3FABCS0011	14
FL3FABDS0002	Metabolomics	Cytisoside 7-O-glucoside	608.174120354	C28H32O15	C(C(O)5)(O)C(O)C(OC(CO)5)c(c12)c(OC(C(O)4)OC(CO)C(O)C4O)cc(O)c1C(=O)C=C(c(c3)ccc(OC)c3)O2	FL3FABDS0002	16
FLIA1AGS0004	Metabolomics	Daidzein 4'-O-glucoside	416.110732238	C21H20O9	c(c1)(O4)c(C(C(=C4)c(c2)ccc(OC(O3)C(O)C(O)C(O)C3CO)c2)=O)ccc(O)1	FLIA1AGS0004	9
FLIA1AGS0009	Metabolomics	Daidzein 7-O-glucoside-4'-O-apioside	548.152990982	C26H28O13	O(c(c5)cc(c2c5)OC=C(c(c4)ccc(c4)OC(O3)C(C(O)(C3)CO)O)C2=O)C(C(O)1)OC(C(O)C(O)1)CO	FLIA1AGS0009	14
FLIA1AGS0005	Metabolomics	Daidzein 7,4'-di-O-glucoside	578.163555668	C27H30O14	O(c(c5)cc(c2c5)OC=C(c(c4)ccc(c4)OC(O3)C(O)C(O)C(O)C3CO)C2=O)C(C(O)1)OC(C(O)C(O)1)CO	FLIA1AGS0005	15
FLIA1ANS0002	Metabolomics	Daidzein, Isoaurostatin, 4',7-Dihydroxyisoflavone	254.057908808	C15H10O4	Oc(c3)ccc(c3)C(=C1)C(=O)c(c2)c(cc(O)c2)O1	FLIA1ANS0002	3
FLIA1AGS0001	Metabolomics	Daidzin, Daidzoside, Daidzein 7-glucoside, Daidzein 7-O-glucoside, 4',7-Dihydroxyisoflavone 7-glucoside	416.110732238	C21H20O9	Oc(c1)ccc(C(C4=O)=COc(c43)cc(cc3)OC(O2)C(O)C(O)C(O)C2CO)c1	FLIA1AGS0001	9
FLNE29NS0001	Metabolomics	Dalbergichromene	254.094294314	C16H14O3	COc(c3)c(O)cc(c23)C(=CCO2)c(c1)cccc1	FLNE29NS0001	3
FLNA29NS0001	Metabolomics	Dalbergin	268.073558872	C16H12O4	COc(c3)c(O)cc(c23)C(=CC(=O)O2)c(c1)cccc1	FLNA29NS0001	3
FLIFHXGF0001	Metabolomics	Dalbin, Dalbinol O-glucoside	588.18429111	C29H32O13	C(O)C(O1)[C@@H]([C@H](O)[C@H](O)[C@@H]1OCC(=C)C(O2)Cc(c63)c(ccc3C(=O)C(O)(C(O6)4)c(c5)c(cc(OC)c(OC)5)OC4)2)O	FLIFHXGF0001	12
FLIFHXNF0008	Metabolomics	Dalbinol, (2R,12aR) -1,2,6,6a,12,12a-Hexahydro-6aalpha-hydroxy-2- [ 1- (hydroxymethyl) ethenyl ] -8,9-dimethoxy [ 1 ] benzopyrano [ 3,4-b ] furo [ 2,3-h ] [ 1 ] benzopyran-6-one	426.13146768	C23H22O8	C(O1)C(O5)C(O)(C(=O)c(c53)ccc(O4)c(CC4C(CO)=C)3)c(c2)c1cc(c2OC)OC	FLIFHXNF0008	6
FL1A98GS0001	Metabolomics	Dalmaisione D, 2'-Hydroxyaurone 2'-gentiobioside	562.168641046	C27H30O13	O=c(c(=Cc(c5)c(ccc5)OC(O3)C(C(C(O)C3COC(C4O)OC(C(C(O)4)O)CO)O)O)2)c(c1o2)cccc1	FL1A98GS0001	14
FLIAELNS0002	Metabolomics	Dalpalatin	358.068867424	C18H14O8	c(c4OC)(O)cc(c(c4O)3)OC=C(C3=O)c(c2)c(OC)cc(c21)OCO1	FLIAELNS0002	5
FLIAELCS0001	Metabolomics	Dalpaniculin	536.152990982	C25H28O13	COc(c1O)c(O)c(C(=O)3)c(OC=C(c(c4OC)cc(c(c4)OC)OC)3)c1[C@@H]([C@H]2O)OC([C@@H]([C@@H]2O)O)CO	FLIAELCS0001	13
FLIBALCF0001	Metabolomics	Dalpanin	534.173726424	C26H30O12	OC(C1O)C(O)C(OC1c(c23)c(cc(O)c(C(C(c(c(O)4)cc(C5)c(OC(C(C)(C)O)5)c4)CO3)=O)2)O)CO	FLIBALCF0001	12
FLIAADCS0001	Metabolomics	Dalpanitin	462.116211546	C22H22O11	C(C4CO)(C(C(O)C(O4)c(c12)c(O)cc(O)c(C(C(c(c3)cc(c(c3)O)OC)=CO2)=O)1)O)O	FLIAADCS0001	11
FLIF1LNF0008	Metabolomics	Dalpanol	412.152203122	C23H24O7	c(c51)c(c(OC)cc(OCC(C45)Oc(c3C(=O)4)c(c(cc3)2)CC(C(C)(C)O)O2)1)OC	FLIF1LNF0008	4
FLIF1LGF0003	Metabolomics	Dalpanol O-glucoside	574.205026552	C29H34O12	O[C@H]([C@@H]1O)C(O[C@@H](OC(C(O6)Cc(c56)c(c4cc5)OC(C2)C(C(=O)4)c(c3)c(cc(OC)c3OC)O2)(C)C)[C@H]1O)CO	FLIF1LGF0003	10
FLIA2LNS0002	Metabolomics	Dalpatein	342.073952802	C18H14O7	c(c34)c(c(OC)cc3OCO4)C(C2=O)=COc(c21)cc(O)c(OC)c1	FLIA2LNS0002	4
FLIA2LGS0001	Metabolomics	Dalpatin, Dalpatein 7-O-glucoside	504.126776232	C24H24O12	O(c43)C=C(C(=O)c(cc(c(O[C@@H]([C@H]5O)OC([C@H](O)[C@@H]5O)CO)c4)OC)3)c(c(OC)2)cc(c1c2)OCO1	FLIA2LGS0001	10
FLIAECGS0007	Metabolomics	Dalspinin 7-O-galactoside	490.111126168	C23H22O12	COc(c4O[C@@H]([C@@H](O)5)OC(CO)[C@@H]([C@@H]5O)O)c(c(C1=O)c(c4)OC=C1c(c3)cc(O2)c(c3)OC2)O	FLIAECGS0007	10
FLIAECNS0009	Metabolomics	Dalspinin, 5,7-Dihydroxy-6-methoxy-3',4'-methylenedioxyisoflavone	328.058302738	C17H12O7	COc(c(O)4)c(O)c(c3c4)C(=O)C(=CO3)c(c1)cc(O2)c(OC2)c1	FLIAECNS0009	4
FLIAECNS0005	Metabolomics	Dalspinosin, Junipegenin B	344.089602866	C18H16O7	c(c3OC)(O)cc(c(c3O)1)OC=C(c(c2)cc(OC)c(OC)c2)C1=O	FLIAECNS0005	6
FL3FQUNM0001	Metabolomics	Dasytrichone	296.104859	C18H16O4	O(C=2c(c3)cccc3)C(=C(C(=O)C2)1)C(C(C(=C1O)C)=O)(C)C	FL3FQUNM0001	1
FL5FA8NS0002	Metabolomics	Datin	300.063388116	C16H12O6	COc(c3)cc(O1)c(c(O)3)C(=O)C(O)=C1c(c2)c(O)ccc2	FL5FA8NS0002	5
FL5FA8GL0001	Metabolomics	Datiscanin	448.100561482	C21H20O11	C(O3)(=C(OC(C(O)4)OC(CO)C(O)C4O)C(=O)c(c32)c(cc(O)c2)O)c(c1)c(O)ccc1	FL5FA8GL0001	11
FL5FA8NS0001	Metabolomics	Datiscetin	286.047738052	C15H10O6	Oc(c3)cc(O1)c(c(O)3)C(=O)C(O)=C1c(c2)c(O)ccc2	FL5FA8NS0001	5
FL5FA8GL0002	Metabolomics	Datiscin	594.15847029	C27H30O15	O(C1C)C(OCC(O2)C(C(O)C(C2OC(=C4c(c5)c(ccc5)O)C(c(c(O4)3)c(cc(O)c3)O)=O)O)O)C(C(O)C(O)1)O	FL5FA8GL0002	15
FL1D1ANS0001	Metabolomics	Davidigenin	258.089208936	C15H14O4	Oc(c2)ccc(c2)CCC(=O)c(c1)c(O)cc(O)c1	FL1D1ANS0001	7
FL1D1AGS0001	Metabolomics	Davidioside	420.142032366	C21H24O9	Oc(c3)ccc(c3)CCC(c(c2)c(cc(O)c2)O[C@H](O1)[C@@H](O)[C@@H](O)[C@@H](O)C1CO)=O	FL1D1AGS0001	13
FLIFWXNF0004	Metabolomics	Dehydroamorphigenin, 6a,12a-Didehydroamorphigenin	408.120902994	C23H20O7	c(c14)cc(O5)c(CC5C(CO)=C)c1OC(=C(C(=O)4)3)COc(c23)cc(OC)c(c2)OC	FLIFWXNF0004	5
FLIFWXNF0006	Metabolomics	Dehydrodalpanol, 6a,12a-Didehydrodalpanol	410.136553058	C23H22O7	c(c51)c(c(OC)cc(OCC(=C45)Oc(c3C(=O)4)c(c(cc3)2)CC(C(C)(C)O)O2)1)OC	FLIFWXNF0006	4
FLIFWXNP0002	Metabolomics	Dehydrodeguelin, 7,8-Dehydrodeguelin, 6a,12a-Dehydrodeguelin	392.125988372	C23H20O6	c(c51)c(c(OC)cc(OCC(=C45)Oc(c(C(=O)4)3)c(C=2)c(cc3)OC(C2)(C)C)1)OC	FLIFWXNP0002	2
FLIFWXNF0007	Metabolomics	Dehydrodihydrorotenone	394.141638436	C23H22O6	c(c51)c(c(OC)cc(OCC(=C45)Oc(c23)c(C(=O)4)ccc2OC(C(C)C)C3)1)OC	FLIFWXNF0007	3
FLIFWXNF0001	Metabolomics	Dehydrodolineone, 6a,13a-Didehydrodolineone	334.047738052	C19H10O6	c(c56)c(c4cc5occ6)C(C(=C(O4)3)c(c2)c(OC3)cc(c21)OCO1)=O	FLIFWXNF0001	0
CHEMBL557501	CHEMBL	dehydrolupinifolinol	420.46	C25H24O6	CC(C)=CCc1c2c(c(O)c3c(=O)c(O)c(-c4ccc(O)cc4)oc13)C=CC(C)(C)O2	CHEMBL557501	6
FLIFWXNP0001	Metabolomics	Dehydromillettone, 6beta-Acetylteuscordin, 6a,12a-Dehydromilletone, 4,5-Dihydro-5'alpha-hydroxy-4'alph-methoxy-6a,12a-dehydro-alph-toxicarol	376.094688244	C22H16O6	c(c62)(C(=C3CO6)C(c(c5)c(c(C=4)c(c5)OC(C4)(C)C)O3)=O)cc(c(c2)1)OCO1	FLIFWXNP0001	0
FLIA1LNF0001	Metabolomics	Dehydroneotenone	336.063388116	C19H12O6	c(c45)c(c(OC)cc4OCO5)C(C3=O)=COc(c32)cc(c1c2)occ1	FLIA1LNF0001	2
FLIFWXNF0002	Metabolomics	Dehydropachyrrhizone, 6a,13a-Didehydropachyrrhizone	364.058302738	C20H12O7	O(C)c(c26)c(o1)c(cc2C(C(c34)=C(O6)COc3cc(O5)c(OC5)c4)=O)cc1	FLIFWXNF0002	1
FLIFWXNF0003	Metabolomics	Dehydrorotenone, 7,8-Didehydrorotenone, 6a,12a-Dehydrorotenone	392.125988372	C23H20O6	c(c51)c(c(OC)cc(OCC(=C45)Oc(c23)c(C(=O)4)ccc2OC(C(C)=C)C3)1)OC	FLIFWXNF0003	3
FLIFWXNP0003	Metabolomics	Dehydrotoxicarol, 7a,13a-Didehydrotoxicarol	408.120902994	C23H20O7	c(O2)(c1C(C5=O)=C(Oc(c45)c(c3cc4O)C=CC(O3)(C)C)C2)cc(OC)c(c1)OC	FLIFWXNP0003	3
FL3FECNS0010	Metabolomics	Demethoxycentaureidin, Desmethoxycentaureidin, 5,7,3'-Trihydroxy-6,4'-dimethoxyflavone	330.073952802	C17H14O7	COc(c3)c(O)cc(c3)C(=C2)Oc(c1)c(C(=O)2)c(O)c(OC)c(O)1	FL3FECNS0010	6
FL1C1LNI0004	Metabolomics	Demethoxyisogemichalcone C	502.162767808	C29H26O8	Oc(c1CC=C(C)COC(=O)C=Cc(c3)ccc(c3)O)c(C(=O)C=Cc(c2)c(cc(O)c2)O)ccc1O	FL1C1LNI0004	15
FL5F1CNS0007	Metabolomics	Demethoxykanugin	326.07903818	C18H14O6	c(c41)(OCO4)ccc(C(O3)=C(C(c(c32)ccc(OC)c2)=O)OC)c1	FL5F1CNS0007	3
FL2FA9NM0006	Metabolomics	Demethoxymatteucinol	284.104859	C17H16O4	c(c3)ccc(c3)C(C2)Oc(c(C)1)c(C(=O)2)c(O)c(C)c(O)1	FL2FA9NM0006	3
FLID1ANS0002	Metabolomics	Demethylmedicarpin	256.073558872	C15H12O4	Oc(c4)cc(O3)c(c4)C(O1)C(C3)c(c2)c(cc(O)c2)1	FLID1ANS0002	2
FL3FGCNS0012	Metabolomics	Demethylnobiletin, 5-Hydroxy-6,7,8,3',4'-pentamethoxyflavone	388.115817616	C20H20O8	c(c1)c(OC)c(cc1C(O3)=CC(c(c32)c(c(c(c(OC)2)OC)OC)O)=O)OC	FL3FGCNS0012	7
FL1CHYNP0001	Metabolomics	Demethylpraecanson B	352.13107375	C21H20O5	COc(c2C(C=C(O)c(c3)cccc3)=O)cc(c1c(O)2)OC(C=C1)(C)C	FL1CHYNP0001	5
FLIC1LNS0004	Metabolomics	Demethylvestitol	258.089208936	C15H14O4	Oc(c3)cc(O)c(c3)C(C2)Cc(c1)c(O2)cc(O)c1	FLIC1LNS0004	4
FL5FAAGS0110	Metabolomics	Dentatiflavonoid, Kaempferol 3- (2"- (E) -p-coumaroyl-6"-acetylglucoside)	636.147905604	C32H28O14	C(OCC(C2O)OC(OC(C(=O)3)=C(c(c5)ccc(O)c5)Oc(c4)c3c(O)cc4O)C(C(O)2)OC(C=Cc(c1)ccc(c1)O)=O)(C)=O	FL5FAAGS0110	16
FL5FAANR0001	Metabolomics	Denticulaflavonol	558.298139076	C35H42O6	c(C(O2)=C(C(c(c(O)3)c2cc(c3CC=C(C)CCC(C5(C)4)C(=C)CCC4C(CCC5)(C)C)O)=O)O)(c1)ccc(c1)O	FL5FAANR0001	10
[truncated: 2,859 more rows]
