# Supplementary material for: Virtual screening of flavonoids as potential RIPK1 inhibitors for neurodegeneration therapy
Source: PeerJ. 2024 Jan 22;12:e16762. doi: 10.7717/peerj.16762 (PMC10809995; doi:10.7717/peerj.16762)
Supplement: Supplemental Information 4 [file peerj-12-16762-s004.zip]

Archive with 2 entries (2 files):
- topology_FLID1CNP0005_500ns_Replicate_1.zip
- topology_FLID1CNP0005_500ns_Replicate_2.zip
