# Supplementary material for: Virtual screening of flavonoids as potential RIPK1 inhibitors for neurodegeneration therapy
Source: PeerJ. 2024 Jan 22;12:e16762. doi: 10.7717/peerj.16762 (PMC10809995; doi:10.7717/peerj.16762)
Supplement: Supplemental Information 5 [file peerj-12-16762-s005.zip]

Archive with 4 entries (4 files):
- FLID1CNP0005_500ns_Sim1_0-ns-Protein-Lig.pdb
- FLID1CNP0005_500ns_Sim1_500-ns-Protein-Lig.pdb
- FLID1CNP0005_500ns_Sim2_0-ns-Protein-Lig.pdb
- FLID1CNP0005_500ns_Sim2_500-ns-Protein-Lig.pdb
