# Supplementary material for: Virtual screening of flavonoids as potential RIPK1 inhibitors for neurodegeneration therapy
Source: PeerJ. 2024 Jan 22;12:e16762. doi: 10.7717/peerj.16762 (PMC10809995; doi:10.7717/peerj.16762)
Supplement: Supplemental Information 5 [file peerj-12-16762-s005.zip › FLID1CNP0005_500ns_Sim1_0-ns-Protein-Lig.pdb]

REMARK    GENERATED BY TRJCONV
TITLE     Title t=   0.00000 step= 0
REMARK    THIS IS A SIMULATION BOX
CRYST1   84.523   84.524   84.523 109.47 109.47 109.47 P 1           1
MODEL        1
ATOM      1  N   ASN A   8      29.430  54.500  53.730  1.00  0.00           N
ATOM      2  HT1 ASN A   8      28.590  55.100  53.650  1.00  0.00           H
ATOM      3  HT2 ASN A   8      29.600  54.230  52.740  1.00  0.00           H
ATOM      4  HT3 ASN A   8      30.290  55.020  54.000  1.00  0.00           H
ATOM      5  CA  ASN A   8      29.110  53.280  54.510  1.00  0.00           C
ATOM      6  HA  ASN A   8      30.040  52.800  54.790  1.00  0.00           H
ATOM      7  CB  ASN A   8      28.240  53.580  55.710  1.00  0.00           C
ATOM      8  HB1 ASN A   8      27.720  52.750  56.230  1.00  0.00           H
ATOM      9  HB2 ASN A   8      27.470  54.340  55.440  1.00  0.00           H
ATOM     10  CG  ASN A   8      29.050  54.130  56.890  1.00  0.00           C
ATOM     11  OD1 ASN A   8      30.280  54.110  56.980  1.00  0.00           O
ATOM     12  ND2 ASN A   8      28.420  54.770  57.910  1.00  0.00           N
ATOM     13 HD21 ASN A   8      29.060  55.150  58.570  1.00  0.00           H
ATOM     14 HD22 ASN A   8      27.530  55.170  57.690  1.00  0.00           H
ATOM     15  C   ASN A   8      28.430  52.230  53.750  1.00  0.00           C
ATOM     16  O   ASN A   8      28.090  52.370  52.540  1.00  0.00           O
ATOM     17  N   VAL A   9      28.220  51.080  54.330  1.00  0.00           N
ATOM     18  HN  VAL A   9      28.380  50.870  55.290  1.00  0.00           H
ATOM     19  CA  VAL A   9      27.720  49.890  53.580  1.00  0.00           C
ATOM     20  HA  VAL A   9      27.920  50.160  52.550  1.00  0.00           H
ATOM     21  CB  VAL A   9      28.540  48.650  53.870  1.00  0.00           C
ATOM     22  HB  VAL A   9      29.550  48.920  54.240  1.00  0.00           H
ATOM     23  CG1 VAL A   9      27.860  47.780  54.890  1.00  0.00           C
ATOM     24 HG11 VAL A   9      27.020  47.150  54.510  1.00  0.00           H
ATOM     25 HG12 VAL A   9      27.630  48.300  55.850  1.00  0.00           H
ATOM     26 HG13 VAL A   9      28.570  46.940  55.060  1.00  0.00           H
ATOM     27  CG2 VAL A   9      28.920  47.920  52.550  1.00  0.00           C
ATOM     28 HG21 VAL A   9      29.370  48.680  51.870  1.00  0.00           H
ATOM     29 HG22 VAL A   9      27.980  47.520  52.110  1.00  0.00           H
ATOM     30 HG23 VAL A   9      29.660  47.120  52.780  1.00  0.00           H
ATOM     31  C   VAL A   9      26.250  49.890  53.690  1.00  0.00           C
ATOM     32  O   VAL A   9      25.630  50.070  54.740  1.00  0.00           O
ATOM     33  N   ILE A  10      25.580  49.690  52.550  1.00  0.00           N
ATOM     34  HN  ILE A  10      26.030  49.460  51.690  1.00  0.00           H
ATOM     35  CA  ILE A  10      24.200  49.930  52.400  1.00  0.00           C
ATOM     36  HA  ILE A  10      23.850  50.430  53.290  1.00  0.00           H
ATOM     37  CB  ILE A  10      23.990  50.700  51.120  1.00  0.00           C
ATOM     38  HB  ILE A  10      24.450  50.290  50.200  1.00  0.00           H
ATOM     39  CG2 ILE A  10      22.460  50.900  50.780  1.00  0.00           C
ATOM     40 HG21 ILE A  10      21.970  51.420  51.640  1.00  0.00           H
ATOM     41 HG22 ILE A  10      21.790  50.020  50.740  1.00  0.00           H
ATOM     42 HG23 ILE A  10      22.480  51.500  49.850  1.00  0.00           H
ATOM     43  CG1 ILE A  10      24.590  52.160  51.180  1.00  0.00           C
ATOM     44 HG11 ILE A  10      24.470  52.680  50.210  1.00  0.00           H
ATOM     45 HG12 ILE A  10      25.690  52.040  51.320  1.00  0.00           H
ATOM     46  CD  ILE A  10      24.030  53.040  52.290  1.00  0.00           C
ATOM     47  HD1 ILE A  10      24.660  53.950  52.420  1.00  0.00           H
ATOM     48  HD2 ILE A  10      24.050  52.540  53.280  1.00  0.00           H
ATOM     49  HD3 ILE A  10      22.990  53.390  52.090  1.00  0.00           H
ATOM     50  C   ILE A  10      23.490  48.550  52.150  1.00  0.00           C
ATOM     51  O   ILE A  10      23.980  47.690  51.410  1.00  0.00           O
ATOM     52  N   LYS A  11      22.450  48.280  52.930  1.00  0.00           N
ATOM     53  HN  LYS A  11      22.110  48.900  53.620  1.00  0.00           H
ATOM     54  CA  LYS A  11      21.620  47.110  52.740  1.00  0.00           C
ATOM     55  HA  LYS A  11      22.240  46.270  52.460  1.00  0.00           H
ATOM     56  CB  LYS A  11      20.860  46.650  53.940  1.00  0.00           C
ATOM     57  HB1 LYS A  11      20.430  45.700  53.560  1.00  0.00           H
ATOM     58  HB2 LYS A  11      19.910  47.170  54.220  1.00  0.00           H
ATOM     59  CG  LYS A  11      21.770  46.340  55.090  1.00  0.00           C
ATOM     60  HG1 LYS A  11      22.020  47.220  55.720  1.00  0.00           H
ATOM     61  HG2 LYS A  11      22.700  45.840  54.760  1.00  0.00           H
ATOM     62  CD  LYS A  11      21.180  45.310  56.030  1.00  0.00           C
ATOM     63  HD1 LYS A  11      21.980  44.850  56.660  1.00  0.00           H
ATOM     64  HD2 LYS A  11      20.810  44.480  55.390  1.00  0.00           H
ATOM     65  CE  LYS A  11      19.910  45.770  56.840  1.00  0.00           C
ATOM     66  HE1 LYS A  11      19.020  45.670  56.170  1.00  0.00           H
ATOM     67  HE2 LYS A  11      19.880  46.810  57.220  1.00  0.00           H
ATOM     68  NZ  LYS A  11      19.600  44.890  58.020  1.00  0.00           N
ATOM     69  HZ1 LYS A  11      19.430  43.870  57.910  1.00  0.00           H
ATOM     70  HZ2 LYS A  11      18.680  45.200  58.390  1.00  0.00           H
ATOM     71  HZ3 LYS A  11      20.370  45.050  58.700  1.00  0.00           H
ATOM     72  C   LYS A  11      20.710  47.300  51.580  1.00  0.00           C
ATOM     73  O   LYS A  11      19.720  48.020  51.650  1.00  0.00           O
ATOM     74  N   MET A  12      21.190  46.690  50.380  1.00  0.00           N
ATOM     75  HN  MET A  12      22.010  46.130  50.380  1.00  0.00           H
ATOM     76  CA  MET A  12      20.560  46.810  49.130  1.00  0.00           C
ATOM     77  HA  MET A  12      20.130  47.800  49.150  1.00  0.00           H
ATOM     78  CB  MET A  12      21.580  46.840  48.030  1.00  0.00           C
ATOM     79  HB1 MET A  12      21.200  46.820  46.990  1.00  0.00           H
ATOM     80  HB2 MET A  12      22.380  46.060  48.030  1.00  0.00           H
ATOM     81  CG  MET A  12      22.310  48.220  48.030  1.00  0.00           C
ATOM     82  HG1 MET A  12      22.970  48.280  48.920  1.00  0.00           H
ATOM     83  HG2 MET A  12      21.520  48.990  48.140  1.00  0.00           H
ATOM     84  SD  MET A  12      23.380  48.540  46.610  1.00  0.00           S
ATOM     85  CE  MET A  12      23.870  50.140  47.230  1.00  0.00           C
ATOM     86  HE1 MET A  12      24.480  50.670  46.470  1.00  0.00           H
ATOM     87  HE2 MET A  12      24.530  50.040  48.120  1.00  0.00           H
ATOM     88  HE3 MET A  12      23.060  50.880  47.400  1.00  0.00           H
ATOM     89  C   MET A  12      19.430  45.780  48.880  1.00  0.00           C
ATOM     90  O   MET A  12      19.300  44.680  49.490  1.00  0.00           O
ATOM     91  N   LYS A  13      18.480  46.230  48.090  1.00  0.00           N
ATOM     92  HN  LYS A  13      18.590  47.120  47.650  1.00  0.00           H
ATOM     93  CA  LYS A  13      17.320  45.490  47.820  1.00  0.00           C
ATOM     94  HA  LYS A  13      17.410  44.540  48.320  1.00  0.00           H
ATOM     95  CB  LYS A  13      16.070  46.250  48.330  1.00  0.00           C
ATOM     96  HB1 LYS A  13      15.130  45.720  48.100  1.00  0.00           H
ATOM     97  HB2 LYS A  13      15.960  47.220  47.790  1.00  0.00           H
ATOM     98  CG  LYS A  13      16.090  46.380  49.870  1.00  0.00           C
ATOM     99  HG1 LYS A  13      16.850  47.180  50.010  1.00  0.00           H
ATOM    100  HG2 LYS A  13      16.540  45.500  50.370  1.00  0.00           H
ATOM    101  CD  LYS A  13      14.730  46.830  50.580  1.00  0.00           C
ATOM    102  HD1 LYS A  13      15.050  47.000  51.630  1.00  0.00           H
ATOM    103  HD2 LYS A  13      13.900  46.090  50.540  1.00  0.00           H
ATOM    104  CE  LYS A  13      14.120  48.070  50.010  1.00  0.00           C
ATOM    105  HE1 LYS A  13      13.200  48.280  50.600  1.00  0.00           H
ATOM    106  HE2 LYS A  13      13.690  47.820  49.010  1.00  0.00           H
ATOM    107  NZ  LYS A  13      15.060  49.190  50.050  1.00  0.00           N
ATOM    108  HZ1 LYS A  13      14.600  50.110  50.160  1.00  0.00           H
ATOM    109  HZ2 LYS A  13      15.470  49.130  49.100  1.00  0.00           H
ATOM    110  HZ3 LYS A  13      15.890  49.080  50.660  1.00  0.00           H
ATOM    111  C   LYS A  13      17.010  45.200  46.300  1.00  0.00           C
ATOM    112  O   LYS A  13      17.220  45.960  45.380  1.00  0.00           O
ATOM    113  N   SER A  14      16.400  44.030  45.980  1.00  0.00           N
ATOM    114  HN  SER A  14      16.160  43.390  46.710  1.00  0.00           H
ATOM    115  CA  SER A  14      16.410  43.510  44.570  1.00  0.00           C
ATOM    116  HA  SER A  14      17.350  43.870  44.200  1.00  0.00           H
ATOM    117  CB  SER A  14      16.040  42.040  44.390  1.00  0.00           C
ATOM    118  HB1 SER A  14      15.940  41.700  43.330  1.00  0.00           H
ATOM    119  HB2 SER A  14      14.980  41.870  44.640  1.00  0.00           H
ATOM    120  OG  SER A  14      16.910  41.160  45.190  1.00  0.00           O
ATOM    121  HG1 SER A  14      16.380  41.090  45.990  1.00  0.00           H
ATOM    122  C   SER A  14      15.470  44.360  43.720  1.00  0.00           C
ATOM    123  O   SER A  14      15.600  44.520  42.540  1.00  0.00           O
ATOM    124  N   SER A  15      14.500  44.870  44.450  1.00  0.00           N
ATOM    125  HN  SER A  15      14.470  44.620  45.420  1.00  0.00           H
ATOM    126  CA  SER A  15      13.430  45.680  43.890  1.00  0.00           C
ATOM    127  HA  SER A  15      13.170  45.340  42.900  1.00  0.00           H
ATOM    128  CB  SER A  15      12.120  45.670  44.750  1.00  0.00           C
ATOM    129  HB1 SER A  15      11.530  44.730  44.610  1.00  0.00           H
ATOM    130  HB2 SER A  15      11.500  46.530  44.420  1.00  0.00           H
ATOM    131  OG  SER A  15      12.450  45.930  46.110  1.00  0.00           O
ATOM    132  HG1 SER A  15      12.900  45.140  46.420  1.00  0.00           H
ATOM    133  C   SER A  15      13.950  47.050  43.670  1.00  0.00           C
ATOM    134  O   SER A  15      13.400  47.770  42.790  1.00  0.00           O
ATOM    135  N   ASP A  16      15.060  47.490  44.350  1.00  0.00           N
ATOM    136  HN  ASP A  16      15.620  46.900  44.930  1.00  0.00           H
ATOM    137  CA  ASP A  16      15.630  48.790  44.100  1.00  0.00           C
ATOM    138  HA  ASP A  16      14.830  49.470  43.870  1.00  0.00           H
ATOM    139  CB  ASP A  16      16.490  49.240  45.360  1.00  0.00           C
ATOM    140  HB1 ASP A  16      17.120  50.080  44.990  1.00  0.00           H
ATOM    141  HB2 ASP A  16      17.140  48.420  45.740  1.00  0.00           H
ATOM    142  CG  ASP A  16      15.770  49.740  46.570  1.00  0.00           C
ATOM    143  OD1 ASP A  16      14.580  50.260  46.430  1.00  0.00           O
ATOM    144  OD2 ASP A  16      16.360  49.760  47.690  1.00  0.00           O
ATOM    145  C   ASP A  16      16.520  48.760  42.880  1.00  0.00           C
ATOM    146  O   ASP A  16      17.100  49.790  42.490  1.00  0.00           O
ATOM    147  N   PHE A  17      16.620  47.580  42.180  1.00  0.00           N
ATOM    148  HN  PHE A  17      16.290  46.700  42.520  1.00  0.00           H
ATOM    149  CA  PHE A  17      17.360  47.420  40.940  1.00  0.00           C
ATOM    150  HA  PHE A  17      17.970  48.300  40.830  1.00  0.00           H
ATOM    151  CB  PHE A  17      18.290  46.220  40.920  1.00  0.00           C
ATOM    152  HB1 PHE A  17      18.620  46.050  39.870  1.00  0.00           H
ATOM    153  HB2 PHE A  17      17.830  45.280  41.310  1.00  0.00           H
ATOM    154  CG  PHE A  17      19.510  46.600  41.760  1.00  0.00           C
ATOM    155  CD1 PHE A  17      19.830  45.870  42.920  1.00  0.00           C
ATOM    156  HD1 PHE A  17      19.070  45.230  43.330  1.00  0.00           H
ATOM    157  CE1 PHE A  17      21.010  46.140  43.580  1.00  0.00           C
ATOM    158  HE1 PHE A  17      21.200  45.700  44.550  1.00  0.00           H
ATOM    159  CZ  PHE A  17      21.910  47.060  43.040  1.00  0.00           C
ATOM    160  HZ  PHE A  17      22.810  47.380  43.540  1.00  0.00           H
ATOM    161  CD2 PHE A  17      20.370  47.570  41.230  1.00  0.00           C
ATOM    162  HD2 PHE A  17      20.060  48.120  40.360  1.00  0.00           H
ATOM    163  CE2 PHE A  17      21.560  47.800  41.910  1.00  0.00           C
ATOM    164  HE2 PHE A  17      22.270  48.580  41.660  1.00  0.00           H
ATOM    165  C   PHE A  17      16.410  47.340  39.830  1.00  0.00           C
ATOM    166  O   PHE A  17      15.260  47.020  40.020  1.00  0.00           O
ATOM    167  N   LEU A  18      16.820  47.860  38.640  1.00  0.00           N
ATOM    168  HN  LEU A  18      17.670  48.370  38.540  1.00  0.00           H
ATOM    169  CA  LEU A  18      16.030  47.640  37.440  1.00  0.00           C
ATOM    170  HA  LEU A  18      14.980  47.770  37.640  1.00  0.00           H
ATOM    171  CB  LEU A  18      16.400  48.580  36.250  1.00  0.00           C
ATOM    172  HB1 LEU A  18      15.880  48.380  35.280  1.00  0.00           H
ATOM    173  HB2 LEU A  18      17.480  48.500  36.010  1.00  0.00           H
ATOM    174  CG  LEU A  18      16.200  50.030  36.640  1.00  0.00           C
ATOM    175  HG  LEU A  18      16.750  50.230  37.580  1.00  0.00           H
ATOM    176  CD1 LEU A  18      16.690  50.960  35.570  1.00  0.00           C
ATOM    177 HD11 LEU A  18      16.150  50.590  34.670  1.00  0.00           H
ATOM    178 HD12 LEU A  18      17.790  50.900  35.430  1.00  0.00           H
ATOM    179 HD13 LEU A  18      16.500  52.040  35.760  1.00  0.00           H
ATOM    180  CD2 LEU A  18      14.700  50.380  37.020  1.00  0.00           C
ATOM    181 HD21 LEU A  18      14.130  50.130  36.100  1.00  0.00           H
ATOM    182 HD22 LEU A  18      14.670  51.460  37.270  1.00  0.00           H
ATOM    183 HD23 LEU A  18      14.370  49.800  37.910  1.00  0.00           H
ATOM    184  C   LEU A  18      16.040  46.160  36.960  1.00  0.00           C
ATOM    185  O   LEU A  18      17.030  45.460  37.040  1.00  0.00           O
ATOM    186  N   GLU A  19      14.880  45.760  36.390  1.00  0.00           N
ATOM    187  HN  GLU A  19      14.110  46.390  36.410  1.00  0.00           H
ATOM    188  CA  GLU A  19      14.580  44.430  36.000  1.00  0.00           C
ATOM    189  HA  GLU A  19      14.610  43.740  36.830  1.00  0.00           H
ATOM    190  CB  GLU A  19      13.060  44.360  35.580  1.00  0.00           C
ATOM    191  HB1 GLU A  19      12.890  43.350  35.150  1.00  0.00           H
ATOM    192  HB2 GLU A  19      12.940  44.930  34.630  1.00  0.00           H
ATOM    193  CG  GLU A  19      12.010  44.690  36.600  1.00  0.00           C
ATOM    194  HG1 GLU A  19      12.370  44.210  37.540  1.00  0.00           H
ATOM    195  HG2 GLU A  19      11.000  44.310  36.330  1.00  0.00           H
ATOM    196  CD  GLU A  19      11.890  46.090  37.050  1.00  0.00           C
ATOM    197  OE1 GLU A  19      11.210  46.240  38.140  1.00  0.00           O
ATOM    198  OE2 GLU A  19      12.520  47.020  36.510  1.00  0.00           O
ATOM    199  C   GLU A  19      15.350  43.930  34.760  1.00  0.00           C
ATOM    200  O   GLU A  19      15.360  42.720  34.520  1.00  0.00           O
ATOM    201  N   SER A  20      16.100  44.770  33.990  1.00  0.00           N
ATOM    202  HN  SER A  20      16.060  45.760  34.120  1.00  0.00           H
ATOM    203  CA  SER A  20      16.900  44.300  32.870  1.00  0.00           C
ATOM    204  HA  SER A  20      16.220  43.750  32.230  1.00  0.00           H
ATOM    205  CB  SER A  20      17.530  45.540  32.180  1.00  0.00           C
ATOM    206  HB1 SER A  20      16.690  45.980  31.610  1.00  0.00           H
ATOM    207  HB2 SER A  20      18.300  45.300  31.410  1.00  0.00           H
ATOM    208  OG  SER A  20      17.920  46.610  33.080  1.00  0.00           O
ATOM    209  HG1 SER A  20      17.730  47.480  32.720  1.00  0.00           H
ATOM    210  C   SER A  20      18.120  43.490  33.310  1.00  0.00           C
ATOM    211  O   SER A  20      18.630  42.730  32.550  1.00  0.00           O
ATOM    212  N   ALA A  21      18.570  43.730  34.550  1.00  0.00           N
ATOM    213  HN  ALA A  21      18.210  44.450  35.130  1.00  0.00           H
ATOM    214  CA  ALA A  21      19.750  43.040  35.130  1.00  0.00           C
ATOM    215  HA  ALA A  21      20.420  42.850  34.300  1.00  0.00           H
ATOM    216  CB  ALA A  21      20.450  43.880  36.210  1.00  0.00           C
ATOM    217  HB1 ALA A  21      19.880  43.920  37.170  1.00  0.00           H
ATOM    218  HB2 ALA A  21      20.670  44.900  35.810  1.00  0.00           H
ATOM    219  HB3 ALA A  21      21.470  43.490  36.400  1.00  0.00           H
ATOM    220  C   ALA A  21      19.450  41.700  35.700  1.00  0.00           C
ATOM    221  O   ALA A  21      20.290  40.870  35.910  1.00  0.00           O
ATOM    222  N   GLU A  22      18.170  41.440  35.920  1.00  0.00           N
ATOM    223  HN  GLU A  22      17.500  42.180  35.920  1.00  0.00           H
ATOM    224  CA  GLU A  22      17.720  40.130  36.280  1.00  0.00           C
ATOM    225  HA  GLU A  22      18.350  39.840  37.110  1.00  0.00           H
ATOM    226  CB  GLU A  22      16.280  40.180  36.810  1.00  0.00           C
ATOM    227  HB1 GLU A  22      15.830  39.160  36.860  1.00  0.00           H
ATOM    228  HB2 GLU A  22      15.720  40.820  36.090  1.00  0.00           H
ATOM    229  CG  GLU A  22      16.250  40.790  38.260  1.00  0.00           C
ATOM    230  HG1 GLU A  22      16.860  41.720  38.370  1.00  0.00           H
ATOM    231  HG2 GLU A  22      16.600  39.960  38.900  1.00  0.00           H
ATOM    232  CD  GLU A  22      14.880  41.040  38.790  1.00  0.00           C
ATOM    233  OE1 GLU A  22      14.060  40.050  38.820  1.00  0.00           O
ATOM    234  OE2 GLU A  22      14.550  42.150  39.250  1.00  0.00           O
ATOM    235  C   GLU A  22      17.800  39.090  35.130  1.00  0.00           C
ATOM    236  O   GLU A  22      17.930  37.910  35.400  1.00  0.00           O
ATOM    237  N   LEU A  23      17.860  39.590  33.850  1.00  0.00           N
ATOM    238  HN  LEU A  23      17.730  40.540  33.560  1.00  0.00           H
ATOM    239  CA  LEU A  23      18.310  38.830  32.750  1.00  0.00           C
ATOM    240  HA  LEU A  23      17.720  37.930  32.780  1.00  0.00           H
ATOM    241  CB  LEU A  23      18.000  39.540  31.400  1.00  0.00           C
ATOM    242  HB1 LEU A  23      18.430  38.910  30.600  1.00  0.00           H
ATOM    243  HB2 LEU A  23      18.520  40.510  31.280  1.00  0.00           H
ATOM    244  CG  LEU A  23      16.460  39.630  31.190  1.00  0.00           C
ATOM    245  HG  LEU A  23      15.950  39.840  32.150  1.00  0.00           H
ATOM    246  CD1 LEU A  23      16.010  40.550  30.070  1.00  0.00           C
ATOM    247 HD11 LEU A  23      16.550  40.280  29.130  1.00  0.00           H
ATOM    248 HD12 LEU A  23      16.330  41.580  30.330  1.00  0.00           H
ATOM    249 HD13 LEU A  23      14.900  40.540  30.030  1.00  0.00           H
ATOM    250  CD2 LEU A  23      16.030  38.230  30.640  1.00  0.00           C
ATOM    251 HD21 LEU A  23      16.730  37.990  29.820  1.00  0.00           H
ATOM    252 HD22 LEU A  23      15.040  38.240  30.120  1.00  0.00           H
ATOM    253 HD23 LEU A  23      16.130  37.410  31.390  1.00  0.00           H
ATOM    254  C   LEU A  23      19.810  38.390  32.730  1.00  0.00           C
ATOM    255  O   LEU A  23      20.240  37.330  32.240  1.00  0.00           O
ATOM    256  N   ASP A  24      20.780  39.190  33.290  1.00  0.00           N
ATOM    257  HN  ASP A  24      20.550  40.130  33.520  1.00  0.00           H
ATOM    258  CA  ASP A  24      22.210  38.870  33.220  1.00  0.00           C
ATOM    259  HA  ASP A  24      22.430  38.240  32.370  1.00  0.00           H
ATOM    260  CB  ASP A  24      23.010  40.190  33.050  1.00  0.00           C
ATOM    261  HB1 ASP A  24      24.090  39.960  33.190  1.00  0.00           H
ATOM    262  HB2 ASP A  24      22.740  41.020  33.730  1.00  0.00           H
ATOM    263  CG  ASP A  24      22.750  40.730  31.670  1.00  0.00           C
ATOM    264  OD1 ASP A  24      21.940  40.120  30.980  1.00  0.00           O
ATOM    265  OD2 ASP A  24      23.320  41.770  31.350  1.00  0.00           O
ATOM    266  C   ASP A  24      22.670  38.220  34.510  1.00  0.00           C
ATOM    267  O   ASP A  24      23.770  37.710  34.580  1.00  0.00           O
ATOM    268  N   SER A  25      21.770  38.260  35.480  1.00  0.00           N
ATOM    269  HN  SER A  25      20.830  38.610  35.450  1.00  0.00           H
ATOM    270  CA  SER A  25      22.090  37.620  36.800  1.00  0.00           C
ATOM    271  HA  SER A  25      23.110  37.270  36.800  1.00  0.00           H
ATOM    272  CB  SER A  25      21.950  38.650  37.960  1.00  0.00           C
ATOM    273  HB1 SER A  25      22.790  39.390  38.000  1.00  0.00           H
ATOM    274  HB2 SER A  25      22.000  38.090  38.920  1.00  0.00           H
ATOM    275  OG  SER A  25      20.680  39.330  38.010  1.00  0.00           O
ATOM    276  HG1 SER A  25      20.790  39.900  37.250  1.00  0.00           H
ATOM    277  C   SER A  25      21.140  36.440  37.100  1.00  0.00           C
ATOM    278  O   SER A  25      20.910  36.110  38.260  1.00  0.00           O
ATOM    279  N   GLY A  26      20.530  35.790  36.140  1.00  0.00           N
ATOM    280  HN  GLY A  26      20.790  36.010  35.200  1.00  0.00           H
ATOM    281  CA  GLY A  26      19.620  34.630  36.270  1.00  0.00           C
ATOM    282  HA1 GLY A  26      19.490  34.350  35.230  1.00  0.00           H
ATOM    283  HA2 GLY A  26      18.740  34.940  36.800  1.00  0.00           H
ATOM    284  C   GLY A  26      20.240  33.520  37.070  1.00  0.00           C
ATOM    285  O   GLY A  26      19.570  32.970  37.900  1.00  0.00           O
ATOM    286  N   GLY A  27      21.510  33.200  36.850  1.00  0.00           N
ATOM    287  HN  GLY A  27      22.020  33.750  36.190  1.00  0.00           H
ATOM    288  CA  GLY A  27      22.290  32.180  37.500  1.00  0.00           C
ATOM    289  HA1 GLY A  27      23.240  32.180  37.000  1.00  0.00           H
ATOM    290  HA2 GLY A  27      21.750  31.250  37.390  1.00  0.00           H
ATOM    291  C   GLY A  27      22.600  32.400  38.970  1.00  0.00           C
ATOM    292  O   GLY A  27      22.100  33.280  39.620  1.00  0.00           O
ATOM    293  N   PHE A  28      23.410  31.450  39.560  1.00  0.00           N
ATOM    294  HN  PHE A  28      23.750  30.640  39.090  1.00  0.00           H
ATOM    295  CA  PHE A  28      23.640  31.410  40.980  1.00  0.00           C
ATOM    296  HA  PHE A  28      22.880  31.950  41.510  1.00  0.00           H
ATOM    297  CB  PHE A  28      23.570  29.920  41.370  1.00  0.00           C
ATOM    298  HB1 PHE A  28      24.050  29.710  42.340  1.00  0.00           H
ATOM    299  HB2 PHE A  28      24.070  29.270  40.620  1.00  0.00           H
ATOM    300  CG  PHE A  28      22.100  29.530  41.460  1.00  0.00           C
ATOM    301  CD1 PHE A  28      21.420  29.250  40.330  1.00  0.00           C
ATOM    302  HD1 PHE A  28      21.960  29.440  39.410  1.00  0.00           H
ATOM    303  CE1 PHE A  28      20.060  28.900  40.260  1.00  0.00           C
ATOM    304  HE1 PHE A  28      19.590  28.670  39.320  1.00  0.00           H
ATOM    305  CZ  PHE A  28      19.370  28.700  41.520  1.00  0.00           C
ATOM    306  HZ  PHE A  28      18.310  28.490  41.530  1.00  0.00           H
ATOM    307  CD2 PHE A  28      21.400  29.280  42.670  1.00  0.00           C
ATOM    308  HD2 PHE A  28      21.930  29.400  43.600  1.00  0.00           H
ATOM    309  CE2 PHE A  28      20.030  28.950  42.680  1.00  0.00           C
ATOM    310  HE2 PHE A  28      19.460  29.020  43.590  1.00  0.00           H
ATOM    311  C   PHE A  28      24.980  31.970  41.460  1.00  0.00           C
ATOM    312  O   PHE A  28      25.180  32.120  42.680  1.00  0.00           O
ATOM    313  N   GLY A  29      25.960  32.250  40.540  1.00  0.00           N
ATOM    314  HN  GLY A  29      25.820  32.030  39.580  1.00  0.00           H
ATOM    315  CA  GLY A  29      27.220  32.820  40.830  1.00  0.00           C
ATOM    316  HA1 GLY A  29      28.040  32.120  40.710  1.00  0.00           H
ATOM    317  HA2 GLY A  29      27.300  33.240  41.820  1.00  0.00           H
ATOM    318  C   GLY A  29      27.540  33.960  39.870  1.00  0.00           C
ATOM    319  O   GLY A  29      28.690  34.360  39.820  1.00  0.00           O
ATOM    320  N   LYS A  30      26.540  34.390  39.050  1.00  0.00           N
ATOM    321  HN  LYS A  30      25.600  34.050  39.100  1.00  0.00           H
ATOM    322  CA  LYS A  30      26.900  35.370  38.070  1.00  0.00           C
ATOM    323  HA  LYS A  30      27.890  35.060  37.750  1.00  0.00           H
ATOM    324  CB  LYS A  30      26.000  35.350  36.830  1.00  0.00           C
ATOM    325  HB1 LYS A  30      26.290  36.110  36.070  1.00  0.00           H
ATOM    326  HB2 LYS A  30      24.990  35.620  37.200  1.00  0.00           H
ATOM    327  CG  LYS A  30      26.050  34.030  36.070  1.00  0.00           C
ATOM    328  HG1 LYS A  30      25.660  33.190  36.690  1.00  0.00           H
ATOM    329  HG2 LYS A  30      27.100  33.700  35.880  1.00  0.00           H
ATOM    330  CD  LYS A  30      25.280  34.010  34.760  1.00  0.00           C
ATOM    331  HD1 LYS A  30      24.200  34.050  35.020  1.00  0.00           H
ATOM    332  HD2 LYS A  30      25.400  33.030  34.240  1.00  0.00           H
ATOM    333  CE  LYS A  30      25.550  35.070  33.740  1.00  0.00           C
ATOM    334  HE1 LYS A  30      26.620  35.130  33.470  1.00  0.00           H
ATOM    335  HE2 LYS A  30      25.350  36.060  34.210  1.00  0.00           H
ATOM    336  NZ  LYS A  30      24.620  35.030  32.560  1.00  0.00           N
ATOM    337  HZ1 LYS A  30      24.730  34.130  32.050  1.00  0.00           H
ATOM    338  HZ2 LYS A  30      24.880  35.880  32.020  1.00  0.00           H
ATOM    339  HZ3 LYS A  30      23.630  35.030  32.890  1.00  0.00           H
ATOM    340  C   LYS A  30      27.120  36.860  38.510  1.00  0.00           C
ATOM    341  O   LYS A  30      26.560  37.410  39.430  1.00  0.00           O
ATOM    342  N   VAL A  31      28.000  37.610  37.790  1.00  0.00           N
ATOM    343  HN  VAL A  31      28.410  37.180  36.990  1.00  0.00           H
ATOM    344  CA  VAL A  31      28.280  39.050  37.960  1.00  0.00           C
ATOM    345  HA  VAL A  31      27.730  39.410  38.820  1.00  0.00           H
ATOM    346  CB  VAL A  31      29.850  39.420  38.160  1.00  0.00           C
ATOM    347  HB  VAL A  31      30.000  38.990  39.180  1.00  0.00           H
ATOM    348  CG1 VAL A  31      30.880  38.730  37.250  1.00  0.00           C
ATOM    349 HG11 VAL A  31      31.930  39.000  37.510  1.00  0.00           H
ATOM    350 HG12 VAL A  31      30.740  38.910  36.160  1.00  0.00           H
ATOM    351 HG13 VAL A  31      30.870  37.650  37.480  1.00  0.00           H
ATOM    352  CG2 VAL A  31      30.150  40.900  38.220  1.00  0.00           C
ATOM    353 HG21 VAL A  31      29.610  41.330  39.100  1.00  0.00           H
ATOM    354 HG22 VAL A  31      29.820  41.470  37.330  1.00  0.00           H
ATOM    355 HG23 VAL A  31      31.210  41.050  38.510  1.00  0.00           H
ATOM    356  C   VAL A  31      27.770  39.760  36.780  1.00  0.00           C
ATOM    357  O   VAL A  31      27.880  39.260  35.700  1.00  0.00           O
ATOM    358  N   SER A  32      27.070  40.870  36.980  1.00  0.00           N
ATOM    359  HN  SER A  32      27.060  41.290  37.890  1.00  0.00           H
ATOM    360  CA  SER A  32      26.380  41.630  35.980  1.00  0.00           C
ATOM    361  HA  SER A  32      26.890  41.570  35.030  1.00  0.00           H
ATOM    362  CB  SER A  32      24.960  41.180  35.680  1.00  0.00           C
ATOM    363  HB1 SER A  32      24.900  40.080  35.560  1.00  0.00           H
ATOM    364  HB2 SER A  32      24.550  41.670  34.770  1.00  0.00           H
ATOM    365  OG  SER A  32      24.110  41.350  36.820  1.00  0.00           O
ATOM    366  HG1 SER A  32      24.350  42.140  37.310  1.00  0.00           H
ATOM    367  C   SER A  32      26.450  43.130  36.310  1.00  0.00           C
ATOM    368  O   SER A  32      26.550  43.680  37.380  1.00  0.00           O
ATOM    369  N   LEU A  33      26.360  43.960  35.210  1.00  0.00           N
ATOM    370  HN  LEU A  33      26.380  43.610  34.280  1.00  0.00           H
ATOM    371  CA  LEU A  33      26.030  45.330  35.400  1.00  0.00           C
ATOM    372  HA  LEU A  33      26.740  45.780  36.080  1.00  0.00           H
ATOM    373  CB  LEU A  33      26.180  46.040  34.050  1.00  0.00           C
ATOM    374  HB1 LEU A  33      25.660  47.020  34.080  1.00  0.00           H
ATOM    375  HB2 LEU A  33      25.730  45.310  33.350  1.00  0.00           H
ATOM    376  CG  LEU A  33      27.650  46.320  33.510  1.00  0.00           C
ATOM    377  HG  LEU A  33      28.240  45.530  34.010  1.00  0.00           H
ATOM    378  CD1 LEU A  33      27.850  46.080  32.030  1.00  0.00           C
ATOM    379 HD11 LEU A  33      27.630  47.010  31.460  1.00  0.00           H
ATOM    380 HD12 LEU A  33      27.250  45.310  31.510  1.00  0.00           H
ATOM    381 HD13 LEU A  33      28.890  45.760  31.810  1.00  0.00           H
ATOM    382  CD2 LEU A  33      28.030  47.760  34.000  1.00  0.00           C
ATOM    383 HD21 LEU A  33      27.870  47.910  35.080  1.00  0.00           H
ATOM    384 HD22 LEU A  33      27.400  48.470  33.420  1.00  0.00           H
ATOM    385 HD23 LEU A  33      29.090  47.990  33.780  1.00  0.00           H
ATOM    386  C   LEU A  33      24.620  45.590  35.860  1.00  0.00           C
ATOM    387  O   LEU A  33      23.720  44.760  35.530  1.00  0.00           O
ATOM    388  N   CYS A  34      24.420  46.650  36.660  1.00  0.00           N
ATOM    389  HN  CYS A  34      25.190  47.140  37.060  1.00  0.00           H
ATOM    390  CA  CYS A  34      23.120  47.050  37.130  1.00  0.00           C
ATOM    391  HA  CYS A  34      22.410  46.890  36.330  1.00  0.00           H
ATOM    392  CB  CYS A  34      22.630  46.190  38.300  1.00  0.00           C
ATOM    393  HB1 CYS A  34      22.460  45.160  37.900  1.00  0.00           H
ATOM    394  HB2 CYS A  34      21.650  46.370  38.800  1.00  0.00           H
ATOM    395  SG  CYS A  34      23.860  46.210  39.670  1.00  0.00           S
ATOM    396  HG1 CYS A  34      23.420  45.150  40.330  1.00  0.00           H
ATOM    397  C   CYS A  34      22.920  48.460  37.330  1.00  0.00           C
ATOM    398  O   CYS A  34      23.850  49.220  37.230  1.00  0.00           O
ATOM    399  N   PHE A  35      21.670  48.930  37.420  1.00  0.00           N
ATOM    400  HN  PHE A  35      20.810  48.430  37.280  1.00  0.00           H
ATOM    401  CA  PHE A  35      21.340  50.290  37.630  1.00  0.00           C
ATOM    402  HA  PHE A  35      22.200  50.930  37.760  1.00  0.00           H
ATOM    403  CB  PHE A  35      20.600  50.790  36.360  1.00  0.00           C
ATOM    404  HB1 PHE A  35      19.640  50.250  36.300  1.00  0.00           H
ATOM    405  HB2 PHE A  35      21.250  50.460  35.520  1.00  0.00           H
ATOM    406  CG  PHE A  35      20.460  52.350  36.240  1.00  0.00           C
ATOM    407  CD1 PHE A  35      21.230  53.100  35.270  1.00  0.00           C
ATOM    408  HD1 PHE A  35      21.990  52.650  34.650  1.00  0.00           H
ATOM    409  CE1 PHE A  35      20.900  54.460  35.220  1.00  0.00           C
ATOM    410  HE1 PHE A  35      21.300  55.140  34.480  1.00  0.00           H
ATOM    411  CZ  PHE A  35      19.890  55.030  36.020  1.00  0.00           C
ATOM    412  HZ  PHE A  35      19.620  56.060  35.890  1.00  0.00           H
ATOM    413  CD2 PHE A  35      19.430  52.900  37.050  1.00  0.00           C
ATOM    414  HD2 PHE A  35      18.860  52.220  37.670  1.00  0.00           H
ATOM    415  CE2 PHE A  35      19.190  54.230  36.940  1.00  0.00           C
ATOM    416  HE2 PHE A  35      18.440  54.630  37.610  1.00  0.00           H
ATOM    417  C   PHE A  35      20.450  50.420  38.890  1.00  0.00           C
ATOM    418  O   PHE A  35      19.280  50.100  38.950  1.00  0.00           O
ATOM    419  N   HSD A  36      21.000  50.940  39.950  1.00  0.00           N
ATOM    420  HN  HSD A  36      21.960  51.210  39.960  1.00  0.00           H
ATOM    421  CA  HSD A  36      20.230  51.300  41.100  1.00  0.00           C
ATOM    422  HA  HSD A  36      19.650  50.410  41.320  1.00  0.00           H
ATOM    423  CB  HSD A  36      21.140  51.680  42.270  1.00  0.00           C
ATOM    424  HB1 HSD A  36      21.720  52.590  42.020  1.00  0.00           H
ATOM    425  HB2 HSD A  36      21.810  50.840  42.560  1.00  0.00           H
ATOM    426  ND1 HSD A  36      20.570  52.910  44.540  1.00  0.00           N
ATOM    427  HD1 HSD A  36      21.340  53.540  44.530  1.00  0.00           H
ATOM    428  CG  HSD A  36      20.310  51.960  43.570  1.00  0.00           C
ATOM    429  CE1 HSD A  36      19.890  52.540  45.610  1.00  0.00           C
ATOM    430  HE1 HSD A  36      19.830  53.200  46.480  1.00  0.00           H
ATOM    431  NE2 HSD A  36      19.180  51.430  45.430  1.00  0.00           N
ATOM    432  CD2 HSD A  36      19.450  51.070  44.130  1.00  0.00           C
ATOM    433  HD2 HSD A  36      19.250  50.030  43.920  1.00  0.00           H
ATOM    434  C   HSD A  36      19.310  52.450  40.770  1.00  0.00           C
ATOM    435  O   HSD A  36      19.740  53.490  40.270  1.00  0.00           O
ATOM    436  N   ARG A  37      18.010  52.390  41.210  1.00  0.00           N
ATOM    437  HN  ARG A  37      17.780  51.540  41.670  1.00  0.00           H
ATOM    438  CA  ARG A  37      16.940  53.330  40.800  1.00  0.00           C
ATOM    439  HA  ARG A  37      16.980  53.340  39.720  1.00  0.00           H
ATOM    440  CB  ARG A  37      15.520  52.810  41.200  1.00  0.00           C
ATOM    441  HB1 ARG A  37      14.760  53.600  41.010  1.00  0.00           H
ATOM    442  HB2 ARG A  37      15.600  52.600  42.290  1.00  0.00           H
ATOM    443  CG  ARG A  37      15.030  51.500  40.610  1.00  0.00           C
ATOM    444  HG1 ARG A  37      15.790  50.700  40.520  1.00  0.00           H
ATOM    445  HG2 ARG A  37      14.790  51.780  39.560  1.00  0.00           H
ATOM    446  CD  ARG A  37      13.840  50.960  41.370  1.00  0.00           C
ATOM    447  HD1 ARG A  37      12.850  51.460  41.280  1.00  0.00           H
ATOM    448  HD2 ARG A  37      14.140  50.820  42.430  1.00  0.00           H
ATOM    449  NE  ARG A  37      13.590  49.560  40.800  1.00  0.00           N
ATOM    450  HE  ARG A  37      13.970  48.770  41.270  1.00  0.00           H
ATOM    451  CZ  ARG A  37      12.740  49.180  39.870  1.00  0.00           C
ATOM    452  NH1 ARG A  37      12.730  47.890  39.580  1.00  0.00           N
ATOM    453 HH11 ARG A  37      12.060  47.460  38.980  1.00  0.00           H
ATOM    454 HH12 ARG A  37      13.370  47.280  40.050  1.00  0.00           H
ATOM    455  NH2 ARG A  37      12.090  50.020  39.130  1.00  0.00           N
ATOM    456 HH21 ARG A  37      12.100  50.970  39.420  1.00  0.00           H
ATOM    457 HH22 ARG A  37      11.540  49.750  38.330  1.00  0.00           H
ATOM    458  C   ARG A  37      17.230  54.770  41.080  1.00  0.00           C
ATOM    459  O   ARG A  37      17.130  55.580  40.180  1.00  0.00           O
ATOM    460  N   THR A  38      17.720  55.090  42.270  1.00  0.00           N
ATOM    461  HN  THR A  38      17.640  54.440  43.020  1.00  0.00           H
ATOM    462  CA  THR A  38      18.100  56.480  42.650  1.00  0.00           C
ATOM    463  HA  THR A  38      17.510  57.120  42.010  1.00  0.00           H
ATOM    464  CB  THR A  38      17.690  56.840  44.060  1.00  0.00           C
ATOM    465  HB  THR A  38      17.860  57.930  44.220  1.00  0.00           H
ATOM    466  OG1 THR A  38      18.250  56.010  45.070  1.00  0.00           O
ATOM    467  HG1 THR A  38      17.820  55.150  45.040  1.00  0.00           H
ATOM    468  CG2 THR A  38      16.250  56.640  44.230  1.00  0.00           C
ATOM    469 HG21 THR A  38      15.920  55.620  43.940  1.00  0.00           H
ATOM    470 HG22 THR A  38      15.750  57.460  43.670  1.00  0.00           H
ATOM    471 HG23 THR A  38      15.970  56.710  45.310  1.00  0.00           H
ATOM    472  C   THR A  38      19.650  56.750  42.640  1.00  0.00           C
ATOM    473  O   THR A  38      20.060  57.880  42.990  1.00  0.00           O
ATOM    474  N   GLN A  39      20.470  55.890  42.120  1.00  0.00           N
ATOM    475  HN  GLN A  39      20.120  55.030  41.770  1.00  0.00           H
ATOM    476  CA  GLN A  39      21.930  56.000  42.080  1.00  0.00           C
ATOM    477  HA  GLN A  39      22.190  57.040  42.070  1.00  0.00           H
ATOM    478  CB  GLN A  39      22.660  55.490  43.290  1.00  0.00           C
ATOM    479  HB1 GLN A  39      23.750  55.600  43.110  1.00  0.00           H
ATOM    480  HB2 GLN A  39      22.440  54.430  43.540  1.00  0.00           H
ATOM    481  CG  GLN A  39      22.360  56.300  44.590  1.00  0.00           C
ATOM    482  HG1 GLN A  39      21.350  56.120  45.030  1.00  0.00           H
ATOM    483  HG2 GLN A  39      22.540  57.380  44.410  1.00  0.00           H
ATOM    484  CD  GLN A  39      23.310  55.870  45.800  1.00  0.00           C
ATOM    485  OE1 GLN A  39      23.770  54.740  45.850  1.00  0.00           O
ATOM    486  NE2 GLN A  39      23.660  56.910  46.640  1.00  0.00           N
ATOM    487 HE21 GLN A  39      24.280  56.790  47.410  1.00  0.00           H
ATOM    488 HE22 GLN A  39      23.090  57.740  46.620  1.00  0.00           H
ATOM    489  C   GLN A  39      22.660  55.460  40.840  1.00  0.00           C
ATOM    490  O   GLN A  39      23.880  55.450  40.810  1.00  0.00           O
ATOM    491  N   GLY A  40      21.980  55.050  39.750  1.00  0.00           N
ATOM    492  HN  GLY A  40      21.030  54.730  39.720  1.00  0.00           H
ATOM    493  CA  GLY A  40      22.680  54.480  38.570  1.00  0.00           C
ATOM    494  HA1 GLY A  40      23.200  55.310  38.130  1.00  0.00           H
ATOM    495  HA2 GLY A  40      21.920  54.200  37.860  1.00  0.00           H
ATOM    496  C   GLY A  40      23.640  53.280  38.760  1.00  0.00           C
ATOM    497  O   GLY A  40      23.510  52.460  39.650  1.00  0.00           O
ATOM    498  N   LEU A  41      24.560  53.210  37.750  1.00  0.00           N
ATOM    499  HN  LEU A  41      24.650  53.950  37.090  1.00  0.00           H
ATOM    500  CA  LEU A  41      25.490  52.180  37.470  1.00  0.00           C
ATOM    501  HA  LEU A  41      24.880  51.320  37.230  1.00  0.00           H
ATOM    502  CB  LEU A  41      26.480  52.420  36.320  1.00  0.00           C
ATOM    503  HB1 LEU A  41      27.320  51.700  36.260  1.00  0.00           H
ATOM    504  HB2 LEU A  41      27.010  53.380  36.460  1.00  0.00           H
ATOM    505  CG  LEU A  41      25.720  52.280  34.950  1.00  0.00           C
ATOM    506  HG  LEU A  41      24.710  52.740  34.990  1.00  0.00           H
ATOM    507  CD1 LEU A  41      26.670  53.010  33.990  1.00  0.00           C
ATOM    508 HD11 LEU A  41      26.110  53.020  33.030  1.00  0.00           H
ATOM    509 HD12 LEU A  41      27.670  52.540  33.870  1.00  0.00           H
ATOM    510 HD13 LEU A  41      26.780  54.080  34.300  1.00  0.00           H
ATOM    511  CD2 LEU A  41      25.480  50.860  34.370  1.00  0.00           C
ATOM    512 HD21 LEU A  41      26.500  50.510  34.120  1.00  0.00           H
ATOM    513 HD22 LEU A  41      24.830  50.700  33.490  1.00  0.00           H
ATOM    514 HD23 LEU A  41      24.990  50.270  35.180  1.00  0.00           H
ATOM    515  C   LEU A  41      26.350  51.780  38.670  1.00  0.00           C
ATOM    516  O   LEU A  41      26.990  52.610  39.310  1.00  0.00           O
ATOM    517  N   MET A  42      26.280  50.430  38.930  1.00  0.00           N
ATOM    518  HN  MET A  42      25.600  49.880  38.460  1.00  0.00           H
ATOM    519  CA  MET A  42      26.990  49.650  39.870  1.00  0.00           C
ATOM    520  HA  MET A  42      27.860  50.260  40.080  1.00  0.00           H
ATOM    521  CB  MET A  42      26.040  49.520  41.200  1.00  0.00           C
ATOM    522  HB1 MET A  42      26.590  48.830  41.870  1.00  0.00           H
ATOM    523  HB2 MET A  42      25.080  49.030  40.950  1.00  0.00           H
ATOM    524  CG  MET A  42      25.730  50.840  41.900  1.00  0.00           C
ATOM    525  HG1 MET A  42      25.240  51.590  41.240  1.00  0.00           H
ATOM    526  HG2 MET A  42      26.650  51.440  42.040  1.00  0.00           H
ATOM    527  SD  MET A  42      24.870  50.640  43.400  1.00  0.00           S
ATOM    528  CE  MET A  42      24.470  52.400  43.570  1.00  0.00           C
ATOM    529  HE1 MET A  42      23.830  52.770  42.740  1.00  0.00           H
ATOM    530  HE2 MET A  42      25.440  52.940  43.580  1.00  0.00           H
ATOM    531  HE3 MET A  42      24.060  52.610  44.580  1.00  0.00           H
ATOM    532  C   MET A  42      27.300  48.270  39.320  1.00  0.00           C
ATOM    533  O   MET A  42      26.700  47.950  38.270  1.00  0.00           O
ATOM    534  N   ILE A  43      28.270  47.510  39.960  1.00  0.00           N
ATOM    535  HN  ILE A  43      28.850  47.860  40.700  1.00  0.00           H
ATOM    536  CA  ILE A  43      28.620  46.230  39.620  1.00  0.00           C
ATOM    537  HA  ILE A  43      28.100  45.930  38.720  1.00  0.00           H
ATOM    538  CB  ILE A  43      30.170  46.090  39.360  1.00  0.00           C
ATOM    539  HB  ILE A  43      30.900  46.430  40.130  1.00  0.00           H
ATOM    540  CG2 ILE A  43      30.440  44.620  39.070  1.00  0.00           C
ATOM    541 HG21 ILE A  43      29.710  44.150  38.380  1.00  0.00           H
ATOM    542 HG22 ILE A  43      30.490  44.070  40.040  1.00  0.00           H
ATOM    543 HG23 ILE A  43      31.470  44.560  38.660  1.00  0.00           H
ATOM    544  CG1 ILE A  43      30.660  47.080  38.200  1.00  0.00           C
ATOM    545 HG11 ILE A  43      31.700  46.840  37.900  1.00  0.00           H
ATOM    546 HG12 ILE A  43      30.660  48.080  38.700  1.00  0.00           H
ATOM    547  CD  ILE A  43      29.850  46.980  36.870  1.00  0.00           C
ATOM    548  HD1 ILE A  43      29.530  45.950  36.600  1.00  0.00           H
ATOM    549  HD2 ILE A  43      30.430  47.400  36.020  1.00  0.00           H
ATOM    550  HD3 ILE A  43      28.950  47.620  36.980  1.00  0.00           H
ATOM    551  C   ILE A  43      28.150  45.300  40.700  1.00  0.00           C
ATOM    552  O   ILE A  43      28.420  45.470  41.890  1.00  0.00           O
ATOM    553  N   MET A  44      27.350  44.260  40.360  1.00  0.00           N
ATOM    554  HN  MET A  44      27.140  44.140  39.390  1.00  0.00           H
ATOM    555  CA  MET A  44      26.800  43.300  41.270  1.00  0.00           C
ATOM    556  HA  MET A  44      27.190  43.490  42.260  1.00  0.00           H
ATOM    557  CB  MET A  44      25.270  43.460  41.240  1.00  0.00           C
ATOM    558  HB1 MET A  44      25.160  43.400  40.140  1.00  0.00           H
ATOM    559  HB2 MET A  44      24.980  44.460  41.620  1.00  0.00           H
ATOM    560  CG  MET A  44      24.310  42.440  41.910  1.00  0.00           C
ATOM    561  HG1 MET A  44      24.300  42.570  43.010  1.00  0.00           H
ATOM    562  HG2 MET A  44      24.620  41.390  41.700  1.00  0.00           H
ATOM    563  SD  MET A  44      22.590  42.670  41.400  1.00  0.00           S
ATOM    564  CE  MET A  44      22.730  42.040  39.680  1.00  0.00           C
ATOM    565  HE1 MET A  44      23.410  42.670  39.090  1.00  0.00           H
ATOM    566  HE2 MET A  44      21.800  42.050  39.060  1.00  0.00           H
ATOM    567  HE3 MET A  44      23.040  40.970  39.690  1.00  0.00           H
ATOM    568  C   MET A  44      27.060  41.860  40.900  1.00  0.00           C
ATOM    569  O   MET A  44      26.900  41.440  39.770  1.00  0.00           O
ATOM    570  N   LYS A  45      27.400  41.060  41.930  1.00  0.00           N
ATOM    571  HN  LYS A  45      27.490  41.480  42.830  1.00  0.00           H
ATOM    572  CA  LYS A  45      27.590  39.660  41.790  1.00  0.00           C
ATOM    573  HA  LYS A  45      27.220  39.350  40.820  1.00  0.00           H
ATOM    574  CB  LYS A  45      28.990  39.230  42.130  1.00  0.00           C
ATOM    575  HB1 LYS A  45      29.260  39.680  43.110  1.00  0.00           H
ATOM    576  HB2 LYS A  45      29.670  39.570  41.320  1.00  0.00           H
ATOM    577  CG  LYS A  45      29.270  37.720  42.230  1.00  0.00           C
ATOM    578  HG1 LYS A  45      28.650  37.180  41.480  1.00  0.00           H
ATOM    579  HG2 LYS A  45      28.820  37.370  43.190  1.00  0.00           H
ATOM    580  CD  LYS A  45      30.720  37.300  42.200  1.00  0.00           C
ATOM    581  HD1 LYS A  45      31.200  37.670  43.130  1.00  0.00           H
ATOM    582  HD2 LYS A  45      31.230  37.730  41.300  1.00  0.00           H
ATOM    583  CE  LYS A  45      30.940  35.770  42.250  1.00  0.00           C
ATOM    584  HE1 LYS A  45      30.270  35.260  41.520  1.00  0.00           H
ATOM    585  HE2 LYS A  45      30.570  35.510  43.260  1.00  0.00           H
ATOM    586  NZ  LYS A  45      32.340  35.380  41.990  1.00  0.00           N
ATOM    587  HZ1 LYS A  45      32.500  35.540  40.980  1.00  0.00           H
ATOM    588  HZ2 LYS A  45      32.570  34.410  42.270  1.00  0.00           H
ATOM    589  HZ3 LYS A  45      33.020  35.950  42.530  1.00  0.00           H
ATOM    590  C   LYS A  45      26.700  38.970  42.700  1.00  0.00           C
ATOM    591  O   LYS A  45      26.730  39.270  43.900  1.00  0.00           O
ATOM    592  N   THR A  46      25.880  38.070  42.140  1.00  0.00           N
ATOM    593  HN  THR A  46      25.940  37.900  41.160  1.00  0.00           H
ATOM    594  CA  THR A  46      25.180  37.120  42.970  1.00  0.00           C
ATOM    595  HA  THR A  46      24.860  37.580  43.900  1.00  0.00           H
ATOM    596  CB  THR A  46      23.820  36.600  42.320  1.00  0.00           C
ATOM    597  HB  THR A  46      23.920  36.280  41.260  1.00  0.00           H
ATOM    598  OG1 THR A  46      22.880  37.640  42.430  1.00  0.00           O
ATOM    599  HG1 THR A  46      22.240  37.340  41.780  1.00  0.00           H
ATOM    600  CG2 THR A  46      23.320  35.350  43.090  1.00  0.00           C
ATOM    601 HG21 THR A  46      23.310  35.520  44.190  1.00  0.00           H
ATOM    602 HG22 THR A  46      23.960  34.470  42.850  1.00  0.00           H
ATOM    603 HG23 THR A  46      22.300  35.040  42.770  1.00  0.00           H
ATOM    604  C   THR A  46      26.110  36.050  43.400  1.00  0.00           C
ATOM    605  O   THR A  46      26.800  35.410  42.570  1.00  0.00           O
ATOM    606  N   VAL A  47      26.200  35.770  44.730  1.00  0.00           N
ATOM    607  HN  VAL A  47      25.680  36.270  45.420  1.00  0.00           H
ATOM    608  CA  VAL A  47      27.180  34.830  45.250  1.00  0.00           C
ATOM    609  HA  VAL A  47      27.970  34.670  44.540  1.00  0.00           H
ATOM    610  CB  VAL A  47      27.760  35.510  46.470  1.00  0.00           C
ATOM    611  HB  VAL A  47      26.920  35.600  47.190  1.00  0.00           H
ATOM    612  CG1 VAL A  47      28.910  34.660  46.980  1.00  0.00           C
ATOM    613 HG11 VAL A  47      29.410  35.150  47.840  1.00  0.00           H
ATOM    614 HG12 VAL A  47      29.630  34.590  46.130  1.00  0.00           H
ATOM    615 HG13 VAL A  47      28.640  33.620  47.280  1.00  0.00           H
ATOM    616  CG2 VAL A  47      28.210  37.060  46.210  1.00  0.00           C
ATOM    617 HG21 VAL A  47      28.750  37.360  47.140  1.00  0.00           H
ATOM    618 HG22 VAL A  47      27.400  37.820  46.200  1.00  0.00           H
ATOM    619 HG23 VAL A  47      28.940  37.130  45.380  1.00  0.00           H
ATOM    620  C   VAL A  47      26.530  33.550  45.660  1.00  0.00           C
ATOM    621  O   VAL A  47      27.180  32.460  45.640  1.00  0.00           O
ATOM    622  N   TYR A  48      25.200  33.610  46.030  1.00  0.00           N
ATOM    623  HN  TYR A  48      24.730  34.480  45.950  1.00  0.00           H
ATOM    624  CA  TYR A  48      24.440  32.550  46.610  1.00  0.00           C
ATOM    625  HA  TYR A  48      24.850  31.660  46.170  1.00  0.00           H
ATOM    626  CB  TYR A  48      24.590  32.450  48.190  1.00  0.00           C
ATOM    627  HB1 TYR A  48      24.380  33.430  48.690  1.00  0.00           H
ATOM    628  HB2 TYR A  48      25.620  32.080  48.360  1.00  0.00           H
ATOM    629  CG  TYR A  48      23.760  31.340  48.940  1.00  0.00           C
ATOM    630  CD1 TYR A  48      22.480  31.580  49.430  1.00  0.00           C
ATOM    631  HD1 TYR A  48      22.050  32.560  49.350  1.00  0.00           H
ATOM    632  CE1 TYR A  48      21.840  30.600  50.180  1.00  0.00           C
ATOM    633  HE1 TYR A  48      20.810  30.650  50.500  1.00  0.00           H
ATOM    634  CZ  TYR A  48      22.380  29.330  50.270  1.00  0.00           C
ATOM    635  OH  TYR A  48      21.710  28.280  50.970  1.00  0.00           O
ATOM    636  HH  TYR A  48      20.840  28.610  51.230  1.00  0.00           H
ATOM    637  CD2 TYR A  48      24.310  30.030  49.060  1.00  0.00           C
ATOM    638  HD2 TYR A  48      25.230  29.720  48.570  1.00  0.00           H
ATOM    639  CE2 TYR A  48      23.600  29.040  49.760  1.00  0.00           C
ATOM    640  HE2 TYR A  48      24.000  28.040  49.870  1.00  0.00           H
ATOM    641  C   TYR A  48      22.930  32.710  46.330  1.00  0.00           C
ATOM    642  O   TYR A  48      22.360  33.760  46.660  1.00  0.00           O
ATOM    643  N   LYS A  49      22.280  31.620  45.870  1.00  0.00           N
ATOM    644  HN  LYS A  49      22.740  30.760  45.650  1.00  0.00           H
ATOM    645  CA  LYS A  49      20.860  31.540  45.920  1.00  0.00           C
ATOM    646  HA  LYS A  49      20.550  32.110  46.780  1.00  0.00           H
ATOM    647  CB  LYS A  49      20.130  31.990  44.550  1.00  0.00           C
ATOM    648  HB1 LYS A  49      19.170  31.460  44.720  1.00  0.00           H
ATOM    649  HB2 LYS A  49      20.640  31.540  43.680  1.00  0.00           H
ATOM    650  CG  LYS A  49      19.880  33.510  44.270  1.00  0.00           C
ATOM    651  HG1 LYS A  49      20.920  33.880  44.160  1.00  0.00           H
ATOM    652  HG2 LYS A  49      19.490  33.810  45.260  1.00  0.00           H
ATOM    653  CD  LYS A  49      19.030  33.800  43.050  1.00  0.00           C
ATOM    654  HD1 LYS A  49      18.740  34.870  43.000  1.00  0.00           H
ATOM    655  HD2 LYS A  49      18.070  33.230  43.090  1.00  0.00           H
ATOM    656  CE  LYS A  49      19.740  33.400  41.710  1.00  0.00           C
ATOM    657  HE1 LYS A  49      20.000  32.330  41.610  1.00  0.00           H
ATOM    658  HE2 LYS A  49      20.720  33.920  41.710  1.00  0.00           H
ATOM    659  NZ  LYS A  49      18.950  33.750  40.510  1.00  0.00           N
ATOM    660  HZ1 LYS A  49      18.140  33.110  40.350  1.00  0.00           H
ATOM    661  HZ2 LYS A  49      19.420  33.710  39.580  1.00  0.00           H
ATOM    662  HZ3 LYS A  49      18.530  34.660  40.770  1.00  0.00           H
ATOM    663  C   LYS A  49      20.430  30.190  46.320  1.00  0.00           C
ATOM    664  O   LYS A  49      20.890  29.190  45.800  1.00  0.00           O
ATOM    665  N   GLY A  50      19.470  30.130  47.220  1.00  0.00           N
ATOM    666  HN  GLY A  50      19.040  30.960  47.570  1.00  0.00           H
ATOM    667  CA  GLY A  50      18.760  28.900  47.580  1.00  0.00           C
ATOM    668  HA1 GLY A  50      19.480  28.110  47.410  1.00  0.00           H
ATOM    669  HA2 GLY A  50      17.870  28.880  46.970  1.00  0.00           H
ATOM    670  C   GLY A  50      18.250  28.900  49.030  1.00  0.00           C
ATOM    671  O   GLY A  50      17.650  29.870  49.440  1.00  0.00           O
ATOM    672  N   PRO A  51      18.390  27.860  49.820  1.00  0.00           N
ATOM    673  CD  PRO A  51      18.690  26.500  49.310  1.00  0.00           C
ATOM    674  HD1 PRO A  51      19.650  26.670  48.780  1.00  0.00           H
ATOM    675  HD2 PRO A  51      17.900  26.200  48.590  1.00  0.00           H
ATOM    676  CA  PRO A  51      18.080  27.770  51.280  1.00  0.00           C
ATOM    677  HA  PRO A  51      17.040  27.530  51.400  1.00  0.00           H
ATOM    678  CB  PRO A  51      18.810  26.510  51.740  1.00  0.00           C
ATOM    679  HB1 PRO A  51      18.390  26.090  52.670  1.00  0.00           H
ATOM    680  HB2 PRO A  51      19.900  26.650  51.920  1.00  0.00           H
ATOM    681  CG  PRO A  51      18.750  25.610  50.500  1.00  0.00           C
ATOM    682  HG1 PRO A  51      19.660  25.000  50.310  1.00  0.00           H
ATOM    683  HG2 PRO A  51      17.830  24.980  50.550  1.00  0.00           H
ATOM    684  C   PRO A  51      18.380  28.950  52.170  1.00  0.00           C
ATOM    685  O   PRO A  51      19.400  29.590  51.900  1.00  0.00           O
ATOM    686  N   ASN A  52      17.520  29.330  53.140  1.00  0.00           N
ATOM    687  HN  ASN A  52      16.810  28.710  53.450  1.00  0.00           H
ATOM    688  CA  ASN A  52      17.380  30.660  53.680  1.00  0.00           C
ATOM    689  HA  ASN A  52      17.010  31.360  52.940  1.00  0.00           H
ATOM    690  CB  ASN A  52      16.280  30.680  54.750  1.00  0.00           C
ATOM    691  HB1 ASN A  52      16.010  31.660  55.190  1.00  0.00           H
ATOM    692  HB2 ASN A  52      16.450  30.070  55.670  1.00  0.00           H
ATOM    693  CG  ASN A  52      14.980  30.120  54.230  1.00  0.00           C
ATOM    694  OD1 ASN A  52      14.650  28.940  54.310  1.00  0.00           O
ATOM    695  ND2 ASN A  52      14.260  31.000  53.510  1.00  0.00           N
ATOM    696 HD21 ASN A  52      13.370  30.780  53.110  1.00  0.00           H
ATOM    697 HD22 ASN A  52      14.590  31.950  53.430  1.00  0.00           H
ATOM    698  C   ASN A  52      18.600  31.270  54.420  1.00  0.00           C
ATOM    699  O   ASN A  52      18.800  32.460  54.240  1.00  0.00           O
ATOM    700  N   CYS A  53      19.460  30.470  55.110  1.00  0.00           N
ATOM    701  HN  CYS A  53      19.310  29.480  55.130  1.00  0.00           H
ATOM    702  CA  CYS A  53      20.630  30.930  55.890  1.00  0.00           C
ATOM    703  HA  CYS A  53      20.940  30.050  56.440  1.00  0.00           H
ATOM    704  CB  CYS A  53      21.850  31.080  54.920  1.00  0.00           C
ATOM    705  HB1 CYS A  53      22.810  31.250  55.450  1.00  0.00           H
ATOM    706  HB2 CYS A  53      21.780  31.830  54.100  1.00  0.00           H
ATOM    707  SG  CYS A  53      22.090  29.530  53.950  1.00  0.00           S
ATOM    708  HG1 CYS A  53      20.840  29.240  53.640  1.00  0.00           H
ATOM    709  C   CYS A  53      20.630  32.130  56.790  1.00  0.00           C
ATOM    710  O   CYS A  53      21.610  32.890  56.810  1.00  0.00           O
ATOM    711  N   ILE A  54      19.530  32.280  57.540  1.00  0.00           N
ATOM    712  HN  ILE A  54      18.770  31.640  57.590  1.00  0.00           H
ATOM    713  CA  ILE A  54      19.270  33.540  58.280  1.00  0.00           C
ATOM    714  HA  ILE A  54      19.520  34.310  57.580  1.00  0.00           H
ATOM    715  CB  ILE A  54      17.890  33.670  58.780  1.00  0.00           C
ATOM    716  HB  ILE A  54      17.180  33.620  57.930  1.00  0.00           H
ATOM    717  CG2 ILE A  54      17.390  32.490  59.710  1.00  0.00           C
ATOM    718 HG21 ILE A  54      17.920  31.550  59.440  1.00  0.00           H
ATOM    719 HG22 ILE A  54      16.290  32.390  59.830  1.00  0.00           H
ATOM    720 HG23 ILE A  54      17.870  32.750  60.680  1.00  0.00           H
ATOM    721  CG1 ILE A  54      17.620  35.050  59.450  1.00  0.00           C
ATOM    722 HG11 ILE A  54      18.410  35.720  59.050  1.00  0.00           H
ATOM    723 HG12 ILE A  54      17.810  35.030  60.540  1.00  0.00           H
ATOM    724  CD  ILE A  54      16.300  35.720  59.130  1.00  0.00           C
ATOM    725  HD1 ILE A  54      16.080  36.540  59.850  1.00  0.00           H
ATOM    726  HD2 ILE A  54      15.410  35.070  59.270  1.00  0.00           H
ATOM    727  HD3 ILE A  54      16.240  36.070  58.080  1.00  0.00           H
ATOM    728  C   ILE A  54      20.190  33.660  59.470  1.00  0.00           C
ATOM    729  O   ILE A  54      20.440  34.710  60.010  1.00  0.00           O
ATOM    730  N   GLU A  55      20.810  32.520  59.830  1.00  0.00           N
ATOM    731  HN  GLU A  55      20.610  31.630  59.420  1.00  0.00           H
ATOM    732  CA  GLU A  55      21.740  32.450  60.950  1.00  0.00           C
ATOM    733  HA  GLU A  55      21.280  33.080  61.700  1.00  0.00           H
ATOM    734  CB  GLU A  55      21.910  31.010  61.530  1.00  0.00           C
ATOM    735  HB1 GLU A  55      20.860  30.720  61.770  1.00  0.00           H
ATOM    736  HB2 GLU A  55      22.500  30.900  62.470  1.00  0.00           H
ATOM    737  CG  GLU A  55      22.390  29.860  60.550  1.00  0.00           C
ATOM    738  HG1 GLU A  55      22.890  29.020  61.080  1.00  0.00           H
ATOM    739  HG2 GLU A  55      23.200  30.270  59.910  1.00  0.00           H
ATOM    740  CD  GLU A  55      21.330  29.350  59.590  1.00  0.00           C
ATOM    741  OE1 GLU A  55      20.150  29.780  59.660  1.00  0.00           O
ATOM    742  OE2 GLU A  55      21.640  28.420  58.790  1.00  0.00           O
ATOM    743  C   GLU A  55      23.150  32.970  60.670  1.00  0.00           C
ATOM    744  O   GLU A  55      23.880  33.290  61.600  1.00  0.00           O
ATOM    745  N   HSD A  56      23.470  33.180  59.320  1.00  0.00           N
ATOM    746  HN  HSD A  56      22.970  32.840  58.520  1.00  0.00           H
ATOM    747  CA  HSD A  56      24.730  33.870  58.980  1.00  0.00           C
ATOM    748  HA  HSD A  56      25.340  33.880  59.870  1.00  0.00           H
ATOM    749  CB  HSD A  56      25.370  33.260  57.680  1.00  0.00           C
ATOM    750  HB1 HSD A  56      26.320  33.730  57.350  1.00  0.00           H
ATOM    751  HB2 HSD A  56      24.600  33.240  56.880  1.00  0.00           H
ATOM    752  ND1 HSD A  56      26.280  31.410  59.190  1.00  0.00           N
ATOM    753  HD1 HSD A  56      26.670  32.000  59.890  1.00  0.00           H
ATOM    754  CG  HSD A  56      25.640  31.810  58.030  1.00  0.00           C
ATOM    755  CE1 HSD A  56      26.370  30.060  59.210  1.00  0.00           C
ATOM    756  HE1 HSD A  56      26.840  29.600  60.080  1.00  0.00           H
ATOM    757  NE2 HSD A  56      25.810  29.550  58.110  1.00  0.00           N
ATOM    758  CD2 HSD A  56      25.310  30.660  57.380  1.00  0.00           C
ATOM    759  HD2 HSD A  56      24.770  30.440  56.470  1.00  0.00           H
ATOM    760  C   HSD A  56      24.630  35.350  58.770  1.00  0.00           C
ATOM    761  O   HSD A  56      25.610  35.990  58.400  1.00  0.00           O
ATOM    762  N   ASN A  57      23.440  36.000  58.990  1.00  0.00           N
ATOM    763  HN  ASN A  57      22.620  35.490  59.270  1.00  0.00           H
ATOM    764  CA  ASN A  57      23.150  37.370  58.470  1.00  0.00           C
ATOM    765  HA  ASN A  57      23.560  37.350  57.470  1.00  0.00           H
ATOM    766  CB  ASN A  57      21.650  37.730  58.570  1.00  0.00           C
ATOM    767  HB1 ASN A  57      21.440  38.790  58.340  1.00  0.00           H
ATOM    768  HB2 ASN A  57      21.140  37.450  59.520  1.00  0.00           H
ATOM    769  CG  ASN A  57      20.930  37.000  57.460  1.00  0.00           C
ATOM    770  OD1 ASN A  57      21.560  36.260  56.740  1.00  0.00           O
ATOM    771  ND2 ASN A  57      19.630  37.240  57.240  1.00  0.00           N
ATOM    772 HD21 ASN A  57      19.230  36.690  56.510  1.00  0.00           H
ATOM    773 HD22 ASN A  57      19.080  37.830  57.830  1.00  0.00           H
ATOM    774  C   ASN A  57      24.020  38.490  59.060  1.00  0.00           C
ATOM    775  O   ASN A  57      24.520  39.330  58.320  1.00  0.00           O
ATOM    776  N   GLU A  58      24.170  38.470  60.400  1.00  0.00           N
ATOM    777  HN  GLU A  58      23.700  37.770  60.940  1.00  0.00           H
ATOM    778  CA  GLU A  58      25.100  39.350  61.130  1.00  0.00           C
ATOM    779  HA  GLU A  58      24.730  40.330  60.850  1.00  0.00           H
ATOM    780  CB  GLU A  58      24.960  39.340  62.680  1.00  0.00           C
ATOM    781  HB1 GLU A  58      25.770  39.960  63.120  1.00  0.00           H
ATOM    782  HB2 GLU A  58      25.290  38.340  63.050  1.00  0.00           H
ATOM    783  CG  GLU A  58      23.650  39.870  63.270  1.00  0.00           C
ATOM    784  HG1 GLU A  58      22.700  39.550  62.800  1.00  0.00           H
ATOM    785  HG2 GLU A  58      23.670  40.980  63.270  1.00  0.00           H
ATOM    786  CD  GLU A  58      23.680  39.530  64.740  1.00  0.00           C
ATOM    787  OE1 GLU A  58      24.680  39.690  65.470  1.00  0.00           O
ATOM    788  OE2 GLU A  58      22.720  38.840  65.220  1.00  0.00           O
ATOM    789  C   GLU A  58      26.610  39.100  60.770  1.00  0.00           C
ATOM    790  O   GLU A  58      27.430  40.000  60.640  1.00  0.00           O
ATOM    791  N   ALA A  59      27.050  37.830  60.630  1.00  0.00           N
ATOM    792  HN  ALA A  59      26.530  37.060  60.990  1.00  0.00           H
ATOM    793  CA  ALA A  59      28.380  37.380  60.360  1.00  0.00           C
ATOM    794  HA  ALA A  59      29.060  37.780  61.100  1.00  0.00           H
ATOM    795  CB  ALA A  59      28.560  35.870  60.350  1.00  0.00           C
ATOM    796  HB1 ALA A  59      27.650  35.420  59.900  1.00  0.00           H
ATOM    797  HB2 ALA A  59      28.520  35.580  61.420  1.00  0.00           H
ATOM    798  HB3 ALA A  59      29.500  35.550  59.860  1.00  0.00           H
ATOM    799  C   ALA A  59      28.770  37.930  58.990  1.00  0.00           C
ATOM    800  O   ALA A  59      29.830  38.570  58.870  1.00  0.00           O
ATOM    801  N   LEU A  60      27.890  37.850  58.000  1.00  0.00           N
ATOM    802  HN  LEU A  60      27.060  37.330  58.180  1.00  0.00           H
ATOM    803  CA  LEU A  60      27.930  38.410  56.610  1.00  0.00           C
ATOM    804  HA  LEU A  60      28.870  38.020  56.240  1.00  0.00           H
ATOM    805  CB  LEU A  60      26.580  37.930  55.850  1.00  0.00           C
ATOM    806  HB1 LEU A  60      26.420  38.480  54.910  1.00  0.00           H
ATOM    807  HB2 LEU A  60      25.680  38.130  56.470  1.00  0.00           H
ATOM    808  CG  LEU A  60      26.690  36.450  55.410  1.00  0.00           C
ATOM    809  HG  LEU A  60      26.900  35.780  56.270  1.00  0.00           H
ATOM    810  CD1 LEU A  60      25.220  36.090  54.950  1.00  0.00           C
ATOM    811 HD11 LEU A  60      24.960  36.790  54.130  1.00  0.00           H
ATOM    812 HD12 LEU A  60      24.450  36.180  55.740  1.00  0.00           H
ATOM    813 HD13 LEU A  60      25.210  35.010  54.670  1.00  0.00           H
ATOM    814  CD2 LEU A  60      27.690  36.110  54.240  1.00  0.00           C
ATOM    815 HD21 LEU A  60      28.700  36.460  54.560  1.00  0.00           H
ATOM    816 HD22 LEU A  60      27.430  36.530  53.250  1.00  0.00           H
ATOM    817 HD23 LEU A  60      27.710  35.010  54.090  1.00  0.00           H
ATOM    818  C   LEU A  60      27.860  39.990  56.480  1.00  0.00           C
ATOM    819  O   LEU A  60      28.740  40.620  55.840  1.00  0.00           O
ATOM    820  N   LEU A  61      26.890  40.610  57.140  1.00  0.00           N
ATOM    821  HN  LEU A  61      26.240  40.180  57.770  1.00  0.00           H
ATOM    822  CA  LEU A  61      26.880  42.060  57.210  1.00  0.00           C
ATOM    823  HA  LEU A  61      26.860  42.430  56.190  1.00  0.00           H
ATOM    824  CB  LEU A  61      25.600  42.560  57.930  1.00  0.00           C
ATOM    825  HB1 LEU A  61      25.660  42.380  59.030  1.00  0.00           H
ATOM    826  HB2 LEU A  61      24.760  42.010  57.460  1.00  0.00           H
ATOM    827  CG  LEU A  61      25.320  44.050  57.780  1.00  0.00           C
ATOM    828  HG  LEU A  61      26.240  44.590  58.100  1.00  0.00           H
ATOM    829  CD1 LEU A  61      25.050  44.570  56.340  1.00  0.00           C
ATOM    830 HD11 LEU A  61      24.020  44.360  55.980  1.00  0.00           H
ATOM    831 HD12 LEU A  61      25.820  44.180  55.630  1.00  0.00           H
ATOM    832 HD13 LEU A  61      25.220  45.670  56.340  1.00  0.00           H
ATOM    833  CD2 LEU A  61      24.230  44.400  58.750  1.00  0.00           C
ATOM    834 HD21 LEU A  61      23.450  43.670  58.460  1.00  0.00           H
ATOM    835 HD22 LEU A  61      23.790  45.420  58.690  1.00  0.00           H
ATOM    836 HD23 LEU A  61      24.650  44.290  59.780  1.00  0.00           H
ATOM    837  C   LEU A  61      28.050  42.620  57.880  1.00  0.00           C
ATOM    838  O   LEU A  61      28.620  43.520  57.310  1.00  0.00           O
ATOM    839  N   GLU A  62      28.530  41.980  59.030  1.00  0.00           N
ATOM    840  HN  GLU A  62      28.020  41.320  59.590  1.00  0.00           H
ATOM    841  CA  GLU A  62      29.750  42.460  59.660  1.00  0.00           C
ATOM    842  HA  GLU A  62      29.580  43.530  59.720  1.00  0.00           H
ATOM    843  CB  GLU A  62      29.920  41.850  61.090  1.00  0.00           C
ATOM    844  HB1 GLU A  62      30.980  42.140  61.310  1.00  0.00           H
ATOM    845  HB2 GLU A  62      29.890  40.740  61.060  1.00  0.00           H
ATOM    846  CG  GLU A  62      28.920  42.350  62.220  1.00  0.00           C
ATOM    847  HG1 GLU A  62      29.100  41.770  63.150  1.00  0.00           H
ATOM    848  HG2 GLU A  62      27.940  42.050  61.810  1.00  0.00           H
ATOM    849  CD  GLU A  62      28.940  43.780  62.580  1.00  0.00           C
ATOM    850  OE1 GLU A  62      30.030  44.270  63.020  1.00  0.00           O
ATOM    851  OE2 GLU A  62      27.850  44.420  62.380  1.00  0.00           O
ATOM    852  C   GLU A  62      31.000  42.370  58.780  1.00  0.00           C
ATOM    853  O   GLU A  62      31.800  43.280  58.750  1.00  0.00           O
ATOM    854  N   GLU A  63      31.120  41.270  57.980  1.00  0.00           N
ATOM    855  HN  GLU A  63      30.350  40.630  58.030  1.00  0.00           H
ATOM    856  CA  GLU A  63      32.210  41.070  56.990  1.00  0.00           C
ATOM    857  HA  GLU A  63      33.140  41.210  57.520  1.00  0.00           H
ATOM    858  CB  GLU A  63      32.240  39.630  56.420  1.00  0.00           C
ATOM    859  HB1 GLU A  63      31.230  39.440  56.000  1.00  0.00           H
ATOM    860  HB2 GLU A  63      32.270  39.000  57.340  1.00  0.00           H
ATOM    861  CG  GLU A  63      33.350  39.430  55.390  1.00  0.00           C
ATOM    862  HG1 GLU A  63      34.260  39.930  55.800  1.00  0.00           H
ATOM    863  HG2 GLU A  63      33.120  39.960  54.440  1.00  0.00           H
ATOM    864  CD  GLU A  63      33.650  37.990  55.090  1.00  0.00           C
ATOM    865  OE1 GLU A  63      33.320  37.510  54.000  1.00  0.00           O
ATOM    866  OE2 GLU A  63      34.230  37.300  56.000  1.00  0.00           O
ATOM    867  C   GLU A  63      32.170  42.190  55.930  1.00  0.00           C
ATOM    868  O   GLU A  63      33.180  42.630  55.470  1.00  0.00           O
ATOM    869  N   ALA A  64      31.010  42.620  55.340  1.00  0.00           N
ATOM    870  HN  ALA A  64      30.210  42.030  55.370  1.00  0.00           H
ATOM    871  CA  ALA A  64      30.980  43.630  54.270  1.00  0.00           C
ATOM    872  HA  ALA A  64      31.720  43.400  53.520  1.00  0.00           H
ATOM    873  CB  ALA A  64      29.610  43.620  53.590  1.00  0.00           C
ATOM    874  HB1 ALA A  64      28.890  43.760  54.420  1.00  0.00           H
ATOM    875  HB2 ALA A  64      29.330  42.660  53.100  1.00  0.00           H
ATOM    876  HB3 ALA A  64      29.540  44.470  52.880  1.00  0.00           H
ATOM    877  C   ALA A  64      31.220  45.000  54.880  1.00  0.00           C
ATOM    878  O   ALA A  64      31.820  45.810  54.240  1.00  0.00           O
ATOM    879  N   LYS A  65      30.810  45.200  56.160  1.00  0.00           N
ATOM    880  HN  LYS A  65      30.310  44.440  56.580  1.00  0.00           H
ATOM    881  CA  LYS A  65      31.120  46.410  56.810  1.00  0.00           C
ATOM    882  HA  LYS A  65      30.840  47.260  56.210  1.00  0.00           H
ATOM    883  CB  LYS A  65      30.390  46.570  58.160  1.00  0.00           C
ATOM    884  HB1 LYS A  65      30.890  47.280  58.840  1.00  0.00           H
ATOM    885  HB2 LYS A  65      30.540  45.610  58.700  1.00  0.00           H
ATOM    886  CG  LYS A  65      28.920  46.840  58.040  1.00  0.00           C
ATOM    887  HG1 LYS A  65      28.490  46.120  57.310  1.00  0.00           H
ATOM    888  HG2 LYS A  65      28.720  47.880  57.710  1.00  0.00           H
ATOM    889  CD  LYS A  65      28.150  46.490  59.380  1.00  0.00           C
ATOM    890  HD1 LYS A  65      28.370  45.420  59.600  1.00  0.00           H
ATOM    891  HD2 LYS A  65      27.080  46.670  59.160  1.00  0.00           H
ATOM    892  CE  LYS A  65      28.540  47.450  60.560  1.00  0.00           C
ATOM    893  HE1 LYS A  65      28.200  48.490  60.380  1.00  0.00           H
ATOM    894  HE2 LYS A  65      29.610  47.390  60.840  1.00  0.00           H
ATOM    895  NZ  LYS A  65      27.760  47.010  61.750  1.00  0.00           N
ATOM    896  HZ1 LYS A  65      26.730  47.050  61.640  1.00  0.00           H
ATOM    897  HZ2 LYS A  65      28.060  47.480  62.620  1.00  0.00           H
ATOM    898  HZ3 LYS A  65      27.950  46.020  61.990  1.00  0.00           H
ATOM    899  C   LYS A  65      32.660  46.590  57.060  1.00  0.00           C
ATOM    900  O   LYS A  65      33.210  47.660  56.860  1.00  0.00           O
ATOM    901  N   MET A  66      33.380  45.500  57.390  1.00  0.00           N
ATOM    902  HN  MET A  66      32.960  44.590  57.440  1.00  0.00           H
ATOM    903  CA  MET A  66      34.850  45.400  57.590  1.00  0.00           C
ATOM    904  HA  MET A  66      35.200  46.110  58.310  1.00  0.00           H
ATOM    905  CB  MET A  66      35.140  43.930  58.020  1.00  0.00           C
ATOM    906  HB1 MET A  66      34.600  43.210  57.370  1.00  0.00           H
ATOM    907  HB2 MET A  66      34.670  43.760  59.010  1.00  0.00           H
ATOM    908  CG  MET A  66      36.600  43.510  58.190  1.00  0.00           C
ATOM    909  HG1 MET A  66      37.050  44.440  58.600  1.00  0.00           H
ATOM    910  HG2 MET A  66      36.960  43.330  57.160  1.00  0.00           H
ATOM    911  SD  MET A  66      37.040  42.100  59.310  1.00  0.00           S
ATOM    912  CE  MET A  66      35.980  40.860  58.370  1.00  0.00           C
ATOM    913  HE1 MET A  66      36.240  39.790  58.470  1.00  0.00           H
ATOM    914  HE2 MET A  66      35.890  41.150  57.300  1.00  0.00           H
ATOM    915  HE3 MET A  66      34.950  40.940  58.780  1.00  0.00           H
ATOM    916  C   MET A  66      35.640  45.670  56.380  1.00  0.00           C
ATOM    917  O   MET A  66      36.600  46.420  56.390  1.00  0.00           O
ATOM    918  N   MET A  67      35.270  45.000  55.250  1.00  0.00           N
ATOM    919  HN  MET A  67      34.620  44.240  55.220  1.00  0.00           H
ATOM    920  CA  MET A  67      35.860  45.340  53.960  1.00  0.00           C
ATOM    921  HA  MET A  67      36.940  45.380  54.030  1.00  0.00           H
ATOM    922  CB  MET A  67      35.420  44.360  52.820  1.00  0.00           C
ATOM    923  HB1 MET A  67      35.920  44.690  51.880  1.00  0.00           H
ATOM    924  HB2 MET A  67      34.320  44.450  52.690  1.00  0.00           H
ATOM    925  CG  MET A  67      35.840  42.900  53.110  1.00  0.00           C
ATOM    926  HG1 MET A  67      35.640  42.380  52.140  1.00  0.00           H
ATOM    927  HG2 MET A  67      35.250  42.450  53.940  1.00  0.00           H
ATOM    928  SD  MET A  67      37.570  42.710  53.720  1.00  0.00           S
ATOM    929  CE  MET A  67      38.540  43.070  52.170  1.00  0.00           C
ATOM    930  HE1 MET A  67      39.620  43.180  52.410  1.00  0.00           H
ATOM    931  HE2 MET A  67      38.110  44.030  51.810  1.00  0.00           H
ATOM    932  HE3 MET A  67      38.350  42.330  51.360  1.00  0.00           H
ATOM    933  C   MET A  67      35.590  46.750  53.480  1.00  0.00           C
ATOM    934  O   MET A  67      36.500  47.400  53.000  1.00  0.00           O
ATOM    935  N   ASN A  68      34.350  47.300  53.760  1.00  0.00           N
ATOM    936  HN  ASN A  68      33.580  46.760  54.080  1.00  0.00           H
ATOM    937  CA  ASN A  68      34.000  48.690  53.500  1.00  0.00           C
ATOM    938  HA  ASN A  68      34.480  48.890  52.550  1.00  0.00           H
ATOM    939  CB  ASN A  68      32.510  48.910  53.440  1.00  0.00           C
ATOM    940  HB1 ASN A  68      32.150  48.660  54.460  1.00  0.00           H
ATOM    941  HB2 ASN A  68      31.990  48.250  52.720  1.00  0.00           H
ATOM    942  CG  ASN A  68      32.040  50.370  53.340  1.00  0.00           C
ATOM    943  OD1 ASN A  68      31.870  51.100  54.320  1.00  0.00           O
ATOM    944  ND2 ASN A  68      31.840  50.810  52.100  1.00  0.00           N
ATOM    945 HD21 ASN A  68      31.830  50.210  51.300  1.00  0.00           H
ATOM    946 HD22 ASN A  68      31.600  51.760  51.890  1.00  0.00           H
ATOM    947  C   ASN A  68      34.810  49.740  54.400  1.00  0.00           C
ATOM    948  O   ASN A  68      34.860  50.910  54.090  1.00  0.00           O
ATOM    949  N   ARG A  69      35.450  49.300  55.500  1.00  0.00           N
ATOM    950  HN  ARG A  69      35.420  48.350  55.800  1.00  0.00           H
ATOM    951  CA  ARG A  69      36.220  50.140  56.380  1.00  0.00           C
ATOM    952  HA  ARG A  69      35.750  51.100  56.290  1.00  0.00           H
ATOM    953  CB  ARG A  69      36.240  49.810  57.880  1.00  0.00           C
ATOM    954  HB1 ARG A  69      37.060  50.370  58.360  1.00  0.00           H
ATOM    955  HB2 ARG A  69      36.520  48.730  57.870  1.00  0.00           H
ATOM    956  CG  ARG A  69      34.940  50.120  58.690  1.00  0.00           C
ATOM    957  HG1 ARG A  69      34.120  49.430  58.390  1.00  0.00           H
ATOM    958  HG2 ARG A  69      34.740  51.200  58.530  1.00  0.00           H
ATOM    959  CD  ARG A  69      35.130  49.910  60.180  1.00  0.00           C
ATOM    960  HD1 ARG A  69      34.180  50.200  60.680  1.00  0.00           H
ATOM    961  HD2 ARG A  69      36.040  50.430  60.560  1.00  0.00           H
ATOM    962  NE  ARG A  69      35.460  48.450  60.390  1.00  0.00           N
ATOM    963  HE  ARG A  69      36.430  48.210  60.480  1.00  0.00           H
ATOM    964  CZ  ARG A  69      34.550  47.530  60.830  1.00  0.00           C
ATOM    965  NH1 ARG A  69      35.000  46.470  61.370  1.00  0.00           N
ATOM    966 HH11 ARG A  69      36.000  46.400  61.470  1.00  0.00           H
ATOM    967 HH12 ARG A  69      34.410  45.900  61.940  1.00  0.00           H
ATOM    968  NH2 ARG A  69      33.240  47.620  60.660  1.00  0.00           N
ATOM    969 HH21 ARG A  69      32.910  48.510  60.340  1.00  0.00           H
ATOM    970 HH22 ARG A  69      32.690  46.790  60.800  1.00  0.00           H
ATOM    971  C   ARG A  69      37.650  50.350  55.860  1.00  0.00           C
ATOM    972  O   ARG A  69      38.440  51.240  56.280  1.00  0.00           O
ATOM    973  N   LEU A  70      38.030  49.630  54.810  1.00  0.00           N
ATOM    974  HN  LEU A  70      37.540  48.790  54.570  1.00  0.00           H
ATOM    975  CA  LEU A  70      39.070  50.000  53.850  1.00  0.00           C
ATOM    976  HA  LEU A  70      39.820  50.350  54.540  1.00  0.00           H
ATOM    977  CB  LEU A  70      39.530  48.700  53.090  1.00  0.00           C
ATOM    978  HB1 LEU A  70      40.490  48.990  52.610  1.00  0.00           H
ATOM    979  HB2 LEU A  70      38.770  48.310  52.390  1.00  0.00           H
ATOM    980  CG  LEU A  70      39.790  47.530  53.970  1.00  0.00           C
ATOM    981  HG  LEU A  70      38.870  47.380  54.580  1.00  0.00           H
ATOM    982  CD1 LEU A  70      39.900  46.280  53.080  1.00  0.00           C
ATOM    983 HD11 LEU A  70      40.640  46.470  52.270  1.00  0.00           H
ATOM    984 HD12 LEU A  70      38.950  46.140  52.530  1.00  0.00           H
ATOM    985 HD13 LEU A  70      40.180  45.440  53.750  1.00  0.00           H
ATOM    986  CD2 LEU A  70      41.060  47.860  54.780  1.00  0.00           C
ATOM    987 HD21 LEU A  70      41.030  47.120  55.610  1.00  0.00           H
ATOM    988 HD22 LEU A  70      40.930  48.820  55.330  1.00  0.00           H
ATOM    989 HD23 LEU A  70      41.980  47.810  54.170  1.00  0.00           H
ATOM    990  C   LEU A  70      38.660  51.170  52.940  1.00  0.00           C
ATOM    991  O   LEU A  70      37.830  51.000  52.070  1.00  0.00           O
ATOM    992  N   ARG A  71      39.230  52.290  53.230  1.00  0.00           N
ATOM    993  HN  ARG A  71      39.780  52.450  54.040  1.00  0.00           H
ATOM    994  CA  ARG A  71      38.760  53.540  52.590  1.00  0.00           C
ATOM    995  HA  ARG A  71      38.110  53.390  51.750  1.00  0.00           H
ATOM    996  CB  ARG A  71      37.880  54.320  53.740  1.00  0.00           C
ATOM    997  HB1 ARG A  71      37.660  55.360  53.420  1.00  0.00           H
ATOM    998  HB2 ARG A  71      38.540  54.420  54.620  1.00  0.00           H
ATOM    999  CG  ARG A  71      36.560  53.580  54.140  1.00  0.00           C
ATOM   1000  HG1 ARG A  71      36.800  52.530  54.420  1.00  0.00           H
ATOM   1001  HG2 ARG A  71      35.970  53.460  53.210  1.00  0.00           H
ATOM   1002  CD  ARG A  71      35.630  54.260  55.090  1.00  0.00           C
ATOM   1003  HD1 ARG A  71      35.250  55.240  54.720  1.00  0.00           H
ATOM   1004  HD2 ARG A  71      36.210  54.380  56.030  1.00  0.00           H
ATOM   1005  NE  ARG A  71      34.510  53.360  55.380  1.00  0.00           N
ATOM   1006  HE  ARG A  71      34.430  52.500  54.860  1.00  0.00           H
ATOM   1007  CZ  ARG A  71      33.540  53.630  56.250  1.00  0.00           C
ATOM   1008  NH1 ARG A  71      32.540  52.810  56.420  1.00  0.00           N
ATOM   1009 HH11 ARG A  71      31.720  53.260  56.770  1.00  0.00           H
ATOM   1010 HH12 ARG A  71      32.360  52.110  55.730  1.00  0.00           H
ATOM   1011  NH2 ARG A  71      33.510  54.630  57.090  1.00  0.00           N
ATOM   1012 HH21 ARG A  71      34.190  55.360  57.130  1.00  0.00           H
ATOM   1013 HH22 ARG A  71      32.810  54.640  57.810  1.00  0.00           H
ATOM   1014  C   ARG A  71      40.000  54.260  52.140  1.00  0.00           C
ATOM   1015  O   ARG A  71      40.650  54.940  52.920  1.00  0.00           O
ATOM   1016  N   HSD A  72      40.310  54.170  50.810  1.00  0.00           N
ATOM   1017  HN  HSD A  72      39.870  53.540  50.170  1.00  0.00           H
ATOM   1018  CA  HSD A  72      41.410  54.830  50.240  1.00  0.00           C
ATOM   1019  HA  HSD A  72      41.490  55.850  50.580  1.00  0.00           H
ATOM   1020  CB  HSD A  72      42.760  54.090  50.610  1.00  0.00           C
ATOM   1021  HB1 HSD A  72      42.530  53.010  50.490  1.00  0.00           H
ATOM   1022  HB2 HSD A  72      42.940  54.230  51.700  1.00  0.00           H
ATOM   1023  ND1 HSD A  72      44.570  53.580  48.930  1.00  0.00           N
ATOM   1024  HD1 HSD A  72      44.200  52.670  48.730  1.00  0.00           H
ATOM   1025  CG  HSD A  72      44.010  54.420  49.830  1.00  0.00           C
ATOM   1026  CE1 HSD A  72      45.750  54.090  48.570  1.00  0.00           C
ATOM   1027  HE1 HSD A  72      46.490  53.690  47.880  1.00  0.00           H
ATOM   1028  NE2 HSD A  72      45.890  55.320  49.160  1.00  0.00           N
ATOM   1029  CD2 HSD A  72      44.830  55.470  50.000  1.00  0.00           C
ATOM   1030  HD2 HSD A  72      44.790  56.340  50.640  1.00  0.00           H
ATOM   1031  C   HSD A  72      41.240  54.900  48.740  1.00  0.00           C
ATOM   1032  O   HSD A  72      40.590  54.090  48.120  1.00  0.00           O
ATOM   1033  N   SER A  73      41.820  56.000  48.080  1.00  0.00           N
ATOM   1034  HN  SER A  73      42.300  56.660  48.660  1.00  0.00           H
ATOM   1035  CA  SER A  73      41.670  56.340  46.650  1.00  0.00           C
ATOM   1036  HA  SER A  73      40.610  56.490  46.490  1.00  0.00           H
ATOM   1037  CB  SER A  73      42.380  57.610  46.110  1.00  0.00           C
ATOM   1038  HB1 SER A  73      41.840  58.440  46.610  1.00  0.00           H
ATOM   1039  HB2 SER A  73      42.240  57.670  45.010  1.00  0.00           H
ATOM   1040  OG  SER A  73      43.770  57.640  46.490  1.00  0.00           O
ATOM   1041  HG1 SER A  73      44.040  58.500  46.170  1.00  0.00           H
ATOM   1042  C   SER A  73      42.070  55.180  45.700  1.00  0.00           C
ATOM   1043  O   SER A  73      41.440  54.960  44.650  1.00  0.00           O
ATOM   1044  N   ARG A  74      43.150  54.470  46.010  1.00  0.00           N
ATOM   1045  HN  ARG A  74      43.610  54.760  46.850  1.00  0.00           H
ATOM   1046  CA  ARG A  74      43.670  53.350  45.250  1.00  0.00           C
ATOM   1047  HA  ARG A  74      43.470  53.590  44.220  1.00  0.00           H
ATOM   1048  CB  ARG A  74      45.200  53.410  45.290  1.00  0.00           C
ATOM   1049  HB1 ARG A  74      45.600  52.670  44.570  1.00  0.00           H
ATOM   1050  HB2 ARG A  74      45.610  53.080  46.270  1.00  0.00           H
ATOM   1051  CG  ARG A  74      45.860  54.780  45.070  1.00  0.00           C
ATOM   1052  HG1 ARG A  74      46.960  54.660  44.970  1.00  0.00           H
ATOM   1053  HG2 ARG A  74      45.760  55.250  46.070  1.00  0.00           H
ATOM   1054  CD  ARG A  74      45.380  55.660  44.040  1.00  0.00           C
ATOM   1055  HD1 ARG A  74      44.290  55.880  44.050  1.00  0.00           H
ATOM   1056  HD2 ARG A  74      45.650  55.270  43.040  1.00  0.00           H
ATOM   1057  NE  ARG A  74      46.220  56.920  44.260  1.00  0.00           N
ATOM   1058  HE  ARG A  74      47.190  56.750  44.410  1.00  0.00           H
ATOM   1059  CZ  ARG A  74      45.920  58.160  43.840  1.00  0.00           C
ATOM   1060  NH1 ARG A  74      44.860  58.400  43.130  1.00  0.00           N
ATOM   1061 HH11 ARG A  74      44.780  59.300  42.690  1.00  0.00           H
ATOM   1062 HH12 ARG A  74      44.290  57.620  42.870  1.00  0.00           H
ATOM   1063  NH2 ARG A  74      46.860  59.070  43.940  1.00  0.00           N
ATOM   1064 HH21 ARG A  74      47.710  58.730  44.360  1.00  0.00           H
ATOM   1065 HH22 ARG A  74      46.790  60.000  43.570  1.00  0.00           H
ATOM   1066  C   ARG A  74      43.080  52.010  45.590  1.00  0.00           C
ATOM   1067  O   ARG A  74      43.510  50.920  45.280  1.00  0.00           O
ATOM   1068  N   VAL A  75      41.900  52.090  46.230  1.00  0.00           N
ATOM   1069  HN  VAL A  75      41.470  52.960  46.470  1.00  0.00           H
ATOM   1070  CA  VAL A  75      41.170  50.890  46.620  1.00  0.00           C
ATOM   1071  HA  VAL A  75      41.470  49.990  46.110  1.00  0.00           H
ATOM   1072  CB  VAL A  75      41.270  50.520  48.100  1.00  0.00           C
ATOM   1073  HB  VAL A  75      40.770  51.310  48.700  1.00  0.00           H
ATOM   1074  CG1 VAL A  75      40.510  49.220  48.420  1.00  0.00           C
ATOM   1075 HG11 VAL A  75      40.740  48.380  47.730  1.00  0.00           H
ATOM   1076 HG12 VAL A  75      39.420  49.420  48.360  1.00  0.00           H
ATOM   1077 HG13 VAL A  75      40.670  48.850  49.450  1.00  0.00           H
ATOM   1078  CG2 VAL A  75      42.760  50.310  48.440  1.00  0.00           C
ATOM   1079 HG21 VAL A  75      43.470  51.110  48.150  1.00  0.00           H
ATOM   1080 HG22 VAL A  75      43.100  49.430  47.860  1.00  0.00           H
ATOM   1081 HG23 VAL A  75      42.910  50.080  49.520  1.00  0.00           H
ATOM   1082  C   VAL A  75      39.680  51.030  46.250  1.00  0.00           C
ATOM   1083  O   VAL A  75      39.060  52.110  46.480  1.00  0.00           O
ATOM   1084  N   VAL A  76      39.100  49.920  45.730  1.00  0.00           N
ATOM   1085  HN  VAL A  76      39.520  49.020  45.680  1.00  0.00           H
ATOM   1086  CA  VAL A  76      37.700  49.890  45.450  1.00  0.00           C
ATOM   1087  HA  VAL A  76      37.420  50.820  44.970  1.00  0.00           H
ATOM   1088  CB  VAL A  76      37.310  48.720  44.590  1.00  0.00           C
ATOM   1089  HB  VAL A  76      38.200  48.340  44.060  1.00  0.00           H
ATOM   1090  CG1 VAL A  76      36.820  47.530  45.480  1.00  0.00           C
ATOM   1091 HG11 VAL A  76      35.860  47.810  45.960  1.00  0.00           H
ATOM   1092 HG12 VAL A  76      37.520  47.270  46.300  1.00  0.00           H
ATOM   1093 HG13 VAL A  76      36.650  46.630  44.840  1.00  0.00           H
ATOM   1094  CG2 VAL A  76      36.270  49.140  43.580  1.00  0.00           C
ATOM   1095 HG21 VAL A  76      35.900  48.270  43.000  1.00  0.00           H
ATOM   1096 HG22 VAL A  76      36.660  49.930  42.890  1.00  0.00           H
ATOM   1097 HG23 VAL A  76      35.380  49.580  44.080  1.00  0.00           H
ATOM   1098  C   VAL A  76      36.780  50.020  46.720  1.00  0.00           C
ATOM   1099  O   VAL A  76      37.090  49.690  47.850  1.00  0.00           O
ATOM   1100  N   LYS A  77      35.560  50.550  46.550  1.00  0.00           N
ATOM   1101  HN  LYS A  77      35.300  51.070  45.750  1.00  0.00           H
ATOM   1102  CA  LYS A  77      34.460  50.590  47.540  1.00  0.00           C
ATOM   1103  HA  LYS A  77      34.860  50.590  48.540  1.00  0.00           H
ATOM   1104  CB  LYS A  77      33.710  51.970  47.620  1.00  0.00           C
ATOM   1105  HB1 LYS A  77      33.040  52.100  48.490  1.00  0.00           H
ATOM   1106  HB2 LYS A  77      33.040  52.020  46.730  1.00  0.00           H
ATOM   1107  CG  LYS A  77      34.610  53.200  47.700  1.00  0.00           C
ATOM   1108  HG1 LYS A  77      35.270  53.300  46.820  1.00  0.00           H
ATOM   1109  HG2 LYS A  77      35.290  53.100  48.580  1.00  0.00           H
ATOM   1110  CD  LYS A  77      33.700  54.460  47.950  1.00  0.00           C
ATOM   1111  HD1 LYS A  77      33.890  54.850  48.980  1.00  0.00           H
ATOM   1112  HD2 LYS A  77      32.630  54.250  47.790  1.00  0.00           H
ATOM   1113  CE  LYS A  77      34.050  55.620  46.990  1.00  0.00           C
ATOM   1114  HE1 LYS A  77      35.120  55.840  47.140  1.00  0.00           H
ATOM   1115  HE2 LYS A  77      33.490  56.550  47.230  1.00  0.00           H
ATOM   1116  NZ  LYS A  77      33.810  55.250  45.560  1.00  0.00           N
ATOM   1117  HZ1 LYS A  77      34.390  54.410  45.380  1.00  0.00           H
ATOM   1118  HZ2 LYS A  77      34.310  55.920  44.950  1.00  0.00           H
ATOM   1119  HZ3 LYS A  77      32.800  55.130  45.370  1.00  0.00           H
ATOM   1120  C   LYS A  77      33.540  49.330  47.390  1.00  0.00           C
ATOM   1121  O   LYS A  77      32.960  49.210  46.310  1.00  0.00           O
ATOM   1122  N   LEU A  78      33.350  48.550  48.440  1.00  0.00           N
ATOM   1123  HN  LEU A  78      33.930  48.760  49.220  1.00  0.00           H
ATOM   1124  CA  LEU A  78      32.140  47.730  48.660  1.00  0.00           C
ATOM   1125  HA  LEU A  78      32.020  47.100  47.790  1.00  0.00           H
ATOM   1126  CB  LEU A  78      32.440  46.740  49.770  1.00  0.00           C
ATOM   1127  HB1 LEU A  78      32.280  47.260  50.740  1.00  0.00           H
ATOM   1128  HB2 LEU A  78      33.430  46.260  49.630  1.00  0.00           H
ATOM   1129  CG  LEU A  78      31.380  45.640  49.880  1.00  0.00           C
ATOM   1130  HG  LEU A  78      30.440  46.220  50.040  1.00  0.00           H
ATOM   1131  CD1 LEU A  78      31.270  44.670  48.750  1.00  0.00           C
ATOM   1132 HD11 LEU A  78      30.390  44.040  49.000  1.00  0.00           H
ATOM   1133 HD12 LEU A  78      32.140  43.990  48.580  1.00  0.00           H
ATOM   1134 HD13 LEU A  78      31.140  45.210  47.790  1.00  0.00           H
ATOM   1135  CD2 LEU A  78      31.660  44.840  51.140  1.00  0.00           C
ATOM   1136 HD21 LEU A  78      32.650  44.340  51.150  1.00  0.00           H
ATOM   1137 HD22 LEU A  78      31.010  43.950  51.000  1.00  0.00           H
ATOM   1138 HD23 LEU A  78      31.450  45.420  52.060  1.00  0.00           H
ATOM   1139  C   LEU A  78      30.960  48.660  48.930  1.00  0.00           C
ATOM   1140  O   LEU A  78      30.970  49.390  49.930  1.00  0.00           O
ATOM   1141  N   LEU A  79      29.880  48.650  48.150  1.00  0.00           N
ATOM   1142  HN  LEU A  79      29.970  48.020  47.390  1.00  0.00           H
ATOM   1143  CA  LEU A  79      28.870  49.650  48.230  1.00  0.00           C
ATOM   1144  HA  LEU A  79      29.210  50.560  48.720  1.00  0.00           H
ATOM   1145  CB  LEU A  79      28.560  50.320  46.840  1.00  0.00           C
ATOM   1146  HB1 LEU A  79      27.680  50.970  47.010  1.00  0.00           H
ATOM   1147  HB2 LEU A  79      28.200  49.490  46.200  1.00  0.00           H
ATOM   1148  CG  LEU A  79      29.520  51.260  46.210  1.00  0.00           C
ATOM   1149  HG  LEU A  79      30.350  50.600  45.900  1.00  0.00           H
ATOM   1150  CD1 LEU A  79      28.860  51.830  44.970  1.00  0.00           C
ATOM   1151 HD11 LEU A  79      28.610  50.940  44.340  1.00  0.00           H
ATOM   1152 HD12 LEU A  79      29.510  52.510  44.390  1.00  0.00           H
ATOM   1153 HD13 LEU A  79      27.990  52.470  45.240  1.00  0.00           H
ATOM   1154  CD2 LEU A  79      30.010  52.400  47.050  1.00  0.00           C
ATOM   1155 HD21 LEU A  79      29.250  53.140  47.380  1.00  0.00           H
ATOM   1156 HD22 LEU A  79      30.790  52.870  46.420  1.00  0.00           H
ATOM   1157 HD23 LEU A  79      30.570  52.040  47.940  1.00  0.00           H
ATOM   1158  C   LEU A  79      27.570  49.110  48.860  1.00  0.00           C
ATOM   1159  O   LEU A  79      26.820  49.690  49.580  1.00  0.00           O
ATOM   1160  N   GLY A  80      27.310  47.820  48.560  1.00  0.00           N
ATOM   1161  HN  GLY A  80      27.860  47.230  47.970  1.00  0.00           H
ATOM   1162  CA  GLY A  80      26.120  47.270  49.280  1.00  0.00           C
ATOM   1163  HA1 GLY A  80      25.210  47.570  48.770  1.00  0.00           H
ATOM   1164  HA2 GLY A  80      26.250  47.480  50.330  1.00  0.00           H
ATOM   1165  C   GLY A  80      26.060  45.800  49.200  1.00  0.00           C
ATOM   1166  O   GLY A  80      26.950  45.210  48.610  1.00  0.00           O
ATOM   1167  N   VAL A  81      25.100  45.200  49.870  1.00  0.00           N
ATOM   1168  HN  VAL A  81      24.460  45.730  50.420  1.00  0.00           H
ATOM   1169  CA  VAL A  81      24.990  43.740  49.930  1.00  0.00           C
ATOM   1170  HA  VAL A  81      25.490  43.320  49.070  1.00  0.00           H
ATOM   1171  CB  VAL A  81      25.480  43.290  51.290  1.00  0.00           C
ATOM   1172  HB  VAL A  81      25.440  42.190  51.410  1.00  0.00           H
ATOM   1173  CG1 VAL A  81      26.910  43.730  51.390  1.00  0.00           C
ATOM   1174 HG11 VAL A  81      27.560  43.480  50.530  1.00  0.00           H
ATOM   1175 HG12 VAL A  81      27.410  43.170  52.210  1.00  0.00           H
ATOM   1176 HG13 VAL A  81      27.090  44.820  51.520  1.00  0.00           H
ATOM   1177  CG2 VAL A  81      24.640  43.850  52.440  1.00  0.00           C
ATOM   1178 HG21 VAL A  81      23.800  43.130  52.500  1.00  0.00           H
ATOM   1179 HG22 VAL A  81      24.290  44.900  52.310  1.00  0.00           H
ATOM   1180 HG23 VAL A  81      25.140  43.860  53.440  1.00  0.00           H
ATOM   1181  C   VAL A  81      23.580  43.570  49.810  1.00  0.00           C
ATOM   1182  O   VAL A  81      22.860  44.500  50.260  1.00  0.00           O
ATOM   1183  N   ILE A  82      23.070  42.490  49.290  1.00  0.00           N
ATOM   1184  HN  ILE A  82      23.630  41.700  49.060  1.00  0.00           H
ATOM   1185  CA  ILE A  82      21.730  42.160  49.440  1.00  0.00           C
ATOM   1186  HA  ILE A  82      21.240  42.960  49.990  1.00  0.00           H
ATOM   1187  CB  ILE A  82      21.040  41.750  48.090  1.00  0.00           C
ATOM   1188  HB  ILE A  82      21.690  40.990  47.600  1.00  0.00           H
ATOM   1189  CG2 ILE A  82      19.660  41.170  48.390  1.00  0.00           C
ATOM   1190 HG21 ILE A  82      18.950  41.930  48.800  1.00  0.00           H
ATOM   1191 HG22 ILE A  82      19.650  40.260  49.030  1.00  0.00           H
ATOM   1192 HG23 ILE A  82      19.130  40.850  47.470  1.00  0.00           H
ATOM   1193  CG1 ILE A  82      21.070  42.970  47.060  1.00  0.00           C
ATOM   1194 HG11 ILE A  82      22.120  43.290  46.940  1.00  0.00           H
ATOM   1195 HG12 ILE A  82      20.330  43.710  47.410  1.00  0.00           H
ATOM   1196  CD  ILE A  82      20.610  42.460  45.690  1.00  0.00           C
ATOM   1197  HD1 ILE A  82      21.330  41.660  45.400  1.00  0.00           H
ATOM   1198  HD2 ILE A  82      20.600  43.290  44.950  1.00  0.00           H
ATOM   1199  HD3 ILE A  82      19.630  41.930  45.730  1.00  0.00           H
ATOM   1200  C   ILE A  82      21.710  41.010  50.390  1.00  0.00           C
ATOM   1201  O   ILE A  82      22.410  39.990  50.200  1.00  0.00           O
ATOM   1202  N   ILE A  83      20.780  41.120  51.370  1.00  0.00           N
ATOM   1203  HN  ILE A  83      20.290  41.960  51.590  1.00  0.00           H
ATOM   1204  CA  ILE A  83      20.390  40.010  52.200  1.00  0.00           C
ATOM   1205  HA  ILE A  83      20.650  39.020  51.860  1.00  0.00           H
ATOM   1206  CB  ILE A  83      20.760  40.250  53.720  1.00  0.00           C
ATOM   1207  HB  ILE A  83      20.240  41.190  54.010  1.00  0.00           H
ATOM   1208  CG2 ILE A  83      20.230  39.070  54.490  1.00  0.00           C
ATOM   1209 HG21 ILE A  83      20.430  39.150  55.580  1.00  0.00           H
ATOM   1210 HG22 ILE A  83      20.870  38.210  54.170  1.00  0.00           H
ATOM   1211 HG23 ILE A  83      19.140  38.920  54.370  1.00  0.00           H
ATOM   1212  CG1 ILE A  83      22.320  40.330  53.810  1.00  0.00           C
ATOM   1213 HG11 ILE A  83      22.640  41.060  53.040  1.00  0.00           H
ATOM   1214 HG12 ILE A  83      22.770  39.350  53.560  1.00  0.00           H
ATOM   1215  CD  ILE A  83      22.840  40.890  55.050  1.00  0.00           C
ATOM   1216  HD1 ILE A  83      22.900  40.020  55.730  1.00  0.00           H
ATOM   1217  HD2 ILE A  83      22.210  41.760  55.370  1.00  0.00           H
ATOM   1218  HD3 ILE A  83      23.870  41.290  55.000  1.00  0.00           H
ATOM   1219  C   ILE A  83      18.860  40.050  51.990  1.00  0.00           C
ATOM   1220  O   ILE A  83      18.160  40.950  52.450  1.00  0.00           O
ATOM   1221  N   GLU A  84      18.320  38.960  51.350  1.00  0.00           N
ATOM   1222  HN  GLU A  84      18.930  38.330  50.880  1.00  0.00           H
ATOM   1223  CA  GLU A  84      16.900  38.630  51.170  1.00  0.00           C
ATOM   1224  HA  GLU A  84      16.270  39.050  51.950  1.00  0.00           H
ATOM   1225  CB  GLU A  84      16.380  39.160  49.670  1.00  0.00           C
ATOM   1226  HB1 GLU A  84      15.490  38.660  49.240  1.00  0.00           H
ATOM   1227  HB2 GLU A  84      17.160  38.730  49.000  1.00  0.00           H
ATOM   1228  CG  GLU A  84      16.350  40.730  49.620  1.00  0.00           C
ATOM   1229  HG1 GLU A  84      17.290  41.260  49.870  1.00  0.00           H
ATOM   1230  HG2 GLU A  84      15.650  40.920  50.460  1.00  0.00           H
ATOM   1231  CD  GLU A  84      15.800  41.350  48.360  1.00  0.00           C
ATOM   1232  OE1 GLU A  84      15.640  42.610  48.340  1.00  0.00           O
ATOM   1233  OE2 GLU A  84      15.310  40.640  47.450  1.00  0.00           O
ATOM   1234  C   GLU A  84      16.800  37.100  51.400  1.00  0.00           C
ATOM   1235  O   GLU A  84      17.810  36.390  51.620  1.00  0.00           O
ATOM   1236  N   GLU A  85      15.580  36.600  51.390  1.00  0.00           N
ATOM   1237  HN  GLU A  85      14.830  37.190  51.120  1.00  0.00           H
ATOM   1238  CA  GLU A  85      15.170  35.320  51.660  1.00  0.00           C
ATOM   1239  HA  GLU A  85      15.210  35.110  52.720  1.00  0.00           H
ATOM   1240  CB  GLU A  85      13.690  35.180  51.290  1.00  0.00           C
ATOM   1241  HB1 GLU A  85      13.520  35.570  50.270  1.00  0.00           H
ATOM   1242  HB2 GLU A  85      13.080  35.800  51.980  1.00  0.00           H
ATOM   1243  CG  GLU A  85      13.000  33.700  51.440  1.00  0.00           C
ATOM   1244  HG1 GLU A  85      13.430  33.120  52.290  1.00  0.00           H
ATOM   1245  HG2 GLU A  85      13.230  33.140  50.510  1.00  0.00           H
ATOM   1246  CD  GLU A  85      11.560  33.690  51.460  1.00  0.00           C
ATOM   1247  OE1 GLU A  85      10.940  33.580  50.370  1.00  0.00           O
ATOM   1248  OE2 GLU A  85      11.020  33.780  52.550  1.00  0.00           O
ATOM   1249  C   GLU A  85      15.870  34.140  51.070  1.00  0.00           C
ATOM   1250  O   GLU A  85      16.190  33.200  51.770  1.00  0.00           O
ATOM   1251  N   GLY A  86      16.220  34.130  49.840  1.00  0.00           N
ATOM   1252  HN  GLY A  86      15.960  34.910  49.280  1.00  0.00           H
ATOM   1253  CA  GLY A  86      16.990  33.100  49.130  1.00  0.00           C
ATOM   1254  HA1 GLY A  86      16.340  32.620  48.410  1.00  0.00           H
ATOM   1255  HA2 GLY A  86      17.500  32.470  49.850  1.00  0.00           H
ATOM   1256  C   GLY A  86      18.090  33.730  48.370  1.00  0.00           C
ATOM   1257  O   GLY A  86      18.610  33.070  47.470  1.00  0.00           O
ATOM   1258  N   LYS A  87      18.490  35.010  48.570  1.00  0.00           N
ATOM   1259  HN  LYS A  87      18.130  35.530  49.340  1.00  0.00           H
ATOM   1260  CA  LYS A  87      19.440  35.670  47.680  1.00  0.00           C
ATOM   1261  HA  LYS A  87      20.020  34.880  47.230  1.00  0.00           H
ATOM   1262  CB  LYS A  87      18.750  36.390  46.540  1.00  0.00           C
ATOM   1263  HB1 LYS A  87      17.940  36.990  47.000  1.00  0.00           H
ATOM   1264  HB2 LYS A  87      18.200  35.780  45.790  1.00  0.00           H
ATOM   1265  CG  LYS A  87      19.690  37.290  45.640  1.00  0.00           C
ATOM   1266  HG1 LYS A  87      20.520  36.670  45.230  1.00  0.00           H
ATOM   1267  HG2 LYS A  87      19.950  38.240  46.150  1.00  0.00           H
ATOM   1268  CD  LYS A  87      18.860  37.860  44.520  1.00  0.00           C
ATOM   1269  HD1 LYS A  87      17.920  38.280  44.930  1.00  0.00           H
ATOM   1270  HD2 LYS A  87      18.640  37.080  43.770  1.00  0.00           H
ATOM   1271  CE  LYS A  87      19.500  38.990  43.790  1.00  0.00           C
ATOM   1272  HE1 LYS A  87      20.390  38.700  43.200  1.00  0.00           H
ATOM   1273  HE2 LYS A  87      19.980  39.710  44.500  1.00  0.00           H
ATOM   1274  NZ  LYS A  87      18.510  39.750  42.980  1.00  0.00           N
ATOM   1275  HZ1 LYS A  87      17.820  39.040  42.680  1.00  0.00           H
ATOM   1276  HZ2 LYS A  87      18.970  40.210  42.170  1.00  0.00           H
ATOM   1277  HZ3 LYS A  87      18.030  40.490  43.550  1.00  0.00           H
ATOM   1278  C   LYS A  87      20.460  36.550  48.350  1.00  0.00           C
ATOM   1279  O   LYS A  87      20.070  37.390  49.130  1.00  0.00           O
ATOM   1280  N   TYR A  88      21.730  36.270  47.970  1.00  0.00           N
ATOM   1281  HN  TYR A  88      21.810  35.550  47.280  1.00  0.00           H
ATOM   1282  CA  TYR A  88      22.840  37.050  48.430  1.00  0.00           C
ATOM   1283  HA  TYR A  88      22.410  37.840  49.020  1.00  0.00           H
ATOM   1284  CB  TYR A  88      23.570  36.300  49.520  1.00  0.00           C
ATOM   1285  HB1 TYR A  88      24.370  37.040  49.740  1.00  0.00           H
ATOM   1286  HB2 TYR A  88      23.980  35.400  49.030  1.00  0.00           H
ATOM   1287  CG  TYR A  88      22.790  35.950  50.680  1.00  0.00           C
ATOM   1288  CD1 TYR A  88      21.750  34.920  50.820  1.00  0.00           C
ATOM   1289  HD1 TYR A  88      21.440  34.390  49.930  1.00  0.00           H
ATOM   1290  CE1 TYR A  88      21.020  34.730  51.990  1.00  0.00           C
ATOM   1291  HE1 TYR A  88      20.170  34.070  51.980  1.00  0.00           H
ATOM   1292  CZ  TYR A  88      21.410  35.420  53.140  1.00  0.00           C
ATOM   1293  OH  TYR A  88      20.780  35.240  54.350  1.00  0.00           O
ATOM   1294  HH  TYR A  88      21.240  35.710  55.060  1.00  0.00           H
ATOM   1295  CD2 TYR A  88      23.040  36.610  51.900  1.00  0.00           C
ATOM   1296  HD2 TYR A  88      23.720  37.450  51.910  1.00  0.00           H
ATOM   1297  CE2 TYR A  88      22.450  36.230  53.150  1.00  0.00           C
ATOM   1298  HE2 TYR A  88      22.810  36.770  54.020  1.00  0.00           H
ATOM   1299  C   TYR A  88      23.750  37.560  47.330  1.00  0.00           C
ATOM   1300  O   TYR A  88      24.300  36.950  46.490  1.00  0.00           O
ATOM   1301  N   SER A  89      23.920  38.890  47.370  1.00  0.00           N
ATOM   1302  HN  SER A  89      23.360  39.400  48.020  1.00  0.00           H
ATOM   1303  CA  SER A  89      24.710  39.580  46.310  1.00  0.00           C
ATOM   1304  HA  SER A  89      25.420  38.930  45.820  1.00  0.00           H
ATOM   1305  CB  SER A  89      23.870  40.450  45.300  1.00  0.00           C
ATOM   1306  HB1 SER A  89      24.540  40.870  44.510  1.00  0.00           H
ATOM   1307  HB2 SER A  89      23.510  41.400  45.740  1.00  0.00           H
ATOM   1308  OG  SER A  89      22.840  39.650  44.680  1.00  0.00           O
ATOM   1309  HG1 SER A  89      23.300  38.980  44.170  1.00  0.00           H
ATOM   1310  C   SER A  89      25.570  40.540  47.100  1.00  0.00           C
ATOM   1311  O   SER A  89      25.180  41.070  48.130  1.00  0.00           O
ATOM   1312  N   LEU A  90      26.650  40.950  46.470  1.00  0.00           N
ATOM   1313  HN  LEU A  90      26.830  40.490  45.600  1.00  0.00           H
ATOM   1314  CA  LEU A  90      27.570  42.030  46.820  1.00  0.00           C
ATOM   1315  HA  LEU A  90      27.230  42.610  47.660  1.00  0.00           H
ATOM   1316  CB  LEU A  90      29.020  41.500  47.030  1.00  0.00           C
ATOM   1317  HB1 LEU A  90      29.600  42.390  47.350  1.00  0.00           H
ATOM   1318  HB2 LEU A  90      29.420  41.080  46.080  1.00  0.00           H
ATOM   1319  CG  LEU A  90      29.300  40.460  48.130  1.00  0.00           C
ATOM   1320  HG  LEU A  90      28.590  39.610  48.030  1.00  0.00           H
ATOM   1321  CD1 LEU A  90      30.770  39.990  48.180  1.00  0.00           C
ATOM   1322 HD11 LEU A  90      31.540  40.780  48.360  1.00  0.00           H
ATOM   1323 HD12 LEU A  90      31.000  39.590  47.170  1.00  0.00           H
ATOM   1324 HD13 LEU A  90      30.950  39.200  48.940  1.00  0.00           H
ATOM   1325  CD2 LEU A  90      28.960  41.120  49.490  1.00  0.00           C
ATOM   1326 HD21 LEU A  90      27.910  41.470  49.610  1.00  0.00           H
ATOM   1327 HD22 LEU A  90      29.650  41.970  49.670  1.00  0.00           H
ATOM   1328 HD23 LEU A  90      29.140  40.300  50.220  1.00  0.00           H
ATOM   1329  C   LEU A  90      27.630  43.090  45.650  1.00  0.00           C
ATOM   1330  O   LEU A  90      27.540  42.690  44.460  1.00  0.00           O
ATOM   1331  N   VAL A  91      27.730  44.380  45.970  1.00  0.00           N
ATOM   1332  HN  VAL A  91      27.660  44.690  46.910  1.00  0.00           H
ATOM   1333  CA  VAL A  91      27.620  45.440  44.960  1.00  0.00           C
ATOM   1334  HA  VAL A  91      27.620  45.090  43.940  1.00  0.00           H
ATOM   1335  CB  VAL A  91      26.350  46.270  45.130  1.00  0.00           C
ATOM   1336  HB  VAL A  91      26.270  46.840  46.080  1.00  0.00           H
ATOM   1337  CG1 VAL A  91      26.240  47.230  43.920  1.00  0.00           C
ATOM   1338 HG11 VAL A  91      26.190  46.650  42.970  1.00  0.00           H
ATOM   1339 HG12 VAL A  91      27.070  47.960  43.860  1.00  0.00           H
ATOM   1340 HG13 VAL A  91      25.330  47.830  44.120  1.00  0.00           H
ATOM   1341  CG2 VAL A  91      25.190  45.270  45.110  1.00  0.00           C
ATOM   1342 HG21 VAL A  91      25.040  44.850  44.100  1.00  0.00           H
ATOM   1343 HG22 VAL A  91      24.300  45.850  45.430  1.00  0.00           H
ATOM   1344 HG23 VAL A  91      25.300  44.330  45.710  1.00  0.00           H
ATOM   1345  C   VAL A  91      28.840  46.400  45.140  1.00  0.00           C
ATOM   1346  O   VAL A  91      29.160  46.700  46.310  1.00  0.00           O
ATOM   1347  N   MET A  92      29.520  46.740  44.050  1.00  0.00           N
ATOM   1348  HN  MET A  92      29.250  46.440  43.140  1.00  0.00           H
ATOM   1349  CA  MET A  92      30.820  47.410  43.950  1.00  0.00           C
ATOM   1350  HA  MET A  92      31.150  47.730  44.920  1.00  0.00           H
ATOM   1351  CB  MET A  92      31.920  46.440  43.430  1.00  0.00           C
ATOM   1352  HB1 MET A  92      31.610  46.010  42.460  1.00  0.00           H
ATOM   1353  HB2 MET A  92      31.930  45.540  44.080  1.00  0.00           H
ATOM   1354  CG  MET A  92      33.370  46.940  43.350  1.00  0.00           C
ATOM   1355  HG1 MET A  92      33.650  47.300  44.360  1.00  0.00           H
ATOM   1356  HG2 MET A  92      33.370  47.770  42.600  1.00  0.00           H
ATOM   1357  SD  MET A  92      34.610  45.820  42.710  1.00  0.00           S
ATOM   1358  CE  MET A  92      33.960  45.990  41.010  1.00  0.00           C
ATOM   1359  HE1 MET A  92      34.610  45.440  40.300  1.00  0.00           H
ATOM   1360  HE2 MET A  92      33.870  47.060  40.710  1.00  0.00           H
ATOM   1361  HE3 MET A  92      32.930  45.580  41.010  1.00  0.00           H
ATOM   1362  C   MET A  92      30.630  48.550  43.080  1.00  0.00           C
ATOM   1363  O   MET A  92      29.700  48.600  42.220  1.00  0.00           O
ATOM   1364  N   GLU A  93      31.500  49.530  43.240  1.00  0.00           N
ATOM   1365  HN  GLU A  93      32.060  49.450  44.070  1.00  0.00           H
ATOM   1366  CA  GLU A  93      31.550  50.700  42.470  1.00  0.00           C
ATOM   1367  HA  GLU A  93      30.550  51.100  42.510  1.00  0.00           H
ATOM   1368  CB  GLU A  93      32.410  51.840  43.050  1.00  0.00           C
ATOM   1369  HB1 GLU A  93      32.540  51.680  44.140  1.00  0.00           H
ATOM   1370  HB2 GLU A  93      31.840  52.790  43.020  1.00  0.00           H
ATOM   1371  CG  GLU A  93      33.750  52.190  42.280  1.00  0.00           C
ATOM   1372  HG1 GLU A  93      33.560  52.360  41.200  1.00  0.00           H
ATOM   1373  HG2 GLU A  93      34.360  51.260  42.340  1.00  0.00           H
ATOM   1374  CD  GLU A  93      34.560  53.340  42.930  1.00  0.00           C
ATOM   1375  OE1 GLU A  93      34.890  54.410  42.360  1.00  0.00           O
ATOM   1376  OE2 GLU A  93      34.840  53.160  44.140  1.00  0.00           O
ATOM   1377  C   GLU A  93      31.820  50.370  40.990  1.00  0.00           C
ATOM   1378  O   GLU A  93      32.620  49.490  40.630  1.00  0.00           O
ATOM   1379  N   TYR A  94      31.350  51.140  39.990  1.00  0.00           N
ATOM   1380  HN  TYR A  94      30.780  51.880  40.360  1.00  0.00           H
ATOM   1381  CA  TYR A  94      31.550  51.040  38.580  1.00  0.00           C
ATOM   1382  HA  TYR A  94      31.610  50.040  38.180  1.00  0.00           H
ATOM   1383  CB  TYR A  94      30.200  51.510  37.870  1.00  0.00           C
ATOM   1384  HB1 TYR A  94      29.920  52.470  38.350  1.00  0.00           H
ATOM   1385  HB2 TYR A  94      29.410  50.750  38.030  1.00  0.00           H
ATOM   1386  CG  TYR A  94      30.390  51.670  36.370  1.00  0.00           C
ATOM   1387  CD1 TYR A  94      30.780  50.570  35.570  1.00  0.00           C
ATOM   1388  HD1 TYR A  94      30.960  49.610  36.040  1.00  0.00           H
ATOM   1389  CE1 TYR A  94      30.990  50.640  34.180  1.00  0.00           C
ATOM   1390  HE1 TYR A  94      31.410  49.740  33.770  1.00  0.00           H
ATOM   1391  CZ  TYR A  94      30.800  51.870  33.550  1.00  0.00           C
ATOM   1392  OH  TYR A  94      31.100  51.990  32.110  1.00  0.00           O
ATOM   1393  HH  TYR A  94      30.940  52.890  31.790  1.00  0.00           H
ATOM   1394  CD2 TYR A  94      30.170  52.850  35.700  1.00  0.00           C
ATOM   1395  HD2 TYR A  94      29.970  53.750  36.270  1.00  0.00           H
ATOM   1396  CE2 TYR A  94      30.450  52.990  34.340  1.00  0.00           C
ATOM   1397  HE2 TYR A  94      30.320  53.970  33.910  1.00  0.00           H
ATOM   1398  C   TYR A  94      32.850  51.680  38.070  1.00  0.00           C
ATOM   1399  O   TYR A  94      33.160  52.840  38.440  1.00  0.00           O
ATOM   1400  N   MET A  95      33.770  50.940  37.340  1.00  0.00           N
ATOM   1401  HN  MET A  95      33.530  50.010  37.080  1.00  0.00           H
ATOM   1402  CA  MET A  95      34.990  51.400  36.780  1.00  0.00           C
ATOM   1403  HA  MET A  95      35.280  52.420  37.010  1.00  0.00           H
ATOM   1404  CB  MET A  95      36.160  50.560  37.310  1.00  0.00           C
ATOM   1405  HB1 MET A  95      37.080  50.980  36.850  1.00  0.00           H
ATOM   1406  HB2 MET A  95      36.000  49.560  36.850  1.00  0.00           H
ATOM   1407  CG  MET A  95      36.220  50.510  38.890  1.00  0.00           C
ATOM   1408  HG1 MET A  95      37.110  49.940  39.220  1.00  0.00           H
ATOM   1409  HG2 MET A  95      35.340  50.030  39.380  1.00  0.00           H
ATOM   1410  SD  MET A  95      36.360  52.100  39.750  1.00  0.00           S
ATOM   1411  CE  MET A  95      38.130  52.330  39.100  1.00  0.00           C
ATOM   1412  HE1 MET A  95      38.820  51.490  39.370  1.00  0.00           H
ATOM   1413  HE2 MET A  95      38.560  53.240  39.580  1.00  0.00           H
ATOM   1414  HE3 MET A  95      38.120  52.560  38.020  1.00  0.00           H
ATOM   1415  C   MET A  95      35.030  51.280  35.230  1.00  0.00           C
ATOM   1416  O   MET A  95      35.080  50.240  34.650  1.00  0.00           O
ATOM   1417  N   GLU A  96      35.080  52.480  34.600  1.00  0.00           N
ATOM   1418  HN  GLU A  96      35.160  53.220  35.270  1.00  0.00           H
ATOM   1419  CA  GLU A  96      34.800  52.740  33.200  1.00  0.00           C
ATOM   1420  HA  GLU A  96      33.740  52.530  33.160  1.00  0.00           H
ATOM   1421  CB  GLU A  96      35.070  54.290  32.970  1.00  0.00           C
ATOM   1422  HB1 GLU A  96      34.830  54.530  31.910  1.00  0.00           H
ATOM   1423  HB2 GLU A  96      36.130  54.610  33.060  1.00  0.00           H
ATOM   1424  CG  GLU A  96      34.230  55.150  33.920  1.00  0.00           C
ATOM   1425  HG1 GLU A  96      33.240  54.760  34.240  1.00  0.00           H
ATOM   1426  HG2 GLU A  96      34.030  56.080  33.340  1.00  0.00           H
ATOM   1427  CD  GLU A  96      34.910  55.760  35.190  1.00  0.00           C
ATOM   1428  OE1 GLU A  96      35.480  56.840  35.170  1.00  0.00           O
ATOM   1429  OE2 GLU A  96      34.940  55.000  36.210  1.00  0.00           O
ATOM   1430  C   GLU A  96      35.490  52.030  32.080  1.00  0.00           C
ATOM   1431  O   GLU A  96      34.850  51.650  31.120  1.00  0.00           O
ATOM   1432  N   LYS A  97      36.740  51.710  32.200  1.00  0.00           N
ATOM   1433  HN  LYS A  97      37.240  51.770  33.060  1.00  0.00           H
ATOM   1434  CA  LYS A  97      37.500  50.930  31.200  1.00  0.00           C
ATOM   1435  HA  LYS A  97      37.070  51.070  30.210  1.00  0.00           H
ATOM   1436  CB  LYS A  97      38.860  51.600  31.040  1.00  0.00           C
ATOM   1437  HB1 LYS A  97      39.360  51.100  30.180  1.00  0.00           H
ATOM   1438  HB2 LYS A  97      39.440  51.350  31.960  1.00  0.00           H
ATOM   1439  CG  LYS A  97      38.760  53.130  30.900  1.00  0.00           C
ATOM   1440  HG1 LYS A  97      38.570  53.520  31.920  1.00  0.00           H
ATOM   1441  HG2 LYS A  97      38.040  53.520  30.150  1.00  0.00           H
ATOM   1442  CD  LYS A  97      40.080  53.930  30.480  1.00  0.00           C
ATOM   1443  HD1 LYS A  97      40.940  53.740  31.160  1.00  0.00           H
ATOM   1444  HD2 LYS A  97      39.910  55.020  30.640  1.00  0.00           H
ATOM   1445  CE  LYS A  97      40.540  53.590  29.050  1.00  0.00           C
ATOM   1446  HE1 LYS A  97      40.330  52.500  28.990  1.00  0.00           H
ATOM   1447  HE2 LYS A  97      41.610  53.830  28.910  1.00  0.00           H
ATOM   1448  NZ  LYS A  97      39.730  54.230  28.120  1.00  0.00           N
ATOM   1449  HZ1 LYS A  97      39.740  55.190  28.510  1.00  0.00           H
ATOM   1450  HZ2 LYS A  97      38.780  53.810  28.040  1.00  0.00           H
ATOM   1451  HZ3 LYS A  97      40.250  54.070  27.240  1.00  0.00           H
ATOM   1452  C   LYS A  97      37.680  49.400  31.620  1.00  0.00           C
ATOM   1453  O   LYS A  97      38.250  48.610  30.870  1.00  0.00           O
ATOM   1454  N   GLY A  98      37.140  48.960  32.780  1.00  0.00           N
ATOM   1455  HN  GLY A  98      36.640  49.670  33.280  1.00  0.00           H
ATOM   1456  CA  GLY A  98      37.320  47.570  33.290  1.00  0.00           C
ATOM   1457  HA1 GLY A  98      37.300  46.950  32.410  1.00  0.00           H
ATOM   1458  HA2 GLY A  98      36.550  47.400  34.040  1.00  0.00           H
ATOM   1459  C   GLY A  98      38.670  47.370  33.890  1.00  0.00           C
ATOM   1460  O   GLY A  98      39.260  48.310  34.450  1.00  0.00           O
ATOM   1461  N   ASN A  99      39.200  46.190  33.910  1.00  0.00           N
ATOM   1462  HN  ASN A  99      38.650  45.410  33.620  1.00  0.00           H
ATOM   1463  CA  ASN A  99      40.470  45.920  34.470  1.00  0.00           C
ATOM   1464  HA  ASN A  99      40.430  46.390  35.440  1.00  0.00           H
ATOM   1465  CB  ASN A  99      40.670  44.440  34.880  1.00  0.00           C
ATOM   1466  HB1 ASN A  99      39.910  44.170  35.650  1.00  0.00           H
ATOM   1467  HB2 ASN A  99      41.630  44.440  35.430  1.00  0.00           H
ATOM   1468  CG  ASN A  99      40.780  43.540  33.740  1.00  0.00           C
ATOM   1469  OD1 ASN A  99      41.890  43.190  33.300  1.00  0.00           O
ATOM   1470  ND2 ASN A  99      39.670  42.980  33.210  1.00  0.00           N
ATOM   1471 HD21 ASN A  99      39.880  42.440  32.390  1.00  0.00           H
ATOM   1472 HD22 ASN A  99      38.810  42.840  33.710  1.00  0.00           H
ATOM   1473  C   ASN A  99      41.670  46.400  33.660  1.00  0.00           C
ATOM   1474  O   ASN A  99      41.670  46.560  32.420  1.00  0.00           O
ATOM   1475  N   LEU A 100      42.790  46.550  34.320  1.00  0.00           N
ATOM   1476  HN  LEU A 100      42.750  46.410  35.300  1.00  0.00           H
ATOM   1477  CA  LEU A 100      44.100  46.920  33.820  1.00  0.00           C
ATOM   1478  HA  LEU A 100      43.810  47.870  33.400  1.00  0.00           H
ATOM   1479  CB  LEU A 100      45.100  47.190  34.950  1.00  0.00           C
ATOM   1480  HB1 LEU A 100      45.200  46.290  35.590  1.00  0.00           H
ATOM   1481  HB2 LEU A 100      44.670  48.050  35.520  1.00  0.00           H
ATOM   1482  CG  LEU A 100      46.470  47.640  34.450  1.00  0.00           C
ATOM   1483  HG  LEU A 100      46.950  46.980  33.690  1.00  0.00           H
ATOM   1484  CD1 LEU A 100      46.480  49.010  33.840  1.00  0.00           C
ATOM   1485 HD11 LEU A 100      46.560  49.760  34.660  1.00  0.00           H
ATOM   1486 HD12 LEU A 100      45.600  49.230  33.210  1.00  0.00           H
ATOM   1487 HD13 LEU A 100      47.400  49.050  33.220  1.00  0.00           H
ATOM   1488  CD2 LEU A 100      47.410  47.630  35.590  1.00  0.00           C
ATOM   1489 HD21 LEU A 100      47.580  46.620  36.040  1.00  0.00           H
ATOM   1490 HD22 LEU A 100      47.020  48.410  36.270  1.00  0.00           H
ATOM   1491 HD23 LEU A 100      48.470  47.890  35.400  1.00  0.00           H
ATOM   1492  C   LEU A 100      44.630  46.120  32.600  1.00  0.00           C
ATOM   1493  O   LEU A 100      45.230  46.690  31.690  1.00  0.00           O
ATOM   1494  N   MET A 101      44.440  44.770  32.590  1.00  0.00           N
ATOM   1495  HN  MET A 101      43.920  44.250  33.260  1.00  0.00           H
ATOM   1496  CA  MET A 101      44.790  43.970  31.400  1.00  0.00           C
ATOM   1497  HA  MET A 101      45.820  44.200  31.140  1.00  0.00           H
ATOM   1498  CB  MET A 101      44.750  42.440  31.680  1.00  0.00           C
ATOM   1499  HB1 MET A 101      43.700  42.090  31.700  1.00  0.00           H
ATOM   1500  HB2 MET A 101      45.250  42.220  32.650  1.00  0.00           H
ATOM   1501  CG  MET A 101      45.370  41.590  30.550  1.00  0.00           C
ATOM   1502  HG1 MET A 101      44.750  41.540  29.630  1.00  0.00           H
ATOM   1503  HG2 MET A 101      45.540  40.550  30.900  1.00  0.00           H
ATOM   1504  SD  MET A 101      47.060  41.860  29.970  1.00  0.00           S
ATOM   1505  CE  MET A 101      47.840  41.490  31.570  1.00  0.00           C
ATOM   1506  HE1 MET A 101      48.950  41.520  31.490  1.00  0.00           H
ATOM   1507  HE2 MET A 101      47.630  40.440  31.870  1.00  0.00           H
ATOM   1508  HE3 MET A 101      47.550  42.240  32.330  1.00  0.00           H
ATOM   1509  C   MET A 101      44.020  44.290  30.170  1.00  0.00           C
ATOM   1510  O   MET A 101      44.570  44.400  29.080  1.00  0.00           O
ATOM   1511  N   HSD A 102      42.700  44.570  30.290  1.00  0.00           N
ATOM   1512  HN  HSD A 102      42.290  44.440  31.180  1.00  0.00           H
ATOM   1513  CA  HSD A 102      41.880  45.100  29.230  1.00  0.00           C
ATOM   1514  HA  HSD A 102      42.000  44.460  28.370  1.00  0.00           H
ATOM   1515  CB  HSD A 102      40.370  45.180  29.560  1.00  0.00           C
ATOM   1516  HB1 HSD A 102      39.830  45.580  28.680  1.00  0.00           H
ATOM   1517  HB2 HSD A 102      40.060  45.920  30.330  1.00  0.00           H
ATOM   1518  ND1 HSD A 102      38.290  43.740  29.850  1.00  0.00           N
ATOM   1519  HD1 HSD A 102      37.670  44.380  29.380  1.00  0.00           H
ATOM   1520  CG  HSD A 102      39.680  43.850  29.790  1.00  0.00           C
ATOM   1521  CE1 HSD A 102      38.030  42.460  30.060  1.00  0.00           C
ATOM   1522  HE1 HSD A 102      37.000  42.140  29.910  1.00  0.00           H
ATOM   1523  NE2 HSD A 102      39.090  41.740  30.210  1.00  0.00           N
ATOM   1524  CD2 HSD A 102      40.140  42.660  30.180  1.00  0.00           C
ATOM   1525  HD2 HSD A 102      41.150  42.290  30.360  1.00  0.00           H
ATOM   1526  C   HSD A 102      42.370  46.460  28.760  1.00  0.00           C
ATOM   1527  O   HSD A 102      42.460  46.650  27.560  1.00  0.00           O
ATOM   1528  N   VAL A 103      42.630  47.420  29.660  1.00  0.00           N
ATOM   1529  HN  VAL A 103      42.370  47.190  30.590  1.00  0.00           H
ATOM   1530  CA  VAL A 103      43.310  48.690  29.320  1.00  0.00           C
ATOM   1531  HA  VAL A 103      42.700  49.140  28.550  1.00  0.00           H
ATOM   1532  CB  VAL A 103      43.340  49.650  30.460  1.00  0.00           C
ATOM   1533  HB  VAL A 103      43.920  49.220  31.300  1.00  0.00           H
ATOM   1534  CG1 VAL A 103      43.840  51.110  30.100  1.00  0.00           C
ATOM   1535 HG11 VAL A 103      43.240  51.480  29.240  1.00  0.00           H
ATOM   1536 HG12 VAL A 103      44.930  51.100  29.870  1.00  0.00           H
ATOM   1537 HG13 VAL A 103      43.660  51.790  30.950  1.00  0.00           H
ATOM   1538  CG2 VAL A 103      41.990  49.720  31.190  1.00  0.00           C
ATOM   1539 HG21 VAL A 103      41.660  48.760  31.650  1.00  0.00           H
ATOM   1540 HG22 VAL A 103      41.120  50.130  30.630  1.00  0.00           H
ATOM   1541 HG23 VAL A 103      42.170  50.390  32.060  1.00  0.00           H
ATOM   1542  C   VAL A 103      44.690  48.500  28.660  1.00  0.00           C
ATOM   1543  O   VAL A 103      45.050  49.210  27.680  1.00  0.00           O
ATOM   1544  N   LEU A 104      45.520  47.540  29.080  1.00  0.00           N
ATOM   1545  HN  LEU A 104      45.330  47.000  29.900  1.00  0.00           H
ATOM   1546  CA  LEU A 104      46.710  47.080  28.290  1.00  0.00           C
ATOM   1547  HA  LEU A 104      47.310  47.960  28.090  1.00  0.00           H
ATOM   1548  CB  LEU A 104      47.470  46.070  29.140  1.00  0.00           C
ATOM   1549  HB1 LEU A 104      48.290  45.600  28.550  1.00  0.00           H
ATOM   1550  HB2 LEU A 104      46.850  45.210  29.470  1.00  0.00           H
ATOM   1551  CG  LEU A 104      48.110  46.740  30.380  1.00  0.00           C
ATOM   1552  HG  LEU A 104      47.320  47.270  30.950  1.00  0.00           H
ATOM   1553  CD1 LEU A 104      48.620  45.720  31.400  1.00  0.00           C
ATOM   1554 HD11 LEU A 104      49.290  44.920  31.010  1.00  0.00           H
ATOM   1555 HD12 LEU A 104      47.790  45.080  31.770  1.00  0.00           H
ATOM   1556 HD13 LEU A 104      49.020  46.310  32.250  1.00  0.00           H
ATOM   1557  CD2 LEU A 104      49.210  47.750  30.010  1.00  0.00           C
ATOM   1558 HD21 LEU A 104      50.010  47.230  29.430  1.00  0.00           H
ATOM   1559 HD22 LEU A 104      49.730  48.280  30.840  1.00  0.00           H
ATOM   1560 HD23 LEU A 104      48.930  48.560  29.320  1.00  0.00           H
ATOM   1561  C   LEU A 104      46.410  46.450  26.930  1.00  0.00           C
ATOM   1562  O   LEU A 104      47.110  46.720  25.950  1.00  0.00           O
ATOM   1563  N   LYS A 105      45.460  45.540  26.810  1.00  0.00           N
ATOM   1564  HN  LYS A 105      45.060  45.230  27.660  1.00  0.00           H
ATOM   1565  CA  LYS A 105      45.050  44.960  25.550  1.00  0.00           C
ATOM   1566  HA  LYS A 105      45.880  44.390  25.140  1.00  0.00           H
ATOM   1567  CB  LYS A 105      43.870  43.920  25.780  1.00  0.00           C
ATOM   1568  HB1 LYS A 105      43.260  43.720  24.870  1.00  0.00           H
ATOM   1569  HB2 LYS A 105      43.140  44.240  26.550  1.00  0.00           H
ATOM   1570  CG  LYS A 105      44.450  42.580  26.110  1.00  0.00           C
ATOM   1571  HG1 LYS A 105      45.020  42.660  27.060  1.00  0.00           H
ATOM   1572  HG2 LYS A 105      45.290  42.410  25.410  1.00  0.00           H
ATOM   1573  CD  LYS A 105      43.490  41.360  26.080  1.00  0.00           C
ATOM   1574  HD1 LYS A 105      42.990  41.420  25.090  1.00  0.00           H
ATOM   1575  HD2 LYS A 105      42.670  41.410  26.820  1.00  0.00           H
ATOM   1576  CE  LYS A 105      44.180  40.010  26.350  1.00  0.00           C
ATOM   1577  HE1 LYS A 105      43.420  39.220  26.200  1.00  0.00           H
ATOM   1578  HE2 LYS A 105      44.700  39.880  27.330  1.00  0.00           H
ATOM   1579  NZ  LYS A 105      45.250  39.740  25.320  1.00  0.00           N
ATOM   1580  HZ1 LYS A 105      46.120  40.290  25.420  1.00  0.00           H
ATOM   1581  HZ2 LYS A 105      44.820  39.940  24.390  1.00  0.00           H
ATOM   1582  HZ3 LYS A 105      45.500  38.730  25.400  1.00  0.00           H
ATOM   1583  C   LYS A 105      44.500  45.840  24.400  1.00  0.00           C
ATOM   1584  O   LYS A 105      44.820  45.670  23.240  1.00  0.00           O
ATOM   1585  N   ALA A 106      43.730  46.910  24.890  1.00  0.00           N
ATOM   1586  HN  ALA A 106      43.620  46.960  25.880  1.00  0.00           H
ATOM   1587  CA  ALA A 106      43.120  47.990  24.110  1.00  0.00           C
ATOM   1588  HA  ALA A 106      42.200  47.550  23.760  1.00  0.00           H
ATOM   1589  CB  ALA A 106      42.770  49.130  25.180  1.00  0.00           C
ATOM   1590  HB1 ALA A 106      43.650  49.440  25.780  1.00  0.00           H
ATOM   1591  HB2 ALA A 106      41.950  48.780  25.840  1.00  0.00           H
ATOM   1592  HB3 ALA A 106      42.490  50.070  24.660  1.00  0.00           H
ATOM   1593  C   ALA A 106      43.990  48.540  22.960  1.00  0.00           C
ATOM   1594  O   ALA A 106      45.180  48.740  23.050  1.00  0.00           O
ATOM   1595  N   GLU A 107      43.270  48.730  21.810  1.00  0.00           N
ATOM   1596  HN  GLU A 107      42.330  48.430  21.680  1.00  0.00           H
ATOM   1597  CA  GLU A 107      43.970  49.230  20.620  1.00  0.00           C
ATOM   1598  HA  GLU A 107      44.680  48.450  20.370  1.00  0.00           H
ATOM   1599  CB  GLU A 107      43.010  49.500  19.460  1.00  0.00           C
ATOM   1600  HB1 GLU A 107      43.360  50.190  18.660  1.00  0.00           H
ATOM   1601  HB2 GLU A 107      42.100  49.920  19.940  1.00  0.00           H
ATOM   1602  CG  GLU A 107      42.680  48.240  18.670  1.00  0.00           C
ATOM   1603  HG1 GLU A 107      42.300  47.370  19.250  1.00  0.00           H
ATOM   1604  HG2 GLU A 107      43.580  47.840  18.150  1.00  0.00           H
ATOM   1605  CD  GLU A 107      41.720  48.400  17.500  1.00  0.00           C
ATOM   1606  OE1 GLU A 107      42.170  48.870  16.430  1.00  0.00           O
ATOM   1607  OE2 GLU A 107      40.490  48.120  17.630  1.00  0.00           O
ATOM   1608  C   GLU A 107      44.840  50.510  20.740  1.00  0.00           C
ATOM   1609  O   GLU A 107      45.980  50.550  20.370  1.00  0.00           O
ATOM   1610  N   MET A 108      44.290  51.560  21.350  1.00  0.00           N
ATOM   1611  HN  MET A 108      43.320  51.560  21.590  1.00  0.00           H
ATOM   1612  CA  MET A 108      44.920  52.820  21.690  1.00  0.00           C
ATOM   1613  HA  MET A 108      45.540  53.160  20.870  1.00  0.00           H
ATOM   1614  CB  MET A 108      43.920  54.060  21.950  1.00  0.00           C
ATOM   1615  HB1 MET A 108      43.250  53.800  22.800  1.00  0.00           H
ATOM   1616  HB2 MET A 108      43.150  54.080  21.150  1.00  0.00           H
ATOM   1617  CG  MET A 108      44.600  55.430  21.960  1.00  0.00           C
ATOM   1618  HG1 MET A 108      45.390  55.540  21.190  1.00  0.00           H
ATOM   1619  HG2 MET A 108      45.180  55.530  22.900  1.00  0.00           H
ATOM   1620  SD  MET A 108      43.390  56.830  21.850  1.00  0.00           S
ATOM   1621  CE  MET A 108      41.940  55.990  22.640  1.00  0.00           C
ATOM   1622  HE1 MET A 108      41.130  56.740  22.780  1.00  0.00           H
ATOM   1623  HE2 MET A 108      42.160  55.570  23.650  1.00  0.00           H
ATOM   1624  HE3 MET A 108      41.540  55.080  22.130  1.00  0.00           H
ATOM   1625  C   MET A 108      45.830  52.620  22.950  1.00  0.00           C
ATOM   1626  O   MET A 108      45.410  52.280  24.080  1.00  0.00           O
ATOM   1627  N   SER A 109      47.100  52.880  22.770  1.00  0.00           N
ATOM   1628  HN  SER A 109      47.420  53.180  21.870  1.00  0.00           H
ATOM   1629  CA  SER A 109      48.210  52.740  23.760  1.00  0.00           C
ATOM   1630  HA  SER A 109      48.260  51.750  24.180  1.00  0.00           H
ATOM   1631  CB  SER A 109      49.600  53.030  23.110  1.00  0.00           C
ATOM   1632  HB1 SER A 109      49.900  52.210  22.420  1.00  0.00           H
ATOM   1633  HB2 SER A 109      50.480  53.130  23.780  1.00  0.00           H
ATOM   1634  OG  SER A 109      49.460  54.070  22.190  1.00  0.00           O
ATOM   1635  HG1 SER A 109      49.490  54.890  22.700  1.00  0.00           H
ATOM   1636  C   SER A 109      48.100  53.710  24.920  1.00  0.00           C
ATOM   1637  O   SER A 109      47.660  54.840  24.790  1.00  0.00           O
ATOM   1638  N   THR A 110      48.630  53.310  26.090  1.00  0.00           N
ATOM   1639  HN  THR A 110      48.850  52.350  26.290  1.00  0.00           H
ATOM   1640  CA  THR A 110      48.750  54.090  27.270  1.00  0.00           C
ATOM   1641  HA  THR A 110      48.060  54.920  27.140  1.00  0.00           H
ATOM   1642  CB  THR A 110      48.470  53.360  28.600  1.00  0.00           C
ATOM   1643  HB  THR A 110      49.190  52.530  28.780  1.00  0.00           H
ATOM   1644  OG1 THR A 110      47.130  52.950  28.680  1.00  0.00           O
ATOM   1645  HG1 THR A 110      46.930  52.450  27.890  1.00  0.00           H
ATOM   1646  CG2 THR A 110      48.570  54.300  29.870  1.00  0.00           C
ATOM   1647 HG21 THR A 110      49.600  54.700  29.970  1.00  0.00           H
ATOM   1648 HG22 THR A 110      48.400  53.690  30.780  1.00  0.00           H
ATOM   1649 HG23 THR A 110      47.840  55.130  29.770  1.00  0.00           H
ATOM   1650  C   THR A 110      50.120  54.700  27.290  1.00  0.00           C
ATOM   1651  O   THR A 110      51.120  54.030  27.340  1.00  0.00           O
ATOM   1652  N   PRO A 111      50.360  56.020  27.350  1.00  0.00           N
ATOM   1653  CD  PRO A 111      49.360  57.070  27.170  1.00  0.00           C
ATOM   1654  HD1 PRO A 111      48.790  57.160  28.120  1.00  0.00           H
ATOM   1655  HD2 PRO A 111      48.610  56.850  26.390  1.00  0.00           H
ATOM   1656  CA  PRO A 111      51.710  56.610  27.360  1.00  0.00           C
ATOM   1657  HA  PRO A 111      52.260  56.390  26.460  1.00  0.00           H
ATOM   1658  CB  PRO A 111      51.450  58.160  27.360  1.00  0.00           C
ATOM   1659  HB1 PRO A 111      52.240  58.630  26.730  1.00  0.00           H
ATOM   1660  HB2 PRO A 111      51.590  58.590  28.370  1.00  0.00           H
ATOM   1661  CG  PRO A 111      50.070  58.330  26.790  1.00  0.00           C
ATOM   1662  HG1 PRO A 111      49.670  59.150  27.420  1.00  0.00           H
ATOM   1663  HG2 PRO A 111      50.160  58.560  25.700  1.00  0.00           H
ATOM   1664  C   PRO A 111      52.630  56.170  28.550  1.00  0.00           C
ATOM   1665  O   PRO A 111      52.150  55.700  29.580  1.00  0.00           O
ATOM   1666  N   LEU A 112      54.020  56.420  28.470  1.00  0.00           N
ATOM   1667  HN  LEU A 112      54.390  56.780  27.620  1.00  0.00           H
ATOM   1668  CA  LEU A 112      54.890  56.020  29.540  1.00  0.00           C
ATOM   1669  HA  LEU A 112      54.860  54.950  29.630  1.00  0.00           H
ATOM   1670  CB  LEU A 112      56.300  56.420  29.170  1.00  0.00           C
ATOM   1671  HB1 LEU A 112      56.370  57.450  28.770  1.00  0.00           H
ATOM   1672  HB2 LEU A 112      56.560  55.800  28.280  1.00  0.00           H
ATOM   1673  CG  LEU A 112      57.370  56.290  30.290  1.00  0.00           C
ATOM   1674  HG  LEU A 112      57.190  57.030  31.100  1.00  0.00           H
ATOM   1675  CD1 LEU A 112      57.640  54.910  30.660  1.00  0.00           C
ATOM   1676 HD11 LEU A 112      56.660  54.460  30.930  1.00  0.00           H
ATOM   1677 HD12 LEU A 112      58.190  54.850  31.630  1.00  0.00           H
ATOM   1678 HD13 LEU A 112      58.200  54.310  29.920  1.00  0.00           H
ATOM   1679  CD2 LEU A 112      58.700  56.750  29.650  1.00  0.00           C
ATOM   1680 HD21 LEU A 112      58.640  57.800  29.300  1.00  0.00           H
ATOM   1681 HD22 LEU A 112      58.910  56.080  28.790  1.00  0.00           H
ATOM   1682 HD23 LEU A 112      59.500  56.660  30.410  1.00  0.00           H
ATOM   1683  C   LEU A 112      54.580  56.710  30.880  1.00  0.00           C
ATOM   1684  O   LEU A 112      54.600  56.090  31.960  1.00  0.00           O
ATOM   1685  N   SER A 113      54.230  57.990  30.840  1.00  0.00           N
ATOM   1686  HN  SER A 113      54.400  58.500  30.000  1.00  0.00           H
ATOM   1687  CA  SER A 113      53.860  58.760  32.000  1.00  0.00           C
ATOM   1688  HA  SER A 113      54.700  58.630  32.660  1.00  0.00           H
ATOM   1689  CB  SER A 113      53.650  60.260  31.820  1.00  0.00           C
ATOM   1690  HB1 SER A 113      54.620  60.760  31.630  1.00  0.00           H
ATOM   1691  HB2 SER A 113      53.290  60.750  32.750  1.00  0.00           H
ATOM   1692  OG  SER A 113      52.770  60.530  30.740  1.00  0.00           O
ATOM   1693  HG1 SER A 113      52.560  61.460  30.710  1.00  0.00           H
ATOM   1694  C   SER A 113      52.670  58.160  32.730  1.00  0.00           C
ATOM   1695  O   SER A 113      52.640  57.990  33.980  1.00  0.00           O
ATOM   1696  N   VAL A 114      51.640  57.750  31.990  1.00  0.00           N
ATOM   1697  HN  VAL A 114      51.620  57.920  31.010  1.00  0.00           H
ATOM   1698  CA  VAL A 114      50.370  57.270  32.550  1.00  0.00           C
ATOM   1699  HA  VAL A 114      50.070  57.910  33.370  1.00  0.00           H
ATOM   1700  CB  VAL A 114      49.250  57.370  31.540  1.00  0.00           C
ATOM   1701  HB  VAL A 114      49.480  56.850  30.580  1.00  0.00           H
ATOM   1702  CG1 VAL A 114      47.960  56.790  32.160  1.00  0.00           C
ATOM   1703 HG11 VAL A 114      47.550  57.370  33.020  1.00  0.00           H
ATOM   1704 HG12 VAL A 114      48.050  55.710  32.430  1.00  0.00           H
ATOM   1705 HG13 VAL A 114      47.140  56.880  31.410  1.00  0.00           H
ATOM   1706  CG2 VAL A 114      49.040  58.870  31.140  1.00  0.00           C
ATOM   1707 HG21 VAL A 114      49.920  59.310  30.620  1.00  0.00           H
ATOM   1708 HG22 VAL A 114      48.860  59.480  32.050  1.00  0.00           H
ATOM   1709 HG23 VAL A 114      48.170  59.040  30.480  1.00  0.00           H
ATOM   1710  C   VAL A 114      50.520  55.930  33.150  1.00  0.00           C
ATOM   1711  O   VAL A 114      50.060  55.650  34.280  1.00  0.00           O
ATOM   1712  N   LYS A 115      51.330  55.000  32.540  1.00  0.00           N
ATOM   1713  HN  LYS A 115      51.800  55.380  31.750  1.00  0.00           H
ATOM   1714  CA  LYS A 115      51.700  53.780  33.090  1.00  0.00           C
ATOM   1715  HA  LYS A 115      50.800  53.270  33.420  1.00  0.00           H
ATOM   1716  CB  LYS A 115      52.480  52.860  32.060  1.00  0.00           C
ATOM   1717  HB1 LYS A 115      52.790  51.950  32.610  1.00  0.00           H
ATOM   1718  HB2 LYS A 115      53.400  53.380  31.720  1.00  0.00           H
ATOM   1719  CG  LYS A 115      51.690  52.340  30.800  1.00  0.00           C
ATOM   1720  HG1 LYS A 115      51.290  53.210  30.250  1.00  0.00           H
ATOM   1721  HG2 LYS A 115      50.740  51.810  31.060  1.00  0.00           H
ATOM   1722  CD  LYS A 115      52.530  51.370  30.020  1.00  0.00           C
ATOM   1723  HD1 LYS A 115      52.930  50.530  30.630  1.00  0.00           H
ATOM   1724  HD2 LYS A 115      53.320  51.960  29.520  1.00  0.00           H
ATOM   1725  CE  LYS A 115      51.610  50.860  28.830  1.00  0.00           C
ATOM   1726  HE1 LYS A 115      51.520  51.630  28.040  1.00  0.00           H
ATOM   1727  HE2 LYS A 115      50.590  50.500  29.090  1.00  0.00           H
ATOM   1728  NZ  LYS A 115      52.280  49.720  28.130  1.00  0.00           N
ATOM   1729  HZ1 LYS A 115      52.440  49.070  28.920  1.00  0.00           H
ATOM   1730  HZ2 LYS A 115      53.190  49.900  27.670  1.00  0.00           H
ATOM   1731  HZ3 LYS A 115      51.690  49.270  27.400  1.00  0.00           H
ATOM   1732  C   LYS A 115      52.620  53.890  34.280  1.00  0.00           C
ATOM   1733  O   LYS A 115      52.520  53.240  35.320  1.00  0.00           O
ATOM   1734  N   GLY A 116      53.580  54.880  34.190  1.00  0.00           N
ATOM   1735  HN  GLY A 116      53.730  55.430  33.370  1.00  0.00           H
ATOM   1736  CA  GLY A 116      54.230  55.450  35.400  1.00  0.00           C
ATOM   1737  HA1 GLY A 116      54.910  56.260  35.170  1.00  0.00           H
ATOM   1738  HA2 GLY A 116      54.860  54.690  35.830  1.00  0.00           H
ATOM   1739  C   GLY A 116      53.450  55.690  36.690  1.00  0.00           C
ATOM   1740  O   GLY A 116      53.740  55.200  37.780  1.00  0.00           O
ATOM   1741  N   ARG A 117      52.320  56.410  36.500  1.00  0.00           N
ATOM   1742  HN  ARG A 117      52.150  56.780  35.590  1.00  0.00           H
ATOM   1743  CA  ARG A 117      51.380  56.770  37.490  1.00  0.00           C
ATOM   1744  HA  ARG A 117      51.830  57.370  38.270  1.00  0.00           H
ATOM   1745  CB  ARG A 117      50.470  57.820  36.870  1.00  0.00           C
ATOM   1746  HB1 ARG A 117      49.800  57.340  36.120  1.00  0.00           H
ATOM   1747  HB2 ARG A 117      51.020  58.600  36.310  1.00  0.00           H
ATOM   1748  CG  ARG A 117      49.650  58.560  37.940  1.00  0.00           C
ATOM   1749  HG1 ARG A 117      50.320  59.110  38.630  1.00  0.00           H
ATOM   1750  HG2 ARG A 117      49.140  57.770  38.540  1.00  0.00           H
ATOM   1751  CD  ARG A 117      48.520  59.550  37.430  1.00  0.00           C
ATOM   1752  HD1 ARG A 117      49.020  60.090  36.600  1.00  0.00           H
ATOM   1753  HD2 ARG A 117      48.070  60.160  38.240  1.00  0.00           H
ATOM   1754  NE  ARG A 117      47.470  58.680  37.030  1.00  0.00           N
ATOM   1755  HE  ARG A 117      47.000  58.050  37.650  1.00  0.00           H
ATOM   1756  CZ  ARG A 117      46.680  58.940  36.030  1.00  0.00           C
ATOM   1757  NH1 ARG A 117      46.940  59.790  35.060  1.00  0.00           N
ATOM   1758 HH11 ARG A 117      47.870  60.160  35.030  1.00  0.00           H
ATOM   1759 HH12 ARG A 117      46.350  59.610  34.270  1.00  0.00           H
ATOM   1760  NH2 ARG A 117      45.530  58.320  35.980  1.00  0.00           N
ATOM   1761 HH21 ARG A 117      45.370  57.560  36.610  1.00  0.00           H
ATOM   1762 HH22 ARG A 117      44.910  58.510  35.220  1.00  0.00           H
ATOM   1763  C   ARG A 117      50.590  55.560  38.020  1.00  0.00           C
ATOM   1764  O   ARG A 117      50.490  55.410  39.230  1.00  0.00           O
ATOM   1765  N   ILE A 118      50.150  54.650  37.090  1.00  0.00           N
ATOM   1766  HN  ILE A 118      50.200  54.950  36.140  1.00  0.00           H
ATOM   1767  CA  ILE A 118      49.450  53.470  37.430  1.00  0.00           C
ATOM   1768  HA  ILE A 118      48.580  53.820  37.960  1.00  0.00           H
ATOM   1769  CB  ILE A 118      48.890  52.810  36.130  1.00  0.00           C
ATOM   1770  HB  ILE A 118      49.640  53.030  35.350  1.00  0.00           H
ATOM   1771  CG2 ILE A 118      48.670  51.290  36.420  1.00  0.00           C
ATOM   1772 HG21 ILE A 118      47.930  51.090  37.230  1.00  0.00           H
ATOM   1773 HG22 ILE A 118      49.610  50.770  36.700  1.00  0.00           H
ATOM   1774 HG23 ILE A 118      48.350  50.750  35.510  1.00  0.00           H
ATOM   1775  CG1 ILE A 118      47.580  53.480  35.690  1.00  0.00           C
ATOM   1776 HG11 ILE A 118      47.640  54.590  35.630  1.00  0.00           H
ATOM   1777 HG12 ILE A 118      46.810  53.280  36.460  1.00  0.00           H
ATOM   1778  CD  ILE A 118      47.160  53.080  34.250  1.00  0.00           C
ATOM   1779  HD1 ILE A 118      46.310  53.720  33.910  1.00  0.00           H
ATOM   1780  HD2 ILE A 118      46.770  52.050  34.150  1.00  0.00           H
ATOM   1781  HD3 ILE A 118      47.950  53.270  33.500  1.00  0.00           H
ATOM   1782  C   ILE A 118      50.200  52.500  38.480  1.00  0.00           C
ATOM   1783  O   ILE A 118      49.630  51.920  39.430  1.00  0.00           O
ATOM   1784  N   ILE A 119      51.480  52.330  38.250  1.00  0.00           N
ATOM   1785  HN  ILE A 119      51.960  52.870  37.560  1.00  0.00           H
ATOM   1786  CA  ILE A 119      52.420  51.660  39.130  1.00  0.00           C
ATOM   1787  HA  ILE A 119      52.090  50.640  39.260  1.00  0.00           H
ATOM   1788  CB  ILE A 119      53.870  51.640  38.470  1.00  0.00           C
ATOM   1789  HB  ILE A 119      54.050  52.720  38.290  1.00  0.00           H
ATOM   1790  CG2 ILE A 119      54.860  50.930  39.370  1.00  0.00           C
ATOM   1791 HG21 ILE A 119      54.540  49.880  39.510  1.00  0.00           H
ATOM   1792 HG22 ILE A 119      54.870  51.450  40.350  1.00  0.00           H
ATOM   1793 HG23 ILE A 119      55.940  50.960  39.070  1.00  0.00           H
ATOM   1794  CG1 ILE A 119      53.830  50.790  37.130  1.00  0.00           C
ATOM   1795 HG11 ILE A 119      52.990  50.930  36.420  1.00  0.00           H
ATOM   1796 HG12 ILE A 119      53.960  49.690  37.230  1.00  0.00           H
ATOM   1797  CD  ILE A 119      55.070  51.230  36.240  1.00  0.00           C
ATOM   1798  HD1 ILE A 119      55.090  52.320  36.030  1.00  0.00           H
ATOM   1799  HD2 ILE A 119      54.980  50.740  35.250  1.00  0.00           H
ATOM   1800  HD3 ILE A 119      56.040  50.880  36.650  1.00  0.00           H
ATOM   1801  C   ILE A 119      52.550  52.300  40.530  1.00  0.00           C
ATOM   1802  O   ILE A 119      52.420  51.620  41.590  1.00  0.00           O
ATOM   1803  N   LEU A 120      52.790  53.660  40.590  1.00  0.00           N
ATOM   1804  HN  LEU A 120      53.140  54.170  39.810  1.00  0.00           H
ATOM   1805  CA  LEU A 120      52.620  54.390  41.860  1.00  0.00           C
ATOM   1806  HA  LEU A 120      53.380  54.100  42.560  1.00  0.00           H
ATOM   1807  CB  LEU A 120      52.910  55.910  41.630  1.00  0.00           C
ATOM   1808  HB1 LEU A 120      52.130  56.460  41.060  1.00  0.00           H
ATOM   1809  HB2 LEU A 120      53.880  55.980  41.080  1.00  0.00           H
ATOM   1810  CG  LEU A 120      53.290  56.660  42.880  1.00  0.00           C
ATOM   1811  HG  LEU A 120      52.350  56.600  43.470  1.00  0.00           H
ATOM   1812  CD1 LEU A 120      54.450  56.020  43.680  1.00  0.00           C
ATOM   1813 HD11 LEU A 120      54.870  56.720  44.430  1.00  0.00           H
ATOM   1814 HD12 LEU A 120      55.320  55.780  43.030  1.00  0.00           H
ATOM   1815 HD13 LEU A 120      54.190  55.070  44.190  1.00  0.00           H
ATOM   1816  CD2 LEU A 120      53.690  58.060  42.470  1.00  0.00           C
ATOM   1817 HD21 LEU A 120      53.780  58.630  43.420  1.00  0.00           H
ATOM   1818 HD22 LEU A 120      52.890  58.550  41.870  1.00  0.00           H
ATOM   1819 HD23 LEU A 120      54.670  58.030  41.970  1.00  0.00           H
ATOM   1820  C   LEU A 120      51.280  54.080  42.520  1.00  0.00           C
ATOM   1821  O   LEU A 120      51.220  53.790  43.730  1.00  0.00           O
ATOM   1822  N   GLU A 121      50.150  54.110  41.800  1.00  0.00           N
ATOM   1823  HN  GLU A 121      50.190  54.540  40.900  1.00  0.00           H
ATOM   1824  CA  GLU A 121      48.860  53.830  42.380  1.00  0.00           C
ATOM   1825  HA  GLU A 121      48.720  54.380  43.300  1.00  0.00           H
ATOM   1826  CB  GLU A 121      47.770  54.150  41.290  1.00  0.00           C
ATOM   1827  HB1 GLU A 121      46.780  53.830  41.680  1.00  0.00           H
ATOM   1828  HB2 GLU A 121      47.900  53.570  40.360  1.00  0.00           H
ATOM   1829  CG  GLU A 121      47.710  55.720  40.950  1.00  0.00           C
ATOM   1830  HG1 GLU A 121      48.660  56.170  40.600  1.00  0.00           H
ATOM   1831  HG2 GLU A 121      47.630  56.290  41.900  1.00  0.00           H
ATOM   1832  CD  GLU A 121      46.490  56.190  40.120  1.00  0.00           C
ATOM   1833  OE1 GLU A 121      45.410  55.640  40.170  1.00  0.00           O
ATOM   1834  OE2 GLU A 121      46.740  57.160  39.290  1.00  0.00           O
ATOM   1835  C   GLU A 121      48.750  52.470  42.950  1.00  0.00           C
ATOM   1836  O   GLU A 121      48.280  52.360  44.120  1.00  0.00           O
ATOM   1837  N   ILE A 122      49.210  51.410  42.240  1.00  0.00           N
ATOM   1838  HN  ILE A 122      49.560  51.490  41.310  1.00  0.00           H
ATOM   1839  CA  ILE A 122      49.260  50.060  42.750  1.00  0.00           C
ATOM   1840  HA  ILE A 122      48.250  49.970  43.120  1.00  0.00           H
ATOM   1841  CB  ILE A 122      49.640  49.060  41.700  1.00  0.00           C
ATOM   1842  HB  ILE A 122      50.670  49.250  41.330  1.00  0.00           H
ATOM   1843  CG2 ILE A 122      49.620  47.620  42.270  1.00  0.00           C
ATOM   1844 HG21 ILE A 122      48.650  47.310  42.710  1.00  0.00           H
ATOM   1845 HG22 ILE A 122      50.510  47.620  42.930  1.00  0.00           H
ATOM   1846 HG23 ILE A 122      49.840  47.010  41.360  1.00  0.00           H
ATOM   1847  CG1 ILE A 122      48.670  49.200  40.530  1.00  0.00           C
ATOM   1848 HG11 ILE A 122      48.170  50.190  40.460  1.00  0.00           H
ATOM   1849 HG12 ILE A 122      47.770  48.590  40.750  1.00  0.00           H
ATOM   1850  CD  ILE A 122      49.270  48.860  39.140  1.00  0.00           C
ATOM   1851  HD1 ILE A 122      49.480  47.760  39.110  1.00  0.00           H
ATOM   1852  HD2 ILE A 122      50.190  49.420  38.870  1.00  0.00           H
ATOM   1853  HD3 ILE A 122      48.480  49.080  38.390  1.00  0.00           H
ATOM   1854  C   ILE A 122      50.200  49.960  43.980  1.00  0.00           C
ATOM   1855  O   ILE A 122      49.790  49.340  44.960  1.00  0.00           O
ATOM   1856  N   ILE A 123      51.370  50.580  44.040  1.00  0.00           N
ATOM   1857  HN  ILE A 123      51.810  51.030  43.270  1.00  0.00           H
ATOM   1858  CA  ILE A 123      52.270  50.770  45.220  1.00  0.00           C
ATOM   1859  HA  ILE A 123      52.450  49.750  45.550  1.00  0.00           H
ATOM   1860  CB  ILE A 123      53.660  51.450  44.970  1.00  0.00           C
ATOM   1861  HB  ILE A 123      53.440  52.500  44.660  1.00  0.00           H
ATOM   1862  CG2 ILE A 123      54.540  51.580  46.290  1.00  0.00           C
ATOM   1863 HG21 ILE A 123      55.090  50.640  46.510  1.00  0.00           H
ATOM   1864 HG22 ILE A 123      54.020  51.840  47.240  1.00  0.00           H
ATOM   1865 HG23 ILE A 123      55.330  52.320  46.060  1.00  0.00           H
ATOM   1866  CG1 ILE A 123      54.400  50.680  43.780  1.00  0.00           C
ATOM   1867 HG11 ILE A 123      53.620  50.230  43.120  1.00  0.00           H
ATOM   1868 HG12 ILE A 123      55.010  49.910  44.300  1.00  0.00           H
ATOM   1869  CD  ILE A 123      55.420  51.560  43.060  1.00  0.00           C
ATOM   1870  HD1 ILE A 123      56.100  52.000  43.820  1.00  0.00           H
ATOM   1871  HD2 ILE A 123      54.910  52.360  42.480  1.00  0.00           H
ATOM   1872  HD3 ILE A 123      56.060  51.020  42.320  1.00  0.00           H
ATOM   1873  C   ILE A 123      51.600  51.480  46.400  1.00  0.00           C
ATOM   1874  O   ILE A 123      51.630  51.020  47.550  1.00  0.00           O
ATOM   1875  N   GLU A 124      50.940  52.650  46.180  1.00  0.00           N
ATOM   1876  HN  GLU A 124      50.990  53.100  45.300  1.00  0.00           H
ATOM   1877  CA  GLU A 124      50.110  53.360  47.170  1.00  0.00           C
ATOM   1878  HA  GLU A 124      50.720  53.640  48.010  1.00  0.00           H
ATOM   1879  CB  GLU A 124      49.600  54.660  46.460  1.00  0.00           C
ATOM   1880  HB1 GLU A 124      48.730  55.080  47.000  1.00  0.00           H
ATOM   1881  HB2 GLU A 124      49.100  54.340  45.520  1.00  0.00           H
ATOM   1882  CG  GLU A 124      50.620  55.870  46.230  1.00  0.00           C
ATOM   1883  HG1 GLU A 124      51.450  55.590  45.540  1.00  0.00           H
ATOM   1884  HG2 GLU A 124      50.980  56.130  47.250  1.00  0.00           H
ATOM   1885  CD  GLU A 124      49.900  57.050  45.590  1.00  0.00           C
ATOM   1886  OE1 GLU A 124      48.830  56.880  44.970  1.00  0.00           O
ATOM   1887  OE2 GLU A 124      50.420  58.170  45.710  1.00  0.00           O
ATOM   1888  C   GLU A 124      48.950  52.530  47.690  1.00  0.00           C
ATOM   1889  O   GLU A 124      48.710  52.460  48.850  1.00  0.00           O
ATOM   1890  N   GLY A 125      48.230  51.800  46.770  1.00  0.00           N
ATOM   1891  HN  GLY A 125      48.470  51.880  45.800  1.00  0.00           H
ATOM   1892  CA  GLY A 125      47.110  50.910  47.070  1.00  0.00           C
ATOM   1893  HA1 GLY A 125      46.770  50.400  46.180  1.00  0.00           H
ATOM   1894  HA2 GLY A 125      46.280  51.390  47.570  1.00  0.00           H
ATOM   1895  C   GLY A 125      47.570  49.740  47.980  1.00  0.00           C
ATOM   1896  O   GLY A 125      47.050  49.550  49.080  1.00  0.00           O
ATOM   1897  N   MET A 126      48.670  49.040  47.530  1.00  0.00           N
ATOM   1898  HN  MET A 126      49.250  49.290  46.750  1.00  0.00           H
ATOM   1899  CA  MET A 126      49.230  47.890  48.240  1.00  0.00           C
ATOM   1900  HA  MET A 126      48.410  47.230  48.490  1.00  0.00           H
ATOM   1901  CB  MET A 126      50.330  47.170  47.370  1.00  0.00           C
ATOM   1902  HB1 MET A 126      51.020  46.520  47.960  1.00  0.00           H
ATOM   1903  HB2 MET A 126      51.000  47.980  47.030  1.00  0.00           H
ATOM   1904  CG  MET A 126      49.770  46.390  46.160  1.00  0.00           C
ATOM   1905  HG1 MET A 126      50.550  45.890  45.540  1.00  0.00           H
ATOM   1906  HG2 MET A 126      49.220  47.130  45.550  1.00  0.00           H
ATOM   1907  SD  MET A 126      48.370  45.250  46.650  1.00  0.00           S
ATOM   1908  CE  MET A 126      49.380  44.130  47.620  1.00  0.00           C
ATOM   1909  HE1 MET A 126      50.310  43.850  47.080  1.00  0.00           H
ATOM   1910  HE2 MET A 126      48.780  43.210  47.790  1.00  0.00           H
ATOM   1911  HE3 MET A 126      49.720  44.640  48.550  1.00  0.00           H
ATOM   1912  C   MET A 126      49.790  48.410  49.610  1.00  0.00           C
ATOM   1913  O   MET A 126      49.650  47.730  50.640  1.00  0.00           O
ATOM   1914  N   CYS A 127      50.360  49.620  49.680  1.00  0.00           N
ATOM   1915  HN  CYS A 127      50.190  50.220  48.900  1.00  0.00           H
ATOM   1916  CA  CYS A 127      50.830  50.200  50.930  1.00  0.00           C
ATOM   1917  HA  CYS A 127      51.530  49.460  51.320  1.00  0.00           H
ATOM   1918  CB  CYS A 127      51.680  51.490  50.590  1.00  0.00           C
ATOM   1919  HB1 CYS A 127      51.000  52.160  50.030  1.00  0.00           H
ATOM   1920  HB2 CYS A 127      52.390  51.180  49.790  1.00  0.00           H
ATOM   1921  SG  CYS A 127      52.430  52.280  52.080  1.00  0.00           S
ATOM   1922  HG1 CYS A 127      53.070  53.260  51.440  1.00  0.00           H
ATOM   1923  C   CYS A 127      49.800  50.440  51.980  1.00  0.00           C
ATOM   1924  O   CYS A 127      50.040  50.190  53.150  1.00  0.00           O
ATOM   1925  N   TYR A 128      48.670  51.070  51.650  1.00  0.00           N
ATOM   1926  HN  TYR A 128      48.470  51.290  50.690  1.00  0.00           H
ATOM   1927  CA  TYR A 128      47.570  51.160  52.520  1.00  0.00           C
ATOM   1928  HA  TYR A 128      47.830  51.790  53.360  1.00  0.00           H
ATOM   1929  CB  TYR A 128      46.510  52.020  51.740  1.00  0.00           C
ATOM   1930  HB1 TYR A 128      46.250  51.480  50.810  1.00  0.00           H
ATOM   1931  HB2 TYR A 128      46.880  53.050  51.540  1.00  0.00           H
ATOM   1932  CG  TYR A 128      45.170  52.100  52.480  1.00  0.00           C
ATOM   1933  CD1 TYR A 128      44.890  53.170  53.340  1.00  0.00           C
ATOM   1934  HD1 TYR A 128      45.630  53.940  53.490  1.00  0.00           H
ATOM   1935  CE1 TYR A 128      43.760  53.210  54.180  1.00  0.00           C
ATOM   1936  HE1 TYR A 128      43.680  53.980  54.940  1.00  0.00           H
ATOM   1937  CZ  TYR A 128      42.850  52.140  54.110  1.00  0.00           C
ATOM   1938  OH  TYR A 128      41.730  52.250  54.960  1.00  0.00           O
ATOM   1939  HH  TYR A 128      41.810  53.050  55.490  1.00  0.00           H
ATOM   1940  CD2 TYR A 128      44.150  51.120  52.370  1.00  0.00           C
ATOM   1941  HD2 TYR A 128      44.270  50.280  51.700  1.00  0.00           H
ATOM   1942  CE2 TYR A 128      42.980  51.190  53.150  1.00  0.00           C
ATOM   1943  HE2 TYR A 128      42.290  50.370  53.050  1.00  0.00           H
ATOM   1944  C   TYR A 128      47.030  49.870  53.030  1.00  0.00           C
ATOM   1945  O   TYR A 128      46.740  49.700  54.190  1.00  0.00           O
ATOM   1946  N   LEU A 129      46.890  48.900  52.100  1.00  0.00           N
ATOM   1947  HN  LEU A 129      47.190  49.000  51.150  1.00  0.00           H
ATOM   1948  CA  LEU A 129      46.340  47.590  52.460  1.00  0.00           C
ATOM   1949  HA  LEU A 129      45.410  47.700  53.000  1.00  0.00           H
ATOM   1950  CB  LEU A 129      46.160  46.810  51.110  1.00  0.00           C
ATOM   1951  HB1 LEU A 129      46.100  45.730  51.330  1.00  0.00           H
ATOM   1952  HB2 LEU A 129      47.140  47.000  50.610  1.00  0.00           H
ATOM   1953  CG  LEU A 129      44.990  47.210  50.160  1.00  0.00           C
ATOM   1954  HG  LEU A 129      45.180  48.270  49.900  1.00  0.00           H
ATOM   1955  CD1 LEU A 129      45.110  46.400  48.810  1.00  0.00           C
ATOM   1956 HD11 LEU A 129      44.300  46.780  48.160  1.00  0.00           H
ATOM   1957 HD12 LEU A 129      44.900  45.330  49.050  1.00  0.00           H
ATOM   1958 HD13 LEU A 129      46.130  46.500  48.380  1.00  0.00           H
ATOM   1959  CD2 LEU A 129      43.560  47.270  50.770  1.00  0.00           C
ATOM   1960 HD21 LEU A 129      42.780  47.500  50.010  1.00  0.00           H
ATOM   1961 HD22 LEU A 129      43.420  47.960  51.630  1.00  0.00           H
ATOM   1962 HD23 LEU A 129      43.390  46.330  51.330  1.00  0.00           H
ATOM   1963  C   LEU A 129      47.270  46.870  53.380  1.00  0.00           C
ATOM   1964  O   LEU A 129      46.790  46.470  54.440  1.00  0.00           O
ATOM   1965  N   HSD A 130      48.550  46.670  53.150  1.00  0.00           N
ATOM   1966  HN  HSD A 130      48.910  46.960  52.260  1.00  0.00           H
ATOM   1967  CA  HSD A 130      49.600  46.200  54.100  1.00  0.00           C
ATOM   1968  HA  HSD A 130      49.270  45.220  54.400  1.00  0.00           H
ATOM   1969  CB  HSD A 130      51.040  45.970  53.530  1.00  0.00           C
ATOM   1970  HB1 HSD A 130      51.770  45.690  54.310  1.00  0.00           H
ATOM   1971  HB2 HSD A 130      51.360  46.900  53.010  1.00  0.00           H
ATOM   1972  ND1 HSD A 130      52.460  44.440  52.070  1.00  0.00           N
ATOM   1973  HD1 HSD A 130      53.270  44.890  52.440  1.00  0.00           H
ATOM   1974  CG  HSD A 130      51.180  44.900  52.430  1.00  0.00           C
ATOM   1975  CE1 HSD A 130      52.250  43.300  51.270  1.00  0.00           C
ATOM   1976  HE1 HSD A 130      53.060  42.700  50.870  1.00  0.00           H
ATOM   1977  NE2 HSD A 130      50.990  43.040  51.180  1.00  0.00           N
ATOM   1978  CD2 HSD A 130      50.300  44.070  51.850  1.00  0.00           C
ATOM   1979  HD2 HSD A 130      49.220  44.050  51.890  1.00  0.00           H
ATOM   1980  C   HSD A 130      49.600  47.010  55.370  1.00  0.00           C
ATOM   1981  O   HSD A 130      49.800  46.490  56.450  1.00  0.00           O
ATOM   1982  N   GLY A 131      49.470  48.360  55.360  1.00  0.00           N
ATOM   1983  HN  GLY A 131      49.450  48.890  54.520  1.00  0.00           H
ATOM   1984  CA  GLY A 131      49.510  49.170  56.530  1.00  0.00           C
ATOM   1985  HA1 GLY A 131      49.650  50.190  56.230  1.00  0.00           H
ATOM   1986  HA2 GLY A 131      50.370  48.830  57.090  1.00  0.00           H
ATOM   1987  C   GLY A 131      48.280  49.100  57.440  1.00  0.00           C
ATOM   1988  O   GLY A 131      48.400  49.450  58.610  1.00  0.00           O
ATOM   1989  N   LYS A 132      47.120  48.610  56.870  1.00  0.00           N
ATOM   1990  HN  LYS A 132      47.130  48.410  55.890  1.00  0.00           H
ATOM   1991  CA  LYS A 132      45.920  48.360  57.590  1.00  0.00           C
ATOM   1992  HA  LYS A 132      46.040  48.860  58.540  1.00  0.00           H
ATOM   1993  CB  LYS A 132      44.710  48.650  56.710  1.00  0.00           C
ATOM   1994  HB1 LYS A 132      43.810  48.040  56.930  1.00  0.00           H
ATOM   1995  HB2 LYS A 132      44.990  48.410  55.660  1.00  0.00           H
ATOM   1996  CG  LYS A 132      44.210  50.080  56.640  1.00  0.00           C
ATOM   1997  HG1 LYS A 132      43.350  50.170  55.940  1.00  0.00           H
ATOM   1998  HG2 LYS A 132      45.030  50.610  56.100  1.00  0.00           H
ATOM   1999  CD  LYS A 132      43.950  50.710  58.030  1.00  0.00           C
ATOM   2000  HD1 LYS A 132      43.520  51.740  57.990  1.00  0.00           H
ATOM   2001  HD2 LYS A 132      44.880  50.770  58.630  1.00  0.00           H
ATOM   2002  CE  LYS A 132      42.890  49.840  58.800  1.00  0.00           C
ATOM   2003  HE1 LYS A 132      43.380  48.860  59.000  1.00  0.00           H
ATOM   2004  HE2 LYS A 132      41.940  49.690  58.250  1.00  0.00           H
ATOM   2005  NZ  LYS A 132      42.490  50.550  60.020  1.00  0.00           N
ATOM   2006  HZ1 LYS A 132      41.860  49.960  60.600  1.00  0.00           H
ATOM   2007  HZ2 LYS A 132      41.930  51.410  59.840  1.00  0.00           H
ATOM   2008  HZ3 LYS A 132      43.380  50.760  60.500  1.00  0.00           H
ATOM   2009  C   LYS A 132      45.840  46.930  58.060  1.00  0.00           C
ATOM   2010  O   LYS A 132      44.900  46.470  58.680  1.00  0.00           O
ATOM   2011  N   GLY A 133      46.820  46.020  57.740  1.00  0.00           N
ATOM   2012  HN  GLY A 133      47.660  46.400  57.370  1.00  0.00           H
ATOM   2013  CA  GLY A 133      46.860  44.610  58.180  1.00  0.00           C
ATOM   2014  HA1 GLY A 133      46.530  44.320  59.170  1.00  0.00           H
ATOM   2015  HA2 GLY A 133      47.870  44.320  57.950  1.00  0.00           H
ATOM   2016  C   GLY A 133      46.000  43.750  57.270  1.00  0.00           C
ATOM   2017  O   GLY A 133      45.430  42.720  57.680  1.00  0.00           O
ATOM   2018  N   VAL A 134      45.890  44.220  55.960  1.00  0.00           N
ATOM   2019  HN  VAL A 134      46.290  45.090  55.680  1.00  0.00           H
ATOM   2020  CA  VAL A 134      45.030  43.550  55.050  1.00  0.00           C
ATOM   2021  HA  VAL A 134      44.700  42.610  55.480  1.00  0.00           H
ATOM   2022  CB  VAL A 134      43.890  44.440  54.580  1.00  0.00           C
ATOM   2023  HB  VAL A 134      44.250  45.470  54.340  1.00  0.00           H
ATOM   2024  CG1 VAL A 134      43.080  43.840  53.400  1.00  0.00           C
ATOM   2025 HG11 VAL A 134      43.720  43.890  52.490  1.00  0.00           H
ATOM   2026 HG12 VAL A 134      42.120  44.370  53.250  1.00  0.00           H
ATOM   2027 HG13 VAL A 134      43.000  42.770  53.700  1.00  0.00           H
ATOM   2028  CG2 VAL A 134      43.000  44.640  55.790  1.00  0.00           C
ATOM   2029 HG21 VAL A 134      43.480  44.830  56.780  1.00  0.00           H
ATOM   2030 HG22 VAL A 134      42.360  43.740  55.970  1.00  0.00           H
ATOM   2031 HG23 VAL A 134      42.380  45.530  55.540  1.00  0.00           H
ATOM   2032  C   VAL A 134      45.810  43.100  53.880  1.00  0.00           C
ATOM   2033  O   VAL A 134      46.140  43.890  53.030  1.00  0.00           O
ATOM   2034  N   ILE A 135      46.150  41.820  53.790  1.00  0.00           N
ATOM   2035  HN  ILE A 135      45.800  41.110  54.400  1.00  0.00           H
ATOM   2036  CA  ILE A 135      47.090  41.280  52.790  1.00  0.00           C
ATOM   2037  HA  ILE A 135      47.840  41.970  52.440  1.00  0.00           H
ATOM   2038  CB  ILE A 135      47.830  40.000  53.370  1.00  0.00           C
ATOM   2039  HB  ILE A 135      47.080  39.180  53.460  1.00  0.00           H
ATOM   2040  CG2 ILE A 135      49.010  39.640  52.360  1.00  0.00           C
ATOM   2041 HG21 ILE A 135      49.720  40.470  52.160  1.00  0.00           H
ATOM   2042 HG22 ILE A 135      48.590  39.370  51.360  1.00  0.00           H
ATOM   2043 HG23 ILE A 135      49.480  38.710  52.740  1.00  0.00           H
ATOM   2044  CG1 ILE A 135      48.400  40.300  54.770  1.00  0.00           C
ATOM   2045 HG11 ILE A 135      47.560  40.550  55.460  1.00  0.00           H
ATOM   2046 HG12 ILE A 135      48.990  41.240  54.710  1.00  0.00           H
ATOM   2047  CD  ILE A 135      49.210  39.120  55.300  1.00  0.00           C
ATOM   2048  HD1 ILE A 135      49.220  39.220  56.400  1.00  0.00           H
ATOM   2049  HD2 ILE A 135      50.210  38.920  54.850  1.00  0.00           H
ATOM   2050  HD3 ILE A 135      48.690  38.140  55.210  1.00  0.00           H
ATOM   2051  C   ILE A 135      46.190  40.900  51.590  1.00  0.00           C
ATOM   2052  O   ILE A 135      45.130  40.350  51.760  1.00  0.00           O
ATOM   2053  N   HSD A 136      46.460  41.350  50.410  1.00  0.00           N
ATOM   2054  HN  HSD A 136      47.310  41.850  50.210  1.00  0.00           H
ATOM   2055  CA  HSD A 136      45.500  41.240  49.350  1.00  0.00           C
ATOM   2056  HA  HSD A 136      44.490  41.340  49.710  1.00  0.00           H
ATOM   2057  CB  HSD A 136      45.760  42.340  48.260  1.00  0.00           C
ATOM   2058  HB1 HSD A 136      46.790  42.150  47.910  1.00  0.00           H
ATOM   2059  HB2 HSD A 136      45.690  43.360  48.680  1.00  0.00           H
ATOM   2060  ND1 HSD A 136      43.410  42.210  47.130  1.00  0.00           N
ATOM   2061  HD1 HSD A 136      42.850  41.830  47.870  1.00  0.00           H
ATOM   2062  CG  HSD A 136      44.820  42.290  47.070  1.00  0.00           C
ATOM   2063  CE1 HSD A 136      42.960  42.440  45.840  1.00  0.00           C
ATOM   2064  HE1 HSD A 136      41.910  42.310  45.580  1.00  0.00           H
ATOM   2065  NE2 HSD A 136      43.990  42.630  45.010  1.00  0.00           N
ATOM   2066  CD2 HSD A 136      45.140  42.580  45.790  1.00  0.00           C
ATOM   2067  HD2 HSD A 136      46.060  42.620  45.220  1.00  0.00           H
ATOM   2068  C   HSD A 136      45.630  39.860  48.670  1.00  0.00           C
ATOM   2069  O   HSD A 136      44.640  39.300  48.220  1.00  0.00           O
ATOM   2070  N   LYS A 137      46.810  39.230  48.640  1.00  0.00           N
ATOM   2071  HN  LYS A 137      47.620  39.750  48.890  1.00  0.00           H
ATOM   2072  CA  LYS A 137      47.000  37.780  48.640  1.00  0.00           C
ATOM   2073  HA  LYS A 137      48.000  37.550  48.950  1.00  0.00           H
ATOM   2074  CB  LYS A 137      46.070  36.990  49.590  1.00  0.00           C
ATOM   2075  HB1 LYS A 137      46.120  35.910  49.330  1.00  0.00           H
ATOM   2076  HB2 LYS A 137      45.040  37.360  49.410  1.00  0.00           H
ATOM   2077  CG  LYS A 137      46.410  36.980  51.120  1.00  0.00           C
ATOM   2078  HG1 LYS A 137      46.450  38.030  51.480  1.00  0.00           H
ATOM   2079  HG2 LYS A 137      47.500  36.730  51.170  1.00  0.00           H
ATOM   2080  CD  LYS A 137      45.470  36.150  52.000  1.00  0.00           C
ATOM   2081  HD1 LYS A 137      45.980  36.030  52.980  1.00  0.00           H
ATOM   2082  HD2 LYS A 137      45.440  35.110  51.610  1.00  0.00           H
ATOM   2083  CE  LYS A 137      44.090  36.730  52.380  1.00  0.00           C
ATOM   2084  HE1 LYS A 137      43.590  36.040  53.090  1.00  0.00           H
ATOM   2085  HE2 LYS A 137      43.430  37.070  51.560  1.00  0.00           H
ATOM   2086  NZ  LYS A 137      44.170  37.950  53.240  1.00  0.00           N
ATOM   2087  HZ1 LYS A 137      43.400  38.110  53.930  1.00  0.00           H
ATOM   2088  HZ2 LYS A 137      44.290  38.800  52.660  1.00  0.00           H
ATOM   2089  HZ3 LYS A 137      45.050  37.850  53.770  1.00  0.00           H
ATOM   2090  C   LYS A 137      46.890  37.170  47.170  1.00  0.00           C
ATOM   2091  O   LYS A 137      47.510  36.160  46.840  1.00  0.00           O
ATOM   2092  N   ASP A 138      46.100  37.820  46.310  1.00  0.00           N
ATOM   2093  HN  ASP A 138      45.560  38.510  46.780  1.00  0.00           H
ATOM   2094  CA  ASP A 138      45.730  37.390  45.000  1.00  0.00           C
ATOM   2095  HA  ASP A 138      46.410  36.620  44.650  1.00  0.00           H
ATOM   2096  CB  ASP A 138      44.230  36.940  45.090  1.00  0.00           C
ATOM   2097  HB1 ASP A 138      43.650  37.890  45.120  1.00  0.00           H
ATOM   2098  HB2 ASP A 138      43.870  36.490  46.040  1.00  0.00           H
ATOM   2099  CG  ASP A 138      43.800  36.110  43.900  1.00  0.00           C
ATOM   2100  OD1 ASP A 138      44.580  35.400  43.250  1.00  0.00           O
ATOM   2101  OD2 ASP A 138      42.570  36.010  43.700  1.00  0.00           O
ATOM   2102  C   ASP A 138      45.860  38.570  44.040  1.00  0.00           C
ATOM   2103  O   ASP A 138      45.070  38.610  43.080  1.00  0.00           O
ATOM   2104  N   LEU A 139      46.790  39.550  44.170  1.00  0.00           N
ATOM   2105  HN  LEU A 139      47.480  39.480  44.880  1.00  0.00           H
ATOM   2106  CA  LEU A 139      46.990  40.610  43.230  1.00  0.00           C
ATOM   2107  HA  LEU A 139      46.010  41.040  43.080  1.00  0.00           H
ATOM   2108  CB  LEU A 139      48.100  41.670  43.680  1.00  0.00           C
ATOM   2109  HB1 LEU A 139      49.110  41.220  43.750  1.00  0.00           H
ATOM   2110  HB2 LEU A 139      47.750  42.060  44.660  1.00  0.00           H
ATOM   2111  CG  LEU A 139      48.360  42.880  42.790  1.00  0.00           C
ATOM   2112  HG  LEU A 139      48.680  42.630  41.760  1.00  0.00           H
ATOM   2113  CD1 LEU A 139      47.210  43.850  42.760  1.00  0.00           C
ATOM   2114 HD11 LEU A 139      47.640  44.780  42.320  1.00  0.00           H
ATOM   2115 HD12 LEU A 139      46.860  44.120  43.770  1.00  0.00           H
ATOM   2116 HD13 LEU A 139      46.410  43.530  42.050  1.00  0.00           H
ATOM   2117  CD2 LEU A 139      49.590  43.540  43.360  1.00  0.00           C
ATOM   2118 HD21 LEU A 139      49.820  44.430  42.730  1.00  0.00           H
ATOM   2119 HD22 LEU A 139      50.470  42.870  43.280  1.00  0.00           H
ATOM   2120 HD23 LEU A 139      49.420  43.980  44.370  1.00  0.00           H
ATOM   2121  C   LEU A 139      47.460  40.230  41.840  1.00  0.00           C
ATOM   2122  O   LEU A 139      48.340  39.460  41.500  1.00  0.00           O
ATOM   2123  N   LYS A 140      46.730  40.770  40.870  1.00  0.00           N
ATOM   2124  HN  LYS A 140      46.000  41.400  41.130  1.00  0.00           H
ATOM   2125  CA  LYS A 140      46.900  40.430  39.470  1.00  0.00           C
ATOM   2126  HA  LYS A 140      47.940  40.590  39.230  1.00  0.00           H
ATOM   2127  CB  LYS A 140      46.370  39.010  39.240  1.00  0.00           C
ATOM   2128  HB1 LYS A 140      47.040  38.210  39.630  1.00  0.00           H
ATOM   2129  HB2 LYS A 140      46.390  38.710  38.160  1.00  0.00           H
ATOM   2130  CG  LYS A 140      44.910  38.790  39.670  1.00  0.00           C
ATOM   2131  HG1 LYS A 140      44.260  39.230  38.890  1.00  0.00           H
ATOM   2132  HG2 LYS A 140      44.730  39.300  40.640  1.00  0.00           H
ATOM   2133  CD  LYS A 140      44.640  37.320  40.090  1.00  0.00           C
ATOM   2134  HD1 LYS A 140      45.290  36.990  40.940  1.00  0.00           H
ATOM   2135  HD2 LYS A 140      44.780  36.500  39.360  1.00  0.00           H
ATOM   2136  CE  LYS A 140      43.180  37.020  40.570  1.00  0.00           C
ATOM   2137  HE1 LYS A 140      43.120  35.990  40.960  1.00  0.00           H
ATOM   2138  HE2 LYS A 140      42.400  37.020  39.780  1.00  0.00           H
ATOM   2139  NZ  LYS A 140      42.870  37.870  41.660  1.00  0.00           N
ATOM   2140  HZ1 LYS A 140      42.260  38.640  41.320  1.00  0.00           H
ATOM   2141  HZ2 LYS A 140      43.780  38.260  41.980  1.00  0.00           H
ATOM   2142  HZ3 LYS A 140      42.520  37.260  42.430  1.00  0.00           H
ATOM   2143  C   LYS A 140      46.260  41.550  38.670  1.00  0.00           C
ATOM   2144  O   LYS A 140      45.530  42.270  39.370  1.00  0.00           O
ATOM   2145  N   PRO A 141      46.390  41.770  37.360  1.00  0.00           N
ATOM   2146  CD  PRO A 141      47.160  40.780  36.470  1.00  0.00           C
ATOM   2147  HD1 PRO A 141      46.480  40.080  35.930  1.00  0.00           H
ATOM   2148  HD2 PRO A 141      47.840  40.150  37.080  1.00  0.00           H
ATOM   2149  CA  PRO A 141      45.950  42.920  36.630  1.00  0.00           C
ATOM   2150  HA  PRO A 141      46.180  43.860  37.120  1.00  0.00           H
ATOM   2151  CB  PRO A 141      46.670  42.810  35.290  1.00  0.00           C
ATOM   2152  HB1 PRO A 141      47.130  43.790  35.050  1.00  0.00           H
ATOM   2153  HB2 PRO A 141      46.010  42.380  34.500  1.00  0.00           H
ATOM   2154  CG  PRO A 141      47.740  41.760  35.480  1.00  0.00           C
ATOM   2155  HG1 PRO A 141      48.110  41.300  34.540  1.00  0.00           H
ATOM   2156  HG2 PRO A 141      48.700  42.180  35.870  1.00  0.00           H
ATOM   2157  C   PRO A 141      44.440  42.890  36.450  1.00  0.00           C
ATOM   2158  O   PRO A 141      43.880  43.960  36.210  1.00  0.00           O
ATOM   2159  N   GLU A 142      43.760  41.690  36.650  1.00  0.00           N
ATOM   2160  HN  GLU A 142      44.370  40.920  36.490  1.00  0.00           H
ATOM   2161  CA  GLU A 142      42.320  41.630  36.660  1.00  0.00           C
ATOM   2162  HA  GLU A 142      41.910  42.380  36.000  1.00  0.00           H
ATOM   2163  CB  GLU A 142      42.010  40.230  36.180  1.00  0.00           C
ATOM   2164  HB1 GLU A 142      40.920  40.060  36.340  1.00  0.00           H
ATOM   2165  HB2 GLU A 142      42.510  39.350  36.650  1.00  0.00           H
ATOM   2166  CG  GLU A 142      42.290  39.960  34.630  1.00  0.00           C
ATOM   2167  HG1 GLU A 142      43.340  40.250  34.470  1.00  0.00           H
ATOM   2168  HG2 GLU A 142      41.730  40.680  34.010  1.00  0.00           H
ATOM   2169  CD  GLU A 142      41.970  38.580  34.180  1.00  0.00           C
ATOM   2170  OE1 GLU A 142      42.940  37.940  33.660  1.00  0.00           O
ATOM   2171  OE2 GLU A 142      40.810  38.120  34.120  1.00  0.00           O
ATOM   2172  C   GLU A 142      41.780  41.980  38.040  1.00  0.00           C
ATOM   2173  O   GLU A 142      40.580  42.090  38.330  1.00  0.00           O
ATOM   2174  N   ASN A 143      42.730  42.250  39.080  1.00  0.00           N
ATOM   2175  HN  ASN A 143      43.700  42.020  38.980  1.00  0.00           H
ATOM   2176  CA  ASN A 143      42.340  42.850  40.340  1.00  0.00           C
ATOM   2177  HA  ASN A 143      41.260  42.850  40.360  1.00  0.00           H
ATOM   2178  CB  ASN A 143      43.050  42.400  41.660  1.00  0.00           C
ATOM   2179  HB1 ASN A 143      42.860  43.090  42.510  1.00  0.00           H
ATOM   2180  HB2 ASN A 143      44.110  42.200  41.410  1.00  0.00           H
ATOM   2181  CG  ASN A 143      42.460  41.110  42.030  1.00  0.00           C
ATOM   2182  OD1 ASN A 143      41.680  40.440  41.350  1.00  0.00           O
ATOM   2183  ND2 ASN A 143      42.660  40.640  43.280  1.00  0.00           N
ATOM   2184 HD21 ASN A 143      43.180  41.180  43.950  1.00  0.00           H
ATOM   2185 HD22 ASN A 143      42.110  39.880  43.640  1.00  0.00           H
ATOM   2186  C   ASN A 143      42.620  44.360  40.330  1.00  0.00           C
ATOM   2187  O   ASN A 143      42.240  45.000  41.300  1.00  0.00           O
ATOM   2188  N   ILE A 144      43.050  45.000  39.270  1.00  0.00           N
ATOM   2189  HN  ILE A 144      43.210  44.520  38.410  1.00  0.00           H
ATOM   2190  CA  ILE A 144      43.350  46.390  39.320  1.00  0.00           C
ATOM   2191  HA  ILE A 144      43.220  46.890  40.270  1.00  0.00           H
ATOM   2192  CB  ILE A 144      44.740  46.640  38.850  1.00  0.00           C
ATOM   2193  HB  ILE A 144      44.890  46.110  37.890  1.00  0.00           H
ATOM   2194  CG2 ILE A 144      44.950  48.130  38.610  1.00  0.00           C
ATOM   2195 HG21 ILE A 144      44.510  48.730  39.430  1.00  0.00           H
ATOM   2196 HG22 ILE A 144      44.410  48.350  37.670  1.00  0.00           H
ATOM   2197 HG23 ILE A 144      45.980  48.490  38.380  1.00  0.00           H
ATOM   2198  CG1 ILE A 144      45.790  46.110  39.840  1.00  0.00           C
ATOM   2199 HG11 ILE A 144      45.530  45.080  40.160  1.00  0.00           H
ATOM   2200 HG12 ILE A 144      45.960  46.810  40.690  1.00  0.00           H
ATOM   2201  CD  ILE A 144      47.180  45.970  39.180  1.00  0.00           C
ATOM   2202  HD1 ILE A 144      48.030  46.170  39.860  1.00  0.00           H
ATOM   2203  HD2 ILE A 144      47.180  46.650  38.300  1.00  0.00           H
ATOM   2204  HD3 ILE A 144      47.340  45.010  38.630  1.00  0.00           H
ATOM   2205  C   ILE A 144      42.320  47.000  38.390  1.00  0.00           C
ATOM   2206  O   ILE A 144      42.390  46.810  37.180  1.00  0.00           O
ATOM   2207  N   LEU A 145      41.330  47.770  38.790  1.00  0.00           N
ATOM   2208  HN  LEU A 145      41.250  48.110  39.730  1.00  0.00           H
ATOM   2209  CA  LEU A 145      40.290  48.230  37.900  1.00  0.00           C
ATOM   2210  HA  LEU A 145      40.190  47.750  36.930  1.00  0.00           H
ATOM   2211  CB  LEU A 145      38.910  48.060  38.490  1.00  0.00           C
ATOM   2212  HB1 LEU A 145      38.080  48.280  37.780  1.00  0.00           H
ATOM   2213  HB2 LEU A 145      38.660  48.730  39.330  1.00  0.00           H
ATOM   2214  CG  LEU A 145      38.650  46.640  39.010  1.00  0.00           C
ATOM   2215  HG  LEU A 145      39.360  46.380  39.820  1.00  0.00           H
ATOM   2216  CD1 LEU A 145      37.180  46.540  39.570  1.00  0.00           C
ATOM   2217 HD11 LEU A 145      36.430  46.400  38.770  1.00  0.00           H
ATOM   2218 HD12 LEU A 145      36.810  47.420  40.140  1.00  0.00           H
ATOM   2219 HD13 LEU A 145      37.180  45.780  40.380  1.00  0.00           H
ATOM   2220  CD2 LEU A 145      39.000  45.650  37.850  1.00  0.00           C
ATOM   2221 HD21 LEU A 145      40.090  45.630  37.660  1.00  0.00           H
ATOM   2222 HD22 LEU A 145      38.360  45.840  36.960  1.00  0.00           H
ATOM   2223 HD23 LEU A 145      38.730  44.630  38.200  1.00  0.00           H
ATOM   2224  C   LEU A 145      40.600  49.660  37.530  1.00  0.00           C
ATOM   2225  O   LEU A 145      41.170  50.430  38.300  1.00  0.00           O
ATOM   2226  N   VAL A 146      40.240  50.110  36.330  1.00  0.00           N
ATOM   2227  HN  VAL A 146      39.740  49.540  35.680  1.00  0.00           H
ATOM   2228  CA  VAL A 146      40.750  51.350  35.730  1.00  0.00           C
ATOM   2229  HA  VAL A 146      41.330  51.860  36.490  1.00  0.00           H
ATOM   2230  CB  VAL A 146      41.640  51.080  34.550  1.00  0.00           C
ATOM   2231  HB  VAL A 146      41.020  50.630  33.750  1.00  0.00           H
ATOM   2232  CG1 VAL A 146      42.270  52.420  34.070  1.00  0.00           C
ATOM   2233 HG11 VAL A 146      42.670  53.060  34.890  1.00  0.00           H
ATOM   2234 HG12 VAL A 146      41.490  53.080  33.630  1.00  0.00           H
ATOM   2235 HG13 VAL A 146      43.080  52.330  33.310  1.00  0.00           H
ATOM   2236  CG2 VAL A 146      42.780  50.030  34.750  1.00  0.00           C
ATOM   2237 HG21 VAL A 146      42.310  49.090  35.120  1.00  0.00           H
ATOM   2238 HG22 VAL A 146      43.530  50.340  35.500  1.00  0.00           H
ATOM   2239 HG23 VAL A 146      43.250  49.800  33.770  1.00  0.00           H
ATOM   2240  C   VAL A 146      39.550  52.230  35.410  1.00  0.00           C
ATOM   2241  O   VAL A 146      38.570  51.850  34.790  1.00  0.00           O
ATOM   2242  N   ASP A 147      39.590  53.440  36.010  1.00  0.00           N
ATOM   2243  HN  ASP A 147      40.360  53.800  36.530  1.00  0.00           H
ATOM   2244  CA  ASP A 147      38.650  54.470  35.730  1.00  0.00           C
ATOM   2245  HA  ASP A 147      37.700  53.960  35.640  1.00  0.00           H
ATOM   2246  CB  ASP A 147      38.400  55.270  37.090  1.00  0.00           C
ATOM   2247  HB1 ASP A 147      38.610  54.590  37.940  1.00  0.00           H
ATOM   2248  HB2 ASP A 147      37.310  55.460  37.040  1.00  0.00           H
ATOM   2249  CG  ASP A 147      39.020  56.590  37.440  1.00  0.00           C
ATOM   2250  OD1 ASP A 147      39.500  57.210  36.460  1.00  0.00           O
ATOM   2251  OD2 ASP A 147      38.870  57.130  38.620  1.00  0.00           O
ATOM   2252  C   ASP A 147      38.960  55.170  34.470  1.00  0.00           C
ATOM   2253  O   ASP A 147      40.070  55.080  33.930  1.00  0.00           O
ATOM   2254  N   ASN A 148      38.060  56.060  33.920  1.00  0.00           N
ATOM   2255  HN  ASN A 148      37.270  56.230  34.520  1.00  0.00           H
ATOM   2256  CA  ASN A 148      38.200  56.670  32.610  1.00  0.00           C
ATOM   2257  HA  ASN A 148      38.310  55.950  31.820  1.00  0.00           H
ATOM   2258  CB  ASN A 148      36.920  57.330  32.270  1.00  0.00           C
ATOM   2259  HB1 ASN A 148      36.810  58.350  32.700  1.00  0.00           H
ATOM   2260  HB2 ASN A 148      36.030  56.790  32.640  1.00  0.00           H
ATOM   2261  CG  ASN A 148      36.920  57.520  30.720  1.00  0.00           C
ATOM   2262  OD1 ASN A 148      36.710  56.530  30.000  1.00  0.00           O
ATOM   2263  ND2 ASN A 148      37.120  58.760  30.250  1.00  0.00           N
ATOM   2264 HD21 ASN A 148      37.490  59.460  30.850  1.00  0.00           H
ATOM   2265 HD22 ASN A 148      37.160  58.920  29.260  1.00  0.00           H
ATOM   2266  C   ASN A 148      39.340  57.690  32.490  1.00  0.00           C
ATOM   2267  O   ASN A 148      39.970  57.930  31.440  1.00  0.00           O
ATOM   2268  N   ASP A 149      39.780  58.320  33.640  1.00  0.00           N
ATOM   2269  HN  ASP A 149      39.330  58.090  34.500  1.00  0.00           H
ATOM   2270  CA  ASP A 149      40.990  59.160  33.750  1.00  0.00           C
ATOM   2271  HA  ASP A 149      41.320  59.540  32.790  1.00  0.00           H
ATOM   2272  CB  ASP A 149      40.810  60.480  34.490  1.00  0.00           C
ATOM   2273  HB1 ASP A 149      41.780  60.970  34.720  1.00  0.00           H
ATOM   2274  HB2 ASP A 149      40.250  60.230  35.410  1.00  0.00           H
ATOM   2275  CG  ASP A 149      39.980  61.600  33.800  1.00  0.00           C
ATOM   2276  OD1 ASP A 149      39.440  61.470  32.640  1.00  0.00           O
ATOM   2277  OD2 ASP A 149      39.810  62.700  34.390  1.00  0.00           O
ATOM   2278  C   ASP A 149      42.140  58.330  34.070  1.00  0.00           C
ATOM   2279  O   ASP A 149      43.180  58.830  34.600  1.00  0.00           O
ATOM   2280  N   PHE A 150      42.140  57.020  33.730  1.00  0.00           N
ATOM   2281  HN  PHE A 150      41.300  56.730  33.290  1.00  0.00           H
ATOM   2282  CA  PHE A 150      43.140  56.020  33.930  1.00  0.00           C
ATOM   2283  HA  PHE A 150      42.660  55.060  33.850  1.00  0.00           H
ATOM   2284  CB  PHE A 150      44.420  56.290  33.040  1.00  0.00           C
ATOM   2285  HB1 PHE A 150      45.340  55.720  33.270  1.00  0.00           H
ATOM   2286  HB2 PHE A 150      44.590  57.370  33.250  1.00  0.00           H
ATOM   2287  CG  PHE A 150      43.980  56.070  31.610  1.00  0.00           C
ATOM   2288  CD1 PHE A 150      44.260  54.930  30.880  1.00  0.00           C
ATOM   2289  HD1 PHE A 150      44.800  54.120  31.340  1.00  0.00           H
ATOM   2290  CE1 PHE A 150      43.720  54.850  29.590  1.00  0.00           C
ATOM   2291  HE1 PHE A 150      43.870  53.950  29.020  1.00  0.00           H
ATOM   2292  CZ  PHE A 150      43.100  55.920  28.990  1.00  0.00           C
ATOM   2293  HZ  PHE A 150      42.700  55.830  27.990  1.00  0.00           H
ATOM   2294  CD2 PHE A 150      43.380  57.260  31.040  1.00  0.00           C
ATOM   2295  HD2 PHE A 150      43.070  58.150  31.570  1.00  0.00           H
ATOM   2296  CE2 PHE A 150      42.900  57.110  29.690  1.00  0.00           C
ATOM   2297  HE2 PHE A 150      42.440  57.940  29.180  1.00  0.00           H
ATOM   2298  C   PHE A 150      43.490  55.890  35.420  1.00  0.00           C
ATOM   2299  O   PHE A 150      44.660  55.640  35.660  1.00  0.00           O
ATOM   2300  N   HSD A 151      42.610  56.200  36.450  1.00  0.00           N
ATOM   2301  HN  HSD A 151      41.650  56.460  36.350  1.00  0.00           H
ATOM   2302  CA  HSD A 151      43.040  56.200  37.840  1.00  0.00           C
ATOM   2303  HA  HSD A 151      44.110  56.290  37.920  1.00  0.00           H
ATOM   2304  CB  HSD A 151      42.430  57.420  38.600  1.00  0.00           C
ATOM   2305  HB1 HSD A 151      42.310  57.050  39.640  1.00  0.00           H
ATOM   2306  HB2 HSD A 151      41.440  57.720  38.190  1.00  0.00           H
ATOM   2307  ND1 HSD A 151      44.390  58.660  39.450  1.00  0.00           N
ATOM   2308  HD1 HSD A 151      44.810  57.850  39.860  1.00  0.00           H
ATOM   2309  CG  HSD A 151      43.300  58.640  38.620  1.00  0.00           C
ATOM   2310  CE1 HSD A 151      44.880  59.930  39.420  1.00  0.00           C
ATOM   2311  HE1 HSD A 151      45.720  60.260  40.030  1.00  0.00           H
ATOM   2312  NE2 HSD A 151      44.200  60.670  38.550  1.00  0.00           N
ATOM   2313  CD2 HSD A 151      43.190  59.840  38.060  1.00  0.00           C
ATOM   2314  HD2 HSD A 151      42.410  60.180  37.400  1.00  0.00           H
ATOM   2315  C   HSD A 151      42.500  54.840  38.360  1.00  0.00           C
ATOM   2316  O   HSD A 151      41.400  54.360  38.080  1.00  0.00           O
ATOM   2317  N   ILE A 152      43.390  54.070  39.060  1.00  0.00           N
ATOM   2318  HN  ILE A 152      44.290  54.360  39.370  1.00  0.00           H
ATOM   2319  CA  ILE A 152      43.090  52.710  39.410  1.00  0.00           C
ATOM   2320  HA  ILE A 152      42.320  52.310  38.760  1.00  0.00           H
ATOM   2321  CB  ILE A 152      44.320  51.830  39.160  1.00  0.00           C
ATOM   2322  HB  ILE A 152      44.100  50.760  39.340  1.00  0.00           H
ATOM   2323  CG2 ILE A 152      44.850  52.030  37.770  1.00  0.00           C
ATOM   2324 HG21 ILE A 152      45.400  53.000  37.760  1.00  0.00           H
ATOM   2325 HG22 ILE A 152      44.050  51.960  37.010  1.00  0.00           H
ATOM   2326 HG23 ILE A 152      45.510  51.210  37.420  1.00  0.00           H
ATOM   2327  CG1 ILE A 152      45.460  52.150  40.160  1.00  0.00           C
ATOM   2328 HG11 ILE A 152      45.290  53.160  40.580  1.00  0.00           H
ATOM   2329 HG12 ILE A 152      46.420  52.180  39.600  1.00  0.00           H
ATOM   2330  CD  ILE A 152      45.540  51.140  41.260  1.00  0.00           C
ATOM   2331  HD1 ILE A 152      44.560  50.860  41.710  1.00  0.00           H
ATOM   2332  HD2 ILE A 152      46.110  51.460  42.160  1.00  0.00           H
ATOM   2333  HD3 ILE A 152      45.970  50.190  40.880  1.00  0.00           H
ATOM   2334  C   ILE A 152      42.600  52.500  40.840  1.00  0.00           C
ATOM   2335  O   ILE A 152      42.890  53.170  41.820  1.00  0.00           O
ATOM   2336  N   LYS A 153      41.740  51.470  40.960  1.00  0.00           N
ATOM   2337  HN  LYS A 153      41.380  51.030  40.140  1.00  0.00           H
ATOM   2338  CA  LYS A 153      41.360  50.880  42.250  1.00  0.00           C
ATOM   2339  HA  LYS A 153      41.830  51.450  43.040  1.00  0.00           H
ATOM   2340  CB  LYS A 153      39.900  51.260  42.540  1.00  0.00           C
ATOM   2341  HB1 LYS A 153      39.600  51.100  43.600  1.00  0.00           H
ATOM   2342  HB2 LYS A 153      39.190  50.710  41.890  1.00  0.00           H
ATOM   2343  CG  LYS A 153      39.560  52.760  42.420  1.00  0.00           C
ATOM   2344  HG1 LYS A 153      39.430  53.080  41.360  1.00  0.00           H
ATOM   2345  HG2 LYS A 153      40.370  53.340  42.920  1.00  0.00           H
ATOM   2346  CD  LYS A 153      38.240  53.080  43.250  1.00  0.00           C
ATOM   2347  HD1 LYS A 153      38.210  52.560  44.240  1.00  0.00           H
ATOM   2348  HD2 LYS A 153      37.370  52.550  42.790  1.00  0.00           H
ATOM   2349  CE  LYS A 153      38.020  54.490  43.530  1.00  0.00           C
ATOM   2350  HE1 LYS A 153      38.970  54.900  43.920  1.00  0.00           H
ATOM   2351  HE2 LYS A 153      37.280  54.670  44.330  1.00  0.00           H
ATOM   2352  NZ  LYS A 153      37.510  55.100  42.360  1.00  0.00           N
ATOM   2353  HZ1 LYS A 153      37.290  56.100  42.520  1.00  0.00           H
ATOM   2354  HZ2 LYS A 153      36.570  54.710  42.150  1.00  0.00           H
ATOM   2355  HZ3 LYS A 153      38.190  55.060  41.570  1.00  0.00           H
ATOM   2356  C   LYS A 153      41.630  49.370  42.380  1.00  0.00           C
ATOM   2357  O   LYS A 153      41.100  48.620  41.570  1.00  0.00           O
ATOM   2358  N   ILE A 154      42.400  48.920  43.410  1.00  0.00           N
ATOM   2359  HN  ILE A 154      42.870  49.610  43.960  1.00  0.00           H
ATOM   2360  CA  ILE A 154      42.630  47.520  43.800  1.00  0.00           C
ATOM   2361  HA  ILE A 154      42.960  46.910  42.970  1.00  0.00           H
ATOM   2362  CB  ILE A 154      43.730  47.420  44.890  1.00  0.00           C
ATOM   2363  HB  ILE A 154      43.390  47.970  45.790  1.00  0.00           H
ATOM   2364  CG2 ILE A 154      44.090  45.940  45.250  1.00  0.00           C
ATOM   2365 HG21 ILE A 154      44.430  45.410  44.330  1.00  0.00           H
ATOM   2366 HG22 ILE A 154      43.160  45.490  45.660  1.00  0.00           H
ATOM   2367 HG23 ILE A 154      44.860  46.030  46.040  1.00  0.00           H
ATOM   2368  CG1 ILE A 154      45.150  48.100  44.550  1.00  0.00           C
ATOM   2369 HG11 ILE A 154      45.820  48.020  45.430  1.00  0.00           H
ATOM   2370 HG12 ILE A 154      44.950  49.180  44.380  1.00  0.00           H
ATOM   2371  CD  ILE A 154      45.840  47.670  43.290  1.00  0.00           C
ATOM   2372  HD1 ILE A 154      45.230  48.060  42.450  1.00  0.00           H
ATOM   2373  HD2 ILE A 154      45.970  46.560  43.260  1.00  0.00           H
ATOM   2374  HD3 ILE A 154      46.790  48.180  43.020  1.00  0.00           H
ATOM   2375  C   ILE A 154      41.270  46.900  44.340  1.00  0.00           C
ATOM   2376  O   ILE A 154      40.480  47.490  45.040  1.00  0.00           O
ATOM   2377  N   ALA A 155      40.870  45.690  43.850  1.00  0.00           N
ATOM   2378  HN  ALA A 155      41.420  45.230  43.150  1.00  0.00           H
ATOM   2379  CA  ALA A 155      39.680  45.050  44.280  1.00  0.00           C
ATOM   2380  HA  ALA A 155      39.430  45.470  45.250  1.00  0.00           H
ATOM   2381  CB  ALA A 155      38.740  45.340  43.120  1.00  0.00           C
ATOM   2382  HB1 ALA A 155      38.980  44.770  42.200  1.00  0.00           H
ATOM   2383  HB2 ALA A 155      38.670  46.420  42.910  1.00  0.00           H
ATOM   2384  HB3 ALA A 155      37.690  45.100  43.390  1.00  0.00           H
ATOM   2385  C   ALA A 155      39.900  43.520  44.450  1.00  0.00           C
ATOM   2386  O   ALA A 155      40.500  42.860  43.630  1.00  0.00           O
ATOM   2387  N   ASP A 156      39.460  42.840  45.550  1.00  0.00           N
ATOM   2388  HN  ASP A 156      39.150  43.280  46.390  1.00  0.00           H
ATOM   2389  CA  ASP A 156      39.520  41.400  45.720  1.00  0.00           C
ATOM   2390  HA  ASP A 156      40.360  40.950  45.220  1.00  0.00           H
ATOM   2391  CB  ASP A 156      39.690  40.970  47.250  1.00  0.00           C
ATOM   2392  HB1 ASP A 156      38.800  41.380  47.770  1.00  0.00           H
ATOM   2393  HB2 ASP A 156      40.600  41.460  47.660  1.00  0.00           H
ATOM   2394  CG  ASP A 156      39.690  39.470  47.560  1.00  0.00           C
ATOM   2395  OD1 ASP A 156      40.130  38.680  46.690  1.00  0.00           O
ATOM   2396  OD2 ASP A 156      39.400  39.060  48.650  1.00  0.00           O
ATOM   2397  C   ASP A 156      38.350  40.740  44.910  1.00  0.00           C
ATOM   2398  O   ASP A 156      37.360  40.300  45.430  1.00  0.00           O
ATOM   2399  N   LEU A 157      38.580  40.460  43.620  1.00  0.00           N
ATOM   2400  HN  LEU A 157      39.420  40.820  43.210  1.00  0.00           H
ATOM   2401  CA  LEU A 157      37.600  39.720  42.720  1.00  0.00           C
ATOM   2402  HA  LEU A 157      36.590  40.050  42.950  1.00  0.00           H
ATOM   2403  CB  LEU A 157      37.760  40.090  41.290  1.00  0.00           C
ATOM   2404  HB1 LEU A 157      36.990  39.610  40.660  1.00  0.00           H
ATOM   2405  HB2 LEU A 157      38.680  39.610  40.890  1.00  0.00           H
ATOM   2406  CG  LEU A 157      37.840  41.630  40.930  1.00  0.00           C
ATOM   2407  HG  LEU A 157      38.790  42.050  41.320  1.00  0.00           H
ATOM   2408  CD1 LEU A 157      37.740  41.770  39.490  1.00  0.00           C
ATOM   2409 HD11 LEU A 157      37.830  42.830  39.160  1.00  0.00           H
ATOM   2410 HD12 LEU A 157      36.740  41.380  39.200  1.00  0.00           H
ATOM   2411 HD13 LEU A 157      38.510  41.120  39.010  1.00  0.00           H
ATOM   2412  CD2 LEU A 157      36.750  42.530  41.560  1.00  0.00           C
ATOM   2413 HD21 LEU A 157      36.850  42.530  42.660  1.00  0.00           H
ATOM   2414 HD22 LEU A 157      35.750  42.200  41.210  1.00  0.00           H
ATOM   2415 HD23 LEU A 157      36.840  43.610  41.290  1.00  0.00           H
ATOM   2416  C   LEU A 157      37.590  38.220  42.950  1.00  0.00           C
ATOM   2417  O   LEU A 157      36.720  37.630  42.330  1.00  0.00           O
ATOM   2418  N   GLY A 158      38.520  37.580  43.640  1.00  0.00           N
ATOM   2419  HN  GLY A 158      39.320  38.090  43.950  1.00  0.00           H
ATOM   2420  CA  GLY A 158      38.580  36.160  43.900  1.00  0.00           C
ATOM   2421  HA1 GLY A 158      39.600  35.810  43.920  1.00  0.00           H
ATOM   2422  HA2 GLY A 158      38.070  35.630  43.100  1.00  0.00           H
ATOM   2423  C   GLY A 158      37.980  35.700  45.170  1.00  0.00           C
ATOM   2424  O   GLY A 158      37.740  34.520  45.440  1.00  0.00           O
ATOM   2425  N   LEU A 159      37.720  36.640  46.100  1.00  0.00           N
ATOM   2426  HN  LEU A 159      37.880  37.590  45.840  1.00  0.00           H
ATOM   2427  CA  LEU A 159      37.150  36.370  47.320  1.00  0.00           C
ATOM   2428  HA  LEU A 159      36.990  37.380  47.650  1.00  0.00           H
ATOM   2429  CB  LEU A 159      35.780  35.680  47.450  1.00  0.00           C
ATOM   2430  HB1 LEU A 159      35.560  35.850  48.530  1.00  0.00           H
ATOM   2431  HB2 LEU A 159      35.750  34.610  47.180  1.00  0.00           H
ATOM   2432  CG  LEU A 159      34.600  36.330  46.720  1.00  0.00           C
ATOM   2433  HG  LEU A 159      34.860  36.260  45.650  1.00  0.00           H
ATOM   2434  CD1 LEU A 159      33.320  35.570  47.120  1.00  0.00           C
ATOM   2435 HD11 LEU A 159      33.090  35.680  48.200  1.00  0.00           H
ATOM   2436 HD12 LEU A 159      33.500  34.470  47.070  1.00  0.00           H
ATOM   2437 HD13 LEU A 159      32.470  35.890  46.480  1.00  0.00           H
ATOM   2438  CD2 LEU A 159      34.230  37.770  47.200  1.00  0.00           C
ATOM   2439 HD21 LEU A 159      35.000  38.540  46.960  1.00  0.00           H
ATOM   2440 HD22 LEU A 159      33.960  37.790  48.280  1.00  0.00           H
ATOM   2441 HD23 LEU A 159      33.330  37.940  46.580  1.00  0.00           H
ATOM   2442  C   LEU A 159      38.210  35.770  48.290  1.00  0.00           C
ATOM   2443  O   LEU A 159      37.940  34.850  49.080  1.00  0.00           O
ATOM   2444  N   ALA A 160      39.460  36.270  48.260  1.00  0.00           N
ATOM   2445  HN  ALA A 160      39.710  37.120  47.810  1.00  0.00           H
ATOM   2446  CA  ALA A 160      40.520  35.640  48.990  1.00  0.00           C
ATOM   2447  HA  ALA A 160      40.520  34.560  49.110  1.00  0.00           H
ATOM   2448  CB  ALA A 160      41.780  35.990  48.130  1.00  0.00           C
ATOM   2449  HB1 ALA A 160      41.870  37.080  47.930  1.00  0.00           H
ATOM   2450  HB2 ALA A 160      41.690  35.570  47.110  1.00  0.00           H
ATOM   2451  HB3 ALA A 160      42.750  35.650  48.550  1.00  0.00           H
ATOM   2452  C   ALA A 160      40.670  36.290  50.360  1.00  0.00           C
ATOM   2453  O   ALA A 160      41.100  35.640  51.300  1.00  0.00           O
ATOM   2454  N   SER A 161      40.270  37.550  50.590  1.00  0.00           N
ATOM   2455  HN  SER A 161      39.780  38.100  49.920  1.00  0.00           H
ATOM   2456  CA  SER A 161      40.160  38.120  51.980  1.00  0.00           C
ATOM   2457  HA  SER A 161      40.760  37.590  52.710  1.00  0.00           H
ATOM   2458  CB  SER A 161      40.650  39.640  52.110  1.00  0.00           C
ATOM   2459  HB1 SER A 161      40.290  40.060  53.070  1.00  0.00           H
ATOM   2460  HB2 SER A 161      40.140  40.240  51.340  1.00  0.00           H
ATOM   2461  OG  SER A 161      42.100  39.800  51.990  1.00  0.00           O
ATOM   2462  HG1 SER A 161      42.260  39.920  51.050  1.00  0.00           H
ATOM   2463  C   SER A 161      38.770  38.020  52.530  1.00  0.00           C
ATOM   2464  O   SER A 161      38.580  38.120  53.710  1.00  0.00           O
ATOM   2465  N   PHE A 162      37.790  37.770  51.710  1.00  0.00           N
ATOM   2466  HN  PHE A 162      38.050  37.870  50.750  1.00  0.00           H
ATOM   2467  CA  PHE A 162      36.420  37.480  52.190  1.00  0.00           C
ATOM   2468  HA  PHE A 162      36.070  38.120  52.990  1.00  0.00           H
ATOM   2469  CB  PHE A 162      35.420  37.660  50.990  1.00  0.00           C
ATOM   2470  HB1 PHE A 162      34.380  37.290  51.120  1.00  0.00           H
ATOM   2471  HB2 PHE A 162      35.760  37.020  50.150  1.00  0.00           H
ATOM   2472  CG  PHE A 162      35.250  39.040  50.560  1.00  0.00           C
ATOM   2473  CD1 PHE A 162      36.070  39.640  49.560  1.00  0.00           C
ATOM   2474  HD1 PHE A 162      36.980  39.170  49.210  1.00  0.00           H
ATOM   2475  CE1 PHE A 162      35.880  40.960  49.110  1.00  0.00           C
ATOM   2476  HE1 PHE A 162      36.500  41.400  48.350  1.00  0.00           H
ATOM   2477  CZ  PHE A 162      34.810  41.640  49.660  1.00  0.00           C
ATOM   2478  HZ  PHE A 162      34.600  42.640  49.300  1.00  0.00           H
ATOM   2479  CD2 PHE A 162      34.150  39.830  51.040  1.00  0.00           C
ATOM   2480  HD2 PHE A 162      33.550  39.360  51.800  1.00  0.00           H
ATOM   2481  CE2 PHE A 162      33.920  41.140  50.630  1.00  0.00           C
ATOM   2482  HE2 PHE A 162      33.120  41.750  51.020  1.00  0.00           H
ATOM   2483  C   PHE A 162      36.370  36.040  52.790  1.00  0.00           C
ATOM   2484  O   PHE A 162      36.990  35.160  52.280  1.00  0.00           O
ATOM   2485  N   LYS A 163      35.650  35.790  53.830  1.00  0.00           N
ATOM   2486  HN  LYS A 163      34.820  36.330  53.960  1.00  0.00           H
ATOM   2487  CA  LYS A 163      35.680  34.520  54.520  1.00  0.00           C
ATOM   2488  HA  LYS A 163      36.280  33.870  53.910  1.00  0.00           H
ATOM   2489  CB  LYS A 163      36.240  34.490  55.950  1.00  0.00           C
ATOM   2490  HB1 LYS A 163      35.660  35.210  56.560  1.00  0.00           H
ATOM   2491  HB2 LYS A 163      37.280  34.890  55.890  1.00  0.00           H
ATOM   2492  CG  LYS A 163      36.320  33.110  56.500  1.00  0.00           C
ATOM   2493  HG1 LYS A 163      36.550  32.330  55.740  1.00  0.00           H
ATOM   2494  HG2 LYS A 163      35.300  32.840  56.840  1.00  0.00           H
ATOM   2495  CD  LYS A 163      37.420  32.930  57.570  1.00  0.00           C
ATOM   2496  HD1 LYS A 163      37.220  32.030  58.190  1.00  0.00           H
ATOM   2497  HD2 LYS A 163      37.300  33.810  58.240  1.00  0.00           H
ATOM   2498  CE  LYS A 163      38.900  32.910  57.020  1.00  0.00           C
ATOM   2499  HE1 LYS A 163      39.570  32.950  57.910  1.00  0.00           H
ATOM   2500  HE2 LYS A 163      39.030  33.890  56.500  1.00  0.00           H
ATOM   2501  NZ  LYS A 163      39.140  31.850  56.070  1.00  0.00           N
ATOM   2502  HZ1 LYS A 163      38.750  30.950  56.400  1.00  0.00           H
ATOM   2503  HZ2 LYS A 163      40.140  31.680  55.860  1.00  0.00           H
ATOM   2504  HZ3 LYS A 163      38.670  31.990  55.150  1.00  0.00           H
ATOM   2505  C   LYS A 163      34.370  33.940  54.400  1.00  0.00           C
ATOM   2506  O   LYS A 163      34.160  32.960  53.760  1.00  0.00           O
ATOM   2507  N   MET A 164      33.460  34.620  55.080  1.00  0.00           N
ATOM   2508  HN  MET A 164      33.790  35.450  55.530  1.00  0.00           H
ATOM   2509  CA  MET A 164      32.020  34.200  55.090  1.00  0.00           C
ATOM   2510  HA  MET A 164      31.920  33.150  55.330  1.00  0.00           H
ATOM   2511  CB  MET A 164      31.180  34.900  56.200  1.00  0.00           C
ATOM   2512  HB1 MET A 164      30.110  34.600  56.120  1.00  0.00           H
ATOM   2513  HB2 MET A 164      31.230  36.000  56.050  1.00  0.00           H
ATOM   2514  CG  MET A 164      31.490  34.560  57.690  1.00  0.00           C
ATOM   2515  HG1 MET A 164      30.790  35.240  58.230  1.00  0.00           H
ATOM   2516  HG2 MET A 164      32.530  34.850  57.950  1.00  0.00           H
ATOM   2517  SD  MET A 164      31.350  32.810  58.000  1.00  0.00           S
ATOM   2518  CE  MET A 164      29.600  32.570  58.510  1.00  0.00           C
ATOM   2519  HE1 MET A 164      29.140  32.060  57.630  1.00  0.00           H
ATOM   2520  HE2 MET A 164      29.020  33.470  58.770  1.00  0.00           H
ATOM   2521  HE3 MET A 164      29.450  31.870  59.360  1.00  0.00           H
ATOM   2522  C   MET A 164      31.440  34.320  53.650  1.00  0.00           C
ATOM   2523  O   MET A 164      30.720  33.450  53.200  1.00  0.00           O
ATOM   2524  N   TRP A 165      31.690  35.490  52.930  1.00  0.00           N
ATOM   2525  HN  TRP A 165      32.130  36.340  53.190  1.00  0.00           H
ATOM   2526  CA  TRP A 165      31.110  35.590  51.590  1.00  0.00           C
ATOM   2527  HA  TRP A 165      30.080  35.270  51.580  1.00  0.00           H
ATOM   2528  CB  TRP A 165      31.190  37.100  51.110  1.00  0.00           C
ATOM   2529  HB1 TRP A 165      31.050  37.180  50.010  1.00  0.00           H
ATOM   2530  HB2 TRP A 165      32.190  37.530  51.290  1.00  0.00           H
ATOM   2531  CG  TRP A 165      30.100  37.950  51.740  1.00  0.00           C
ATOM   2532  CD1 TRP A 165      30.240  38.700  52.920  1.00  0.00           C
ATOM   2533  HD1 TRP A 165      31.170  38.740  53.470  1.00  0.00           H
ATOM   2534  NE1 TRP A 165      29.070  39.380  53.100  1.00  0.00           N
ATOM   2535  HE1 TRP A 165      28.860  39.910  53.890  1.00  0.00           H
ATOM   2536  CE2 TRP A 165      28.180  39.050  52.110  1.00  0.00           C
ATOM   2537  CD2 TRP A 165      28.770  38.080  51.240  1.00  0.00           C
ATOM   2538  CE3 TRP A 165      28.090  37.520  50.200  1.00  0.00           C
ATOM   2539  HE3 TRP A 165      28.430  36.700  49.580  1.00  0.00           H
ATOM   2540  CZ3 TRP A 165      26.820  38.030  49.830  1.00  0.00           C
ATOM   2541  HZ3 TRP A 165      26.330  37.860  48.880  1.00  0.00           H
ATOM   2542  CZ2 TRP A 165      26.910  39.550  51.760  1.00  0.00           C
ATOM   2543  HZ2 TRP A 165      26.330  40.280  52.280  1.00  0.00           H
ATOM   2544  CH2 TRP A 165      26.170  38.980  50.660  1.00  0.00           C
ATOM   2545  HH2 TRP A 165      25.230  39.440  50.390  1.00  0.00           H
ATOM   2546  C   TRP A 165      31.750  34.570  50.540  1.00  0.00           C
ATOM   2547  O   TRP A 165      31.080  33.950  49.700  1.00  0.00           O
ATOM   2548  N   SER A 166      33.070  34.270  50.650  1.00  0.00           N
ATOM   2549  HN  SER A 166      33.590  34.690  51.390  1.00  0.00           H
ATOM   2550  CA  SER A 166      33.630  33.100  49.920  1.00  0.00           C
ATOM   2551  HA  SER A 166      33.340  33.100  48.880  1.00  0.00           H
ATOM   2552  CB  SER A 166      35.230  33.090  49.970  1.00  0.00           C
ATOM   2553  HB1 SER A 166      35.490  33.030  51.040  1.00  0.00           H
ATOM   2554  HB2 SER A 166      35.700  34.030  49.610  1.00  0.00           H
ATOM   2555  OG  SER A 166      35.770  32.050  49.160  1.00  0.00           O
ATOM   2556  HG1 SER A 166      35.820  31.270  49.720  1.00  0.00           H
ATOM   2557  C   SER A 166      33.000  31.730  50.320  1.00  0.00           C
ATOM   2558  O   SER A 166      32.800  30.920  49.410  1.00  0.00           O
ATOM   2559  N   LYS A 167      32.730  31.580  51.640  1.00  0.00           N
ATOM   2560  HN  LYS A 167      33.180  32.180  52.290  1.00  0.00           H
ATOM   2561  CA  LYS A 167      32.140  30.380  52.220  1.00  0.00           C
ATOM   2562  HA  LYS A 167      32.790  29.610  51.840  1.00  0.00           H
ATOM   2563  CB  LYS A 167      32.070  30.450  53.810  1.00  0.00           C
ATOM   2564  HB1 LYS A 167      31.760  31.480  54.060  1.00  0.00           H
ATOM   2565  HB2 LYS A 167      33.050  30.370  54.330  1.00  0.00           H
ATOM   2566  CG  LYS A 167      31.190  29.560  54.650  1.00  0.00           C
ATOM   2567  HG1 LYS A 167      31.630  29.420  55.650  1.00  0.00           H
ATOM   2568  HG2 LYS A 167      31.130  28.550  54.170  1.00  0.00           H
ATOM   2569  CD  LYS A 167      29.680  29.930  54.740  1.00  0.00           C
ATOM   2570  HD1 LYS A 167      29.200  29.600  53.800  1.00  0.00           H
ATOM   2571  HD2 LYS A 167      29.520  31.030  54.830  1.00  0.00           H
ATOM   2572  CE  LYS A 167      28.880  29.150  55.860  1.00  0.00           C
ATOM   2573  HE1 LYS A 167      27.890  29.640  55.920  1.00  0.00           H
ATOM   2574  HE2 LYS A 167      29.310  29.350  56.860  1.00  0.00           H
ATOM   2575  NZ  LYS A 167      28.710  27.710  55.580  1.00  0.00           N
ATOM   2576  HZ1 LYS A 167      29.610  27.180  55.630  1.00  0.00           H
ATOM   2577  HZ2 LYS A 167      28.290  27.560  54.640  1.00  0.00           H
ATOM   2578  HZ3 LYS A 167      28.120  27.350  56.360  1.00  0.00           H
ATOM   2579  C   LYS A 167      30.780  30.110  51.660  1.00  0.00           C
ATOM   2580  O   LYS A 167      30.470  28.960  51.330  1.00  0.00           O
ATOM   2581  N   LEU A 168      29.980  31.180  51.480  1.00  0.00           N
ATOM   2582  HN  LEU A 168      30.380  32.020  51.830  1.00  0.00           H
ATOM   2583  CA  LEU A 168      28.640  31.300  50.970  1.00  0.00           C
ATOM   2584  HA  LEU A 168      28.040  30.600  51.550  1.00  0.00           H
ATOM   2585  CB  LEU A 168      28.040  32.680  51.220  1.00  0.00           C
ATOM   2586  HB1 LEU A 168      28.210  33.410  50.400  1.00  0.00           H
ATOM   2587  HB2 LEU A 168      28.390  33.160  52.160  1.00  0.00           H
ATOM   2588  CG  LEU A 168      26.480  32.760  51.430  1.00  0.00           C
ATOM   2589  HG  LEU A 168      26.190  32.170  50.530  1.00  0.00           H
ATOM   2590  CD1 LEU A 168      26.040  32.060  52.730  1.00  0.00           C
ATOM   2591 HD11 LEU A 168      24.950  32.250  52.840  1.00  0.00           H
ATOM   2592 HD12 LEU A 168      26.530  32.500  53.620  1.00  0.00           H
ATOM   2593 HD13 LEU A 168      26.230  30.970  52.700  1.00  0.00           H
ATOM   2594  CD2 LEU A 168      25.900  34.220  51.340  1.00  0.00           C
ATOM   2595 HD21 LEU A 168      26.470  34.930  51.980  1.00  0.00           H
ATOM   2596 HD22 LEU A 168      24.810  34.210  51.570  1.00  0.00           H
ATOM   2597 HD23 LEU A 168      26.010  34.540  50.290  1.00  0.00           H
ATOM   2598  C   LEU A 168      28.500  30.910  49.550  1.00  0.00           C
ATOM   2599  O   LEU A 168      27.490  30.380  49.090  1.00  0.00           O
ATOM   2600  N   ASN A 169      29.470  31.260  48.760  1.00  0.00           N
ATOM   2601  HN  ASN A 169      30.150  31.870  49.150  1.00  0.00           H
ATOM   2602  CA  ASN A 169      29.660  30.870  47.370  1.00  0.00           C
ATOM   2603  HA  ASN A 169      28.730  31.030  46.840  1.00  0.00           H
ATOM   2604  CB  ASN A 169      30.810  31.610  46.610  1.00  0.00           C
ATOM   2605  HB1 ASN A 169      31.830  31.280  46.890  1.00  0.00           H
ATOM   2606  HB2 ASN A 169      30.820  32.710  46.800  1.00  0.00           H
ATOM   2607  CG  ASN A 169      30.790  31.520  45.090  1.00  0.00           C
ATOM   2608  OD1 ASN A 169      31.780  31.070  44.410  1.00  0.00           O
ATOM   2609  ND2 ASN A 169      29.690  31.830  44.380  1.00  0.00           N
ATOM   2610 HD21 ASN A 169      28.830  31.880  44.880  1.00  0.00           H
ATOM   2611 HD22 ASN A 169      29.710  31.670  43.400  1.00  0.00           H
ATOM   2612  C   ASN A 169      29.910  29.360  47.240  1.00  0.00           C
ATOM   2613  O   ASN A 169      29.450  28.700  46.340  1.00  0.00           O
ATOM   2614  N   ASN A 170      30.730  28.680  48.150  1.00  0.00           N
ATOM   2615  HN  ASN A 170      31.080  29.230  48.910  1.00  0.00           H
ATOM   2616  CA  ASN A 170      31.160  27.290  47.960  1.00  0.00           C
ATOM   2617  HA  ASN A 170      31.200  26.950  46.930  1.00  0.00           H
ATOM   2618  CB  ASN A 170      32.540  27.020  48.600  1.00  0.00           C
ATOM   2619  HB1 ASN A 170      32.860  25.950  48.600  1.00  0.00           H
ATOM   2620  HB2 ASN A 170      32.430  27.270  49.670  1.00  0.00           H
ATOM   2621  CG  ASN A 170      33.730  27.720  47.900  1.00  0.00           C
ATOM   2622  OD1 ASN A 170      33.750  27.960  46.710  1.00  0.00           O
ATOM   2623  ND2 ASN A 170      34.700  28.140  48.790  1.00  0.00           N
ATOM   2624 HD21 ASN A 170      35.490  28.640  48.440  1.00  0.00           H
ATOM   2625 HD22 ASN A 170      34.650  28.010  49.790  1.00  0.00           H
ATOM   2626  C   ASN A 170      30.080  26.280  48.520  1.00  0.00           C
ATOM   2627  O   ASN A 170      30.260  25.050  48.320  1.00  0.00           O
ATOM   2628  N   GLU A 171      29.060  26.800  49.220  1.00  0.00           N
ATOM   2629  HN  GLU A 171      28.970  27.790  49.260  1.00  0.00           H
ATOM   2630  CA  GLU A 171      27.910  26.030  49.720  1.00  0.00           C
ATOM   2631  HA  GLU A 171      28.190  25.510  50.630  1.00  0.00           H
ATOM   2632  CB  GLU A 171      26.750  26.970  50.010  1.00  0.00           C
ATOM   2633  HB1 GLU A 171      25.730  26.550  49.910  1.00  0.00           H
ATOM   2634  HB2 GLU A 171      26.610  27.750  49.250  1.00  0.00           H
ATOM   2635  CG  GLU A 171      26.770  27.910  51.340  1.00  0.00           C
ATOM   2636  HG1 GLU A 171      25.810  28.470  51.360  1.00  0.00           H
ATOM   2637  HG2 GLU A 171      27.530  28.710  51.410  1.00  0.00           H
ATOM   2638  CD  GLU A 171      26.940  27.020  52.540  1.00  0.00           C
ATOM   2639  OE1 GLU A 171      28.000  27.050  53.210  1.00  0.00           O
ATOM   2640  OE2 GLU A 171      25.960  26.340  52.900  1.00  0.00           O
ATOM   2641  C   GLU A 171      27.320  25.010  48.760  1.00  0.00           C
ATOM   2642  O   GLU A 171      27.160  25.330  47.580  1.00  0.00           O
ATOM   2643  N   GLU A 172      27.100  23.820  49.270  1.00  0.00           N
ATOM   2644  HN  GLU A 172      27.080  23.640  50.250  1.00  0.00           H
ATOM   2645  CA  GLU A 172      26.690  22.660  48.460  1.00  0.00           C
ATOM   2646  HA  GLU A 172      27.450  22.540  47.700  1.00  0.00           H
ATOM   2647  CB  GLU A 172      26.680  21.370  49.390  1.00  0.00           C
ATOM   2648  HB1 GLU A 172      26.190  21.590  50.360  1.00  0.00           H
ATOM   2649  HB2 GLU A 172      27.760  21.200  49.580  1.00  0.00           H
ATOM   2650  CG  GLU A 172      26.120  20.090  48.670  1.00  0.00           C
ATOM   2651  HG1 GLU A 172      26.720  20.000  47.740  1.00  0.00           H
ATOM   2652  HG2 GLU A 172      25.030  20.230  48.500  1.00  0.00           H
ATOM   2653  CD  GLU A 172      26.270  18.820  49.490  1.00  0.00           C
ATOM   2654  OE1 GLU A 172      27.250  18.630  50.310  1.00  0.00           O
ATOM   2655  OE2 GLU A 172      25.460  17.900  49.240  1.00  0.00           O
ATOM   2656  C   GLU A 172      25.360  22.880  47.820  1.00  0.00           C
ATOM   2657  O   GLU A 172      25.170  22.630  46.630  1.00  0.00           O
ATOM   2658  N   HSD A 173      24.460  23.550  48.520  1.00  0.00           N
ATOM   2659  HN  HSD A 173      24.800  23.810  49.420  1.00  0.00           H
ATOM   2660  CA  HSD A 173      23.110  23.790  48.060  1.00  0.00           C
ATOM   2661  HA  HSD A 173      22.830  23.050  47.330  1.00  0.00           H
ATOM   2662  CB  HSD A 173      22.150  23.710  49.320  1.00  0.00           C
ATOM   2663  HB1 HSD A 173      21.120  23.700  48.910  1.00  0.00           H
ATOM   2664  HB2 HSD A 173      22.310  24.640  49.920  1.00  0.00           H
ATOM   2665  ND1 HSD A 173      22.850  21.280  49.520  1.00  0.00           N
ATOM   2666  HD1 HSD A 173      22.950  21.020  48.560  1.00  0.00           H
ATOM   2667  CG  HSD A 173      22.390  22.400  50.080  1.00  0.00           C
ATOM   2668  CE1 HSD A 173      23.110  20.380  50.470  1.00  0.00           C
ATOM   2669  HE1 HSD A 173      23.440  19.360  50.250  1.00  0.00           H
ATOM   2670  NE2 HSD A 173      22.940  20.870  51.660  1.00  0.00           N
ATOM   2671  CD2 HSD A 173      22.530  22.180  51.420  1.00  0.00           C
ATOM   2672  HD2 HSD A 173      22.350  22.800  52.280  1.00  0.00           H
ATOM   2673  C   HSD A 173      22.830  25.010  47.240  1.00  0.00           C
ATOM   2674  O   HSD A 173      21.690  25.420  47.050  1.00  0.00           O
ATOM   2675  N   ASN A 174      23.900  25.670  46.690  1.00  0.00           N
ATOM   2676  HN  ASN A 174      24.830  25.330  46.800  1.00  0.00           H
ATOM   2677  CA  ASN A 174      23.910  26.770  45.820  1.00  0.00           C
ATOM   2678  HA  ASN A 174      22.970  27.310  45.860  1.00  0.00           H
ATOM   2679  CB  ASN A 174      25.140  27.570  46.300  1.00  0.00           C
ATOM   2680  HB1 ASN A 174      26.120  27.060  46.170  1.00  0.00           H
ATOM   2681  HB2 ASN A 174      25.120  27.690  47.400  1.00  0.00           H
ATOM   2682  CG  ASN A 174      25.160  29.020  45.780  1.00  0.00           C
ATOM   2683  OD1 ASN A 174      24.120  29.530  45.380  1.00  0.00           O
ATOM   2684  ND2 ASN A 174      26.350  29.620  45.710  1.00  0.00           N
ATOM   2685 HD21 ASN A 174      26.210  30.610  45.700  1.00  0.00           H
ATOM   2686 HD22 ASN A 174      27.260  29.350  46.020  1.00  0.00           H
ATOM   2687  C   ASN A 174      24.140  26.220  44.420  1.00  0.00           C
ATOM   2688  O   ASN A 174      25.140  25.540  44.150  1.00  0.00           O
ATOM   2689  N   GLU A 175      23.200  26.540  43.540  1.00  0.00           N
ATOM   2690  HN  GLU A 175      22.370  27.010  43.820  1.00  0.00           H
ATOM   2691  CA  GLU A 175      23.080  25.790  42.340  1.00  0.00           C
ATOM   2692  HA  GLU A 175      23.380  24.760  42.470  1.00  0.00           H
ATOM   2693  CB  GLU A 175      21.630  25.460  41.950  1.00  0.00           C
ATOM   2694  HB1 GLU A 175      21.520  25.060  40.920  1.00  0.00           H
ATOM   2695  HB2 GLU A 175      20.980  26.360  41.940  1.00  0.00           H
ATOM   2696  CG  GLU A 175      20.890  24.370  42.770  1.00  0.00           C
ATOM   2697  HG1 GLU A 175      19.790  24.470  42.620  1.00  0.00           H
ATOM   2698  HG2 GLU A 175      21.060  24.660  43.830  1.00  0.00           H
ATOM   2699  CD  GLU A 175      21.420  22.950  42.570  1.00  0.00           C
ATOM   2700  OE1 GLU A 175      21.200  22.390  41.490  1.00  0.00           O
ATOM   2701  OE2 GLU A 175      22.090  22.360  43.440  1.00  0.00           O
ATOM   2702  C   GLU A 175      24.000  26.280  41.210  1.00  0.00           C
ATOM   2703  O   GLU A 175      23.570  26.700  40.090  1.00  0.00           O
ATOM   2704  N   LEU A 176      25.250  26.190  41.410  1.00  0.00           N
ATOM   2705  HN  LEU A 176      25.430  25.790  42.300  1.00  0.00           H
ATOM   2706  CA  LEU A 176      26.200  26.510  40.370  1.00  0.00           C
ATOM   2707  HA  LEU A 176      25.900  27.430  39.890  1.00  0.00           H
ATOM   2708  CB  LEU A 176      27.570  26.610  41.150  1.00  0.00           C
ATOM   2709  HB1 LEU A 176      28.400  26.830  40.440  1.00  0.00           H
ATOM   2710  HB2 LEU A 176      27.740  25.640  41.650  1.00  0.00           H
ATOM   2711  CG  LEU A 176      27.760  27.630  42.310  1.00  0.00           C
ATOM   2712  HG  LEU A 176      26.980  27.480  43.090  1.00  0.00           H
ATOM   2713  CD1 LEU A 176      29.110  27.540  42.990  1.00  0.00           C
ATOM   2714 HD11 LEU A 176      29.250  28.310  43.790  1.00  0.00           H
ATOM   2715 HD12 LEU A 176      29.970  27.660  42.290  1.00  0.00           H
ATOM   2716 HD13 LEU A 176      29.320  26.580  43.500  1.00  0.00           H
ATOM   2717  CD2 LEU A 176      27.630  29.070  41.770  1.00  0.00           C
ATOM   2718 HD21 LEU A 176      27.820  29.850  42.530  1.00  0.00           H
ATOM   2719 HD22 LEU A 176      26.600  29.290  41.420  1.00  0.00           H
ATOM   2720 HD23 LEU A 176      28.340  29.210  40.930  1.00  0.00           H
ATOM   2721  C   LEU A 176      26.380  25.510  39.230  1.00  0.00           C
ATOM   2722  O   LEU A 176      26.630  24.340  39.450  1.00  0.00           O
ATOM   2723  N   ARG A 177      26.300  25.980  37.950  1.00  0.00           N
ATOM   2724  HN  ARG A 177      26.200  26.960  37.770  1.00  0.00           H
ATOM   2725  CA  ARG A 177      26.440  25.180  36.800  1.00  0.00           C
ATOM   2726  HA  ARG A 177      26.290  24.130  37.000  1.00  0.00           H
ATOM   2727  CB  ARG A 177      25.440  25.490  35.610  1.00  0.00           C
ATOM   2728  HB1 ARG A 177      25.730  24.820  34.770  1.00  0.00           H
ATOM   2729  HB2 ARG A 177      25.740  26.500  35.240  1.00  0.00           H
ATOM   2730  CG  ARG A 177      23.990  25.280  36.050  1.00  0.00           C
ATOM   2731  HG1 ARG A 177      23.160  25.560  35.370  1.00  0.00           H
ATOM   2732  HG2 ARG A 177      23.720  25.930  36.900  1.00  0.00           H
ATOM   2733  CD  ARG A 177      23.630  23.770  36.480  1.00  0.00           C
ATOM   2734  HD1 ARG A 177      24.400  23.290  37.110  1.00  0.00           H
ATOM   2735  HD2 ARG A 177      23.510  23.180  35.550  1.00  0.00           H
ATOM   2736  NE  ARG A 177      22.260  23.750  37.160  1.00  0.00           N
ATOM   2737  HE  ARG A 177      21.430  24.060  36.700  1.00  0.00           H
ATOM   2738  CZ  ARG A 177      22.060  23.370  38.390  1.00  0.00           C
ATOM   2739  NH1 ARG A 177      20.860  23.600  38.900  1.00  0.00           N
ATOM   2740 HH11 ARG A 177      20.130  24.040  38.370  1.00  0.00           H
ATOM   2741 HH12 ARG A 177      20.600  23.110  39.730  1.00  0.00           H
ATOM   2742  NH2 ARG A 177      22.980  22.980  39.270  1.00  0.00           N
ATOM   2743 HH21 ARG A 177      23.840  22.650  38.860  1.00  0.00           H
ATOM   2744 HH22 ARG A 177      22.660  22.830  40.200  1.00  0.00           H
ATOM   2745  C   ARG A 177      27.940  25.350  36.340  1.00  0.00           C
ATOM   2746  O   ARG A 177      28.800  25.990  36.980  1.00  0.00           O
ATOM   2747  N   GLU A 178      28.280  24.950  35.090  1.00  0.00           N
ATOM   2748  HN  GLU A 178      27.640  24.450  34.510  1.00  0.00           H
ATOM   2749  CA  GLU A 178      29.550  25.200  34.480  1.00  0.00           C
ATOM   2750  HA  GLU A 178      30.310  24.890  35.180  1.00  0.00           H
ATOM   2751  CB  GLU A 178      29.710  24.470  33.100  1.00  0.00           C
ATOM   2752  HB1 GLU A 178      30.610  24.830  32.570  1.00  0.00           H
ATOM   2753  HB2 GLU A 178      28.830  24.640  32.450  1.00  0.00           H
ATOM   2754  CG  GLU A 178      29.830  22.940  33.160  1.00  0.00           C
ATOM   2755  HG1 GLU A 178      29.280  22.420  33.970  1.00  0.00           H
ATOM   2756  HG2 GLU A 178      30.910  22.800  33.350  1.00  0.00           H
ATOM   2757  CD  GLU A 178      29.390  22.350  31.870  1.00  0.00           C
ATOM   2758  OE1 GLU A 178      30.200  21.930  30.980  1.00  0.00           O
ATOM   2759  OE2 GLU A 178      28.170  22.350  31.550  1.00  0.00           O
ATOM   2760  C   GLU A 178      29.810  26.720  34.180  1.00  0.00           C
ATOM   2761  O   GLU A 178      31.000  27.170  34.260  1.00  0.00           O
ATOM   2762  N   VAL A 179      28.800  27.530  33.800  1.00  0.00           N
ATOM   2763  HN  VAL A 179      27.920  27.140  33.520  1.00  0.00           H
ATOM   2764  CA  VAL A 179      28.880  28.980  33.620  1.00  0.00           C
ATOM   2765  HA  VAL A 179      29.680  29.230  32.930  1.00  0.00           H
ATOM   2766  CB  VAL A 179      27.610  29.610  33.040  1.00  0.00           C
ATOM   2767  HB  VAL A 179      26.720  29.420  33.690  1.00  0.00           H
ATOM   2768  CG1 VAL A 179      27.740  31.090  32.780  1.00  0.00           C
ATOM   2769 HG11 VAL A 179      28.810  31.320  32.630  1.00  0.00           H
ATOM   2770 HG12 VAL A 179      27.500  31.710  33.670  1.00  0.00           H
ATOM   2771 HG13 VAL A 179      27.190  31.410  31.870  1.00  0.00           H
ATOM   2772  CG2 VAL A 179      27.300  28.800  31.740  1.00  0.00           C
ATOM   2773 HG21 VAL A 179      27.910  29.120  30.870  1.00  0.00           H
ATOM   2774 HG22 VAL A 179      26.220  28.880  31.490  1.00  0.00           H
ATOM   2775 HG23 VAL A 179      27.400  27.700  31.770  1.00  0.00           H
ATOM   2776  C   VAL A 179      29.250  29.660  34.950  1.00  0.00           C
ATOM   2777  O   VAL A 179      30.250  30.420  34.960  1.00  0.00           O
ATOM   2778  N   ASP A 180      28.470  29.310  36.090  1.00  0.00           N
ATOM   2779  HN  ASP A 180      27.620  28.810  35.970  1.00  0.00           H
ATOM   2780  CA  ASP A 180      28.760  29.950  37.340  1.00  0.00           C
ATOM   2781  HA  ASP A 180      28.630  31.010  37.140  1.00  0.00           H
ATOM   2782  CB  ASP A 180      27.620  29.590  38.380  1.00  0.00           C
ATOM   2783  HB1 ASP A 180      27.800  30.180  39.310  1.00  0.00           H
ATOM   2784  HB2 ASP A 180      27.830  28.520  38.570  1.00  0.00           H
ATOM   2785  CG  ASP A 180      26.260  29.730  37.860  1.00  0.00           C
ATOM   2786  OD1 ASP A 180      25.750  28.710  37.330  1.00  0.00           O
ATOM   2787  OD2 ASP A 180      25.660  30.810  37.920  1.00  0.00           O
ATOM   2788  C   ASP A 180      30.140  29.670  37.850  1.00  0.00           C
ATOM   2789  O   ASP A 180      30.850  30.580  38.350  1.00  0.00           O
ATOM   2790  N   GLY A 181      30.630  28.360  37.780  1.00  0.00           N
ATOM   2791  HN  GLY A 181      29.900  27.780  37.430  1.00  0.00           H
ATOM   2792  CA  GLY A 181      31.980  27.810  38.140  1.00  0.00           C
ATOM   2793  HA1 GLY A 181      32.150  26.780  37.890  1.00  0.00           H
ATOM   2794  HA2 GLY A 181      32.200  28.090  39.160  1.00  0.00           H
ATOM   2795  C   GLY A 181      33.090  28.450  37.320  1.00  0.00           C
ATOM   2796  O   GLY A 181      34.070  28.950  37.800  1.00  0.00           O
ATOM   2797  N   THR A 182      32.890  28.670  36.030  1.00  0.00           N
ATOM   2798  HN  THR A 182      32.060  28.320  35.600  1.00  0.00           H
ATOM   2799  CA  THR A 182      33.840  29.390  35.120  1.00  0.00           C
ATOM   2800  HA  THR A 182      34.820  28.950  35.180  1.00  0.00           H
ATOM   2801  CB  THR A 182      33.460  29.360  33.640  1.00  0.00           C
ATOM   2802  HB  THR A 182      32.480  29.830  33.440  1.00  0.00           H
ATOM   2803  OG1 THR A 182      33.240  28.060  33.120  1.00  0.00           O
ATOM   2804  HG1 THR A 182      32.340  27.890  33.410  1.00  0.00           H
ATOM   2805  CG2 THR A 182      34.600  29.930  32.760  1.00  0.00           C
ATOM   2806 HG21 THR A 182      35.540  29.400  33.050  1.00  0.00           H
ATOM   2807 HG22 THR A 182      34.780  31.020  32.840  1.00  0.00           H
ATOM   2808 HG23 THR A 182      34.450  29.670  31.690  1.00  0.00           H
ATOM   2809  C   THR A 182      34.120  30.870  35.530  1.00  0.00           C
ATOM   2810  O   THR A 182      35.220  31.470  35.490  1.00  0.00           O
ATOM   2811  N   ALA A 183      33.050  31.640  35.990  1.00  0.00           N
ATOM   2812  HN  ALA A 183      32.150  31.200  35.900  1.00  0.00           H
ATOM   2813  CA  ALA A 183      33.160  32.980  36.480  1.00  0.00           C
ATOM   2814  HA  ALA A 183      33.650  33.590  35.740  1.00  0.00           H
ATOM   2815  CB  ALA A 183      31.750  33.540  36.710  1.00  0.00           C
ATOM   2816  HB1 ALA A 183      31.720  34.650  36.730  1.00  0.00           H
ATOM   2817  HB2 ALA A 183      31.340  33.220  37.700  1.00  0.00           H
ATOM   2818  HB3 ALA A 183      31.060  33.160  35.930  1.00  0.00           H
ATOM   2819  C   ALA A 183      34.020  33.200  37.710  1.00  0.00           C
ATOM   2820  O   ALA A 183      34.600  34.290  37.790  1.00  0.00           O
ATOM   2821  N   LYS A 184      34.100  32.300  38.660  1.00  0.00           N
ATOM   2822  HN  LYS A 184      33.680  31.420  38.450  1.00  0.00           H
ATOM   2823  CA  LYS A 184      34.740  32.390  39.980  1.00  0.00           C
ATOM   2824  HA  LYS A 184      34.710  33.410  40.340  1.00  0.00           H
ATOM   2825  CB  LYS A 184      34.170  31.380  41.050  1.00  0.00           C
ATOM   2826  HB1 LYS A 184      33.170  31.820  41.270  1.00  0.00           H
ATOM   2827  HB2 LYS A 184      34.750  31.500  41.990  1.00  0.00           H
ATOM   2828  CG  LYS A 184      34.000  29.940  40.520  1.00  0.00           C
ATOM   2829  HG1 LYS A 184      34.940  29.700  39.990  1.00  0.00           H
ATOM   2830  HG2 LYS A 184      33.200  29.910  39.750  1.00  0.00           H
ATOM   2831  CD  LYS A 184      33.770  28.960  41.660  1.00  0.00           C
ATOM   2832  HD1 LYS A 184      32.680  28.740  41.700  1.00  0.00           H
ATOM   2833  HD2 LYS A 184      33.920  29.380  42.680  1.00  0.00           H
ATOM   2834  CE  LYS A 184      34.600  27.720  41.520  1.00  0.00           C
ATOM   2835  HE1 LYS A 184      35.610  28.010  41.870  1.00  0.00           H
ATOM   2836  HE2 LYS A 184      34.670  27.280  40.510  1.00  0.00           H
ATOM   2837  NZ  LYS A 184      34.260  26.620  42.450  1.00  0.00           N
ATOM   2838  HZ1 LYS A 184      35.090  25.990  42.410  1.00  0.00           H
ATOM   2839  HZ2 LYS A 184      33.400  26.120  42.120  1.00  0.00           H
ATOM   2840  HZ3 LYS A 184      34.070  26.970  43.420  1.00  0.00           H
ATOM   2841  C   LYS A 184      36.190  32.000  39.960  1.00  0.00           C
ATOM   2842  O   LYS A 184      36.860  31.820  41.020  1.00  0.00           O
ATOM   2843  N   LYS A 185      36.770  31.720  38.740  1.00  0.00           N
ATOM   2844  HN  LYS A 185      36.220  31.890  37.940  1.00  0.00           H
ATOM   2845  CA  LYS A 185      38.090  31.150  38.520  1.00  0.00           C
ATOM   2846  HA  LYS A 185      38.290  30.520  39.370  1.00  0.00           H
ATOM   2847  CB  LYS A 185      38.150  30.430  37.160  1.00  0.00           C
ATOM   2848  HB1 LYS A 185      39.120  29.930  36.990  1.00  0.00           H
ATOM   2849  HB2 LYS A 185      37.990  31.170  36.350  1.00  0.00           H
ATOM   2850  CG  LYS A 185      37.370  29.130  36.960  1.00  0.00           C
ATOM   2851  HG1 LYS A 185      37.640  28.640  36.000  1.00  0.00           H
ATOM   2852  HG2 LYS A 185      36.300  29.430  36.920  1.00  0.00           H
ATOM   2853  CD  LYS A 185      37.530  28.090  38.060  1.00  0.00           C
ATOM   2854  HD1 LYS A 185      36.840  27.240  37.920  1.00  0.00           H
ATOM   2855  HD2 LYS A 185      37.220  28.600  39.000  1.00  0.00           H
ATOM   2856  CE  LYS A 185      38.980  27.530  38.290  1.00  0.00           C
ATOM   2857  HE1 LYS A 185      39.630  28.320  38.720  1.00  0.00           H
ATOM   2858  HE2 LYS A 185      39.350  27.180  37.300  1.00  0.00           H
ATOM   2859  NZ  LYS A 185      39.120  26.440  39.200  1.00  0.00           N
ATOM   2860  HZ1 LYS A 185      38.360  25.730  39.120  1.00  0.00           H
ATOM   2861  HZ2 LYS A 185      38.980  26.820  40.160  1.00  0.00           H
ATOM   2862  HZ3 LYS A 185      40.040  25.990  39.050  1.00  0.00           H
ATOM   2863  C   LYS A 185      39.200  32.220  38.540  1.00  0.00           C
ATOM   2864  O   LYS A 185      40.290  31.860  38.060  1.00  0.00           O
ATOM   2865  N   ASN A 186      38.870  33.450  39.010  1.00  0.00           N
ATOM   2866  HN  ASN A 186      37.980  33.690  39.390  1.00  0.00           H
ATOM   2867  CA  ASN A 186      39.830  34.600  38.940  1.00  0.00           C
ATOM   2868  HA  ASN A 186      40.010  34.900  37.920  1.00  0.00           H
ATOM   2869  CB  ASN A 186      39.270  35.820  39.720  1.00  0.00           C
ATOM   2870  HB1 ASN A 186      39.880  36.740  39.600  1.00  0.00           H
ATOM   2871  HB2 ASN A 186      39.250  35.670  40.820  1.00  0.00           H
ATOM   2872  CG  ASN A 186      37.850  36.110  39.190  1.00  0.00           C
ATOM   2873  OD1 ASN A 186      36.910  35.350  39.360  1.00  0.00           O
ATOM   2874  ND2 ASN A 186      37.780  37.320  38.580  1.00  0.00           N
ATOM   2875 HD21 ASN A 186      36.890  37.590  38.220  1.00  0.00           H
ATOM   2876 HD22 ASN A 186      38.570  37.940  38.490  1.00  0.00           H
ATOM   2877  C   ASN A 186      41.150  34.270  39.510  1.00  0.00           C
ATOM   2878  O   ASN A 186      42.180  34.500  38.910  1.00  0.00           O
ATOM   2879  N   GLY A 187      41.100  33.700  40.720  1.00  0.00           N
ATOM   2880  HN  GLY A 187      40.250  33.300  41.060  1.00  0.00           H
ATOM   2881  CA  GLY A 187      42.310  33.150  41.420  1.00  0.00           C
ATOM   2882  HA1 GLY A 187      41.930  32.870  42.390  1.00  0.00           H
ATOM   2883  HA2 GLY A 187      43.100  33.880  41.490  1.00  0.00           H
ATOM   2884  C   GLY A 187      42.980  31.890  40.990  1.00  0.00           C
ATOM   2885  O   GLY A 187      43.930  31.430  41.670  1.00  0.00           O
ATOM   2886  N   GLY A 188      42.420  31.310  39.870  1.00  0.00           N
ATOM   2887  HN  GLY A 188      41.720  31.790  39.340  1.00  0.00           H
ATOM   2888  CA  GLY A 188      42.920  30.040  39.250  1.00  0.00           C
ATOM   2889  HA1 GLY A 188      42.340  29.840  38.360  1.00  0.00           H
ATOM   2890  HA2 GLY A 188      42.900  29.210  39.940  1.00  0.00           H
ATOM   2891  C   GLY A 188      44.280  30.090  38.590  1.00  0.00           C
ATOM   2892  O   GLY A 188      45.030  29.150  38.450  1.00  0.00           O
ATOM   2893  N   THR A 189      44.700  31.300  38.260  1.00  0.00           N
ATOM   2894  HN  THR A 189      44.060  31.940  38.670  1.00  0.00           H
ATOM   2895  CA  THR A 189      45.860  31.690  37.420  1.00  0.00           C
ATOM   2896  HA  THR A 189      45.970  31.070  36.540  1.00  0.00           H
ATOM   2897  CB  THR A 189      45.760  33.040  36.740  1.00  0.00           C
ATOM   2898  HB  THR A 189      44.830  33.050  36.140  1.00  0.00           H
ATOM   2899  OG1 THR A 189      46.890  33.370  35.960  1.00  0.00           O
ATOM   2900  HG1 THR A 189      46.540  33.870  35.220  1.00  0.00           H
ATOM   2901  CG2 THR A 189      45.580  34.100  37.780  1.00  0.00           C
ATOM   2902 HG21 THR A 189      46.250  34.210  38.660  1.00  0.00           H
ATOM   2903 HG22 THR A 189      44.570  34.070  38.230  1.00  0.00           H
ATOM   2904 HG23 THR A 189      45.540  35.100  37.300  1.00  0.00           H
ATOM   2905  C   THR A 189      47.050  31.590  38.370  1.00  0.00           C
ATOM   2906  O   THR A 189      47.010  32.050  39.480  1.00  0.00           O
ATOM   2907  N   LEU A 190      48.220  31.000  37.880  1.00  0.00           N
ATOM   2908  HN  LEU A 190      48.200  30.670  36.940  1.00  0.00           H
ATOM   2909  CA  LEU A 190      49.430  30.690  38.620  1.00  0.00           C
ATOM   2910  HA  LEU A 190      49.210  30.870  39.670  1.00  0.00           H
ATOM   2911  CB  LEU A 190      49.820  29.180  38.600  1.00  0.00           C
ATOM   2912  HB1 LEU A 190      50.750  29.020  39.190  1.00  0.00           H
ATOM   2913  HB2 LEU A 190      50.020  28.930  37.530  1.00  0.00           H
ATOM   2914  CG  LEU A 190      48.660  28.250  39.110  1.00  0.00           C
ATOM   2915  HG  LEU A 190      47.750  28.570  38.560  1.00  0.00           H
ATOM   2916  CD1 LEU A 190      48.960  26.800  38.680  1.00  0.00           C
ATOM   2917 HD11 LEU A 190      49.390  26.680  37.660  1.00  0.00           H
ATOM   2918 HD12 LEU A 190      48.000  26.270  38.520  1.00  0.00           H
ATOM   2919 HD13 LEU A 190      49.640  26.280  39.380  1.00  0.00           H
ATOM   2920  CD2 LEU A 190      48.290  28.220  40.570  1.00  0.00           C
ATOM   2921 HD21 LEU A 190      47.450  27.530  40.790  1.00  0.00           H
ATOM   2922 HD22 LEU A 190      47.890  29.230  40.800  1.00  0.00           H
ATOM   2923 HD23 LEU A 190      49.170  28.010  41.220  1.00  0.00           H
ATOM   2924  C   LEU A 190      50.620  31.590  38.230  1.00  0.00           C
ATOM   2925  O   LEU A 190      51.780  31.490  38.750  1.00  0.00           O
ATOM   2926  N   TYR A 191      50.420  32.510  37.250  1.00  0.00           N
ATOM   2927  HN  TYR A 191      49.590  32.500  36.690  1.00  0.00           H
ATOM   2928  CA  TYR A 191      51.380  33.390  36.630  1.00  0.00           C
ATOM   2929  HA  TYR A 191      52.170  32.750  36.270  1.00  0.00           H
ATOM   2930  CB  TYR A 191      50.700  34.170  35.420  1.00  0.00           C
ATOM   2931  HB1 TYR A 191      51.460  34.760  34.860  1.00  0.00           H
ATOM   2932  HB2 TYR A 191      49.890  34.770  35.900  1.00  0.00           H
ATOM   2933  CG  TYR A 191      50.180  33.280  34.240  1.00  0.00           C
ATOM   2934  CD1 TYR A 191      50.720  32.000  33.900  1.00  0.00           C
ATOM   2935  HD1 TYR A 191      51.580  31.610  34.420  1.00  0.00           H
ATOM   2936  CE1 TYR A 191      50.110  31.240  32.870  1.00  0.00           C
ATOM   2937  HE1 TYR A 191      50.570  30.300  32.600  1.00  0.00           H
ATOM   2938  CZ  TYR A 191      49.110  31.790  32.040  1.00  0.00           C
ATOM   2939  OH  TYR A 191      48.730  31.130  30.880  1.00  0.00           O
ATOM   2940  HH  TYR A 191      48.140  31.740  30.440  1.00  0.00           H
ATOM   2941  CD2 TYR A 191      48.970  33.730  33.580  1.00  0.00           C
ATOM   2942  HD2 TYR A 191      48.490  34.620  33.960  1.00  0.00           H
ATOM   2943  CE2 TYR A 191      48.460  32.950  32.530  1.00  0.00           C
ATOM   2944  HE2 TYR A 191      47.590  33.200  31.940  1.00  0.00           H
ATOM   2945  C   TYR A 191      51.890  34.430  37.600  1.00  0.00           C
ATOM   2946  O   TYR A 191      53.030  34.810  37.600  1.00  0.00           O
ATOM   2947  N   TYR A 192      51.010  34.890  38.520  1.00  0.00           N
ATOM   2948  HN  TYR A 192      50.140  34.420  38.640  1.00  0.00           H
ATOM   2949  CA  TYR A 192      51.300  36.020  39.330  1.00  0.00           C
ATOM   2950  HA  TYR A 192      52.170  36.570  38.980  1.00  0.00           H
ATOM   2951  CB  TYR A 192      49.980  36.900  39.330  1.00  0.00           C
ATOM   2952  HB1 TYR A 192      50.250  37.820  39.890  1.00  0.00           H
ATOM   2953  HB2 TYR A 192      49.180  36.330  39.850  1.00  0.00           H
ATOM   2954  CG  TYR A 192      49.690  37.320  37.860  1.00  0.00           C
ATOM   2955  CD1 TYR A 192      48.540  36.680  37.270  1.00  0.00           C
ATOM   2956  HD1 TYR A 192      47.950  36.070  37.940  1.00  0.00           H
ATOM   2957  CE1 TYR A 192      48.170  37.070  35.990  1.00  0.00           C
ATOM   2958  HE1 TYR A 192      47.320  36.660  35.470  1.00  0.00           H
ATOM   2959  CZ  TYR A 192      48.940  38.000  35.270  1.00  0.00           C
ATOM   2960  OH  TYR A 192      48.590  38.390  33.960  1.00  0.00           O
ATOM   2961  HH  TYR A 192      47.650  38.280  33.850  1.00  0.00           H
ATOM   2962  CD2 TYR A 192      50.470  38.190  37.130  1.00  0.00           C
ATOM   2963  HD2 TYR A 192      51.260  38.660  37.700  1.00  0.00           H
ATOM   2964  CE2 TYR A 192      50.070  38.600  35.890  1.00  0.00           C
ATOM   2965  HE2 TYR A 192      50.500  39.370  35.270  1.00  0.00           H
ATOM   2966  C   TYR A 192      51.540  35.680  40.790  1.00  0.00           C
ATOM   2967  O   TYR A 192      51.720  36.530  41.710  1.00  0.00           O
ATOM   2968  N   MET A 193      51.550  34.360  41.040  1.00  0.00           N
ATOM   2969  HN  MET A 193      51.180  33.770  40.320  1.00  0.00           H
ATOM   2970  CA  MET A 193      51.670  33.710  42.330  1.00  0.00           C
ATOM   2971  HA  MET A 193      51.380  34.450  43.070  1.00  0.00           H
ATOM   2972  CB  MET A 193      50.690  32.460  42.360  1.00  0.00           C
ATOM   2973  HB1 MET A 193      51.080  31.670  41.670  1.00  0.00           H
ATOM   2974  HB2 MET A 193      49.700  32.750  41.940  1.00  0.00           H
ATOM   2975  CG  MET A 193      50.720  31.760  43.750  1.00  0.00           C
ATOM   2976  HG1 MET A 193      51.730  31.300  43.830  1.00  0.00           H
ATOM   2977  HG2 MET A 193      49.930  30.970  43.830  1.00  0.00           H
ATOM   2978  SD  MET A 193      50.540  32.800  45.170  1.00  0.00           S
ATOM   2979  CE  MET A 193      48.730  33.140  45.050  1.00  0.00           C
ATOM   2980  HE1 MET A 193      48.510  34.030  45.670  1.00  0.00           H
ATOM   2981  HE2 MET A 193      48.050  32.380  45.480  1.00  0.00           H
ATOM   2982  HE3 MET A 193      48.500  33.430  44.000  1.00  0.00           H
ATOM   2983  C   MET A 193      53.120  33.230  42.680  1.00  0.00           C
ATOM   2984  O   MET A 193      53.740  32.500  41.920  1.00  0.00           O
ATOM   2985  N   ALA A 194      53.600  33.580  43.870  1.00  0.00           N
ATOM   2986  HN  ALA A 194      53.050  34.230  44.380  1.00  0.00           H
ATOM   2987  CA  ALA A 194      54.950  33.370  44.380  1.00  0.00           C
ATOM   2988  HA  ALA A 194      55.640  33.850  43.700  1.00  0.00           H
ATOM   2989  CB  ALA A 194      55.110  34.200  45.700  1.00  0.00           C
ATOM   2990  HB1 ALA A 194      54.390  33.770  46.420  1.00  0.00           H
ATOM   2991  HB2 ALA A 194      54.790  35.250  45.520  1.00  0.00           H
ATOM   2992  HB3 ALA A 194      56.180  34.180  46.020  1.00  0.00           H
ATOM   2993  C   ALA A 194      55.460  31.890  44.530  1.00  0.00           C
ATOM   2994  O   ALA A 194      54.610  31.060  44.740  1.00  0.00           O
ATOM   2995  N   PRO A 195      56.670  31.500  44.290  1.00  0.00           N
ATOM   2996  CD  PRO A 195      57.620  32.270  43.540  1.00  0.00           C
ATOM   2997  HD1 PRO A 195      57.910  33.150  44.150  1.00  0.00           H
ATOM   2998  HD2 PRO A 195      57.210  32.720  42.600  1.00  0.00           H
ATOM   2999  CA  PRO A 195      57.180  30.090  44.430  1.00  0.00           C
ATOM   3000  HA  PRO A 195      56.780  29.570  43.570  1.00  0.00           H
ATOM   3001  CB  PRO A 195      58.640  30.300  44.390  1.00  0.00           C
ATOM   3002  HB1 PRO A 195      59.260  29.440  44.060  1.00  0.00           H
ATOM   3003  HB2 PRO A 195      59.040  30.680  45.360  1.00  0.00           H
ATOM   3004  CG  PRO A 195      58.780  31.290  43.270  1.00  0.00           C
ATOM   3005  HG1 PRO A 195      59.740  31.850  43.280  1.00  0.00           H
ATOM   3006  HG2 PRO A 195      58.720  30.850  42.250  1.00  0.00           H
ATOM   3007  C   PRO A 195      56.740  29.280  45.590  1.00  0.00           C
ATOM   3008  O   PRO A 195      56.420  28.090  45.490  1.00  0.00           O
ATOM   3009  N   GLU A 196      56.770  29.900  46.760  1.00  0.00           N
ATOM   3010  HN  GLU A 196      57.040  30.860  46.680  1.00  0.00           H
ATOM   3011  CA  GLU A 196      56.520  29.450  48.110  1.00  0.00           C
ATOM   3012  HA  GLU A 196      57.270  28.740  48.460  1.00  0.00           H
ATOM   3013  CB  GLU A 196      56.530  30.690  49.110  1.00  0.00           C
ATOM   3014  HB1 GLU A 196      56.390  30.280  50.130  1.00  0.00           H
ATOM   3015  HB2 GLU A 196      55.650  31.340  48.940  1.00  0.00           H
ATOM   3016  CG  GLU A 196      57.820  31.440  49.300  1.00  0.00           C
ATOM   3017  HG1 GLU A 196      58.700  30.780  49.130  1.00  0.00           H
ATOM   3018  HG2 GLU A 196      57.890  31.850  50.330  1.00  0.00           H
ATOM   3019  CD  GLU A 196      57.840  32.650  48.390  1.00  0.00           C
ATOM   3020  OE1 GLU A 196      57.360  33.780  48.720  1.00  0.00           O
ATOM   3021  OE2 GLU A 196      58.340  32.440  47.230  1.00  0.00           O
ATOM   3022  C   GLU A 196      55.120  28.810  48.260  1.00  0.00           C
ATOM   3023  O   GLU A 196      54.870  27.760  48.850  1.00  0.00           O
ATOM   3024  N   HSD A 197      54.130  29.370  47.600  1.00  0.00           N
ATOM   3025  HN  HSD A 197      54.340  30.270  47.220  1.00  0.00           H
ATOM   3026  CA  HSD A 197      52.780  28.900  47.620  1.00  0.00           C
ATOM   3027  HA  HSD A 197      52.480  28.400  48.530  1.00  0.00           H
ATOM   3028  CB  HSD A 197      51.830  30.070  47.350  1.00  0.00           C
ATOM   3029  HB1 HSD A 197      50.820  29.710  47.060  1.00  0.00           H
ATOM   3030  HB2 HSD A 197      52.140  30.600  46.420  1.00  0.00           H
ATOM   3031  ND1 HSD A 197      51.140  30.770  49.510  1.00  0.00           N
ATOM   3032  HD1 HSD A 197      50.710  29.880  49.680  1.00  0.00           H
ATOM   3033  CG  HSD A 197      51.820  31.050  48.390  1.00  0.00           C
ATOM   3034  CE1 HSD A 197      51.020  31.880  50.190  1.00  0.00           C
ATOM   3035  HE1 HSD A 197      50.410  31.980  51.090  1.00  0.00           H
ATOM   3036  NE2 HSD A 197      51.530  32.910  49.580  1.00  0.00           N
ATOM   3037  CD2 HSD A 197      52.110  32.370  48.430  1.00  0.00           C
ATOM   3038  HD2 HSD A 197      52.420  32.980  47.590  1.00  0.00           H
ATOM   3039  C   HSD A 197      52.530  27.950  46.460  1.00  0.00           C
ATOM   3040  O   HSD A 197      51.590  27.180  46.510  1.00  0.00           O
ATOM   3041  N   LEU A 198      53.320  27.950  45.350  1.00  0.00           N
ATOM   3042  HN  LEU A 198      54.050  28.580  45.100  1.00  0.00           H
ATOM   3043  CA  LEU A 198      53.060  26.910  44.360  1.00  0.00           C
ATOM   3044  HA  LEU A 198      52.000  26.720  44.250  1.00  0.00           H
ATOM   3045  CB  LEU A 198      53.750  27.290  42.950  1.00  0.00           C
ATOM   3046  HB1 LEU A 198      53.560  26.520  42.160  1.00  0.00           H
ATOM   3047  HB2 LEU A 198      54.820  27.350  43.220  1.00  0.00           H
ATOM   3048  CG  LEU A 198      53.330  28.670  42.350  1.00  0.00           C
ATOM   3049  HG  LEU A 198      53.440  29.390  43.180  1.00  0.00           H
ATOM   3050  CD1 LEU A 198      54.220  29.140  41.240  1.00  0.00           C
ATOM   3051 HD11 LEU A 198      53.990  30.200  41.020  1.00  0.00           H
ATOM   3052 HD12 LEU A 198      54.090  28.610  40.270  1.00  0.00           H
ATOM   3053 HD13 LEU A 198      55.290  29.260  41.510  1.00  0.00           H
ATOM   3054  CD2 LEU A 198      51.820  28.600  42.060  1.00  0.00           C
ATOM   3055 HD21 LEU A 198      51.580  27.550  41.760  1.00  0.00           H
ATOM   3056 HD22 LEU A 198      51.460  29.270  41.250  1.00  0.00           H
ATOM   3057 HD23 LEU A 198      51.330  28.860  43.020  1.00  0.00           H
ATOM   3058  C   LEU A 198      53.480  25.460  44.760  1.00  0.00           C
ATOM   3059  O   LEU A 198      54.620  25.240  45.150  1.00  0.00           O
ATOM   3060  N   ASN A 199      52.500  24.550  44.680  1.00  0.00           N
ATOM   3061  HN  ASN A 199      51.620  24.710  44.240  1.00  0.00           H
ATOM   3062  CA  ASN A 199      52.620  23.140  45.200  1.00  0.00           C
ATOM   3063  HA  ASN A 199      51.690  22.680  44.890  1.00  0.00           H
ATOM   3064  CB  ASN A 199      53.880  22.280  44.730  1.00  0.00           C
ATOM   3065  HB1 ASN A 199      53.870  21.220  45.080  1.00  0.00           H
ATOM   3066  HB2 ASN A 199      54.800  22.870  44.910  1.00  0.00           H
ATOM   3067  CG  ASN A 199      53.820  22.030  43.250  1.00  0.00           C
ATOM   3068  OD1 ASN A 199      52.760  22.300  42.600  1.00  0.00           O
ATOM   3069  ND2 ASN A 199      54.810  21.440  42.560  1.00  0.00           N
ATOM   3070 HD21 ASN A 199      54.630  21.190  41.600  1.00  0.00           H
ATOM   3071 HD22 ASN A 199      55.700  21.370  43.010  1.00  0.00           H
ATOM   3072  C   ASN A 199      52.680  22.970  46.710  1.00  0.00           C
ATOM   3073  O   ASN A 199      52.910  21.820  47.200  1.00  0.00           O
ATOM   3074  N   ASP A 200      52.410  24.070  47.480  1.00  0.00           N
ATOM   3075  HN  ASP A 200      52.390  25.010  47.150  1.00  0.00           H
ATOM   3076  CA  ASP A 200      52.180  23.820  48.930  1.00  0.00           C
ATOM   3077  HA  ASP A 200      51.950  22.780  49.080  1.00  0.00           H
ATOM   3078  CB  ASP A 200      53.470  23.970  49.680  1.00  0.00           C
ATOM   3079  HB1 ASP A 200      53.860  25.000  49.600  1.00  0.00           H
ATOM   3080  HB2 ASP A 200      54.310  23.390  49.240  1.00  0.00           H
ATOM   3081  CG  ASP A 200      53.420  23.490  51.120  1.00  0.00           C
ATOM   3082  OD1 ASP A 200      52.650  22.580  51.460  1.00  0.00           O
ATOM   3083  OD2 ASP A 200      54.300  23.940  51.910  1.00  0.00           O
ATOM   3084  C   ASP A 200      50.990  24.690  49.400  1.00  0.00           C
ATOM   3085  O   ASP A 200      50.950  25.900  49.170  1.00  0.00           O
ATOM   3086  N   VAL A 201      50.010  24.100  50.020  1.00  0.00           N
ATOM   3087  HN  VAL A 201      50.000  23.110  50.150  1.00  0.00           H
ATOM   3088  CA  VAL A 201      48.810  24.890  50.530  1.00  0.00           C
ATOM   3089  HA  VAL A 201      48.800  25.860  50.060  1.00  0.00           H
ATOM   3090  CB  VAL A 201      47.530  24.050  50.280  1.00  0.00           C
ATOM   3091  HB  VAL A 201      47.690  23.670  49.250  1.00  0.00           H
ATOM   3092  CG1 VAL A 201      47.380  22.910  51.340  1.00  0.00           C
ATOM   3093 HG11 VAL A 201      47.050  22.000  50.800  1.00  0.00           H
ATOM   3094 HG12 VAL A 201      46.840  23.230  52.250  1.00  0.00           H
ATOM   3095 HG13 VAL A 201      48.370  22.580  51.710  1.00  0.00           H
ATOM   3096  CG2 VAL A 201      46.360  25.100  50.240  1.00  0.00           C
ATOM   3097 HG21 VAL A 201      46.310  25.430  51.300  1.00  0.00           H
ATOM   3098 HG22 VAL A 201      45.400  24.620  49.940  1.00  0.00           H
ATOM   3099 HG23 VAL A 201      46.550  26.000  49.620  1.00  0.00           H
ATOM   3100  C   VAL A 201      49.000  25.120  51.990  1.00  0.00           C
ATOM   3101  O   VAL A 201      48.210  25.780  52.710  1.00  0.00           O
ATOM   3102  N   ASN A 202      50.080  24.530  52.550  1.00  0.00           N
ATOM   3103  HN  ASN A 202      50.610  23.910  51.970  1.00  0.00           H
ATOM   3104  CA  ASN A 202      50.630  24.840  53.840  1.00  0.00           C
ATOM   3105  HA  ASN A 202      49.830  25.220  54.460  1.00  0.00           H
ATOM   3106  CB  ASN A 202      51.120  23.550  54.440  1.00  0.00           C
ATOM   3107  HB1 ASN A 202      51.580  23.540  55.450  1.00  0.00           H
ATOM   3108  HB2 ASN A 202      51.850  23.120  53.710  1.00  0.00           H
ATOM   3109  CG  ASN A 202      49.940  22.530  54.590  1.00  0.00           C
ATOM   3110  OD1 ASN A 202      48.960  22.970  55.230  1.00  0.00           O
ATOM   3111  ND2 ASN A 202      50.100  21.320  53.990  1.00  0.00           N
ATOM   3112 HD21 ASN A 202      49.410  20.620  54.130  1.00  0.00           H
ATOM   3113 HD22 ASN A 202      50.950  21.070  53.510  1.00  0.00           H
ATOM   3114  C   ASN A 202      51.720  25.890  53.760  1.00  0.00           C
ATOM   3115  O   ASN A 202      52.480  26.050  54.700  1.00  0.00           O
ATOM   3116  N   ALA A 203      51.810  26.670  52.660  1.00  0.00           N
ATOM   3117  HN  ALA A 203      51.320  26.510  51.810  1.00  0.00           H
ATOM   3118  CA  ALA A 203      52.510  27.960  52.650  1.00  0.00           C
ATOM   3119  HA  ALA A 203      53.380  27.880  53.280  1.00  0.00           H
ATOM   3120  CB  ALA A 203      52.870  28.250  51.140  1.00  0.00           C
ATOM   3121  HB1 ALA A 203      51.990  28.550  50.530  1.00  0.00           H
ATOM   3122  HB2 ALA A 203      53.280  27.380  50.580  1.00  0.00           H
ATOM   3123  HB3 ALA A 203      53.680  29.020  51.060  1.00  0.00           H
ATOM   3124  C   ALA A 203      51.590  29.120  53.140  1.00  0.00           C
ATOM   3125  O   ALA A 203      50.540  29.310  52.580  1.00  0.00           O
ATOM   3126  N   LYS A 204      51.980  29.790  54.240  1.00  0.00           N
ATOM   3127  HN  LYS A 204      52.860  29.650  54.670  1.00  0.00           H
ATOM   3128  CA  LYS A 204      51.300  30.960  54.840  1.00  0.00           C
ATOM   3129  HA  LYS A 204      50.410  30.490  55.230  1.00  0.00           H
ATOM   3130  CB  LYS A 204      52.160  31.380  56.000  1.00  0.00           C
ATOM   3131  HB1 LYS A 204      53.180  31.590  55.630  1.00  0.00           H
ATOM   3132  HB2 LYS A 204      52.240  30.460  56.620  1.00  0.00           H
ATOM   3133  CG  LYS A 204      51.630  32.660  56.770  1.00  0.00           C
ATOM   3134  HG1 LYS A 204      50.520  32.680  56.680  1.00  0.00           H
ATOM   3135  HG2 LYS A 204      51.940  33.640  56.350  1.00  0.00           H
ATOM   3136  CD  LYS A 204      51.900  32.660  58.330  1.00  0.00           C
ATOM   3137  HD1 LYS A 204      53.000  32.620  58.460  1.00  0.00           H
ATOM   3138  HD2 LYS A 204      51.560  31.680  58.740  1.00  0.00           H
ATOM   3139  CE  LYS A 204      51.260  33.900  58.960  1.00  0.00           C
ATOM   3140  HE1 LYS A 204      50.160  33.800  59.130  1.00  0.00           H
ATOM   3141  HE2 LYS A 204      51.450  34.810  58.350  1.00  0.00           H
ATOM   3142  NZ  LYS A 204      51.860  34.040  60.290  1.00  0.00           N
ATOM   3143  HZ1 LYS A 204      51.370  33.460  61.000  1.00  0.00           H
ATOM   3144  HZ2 LYS A 204      51.600  35.020  60.520  1.00  0.00           H
ATOM   3145  HZ3 LYS A 204      52.890  33.890  60.390  1.00  0.00           H
ATOM   3146  C   LYS A 204      51.130  32.060  53.750  1.00  0.00           C
ATOM   3147  O   LYS A 204      52.100  32.530  53.140  1.00  0.00           O
ATOM   3148  N   PRO A 205      49.990  32.560  53.450  1.00  0.00           N
ATOM   3149  CD  PRO A 205      48.670  32.010  53.960  1.00  0.00           C
ATOM   3150  HD1 PRO A 205      48.610  32.350  55.020  1.00  0.00           H
ATOM   3151  HD2 PRO A 205      48.550  30.940  53.690  1.00  0.00           H
ATOM   3152  CA  PRO A 205      49.910  33.850  52.810  1.00  0.00           C
ATOM   3153  HA  PRO A 205      50.430  33.740  51.870  1.00  0.00           H
ATOM   3154  CB  PRO A 205      48.390  34.090  52.660  1.00  0.00           C
ATOM   3155  HB1 PRO A 205      48.130  34.590  51.700  1.00  0.00           H
ATOM   3156  HB2 PRO A 205      48.140  34.820  53.450  1.00  0.00           H
ATOM   3157  CG  PRO A 205      47.650  32.730  53.040  1.00  0.00           C
ATOM   3158  HG1 PRO A 205      46.610  32.940  53.360  1.00  0.00           H
ATOM   3159  HG2 PRO A 205      47.550  32.050  52.170  1.00  0.00           H
ATOM   3160  C   PRO A 205      50.620  35.040  53.590  1.00  0.00           C
ATOM   3161  O   PRO A 205      50.600  35.140  54.820  1.00  0.00           O
ATOM   3162  N   THR A 206      51.280  35.900  52.830  1.00  0.00           N
ATOM   3163  HN  THR A 206      51.500  35.690  51.880  1.00  0.00           H
ATOM   3164  CA  THR A 206      51.990  36.950  53.540  1.00  0.00           C
ATOM   3165  HA  THR A 206      51.300  37.360  54.260  1.00  0.00           H
ATOM   3166  CB  THR A 206      53.230  36.470  54.270  1.00  0.00           C
ATOM   3167  HB  THR A 206      53.060  35.570  54.900  1.00  0.00           H
ATOM   3168  OG1 THR A 206      53.700  37.470  55.170  1.00  0.00           O
ATOM   3169  HG1 THR A 206      53.330  37.150  56.000  1.00  0.00           H
ATOM   3170  CG2 THR A 206      54.320  36.050  53.260  1.00  0.00           C
ATOM   3171 HG21 THR A 206      54.780  36.940  52.800  1.00  0.00           H
ATOM   3172 HG22 THR A 206      53.940  35.280  52.550  1.00  0.00           H
ATOM   3173 HG23 THR A 206      55.130  35.630  53.890  1.00  0.00           H
ATOM   3174  C   THR A 206      52.350  38.160  52.660  1.00  0.00           C
ATOM   3175  O   THR A 206      52.240  38.130  51.420  1.00  0.00           O
ATOM   3176  N   GLU A 207      52.800  39.280  53.300  1.00  0.00           N
ATOM   3177  HN  GLU A 207      52.990  39.310  54.270  1.00  0.00           H
ATOM   3178  CA  GLU A 207      53.210  40.480  52.610  1.00  0.00           C
ATOM   3179  HA  GLU A 207      52.310  40.850  52.150  1.00  0.00           H
ATOM   3180  CB  GLU A 207      53.840  41.520  53.630  1.00  0.00           C
ATOM   3181  HB1 GLU A 207      53.940  42.440  53.010  1.00  0.00           H
ATOM   3182  HB2 GLU A 207      54.800  41.090  53.980  1.00  0.00           H
ATOM   3183  CG  GLU A 207      52.900  41.740  54.840  1.00  0.00           C
ATOM   3184  HG1 GLU A 207      52.870  40.810  55.450  1.00  0.00           H
ATOM   3185  HG2 GLU A 207      51.860  42.030  54.610  1.00  0.00           H
ATOM   3186  CD  GLU A 207      53.360  42.780  55.860  1.00  0.00           C
ATOM   3187  OE1 GLU A 207      52.610  43.680  56.310  1.00  0.00           O
ATOM   3188  OE2 GLU A 207      54.540  42.690  56.300  1.00  0.00           O
ATOM   3189  C   GLU A 207      54.190  40.300  51.410  1.00  0.00           C
ATOM   3190  O   GLU A 207      54.020  40.800  50.330  1.00  0.00           O
ATOM   3191  N   LYS A 208      55.290  39.520  51.560  1.00  0.00           N
ATOM   3192  HN  LYS A 208      55.530  39.180  52.460  1.00  0.00           H
ATOM   3193  CA  LYS A 208      56.320  39.320  50.560  1.00  0.00           C
ATOM   3194  HA  LYS A 208      56.750  40.250  50.230  1.00  0.00           H
ATOM   3195  CB  LYS A 208      57.580  38.680  51.220  1.00  0.00           C
ATOM   3196  HB1 LYS A 208      58.310  38.330  50.460  1.00  0.00           H
ATOM   3197  HB2 LYS A 208      57.190  37.800  51.790  1.00  0.00           H
ATOM   3198  CG  LYS A 208      58.280  39.640  52.180  1.00  0.00           C
ATOM   3199  HG1 LYS A 208      59.150  39.110  52.630  1.00  0.00           H
ATOM   3200  HG2 LYS A 208      57.650  39.760  53.090  1.00  0.00           H
ATOM   3201  CD  LYS A 208      58.800  41.000  51.660  1.00  0.00           C
ATOM   3202  HD1 LYS A 208      57.990  41.730  51.500  1.00  0.00           H
ATOM   3203  HD2 LYS A 208      59.150  40.970  50.600  1.00  0.00           H
ATOM   3204  CE  LYS A 208      59.810  41.720  52.600  1.00  0.00           C
ATOM   3205  HE1 LYS A 208      59.370  41.790  53.620  1.00  0.00           H
ATOM   3206  HE2 LYS A 208      60.010  42.750  52.250  1.00  0.00           H
ATOM   3207  NZ  LYS A 208      61.020  40.940  52.680  1.00  0.00           N
ATOM   3208  HZ1 LYS A 208      61.530  41.060  53.580  1.00  0.00           H
ATOM   3209  HZ2 LYS A 208      61.590  41.320  51.900  1.00  0.00           H
ATOM   3210  HZ3 LYS A 208      60.870  39.930  52.460  1.00  0.00           H
ATOM   3211  C   LYS A 208      55.890  38.440  49.310  1.00  0.00           C
ATOM   3212  O   LYS A 208      56.420  38.510  48.230  1.00  0.00           O
ATOM   3213  N   SER A 209      54.850  37.660  49.460  1.00  0.00           N
ATOM   3214  HN  SER A 209      54.290  37.740  50.290  1.00  0.00           H
ATOM   3215  CA  SER A 209      54.140  37.010  48.340  1.00  0.00           C
ATOM   3216  HA  SER A 209      54.920  36.720  47.660  1.00  0.00           H
ATOM   3217  CB  SER A 209      53.060  36.000  48.860  1.00  0.00           C
ATOM   3218  HB1 SER A 209      52.570  35.630  47.940  1.00  0.00           H
ATOM   3219  HB2 SER A 209      52.250  36.420  49.490  1.00  0.00           H
ATOM   3220  OG  SER A 209      53.640  34.970  49.570  1.00  0.00           O
ATOM   3221  HG1 SER A 209      52.980  34.280  49.660  1.00  0.00           H
ATOM   3222  C   SER A 209      53.530  38.040  47.400  1.00  0.00           C
ATOM   3223  O   SER A 209      53.630  37.980  46.170  1.00  0.00           O
ATOM   3224  N   ASP A 210      52.970  39.100  47.960  1.00  0.00           N
ATOM   3225  HN  ASP A 210      52.820  39.120  48.940  1.00  0.00           H
ATOM   3226  CA  ASP A 210      52.190  40.030  47.150  1.00  0.00           C
ATOM   3227  HA  ASP A 210      51.630  39.600  46.330  1.00  0.00           H
ATOM   3228  CB  ASP A 210      51.160  40.810  48.000  1.00  0.00           C
ATOM   3229  HB1 ASP A 210      50.680  41.590  47.370  1.00  0.00           H
ATOM   3230  HB2 ASP A 210      51.620  41.410  48.810  1.00  0.00           H
ATOM   3231  CG  ASP A 210      50.010  39.940  48.500  1.00  0.00           C
ATOM   3232  OD1 ASP A 210      49.930  38.760  48.040  1.00  0.00           O
ATOM   3233  OD2 ASP A 210      49.130  40.440  49.270  1.00  0.00           O
ATOM   3234  C   ASP A 210      53.220  41.050  46.510  1.00  0.00           C
ATOM   3235  O   ASP A 210      53.000  41.550  45.410  1.00  0.00           O
ATOM   3236  N   VAL A 211      54.480  41.170  47.130  1.00  0.00           N
ATOM   3237  HN  VAL A 211      54.580  40.700  48.000  1.00  0.00           H
ATOM   3238  CA  VAL A 211      55.600  41.900  46.490  1.00  0.00           C
ATOM   3239  HA  VAL A 211      55.200  42.890  46.320  1.00  0.00           H
ATOM   3240  CB  VAL A 211      56.810  42.070  47.390  1.00  0.00           C
ATOM   3241  HB  VAL A 211      56.900  41.080  47.890  1.00  0.00           H
ATOM   3242  CG1 VAL A 211      58.130  42.420  46.670  1.00  0.00           C
ATOM   3243 HG11 VAL A 211      58.030  43.390  46.150  1.00  0.00           H
ATOM   3244 HG12 VAL A 211      58.440  41.630  45.940  1.00  0.00           H
ATOM   3245 HG13 VAL A 211      58.970  42.550  47.390  1.00  0.00           H
ATOM   3246  CG2 VAL A 211      56.550  43.180  48.450  1.00  0.00           C
ATOM   3247 HG21 VAL A 211      57.400  43.300  49.150  1.00  0.00           H
ATOM   3248 HG22 VAL A 211      55.660  42.950  49.070  1.00  0.00           H
ATOM   3249 HG23 VAL A 211      56.320  44.190  48.050  1.00  0.00           H
ATOM   3250  C   VAL A 211      56.040  41.220  45.190  1.00  0.00           C
ATOM   3251  O   VAL A 211      56.340  41.920  44.210  1.00  0.00           O
ATOM   3252  N   TYR A 212      56.010  39.870  45.160  1.00  0.00           N
ATOM   3253  HN  TYR A 212      55.610  39.400  45.950  1.00  0.00           H
ATOM   3254  CA  TYR A 212      56.320  39.090  43.940  1.00  0.00           C
ATOM   3255  HA  TYR A 212      57.190  39.520  43.470  1.00  0.00           H
ATOM   3256  CB  TYR A 212      56.740  37.630  44.350  1.00  0.00           C
ATOM   3257  HB1 TYR A 212      56.010  37.290  45.120  1.00  0.00           H
ATOM   3258  HB2 TYR A 212      57.700  37.720  44.910  1.00  0.00           H
ATOM   3259  CG  TYR A 212      56.740  36.690  43.160  1.00  0.00           C
ATOM   3260  CD1 TYR A 212      55.540  36.330  42.550  1.00  0.00           C
ATOM   3261  HD1 TYR A 212      54.610  36.600  43.040  1.00  0.00           H
ATOM   3262  CE1 TYR A 212      55.580  35.430  41.540  1.00  0.00           C
ATOM   3263  HE1 TYR A 212      54.630  35.230  41.070  1.00  0.00           H
ATOM   3264  CZ  TYR A 212      56.760  34.970  40.920  1.00  0.00           C
ATOM   3265  OH  TYR A 212      56.580  34.120  39.790  1.00  0.00           O
ATOM   3266  HH  TYR A 212      55.740  33.650  39.800  1.00  0.00           H
ATOM   3267  CD2 TYR A 212      57.930  36.110  42.740  1.00  0.00           C
ATOM   3268  HD2 TYR A 212      58.820  36.510  43.210  1.00  0.00           H
ATOM   3269  CE2 TYR A 212      57.960  35.270  41.670  1.00  0.00           C
ATOM   3270  HE2 TYR A 212      58.900  34.830  41.380  1.00  0.00           H
ATOM   3271  C   TYR A 212      55.160  39.240  42.940  1.00  0.00           C
ATOM   3272  O   TYR A 212      55.440  39.240  41.750  1.00  0.00           O
ATOM   3273  N   SER A 213      53.850  39.280  43.410  1.00  0.00           N
ATOM   3274  HN  SER A 213      53.650  39.350  44.380  1.00  0.00           H
ATOM   3275  CA  SER A 213      52.740  39.470  42.440  1.00  0.00           C
ATOM   3276  HA  SER A 213      52.940  38.720  41.690  1.00  0.00           H
ATOM   3277  CB  SER A 213      51.340  39.340  43.090  1.00  0.00           C
ATOM   3278  HB1 SER A 213      50.570  39.350  42.290  1.00  0.00           H
ATOM   3279  HB2 SER A 213      51.120  40.150  43.820  1.00  0.00           H
ATOM   3280  OG  SER A 213      51.170  38.050  43.730  1.00  0.00           O
ATOM   3281  HG1 SER A 213      51.370  37.360  43.090  1.00  0.00           H
ATOM   3282  C   SER A 213      52.830  40.770  41.690  1.00  0.00           C
ATOM   3283  O   SER A 213      52.720  40.800  40.480  1.00  0.00           O
ATOM   3284  N   PHE A 214      53.260  41.800  42.470  1.00  0.00           N
ATOM   3285  HN  PHE A 214      53.270  41.610  43.450  1.00  0.00           H
ATOM   3286  CA  PHE A 214      53.630  43.110  41.990  1.00  0.00           C
ATOM   3287  HA  PHE A 214      52.810  43.590  41.460  1.00  0.00           H
ATOM   3288  CB  PHE A 214      53.790  44.050  43.230  1.00  0.00           C
ATOM   3289  HB1 PHE A 214      54.310  43.540  44.070  1.00  0.00           H
ATOM   3290  HB2 PHE A 214      52.740  44.140  43.580  1.00  0.00           H
ATOM   3291  CG  PHE A 214      54.290  45.390  42.800  1.00  0.00           C
ATOM   3292  CD1 PHE A 214      53.510  46.300  42.010  1.00  0.00           C
ATOM   3293  HD1 PHE A 214      52.450  46.150  41.930  1.00  0.00           H
ATOM   3294  CE1 PHE A 214      54.100  47.450  41.410  1.00  0.00           C
ATOM   3295  HE1 PHE A 214      53.530  48.170  40.840  1.00  0.00           H
ATOM   3296  CZ  PHE A 214      55.470  47.640  41.560  1.00  0.00           C
ATOM   3297  HZ  PHE A 214      55.980  48.470  41.080  1.00  0.00           H
ATOM   3298  CD2 PHE A 214      55.660  45.650  42.930  1.00  0.00           C
ATOM   3299  HD2 PHE A 214      56.330  44.960  43.420  1.00  0.00           H
ATOM   3300  CE2 PHE A 214      56.320  46.790  42.380  1.00  0.00           C
ATOM   3301  HE2 PHE A 214      57.380  46.960  42.510  1.00  0.00           H
ATOM   3302  C   PHE A 214      54.760  43.060  40.980  1.00  0.00           C
ATOM   3303  O   PHE A 214      54.730  43.730  39.910  1.00  0.00           O
ATOM   3304  N   ALA A 215      55.780  42.250  41.120  1.00  0.00           N
ATOM   3305  HN  ALA A 215      55.890  41.680  41.940  1.00  0.00           H
ATOM   3306  CA  ALA A 215      56.850  42.220  40.140  1.00  0.00           C
ATOM   3307  HA  ALA A 215      57.200  43.220  39.950  1.00  0.00           H
ATOM   3308  CB  ALA A 215      57.880  41.300  40.670  1.00  0.00           C
ATOM   3309  HB1 ALA A 215      58.750  41.430  40.000  1.00  0.00           H
ATOM   3310  HB2 ALA A 215      57.610  40.230  40.550  1.00  0.00           H
ATOM   3311  HB3 ALA A 215      58.350  41.540  41.650  1.00  0.00           H
ATOM   3312  C   ALA A 215      56.440  41.750  38.730  1.00  0.00           C
ATOM   3313  O   ALA A 215      56.820  42.330  37.730  1.00  0.00           O
ATOM   3314  N   VAL A 216      55.660  40.630  38.640  1.00  0.00           N
ATOM   3315  HN  VAL A 216      55.420  40.120  39.460  1.00  0.00           H
ATOM   3316  CA  VAL A 216      55.070  40.150  37.420  1.00  0.00           C
ATOM   3317  HA  VAL A 216      55.900  40.120  36.730  1.00  0.00           H
ATOM   3318  CB  VAL A 216      54.400  38.780  37.670  1.00  0.00           C
ATOM   3319  HB  VAL A 216      53.600  38.930  38.420  1.00  0.00           H
ATOM   3320  CG1 VAL A 216      53.780  38.280  36.370  1.00  0.00           C
ATOM   3321 HG11 VAL A 216      53.360  37.260  36.500  1.00  0.00           H
ATOM   3322 HG12 VAL A 216      54.450  38.230  35.480  1.00  0.00           H
ATOM   3323 HG13 VAL A 216      52.860  38.850  36.130  1.00  0.00           H
ATOM   3324  CG2 VAL A 216      55.460  37.790  38.220  1.00  0.00           C
ATOM   3325 HG21 VAL A 216      56.350  37.670  37.560  1.00  0.00           H
ATOM   3326 HG22 VAL A 216      55.000  36.780  38.210  1.00  0.00           H
ATOM   3327 HG23 VAL A 216      55.840  38.040  39.240  1.00  0.00           H
ATOM   3328  C   VAL A 216      53.990  41.040  36.790  1.00  0.00           C
ATOM   3329  O   VAL A 216      53.920  41.210  35.550  1.00  0.00           O
ATOM   3330  N   VAL A 217      53.160  41.710  37.650  1.00  0.00           N
ATOM   3331  HN  VAL A 217      53.120  41.530  38.630  1.00  0.00           H
ATOM   3332  CA  VAL A 217      52.410  42.820  37.210  1.00  0.00           C
ATOM   3333  HA  VAL A 217      51.950  42.520  36.280  1.00  0.00           H
ATOM   3334  CB  VAL A 217      51.460  43.410  38.340  1.00  0.00           C
ATOM   3335  HB  VAL A 217      52.030  43.730  39.240  1.00  0.00           H
ATOM   3336  CG1 VAL A 217      50.600  44.640  37.840  1.00  0.00           C
ATOM   3337 HG11 VAL A 217      50.140  44.350  36.870  1.00  0.00           H
ATOM   3338 HG12 VAL A 217      51.280  45.520  37.880  1.00  0.00           H
ATOM   3339 HG13 VAL A 217      49.780  44.770  38.590  1.00  0.00           H
ATOM   3340  CG2 VAL A 217      50.420  42.340  38.770  1.00  0.00           C
ATOM   3341 HG21 VAL A 217      50.840  41.330  38.970  1.00  0.00           H
ATOM   3342 HG22 VAL A 217      49.730  42.170  37.920  1.00  0.00           H
ATOM   3343 HG23 VAL A 217      49.810  42.560  39.670  1.00  0.00           H
ATOM   3344  C   VAL A 217      53.210  43.970  36.610  1.00  0.00           C
ATOM   3345  O   VAL A 217      52.800  44.500  35.590  1.00  0.00           O
ATOM   3346  N   LEU A 218      54.300  44.400  37.180  1.00  0.00           N
ATOM   3347  HN  LEU A 218      54.610  43.940  38.010  1.00  0.00           H
ATOM   3348  CA  LEU A 218      55.190  45.480  36.780  1.00  0.00           C
ATOM   3349  HA  LEU A 218      54.640  46.400  36.680  1.00  0.00           H
ATOM   3350  CB  LEU A 218      56.360  45.750  37.860  1.00  0.00           C
ATOM   3351  HB1 LEU A 218      56.950  44.810  37.940  1.00  0.00           H
ATOM   3352  HB2 LEU A 218      55.860  45.860  38.840  1.00  0.00           H
ATOM   3353  CG  LEU A 218      57.310  46.880  37.620  1.00  0.00           C
ATOM   3354  HG  LEU A 218      57.900  46.730  36.690  1.00  0.00           H
ATOM   3355  CD1 LEU A 218      56.540  48.180  37.440  1.00  0.00           C
ATOM   3356 HD11 LEU A 218      55.970  48.290  38.380  1.00  0.00           H
ATOM   3357 HD12 LEU A 218      55.790  48.090  36.630  1.00  0.00           H
ATOM   3358 HD13 LEU A 218      57.180  49.070  37.240  1.00  0.00           H
ATOM   3359  CD2 LEU A 218      58.350  46.880  38.710  1.00  0.00           C
ATOM   3360 HD21 LEU A 218      57.790  46.890  39.670  1.00  0.00           H
ATOM   3361 HD22 LEU A 218      59.190  47.610  38.630  1.00  0.00           H
ATOM   3362 HD23 LEU A 218      58.940  45.940  38.760  1.00  0.00           H
ATOM   3363  C   LEU A 218      55.720  45.190  35.400  1.00  0.00           C
ATOM   3364  O   LEU A 218      55.790  46.020  34.520  1.00  0.00           O
ATOM   3365  N   TRP A 219      56.100  43.880  35.180  1.00  0.00           N
ATOM   3366  HN  TRP A 219      56.100  43.220  35.930  1.00  0.00           H
ATOM   3367  CA  TRP A 219      56.340  43.360  33.810  1.00  0.00           C
ATOM   3368  HA  TRP A 219      57.120  43.940  33.350  1.00  0.00           H
ATOM   3369  CB  TRP A 219      56.820  41.820  33.770  1.00  0.00           C
ATOM   3370  HB1 TRP A 219      55.940  41.170  33.990  1.00  0.00           H
ATOM   3371  HB2 TRP A 219      57.530  41.680  34.610  1.00  0.00           H
ATOM   3372  CG  TRP A 219      57.370  41.260  32.480  1.00  0.00           C
ATOM   3373  CD1 TRP A 219      58.660  41.310  32.000  1.00  0.00           C
ATOM   3374  HD1 TRP A 219      59.460  41.930  32.370  1.00  0.00           H
ATOM   3375  NE1 TRP A 219      58.670  40.710  30.730  1.00  0.00           N
ATOM   3376  HE1 TRP A 219      59.360  40.200  30.270  1.00  0.00           H
ATOM   3377  CE2 TRP A 219      57.440  40.190  30.430  1.00  0.00           C
ATOM   3378  CD2 TRP A 219      56.570  40.510  31.510  1.00  0.00           C
ATOM   3379  CE3 TRP A 219      55.220  40.130  31.500  1.00  0.00           C
ATOM   3380  HE3 TRP A 219      54.490  40.280  32.280  1.00  0.00           H
ATOM   3381  CZ3 TRP A 219      54.820  39.350  30.430  1.00  0.00           C
ATOM   3382  HZ3 TRP A 219      53.750  39.240  30.370  1.00  0.00           H
ATOM   3383  CZ2 TRP A 219      57.060  39.470  29.340  1.00  0.00           C
ATOM   3384  HZ2 TRP A 219      57.770  39.270  28.560  1.00  0.00           H
ATOM   3385  CH2 TRP A 219      55.690  39.070  29.380  1.00  0.00           C
ATOM   3386  HH2 TRP A 219      55.290  38.550  28.520  1.00  0.00           H
ATOM   3387  C   TRP A 219      55.120  43.460  32.930  1.00  0.00           C
ATOM   3388  O   TRP A 219      55.320  43.970  31.830  1.00  0.00           O
ATOM   3389  N   ALA A 220      53.970  42.970  33.380  1.00  0.00           N
ATOM   3390  HN  ALA A 220      53.940  42.660  34.330  1.00  0.00           H
ATOM   3391  CA  ALA A 220      52.800  42.910  32.540  1.00  0.00           C
ATOM   3392  HA  ALA A 220      53.150  42.330  31.700  1.00  0.00           H
ATOM   3393  CB  ALA A 220      51.670  42.290  33.340  1.00  0.00           C
ATOM   3394  HB1 ALA A 220      51.350  43.000  34.140  1.00  0.00           H
ATOM   3395  HB2 ALA A 220      52.020  41.300  33.700  1.00  0.00           H
ATOM   3396  HB3 ALA A 220      50.760  42.210  32.710  1.00  0.00           H
ATOM   3397  C   ALA A 220      52.370  44.320  32.020  1.00  0.00           C
ATOM   3398  O   ALA A 220      52.100  44.500  30.830  1.00  0.00           O
ATOM   3399  N   ILE A 221      52.450  45.380  32.880  1.00  0.00           N
ATOM   3400  HN  ILE A 221      52.730  45.280  33.830  1.00  0.00           H
ATOM   3401  CA  ILE A 221      52.220  46.780  32.420  1.00  0.00           C
ATOM   3402  HA  ILE A 221      51.180  46.930  32.160  1.00  0.00           H
ATOM   3403  CB  ILE A 221      52.400  47.800  33.630  1.00  0.00           C
ATOM   3404  HB  ILE A 221      53.420  47.650  34.060  1.00  0.00           H
ATOM   3405  CG2 ILE A 221      52.320  49.290  33.200  1.00  0.00           C
ATOM   3406 HG21 ILE A 221      52.130  49.860  34.140  1.00  0.00           H
ATOM   3407 HG22 ILE A 221      51.460  49.310  32.510  1.00  0.00           H
ATOM   3408 HG23 ILE A 221      53.320  49.610  32.830  1.00  0.00           H
ATOM   3409  CG1 ILE A 221      51.270  47.510  34.630  1.00  0.00           C
ATOM   3410 HG11 ILE A 221      51.000  46.460  34.840  1.00  0.00           H
ATOM   3411 HG12 ILE A 221      50.290  47.950  34.340  1.00  0.00           H
ATOM   3412  CD  ILE A 221      51.680  48.060  36.040  1.00  0.00           C
ATOM   3413  HD1 ILE A 221      51.910  49.150  35.970  1.00  0.00           H
ATOM   3414  HD2 ILE A 221      52.510  47.520  36.550  1.00  0.00           H
ATOM   3415  HD3 ILE A 221      50.810  48.050  36.730  1.00  0.00           H
ATOM   3416  C   ILE A 221      52.980  47.280  31.210  1.00  0.00           C
ATOM   3417  O   ILE A 221      52.430  47.980  30.390  1.00  0.00           O
ATOM   3418  N   PHE A 222      54.210  46.900  31.020  1.00  0.00           N
ATOM   3419  HN  PHE A 222      54.680  46.440  31.780  1.00  0.00           H
ATOM   3420  CA  PHE A 222      55.020  47.270  29.890  1.00  0.00           C
ATOM   3421  HA  PHE A 222      54.790  48.250  29.500  1.00  0.00           H
ATOM   3422  CB  PHE A 222      56.500  47.420  30.300  1.00  0.00           C
ATOM   3423  HB1 PHE A 222      57.220  47.550  29.470  1.00  0.00           H
ATOM   3424  HB2 PHE A 222      56.880  46.560  30.880  1.00  0.00           H
ATOM   3425  CG  PHE A 222      56.630  48.630  31.220  1.00  0.00           C
ATOM   3426  CD1 PHE A 222      56.440  49.890  30.760  1.00  0.00           C
ATOM   3427  HD1 PHE A 222      56.390  49.960  29.680  1.00  0.00           H
ATOM   3428  CE1 PHE A 222      56.390  50.980  31.630  1.00  0.00           C
ATOM   3429  HE1 PHE A 222      56.210  51.970  31.240  1.00  0.00           H
ATOM   3430  CZ  PHE A 222      56.530  50.840  33.010  1.00  0.00           C
ATOM   3431  HZ  PHE A 222      56.570  51.620  33.740  1.00  0.00           H
ATOM   3432  CD2 PHE A 222      56.850  48.460  32.580  1.00  0.00           C
ATOM   3433  HD2 PHE A 222      57.080  47.460  32.920  1.00  0.00           H
ATOM   3434  CE2 PHE A 222      56.870  49.520  33.490  1.00  0.00           C
ATOM   3435  HE2 PHE A 222      57.050  49.430  34.550  1.00  0.00           H
ATOM   3436  C   PHE A 222      55.070  46.230  28.780  1.00  0.00           C
ATOM   3437  O   PHE A 222      55.350  46.470  27.640  1.00  0.00           O
ATOM   3438  N   ALA A 223      54.770  45.000  29.230  1.00  0.00           N
ATOM   3439  HN  ALA A 223      54.770  44.820  30.210  1.00  0.00           H
ATOM   3440  CA  ALA A 223      54.680  43.850  28.250  1.00  0.00           C
ATOM   3441  HA  ALA A 223      55.550  43.830  27.610  1.00  0.00           H
ATOM   3442  CB  ALA A 223      54.730  42.550  29.080  1.00  0.00           C
ATOM   3443  HB1 ALA A 223      53.900  42.580  29.820  1.00  0.00           H
ATOM   3444  HB2 ALA A 223      55.640  42.490  29.700  1.00  0.00           H
ATOM   3445  HB3 ALA A 223      54.620  41.690  28.390  1.00  0.00           H
ATOM   3446  C   ALA A 223      53.470  43.920  27.370  1.00  0.00           C
ATOM   3447  O   ALA A 223      53.510  43.570  26.200  1.00  0.00           O
ATOM   3448  N   ASN A 224      52.370  44.380  28.000  1.00  0.00           N
ATOM   3449  HN  ASN A 224      52.450  44.510  28.990  1.00  0.00           H
ATOM   3450  CA  ASN A 224      51.030  44.560  27.420  1.00  0.00           C
ATOM   3451  HA  ASN A 224      50.470  45.140  28.130  1.00  0.00           H
ATOM   3452  CB  ASN A 224      51.110  45.300  26.090  1.00  0.00           C
ATOM   3453  HB1 ASN A 224      50.110  45.520  25.660  1.00  0.00           H
ATOM   3454  HB2 ASN A 224      51.490  44.660  25.270  1.00  0.00           H
ATOM   3455  CG  ASN A 224      51.930  46.620  26.090  1.00  0.00           C
ATOM   3456  OD1 ASN A 224      51.480  47.620  26.600  1.00  0.00           O
ATOM   3457  ND2 ASN A 224      52.960  46.640  25.270  1.00  0.00           N
ATOM   3458 HD21 ASN A 224      53.480  47.500  25.260  1.00  0.00           H
ATOM   3459 HD22 ASN A 224      53.180  45.820  24.750  1.00  0.00           H
ATOM   3460  C   ASN A 224      50.290  43.280  27.370  1.00  0.00           C
ATOM   3461  O   ASN A 224      49.290  43.100  26.660  1.00  0.00           O
ATOM   3462  N   LYS A 225      50.760  42.180  28.090  1.00  0.00           N
ATOM   3463  HN  LYS A 225      51.430  42.350  28.800  1.00  0.00           H
ATOM   3464  CA  LYS A 225      50.240  40.820  27.910  1.00  0.00           C
ATOM   3465  HA  LYS A 225      49.160  40.900  27.840  1.00  0.00           H
ATOM   3466  CB  LYS A 225      50.940  40.210  26.690  1.00  0.00           C
ATOM   3467  HB1 LYS A 225      50.800  40.880  25.810  1.00  0.00           H
ATOM   3468  HB2 LYS A 225      50.440  39.280  26.330  1.00  0.00           H
ATOM   3469  CG  LYS A 225      52.450  39.970  26.890  1.00  0.00           C
ATOM   3470  HG1 LYS A 225      52.670  39.350  27.790  1.00  0.00           H
ATOM   3471  HG2 LYS A 225      52.870  40.990  27.020  1.00  0.00           H
ATOM   3472  CD  LYS A 225      53.120  39.250  25.650  1.00  0.00           C
ATOM   3473  HD1 LYS A 225      52.850  39.960  24.840  1.00  0.00           H
ATOM   3474  HD2 LYS A 225      52.580  38.290  25.500  1.00  0.00           H
ATOM   3475  CE  LYS A 225      54.580  38.990  25.700  1.00  0.00           C
ATOM   3476  HE1 LYS A 225      54.860  38.320  26.550  1.00  0.00           H
ATOM   3477  HE2 LYS A 225      55.100  39.970  25.640  1.00  0.00           H
ATOM   3478  NZ  LYS A 225      54.970  38.250  24.450  1.00  0.00           N
ATOM   3479  HZ1 LYS A 225      54.820  38.850  23.620  1.00  0.00           H
ATOM   3480  HZ2 LYS A 225      54.490  37.330  24.440  1.00  0.00           H
ATOM   3481  HZ3 LYS A 225      56.000  38.120  24.540  1.00  0.00           H
ATOM   3482  C   LYS A 225      50.600  40.010  29.130  1.00  0.00           C
ATOM   3483  O   LYS A 225      51.430  40.370  29.990  1.00  0.00           O
ATOM   3484  N   GLU A 226      49.930  38.830  29.290  1.00  0.00           N
ATOM   3485  HN  GLU A 226      49.270  38.480  28.630  1.00  0.00           H
ATOM   3486  CA  GLU A 226      50.240  37.850  30.340  1.00  0.00           C
ATOM   3487  HA  GLU A 226      50.150  38.350  31.290  1.00  0.00           H
ATOM   3488  CB  GLU A 226      49.140  36.680  30.280  1.00  0.00           C
ATOM   3489  HB1 GLU A 226      49.370  35.830  30.960  1.00  0.00           H
ATOM   3490  HB2 GLU A 226      49.200  36.250  29.260  1.00  0.00           H
ATOM   3491  CG  GLU A 226      47.700  37.270  30.580  1.00  0.00           C
ATOM   3492  HG1 GLU A 226      47.520  38.120  29.880  1.00  0.00           H
ATOM   3493  HG2 GLU A 226      47.770  37.740  31.580  1.00  0.00           H
ATOM   3494  CD  GLU A 226      46.550  36.220  30.520  1.00  0.00           C
ATOM   3495  OE1 GLU A 226      45.610  36.320  31.340  1.00  0.00           O
ATOM   3496  OE2 GLU A 226      46.600  35.270  29.750  1.00  0.00           O
ATOM   3497  C   GLU A 226      51.600  37.190  30.130  1.00  0.00           C
ATOM   3498  O   GLU A 226      51.830  36.870  28.960  1.00  0.00           O
ATOM   3499  N   PRO A 227      52.510  36.920  31.070  1.00  0.00           N
ATOM   3500  CD  PRO A 227      52.170  37.150  32.450  1.00  0.00           C
ATOM   3501  HD1 PRO A 227      51.120  36.900  32.710  1.00  0.00           H
ATOM   3502  HD2 PRO A 227      52.490  38.190  32.670  1.00  0.00           H
ATOM   3503  CA  PRO A 227      53.690  36.120  30.850  1.00  0.00           C
ATOM   3504  HA  PRO A 227      54.210  36.580  30.020  1.00  0.00           H
ATOM   3505  CB  PRO A 227      54.390  36.200  32.220  1.00  0.00           C
ATOM   3506  HB1 PRO A 227      55.000  37.130  32.270  1.00  0.00           H
ATOM   3507  HB2 PRO A 227      55.050  35.330  32.420  1.00  0.00           H
ATOM   3508  CG  PRO A 227      53.140  36.270  33.150  1.00  0.00           C
ATOM   3509  HG1 PRO A 227      52.730  35.260  33.370  1.00  0.00           H
ATOM   3510  HG2 PRO A 227      53.440  36.750  34.110  1.00  0.00           H
ATOM   3511  C   PRO A 227      53.460  34.700  30.370  1.00  0.00           C
ATOM   3512  O   PRO A 227      52.330  34.140  30.350  1.00  0.00           O
ATOM   3513  N   TYR A 228      54.530  33.920  29.980  1.00  0.00           N
ATOM   3514  HN  TYR A 228      55.390  34.360  29.760  1.00  0.00           H
ATOM   3515  CA  TYR A 228      54.540  32.440  29.900  1.00  0.00           C
ATOM   3516  HA  TYR A 228      55.590  32.190  29.800  1.00  0.00           H
ATOM   3517  CB  TYR A 228      54.130  31.710  31.160  1.00  0.00           C
ATOM   3518  HB1 TYR A 228      54.410  30.640  31.080  1.00  0.00           H
ATOM   3519  HB2 TYR A 228      53.060  31.840  31.400  1.00  0.00           H
ATOM   3520  CG  TYR A 228      54.860  32.340  32.300  1.00  0.00           C
ATOM   3521  CD1 TYR A 228      56.280  32.420  32.300  1.00  0.00           C
ATOM   3522  HD1 TYR A 228      56.810  32.060  31.420  1.00  0.00           H
ATOM   3523  CE1 TYR A 228      57.020  32.910  33.400  1.00  0.00           C
ATOM   3524  HE1 TYR A 228      58.090  33.010  33.470  1.00  0.00           H
ATOM   3525  CZ  TYR A 228      56.350  33.110  34.560  1.00  0.00           C
ATOM   3526  OH  TYR A 228      56.960  33.420  35.800  1.00  0.00           O
ATOM   3527  HH  TYR A 228      56.280  33.180  36.430  1.00  0.00           H
ATOM   3528  CD2 TYR A 228      54.210  32.700  33.520  1.00  0.00           C
ATOM   3529  HD2 TYR A 228      53.140  32.790  33.620  1.00  0.00           H
ATOM   3530  CE2 TYR A 228      54.940  33.110  34.620  1.00  0.00           C
ATOM   3531  HE2 TYR A 228      54.480  33.430  35.550  1.00  0.00           H
ATOM   3532  C   TYR A 228      53.850  31.730  28.710  1.00  0.00           C
ATOM   3533  O   TYR A 228      53.380  30.580  28.860  1.00  0.00           O
ATOM   3534  N   GLU A 229      53.770  32.440  27.550  1.00  0.00           N
ATOM   3535  HN  GLU A 229      53.890  33.430  27.570  1.00  0.00           H
ATOM   3536  CA  GLU A 229      53.140  31.920  26.380  1.00  0.00           C
ATOM   3537  HA  GLU A 229      52.130  31.720  26.680  1.00  0.00           H
ATOM   3538  CB  GLU A 229      53.060  33.010  25.240  1.00  0.00           C
ATOM   3539  HB1 GLU A 229      52.330  33.820  25.450  1.00  0.00           H
ATOM   3540  HB2 GLU A 229      52.660  32.500  24.340  1.00  0.00           H
ATOM   3541  CG  GLU A 229      54.370  33.700  24.830  1.00  0.00           C
ATOM   3542  HG1 GLU A 229      55.050  32.960  24.340  1.00  0.00           H
ATOM   3543  HG2 GLU A 229      54.780  34.000  25.820  1.00  0.00           H
ATOM   3544  CD  GLU A 229      54.230  34.930  24.010  1.00  0.00           C
ATOM   3545  OE1 GLU A 229      53.760  35.940  24.620  1.00  0.00           O
ATOM   3546  OE2 GLU A 229      54.500  34.970  22.810  1.00  0.00           O
ATOM   3547  C   GLU A 229      53.750  30.630  25.800  1.00  0.00           C
ATOM   3548  O   GLU A 229      52.980  29.880  25.220  1.00  0.00           O
ATOM   3549  N   ASN A 230      55.070  30.350  26.040  1.00  0.00           N
ATOM   3550  HN  ASN A 230      55.680  31.090  26.330  1.00  0.00           H
ATOM   3551  CA  ASN A 230      55.760  29.170  25.490  1.00  0.00           C
ATOM   3552  HA  ASN A 230      55.280  28.900  24.560  1.00  0.00           H
ATOM   3553  CB  ASN A 230      57.280  29.440  25.080  1.00  0.00           C
ATOM   3554  HB1 ASN A 230      57.870  28.550  24.790  1.00  0.00           H
ATOM   3555  HB2 ASN A 230      57.720  29.860  26.020  1.00  0.00           H
ATOM   3556  CG  ASN A 230      57.410  30.470  23.960  1.00  0.00           C
ATOM   3557  OD1 ASN A 230      56.510  30.590  23.100  1.00  0.00           O
ATOM   3558  ND2 ASN A 230      58.570  31.190  23.910  1.00  0.00           N
ATOM   3559 HD21 ASN A 230      58.650  31.840  23.150  1.00  0.00           H
ATOM   3560 HD22 ASN A 230      59.410  30.840  24.330  1.00  0.00           H
ATOM   3561  C   ASN A 230      55.540  27.910  26.350  1.00  0.00           C
ATOM   3562  O   ASN A 230      55.770  26.820  25.850  1.00  0.00           O
ATOM   3563  N   ALA A 231      54.920  27.990  27.490  1.00  0.00           N
ATOM   3564  HN  ALA A 231      54.630  28.850  27.910  1.00  0.00           H
ATOM   3565  CA  ALA A 231      54.610  26.830  28.340  1.00  0.00           C
ATOM   3566  HA  ALA A 231      55.440  26.140  28.400  1.00  0.00           H
ATOM   3567  CB  ALA A 231      54.340  27.240  29.760  1.00  0.00           C
ATOM   3568  HB1 ALA A 231      53.420  27.860  29.840  1.00  0.00           H
ATOM   3569  HB2 ALA A 231      55.240  27.810  30.080  1.00  0.00           H
ATOM   3570  HB3 ALA A 231      54.170  26.330  30.360  1.00  0.00           H
ATOM   3571  C   ALA A 231      53.440  25.990  27.700  1.00  0.00           C
ATOM   3572  O   ALA A 231      52.420  26.490  27.190  1.00  0.00           O
ATOM   3573  N   ILE A 232      53.620  24.660  27.700  1.00  0.00           N
ATOM   3574  HN  ILE A 232      54.500  24.230  27.870  1.00  0.00           H
ATOM   3575  CA  ILE A 232      52.620  23.650  27.210  1.00  0.00           C
ATOM   3576  HA  ILE A 232      51.740  24.200  26.890  1.00  0.00           H
ATOM   3577  CB  ILE A 232      53.320  22.720  26.210  1.00  0.00           C
ATOM   3578  HB  ILE A 232      54.070  22.130  26.770  1.00  0.00           H
ATOM   3579  CG2 ILE A 232      52.350  21.650  25.530  1.00  0.00           C
ATOM   3580 HG21 ILE A 232      51.520  22.190  25.030  1.00  0.00           H
ATOM   3581 HG22 ILE A 232      52.000  20.850  26.220  1.00  0.00           H
ATOM   3582 HG23 ILE A 232      52.840  21.100  24.690  1.00  0.00           H
ATOM   3583  CG1 ILE A 232      54.120  23.460  25.080  1.00  0.00           C
ATOM   3584 HG11 ILE A 232      54.640  22.780  24.370  1.00  0.00           H
ATOM   3585 HG12 ILE A 232      54.970  24.050  25.490  1.00  0.00           H
ATOM   3586  CD  ILE A 232      53.230  24.340  24.210  1.00  0.00           C
ATOM   3587  HD1 ILE A 232      53.830  24.840  23.420  1.00  0.00           H
ATOM   3588  HD2 ILE A 232      52.680  25.050  24.870  1.00  0.00           H
ATOM   3589  HD3 ILE A 232      52.440  23.790  23.650  1.00  0.00           H
ATOM   3590  C   ILE A 232      52.000  22.920  28.380  1.00  0.00           C
ATOM   3591  O   ILE A 232      50.870  22.520  28.230  1.00  0.00           O
ATOM   3592  N   CYS A 233      52.620  22.700  29.560  1.00  0.00           N
ATOM   3593  HN  CYS A 233      53.570  23.020  29.640  1.00  0.00           H
ATOM   3594  CA  CYS A 233      52.030  22.010  30.670  1.00  0.00           C
ATOM   3595  HA  CYS A 233      50.970  21.900  30.460  1.00  0.00           H
ATOM   3596  CB  CYS A 233      52.560  20.560  30.910  1.00  0.00           C
ATOM   3597  HB1 CYS A 233      53.650  20.710  31.020  1.00  0.00           H
ATOM   3598  HB2 CYS A 233      52.300  20.010  29.980  1.00  0.00           H
ATOM   3599  SG  CYS A 233      51.730  19.690  32.340  1.00  0.00           S
ATOM   3600  HG1 CYS A 233      51.080  18.820  31.580  1.00  0.00           H
ATOM   3601  C   CYS A 233      52.050  22.860  31.910  1.00  0.00           C
ATOM   3602  O   CYS A 233      53.090  23.510  32.160  1.00  0.00           O
ATOM   3603  N   GLU A 234      50.970  22.820  32.690  1.00  0.00           N
ATOM   3604  HN  GLU A 234      50.230  22.220  32.390  1.00  0.00           H
ATOM   3605  CA  GLU A 234      50.680  23.580  33.860  1.00  0.00           C
ATOM   3606  HA  GLU A 234      50.790  24.630  33.660  1.00  0.00           H
ATOM   3607  CB  GLU A 234      49.170  23.270  34.230  1.00  0.00           C
ATOM   3608  HB1 GLU A 234      49.060  22.250  34.640  1.00  0.00           H
ATOM   3609  HB2 GLU A 234      48.570  23.410  33.310  1.00  0.00           H
ATOM   3610  CG  GLU A 234      48.610  24.200  35.290  1.00  0.00           C
ATOM   3611  HG1 GLU A 234      48.760  25.260  35.020  1.00  0.00           H
ATOM   3612  HG2 GLU A 234      49.120  24.130  36.280  1.00  0.00           H
ATOM   3613  CD  GLU A 234      47.170  23.680  35.550  1.00  0.00           C
ATOM   3614  OE1 GLU A 234      46.750  23.260  36.680  1.00  0.00           O
ATOM   3615  OE2 GLU A 234      46.310  23.720  34.580  1.00  0.00           O
ATOM   3616  C   GLU A 234      51.640  23.240  35.020  1.00  0.00           C
ATOM   3617  O   GLU A 234      52.200  24.110  35.670  1.00  0.00           O
ATOM   3618  N   GLN A 235      51.940  21.910  35.280  1.00  0.00           N
ATOM   3619  HN  GLN A 235      51.420  21.180  34.840  1.00  0.00           H
ATOM   3620  CA  GLN A 235      52.980  21.400  36.180  1.00  0.00           C
ATOM   3621  HA  GLN A 235      52.820  21.910  37.120  1.00  0.00           H
ATOM   3622  CB  GLN A 235      52.850  19.840  36.370  1.00  0.00           C
ATOM   3623  HB1 GLN A 235      53.030  19.270  35.430  1.00  0.00           H
ATOM   3624  HB2 GLN A 235      51.760  19.750  36.600  1.00  0.00           H
ATOM   3625  CG  GLN A 235      53.650  19.230  37.510  1.00  0.00           C
ATOM   3626  HG1 GLN A 235      54.720  19.510  37.510  1.00  0.00           H
ATOM   3627  HG2 GLN A 235      53.480  18.130  37.570  1.00  0.00           H
ATOM   3628  CD  GLN A 235      53.280  19.830  38.830  1.00  0.00           C
ATOM   3629  OE1 GLN A 235      54.080  20.510  39.440  1.00  0.00           O
ATOM   3630  NE2 GLN A 235      52.000  19.570  39.280  1.00  0.00           N
ATOM   3631 HE21 GLN A 235      51.780  19.900  40.200  1.00  0.00           H
ATOM   3632 HE22 GLN A 235      51.450  18.960  38.700  1.00  0.00           H
ATOM   3633  C   GLN A 235      54.370  21.820  35.810  1.00  0.00           C
ATOM   3634  O   GLN A 235      55.140  22.460  36.550  1.00  0.00           O
ATOM   3635  N   GLN A 236      54.740  21.610  34.520  1.00  0.00           N
ATOM   3636  HN  GLN A 236      54.110  21.290  33.820  1.00  0.00           H
ATOM   3637  CA  GLN A 236      56.100  21.930  34.060  1.00  0.00           C
ATOM   3638  HA  GLN A 236      56.820  21.400  34.660  1.00  0.00           H
ATOM   3639  CB  GLN A 236      56.290  21.570  32.550  1.00  0.00           C
ATOM   3640  HB1 GLN A 236      55.530  22.080  31.910  1.00  0.00           H
ATOM   3641  HB2 GLN A 236      55.890  20.550  32.360  1.00  0.00           H
ATOM   3642  CG  GLN A 236      57.720  21.680  31.950  1.00  0.00           C
ATOM   3643  HG1 GLN A 236      58.460  21.120  32.570  1.00  0.00           H
ATOM   3644  HG2 GLN A 236      58.050  22.740  31.890  1.00  0.00           H
ATOM   3645  CD  GLN A 236      57.820  21.150  30.500  1.00  0.00           C
ATOM   3646  OE1 GLN A 236      56.780  20.870  29.880  1.00  0.00           O
ATOM   3647  NE2 GLN A 236      59.090  21.040  29.970  1.00  0.00           N
ATOM   3648 HE21 GLN A 236      59.200  20.590  29.090  1.00  0.00           H
ATOM   3649 HE22 GLN A 236      59.740  21.680  30.390  1.00  0.00           H
ATOM   3650  C   GLN A 236      56.300  23.420  34.180  1.00  0.00           C
ATOM   3651  O   GLN A 236      57.380  23.770  34.600  1.00  0.00           O
ATOM   3652  N   LEU A 237      55.230  24.250  33.860  1.00  0.00           N
ATOM   3653  HN  LEU A 237      54.370  23.850  33.540  1.00  0.00           H
ATOM   3654  CA  LEU A 237      55.250  25.710  34.180  1.00  0.00           C
ATOM   3655  HA  LEU A 237      56.060  26.140  33.620  1.00  0.00           H
ATOM   3656  CB  LEU A 237      54.050  26.470  33.650  1.00  0.00           C
ATOM   3657  HB1 LEU A 237      53.240  26.030  34.270  1.00  0.00           H
ATOM   3658  HB2 LEU A 237      53.900  26.230  32.580  1.00  0.00           H
ATOM   3659  CG  LEU A 237      54.190  28.060  33.740  1.00  0.00           C
ATOM   3660  HG  LEU A 237      54.290  28.320  34.810  1.00  0.00           H
ATOM   3661  CD1 LEU A 237      55.530  28.470  33.040  1.00  0.00           C
ATOM   3662 HD11 LEU A 237      55.720  27.890  32.110  1.00  0.00           H
ATOM   3663 HD12 LEU A 237      56.350  28.150  33.730  1.00  0.00           H
ATOM   3664 HD13 LEU A 237      55.630  29.570  32.890  1.00  0.00           H
ATOM   3665  CD2 LEU A 237      53.030  28.710  33.140  1.00  0.00           C
ATOM   3666 HD21 LEU A 237      52.150  28.380  33.730  1.00  0.00           H
ATOM   3667 HD22 LEU A 237      53.090  28.390  32.080  1.00  0.00           H
ATOM   3668 HD23 LEU A 237      53.240  29.800  33.240  1.00  0.00           H
ATOM   3669  C   LEU A 237      55.440  26.110  35.690  1.00  0.00           C
ATOM   3670  O   LEU A 237      56.310  26.900  36.040  1.00  0.00           O
ATOM   3671  N   ILE A 238      54.620  25.530  36.630  1.00  0.00           N
ATOM   3672  HN  ILE A 238      53.710  25.230  36.350  1.00  0.00           H
ATOM   3673  CA  ILE A 238      54.940  25.660  38.060  1.00  0.00           C
ATOM   3674  HA  ILE A 238      54.750  26.690  38.330  1.00  0.00           H
ATOM   3675  CB  ILE A 238      53.970  24.790  38.960  1.00  0.00           C
ATOM   3676  HB  ILE A 238      53.950  23.700  38.710  1.00  0.00           H
ATOM   3677  CG2 ILE A 238      54.460  24.740  40.400  1.00  0.00           C
ATOM   3678 HG21 ILE A 238      54.690  25.800  40.650  1.00  0.00           H
ATOM   3679 HG22 ILE A 238      55.340  24.090  40.600  1.00  0.00           H
ATOM   3680 HG23 ILE A 238      53.690  24.330  41.090  1.00  0.00           H
ATOM   3681  CG1 ILE A 238      52.480  25.250  38.870  1.00  0.00           C
ATOM   3682 HG11 ILE A 238      52.330  25.690  37.860  1.00  0.00           H
ATOM   3683 HG12 ILE A 238      52.320  26.080  39.590  1.00  0.00           H
ATOM   3684  CD  ILE A 238      51.500  24.110  39.180  1.00  0.00           C
ATOM   3685  HD1 ILE A 238      50.510  24.420  38.790  1.00  0.00           H
ATOM   3686  HD2 ILE A 238      51.370  24.020  40.280  1.00  0.00           H
ATOM   3687  HD3 ILE A 238      51.820  23.180  38.650  1.00  0.00           H
ATOM   3688  C   ILE A 238      56.350  25.270  38.450  1.00  0.00           C
ATOM   3689  O   ILE A 238      57.050  25.950  39.210  1.00  0.00           O
ATOM   3690  N   MET A 239      56.820  24.070  38.040  1.00  0.00           N
ATOM   3691  HN  MET A 239      56.220  23.440  37.540  1.00  0.00           H
ATOM   3692  CA  MET A 239      58.130  23.680  38.520  1.00  0.00           C
ATOM   3693  HA  MET A 239      58.070  23.630  39.600  1.00  0.00           H
ATOM   3694  CB  MET A 239      58.410  22.240  38.100  1.00  0.00           C
ATOM   3695  HB1 MET A 239      59.450  21.970  38.400  1.00  0.00           H
ATOM   3696  HB2 MET A 239      58.530  22.150  37.000  1.00  0.00           H
ATOM   3697  CG  MET A 239      57.480  21.120  38.810  1.00  0.00           C
ATOM   3698  HG1 MET A 239      57.720  20.150  38.310  1.00  0.00           H
ATOM   3699  HG2 MET A 239      56.500  21.220  38.290  1.00  0.00           H
ATOM   3700  SD  MET A 239      57.320  20.790  40.650  1.00  0.00           S
ATOM   3701  CE  MET A 239      59.080  20.830  41.160  1.00  0.00           C
ATOM   3702  HE1 MET A 239      59.190  20.780  42.260  1.00  0.00           H
ATOM   3703  HE2 MET A 239      59.670  21.710  40.820  1.00  0.00           H
ATOM   3704  HE3 MET A 239      59.600  19.910  40.800  1.00  0.00           H
ATOM   3705  C   MET A 239      59.230  24.640  38.010  1.00  0.00           C
ATOM   3706  O   MET A 239      60.270  24.950  38.590  1.00  0.00           O
ATOM   3707  N   CYS A 240      58.970  25.170  36.830  1.00  0.00           N
ATOM   3708  HN  CYS A 240      58.110  24.950  36.380  1.00  0.00           H
ATOM   3709  CA  CYS A 240      59.830  26.140  36.210  1.00  0.00           C
ATOM   3710  HA  CYS A 240      60.870  25.840  36.140  1.00  0.00           H
ATOM   3711  CB  CYS A 240      59.390  26.500  34.830  1.00  0.00           C
ATOM   3712  HB1 CYS A 240      59.900  27.430  34.500  1.00  0.00           H
ATOM   3713  HB2 CYS A 240      58.320  26.800  34.800  1.00  0.00           H
ATOM   3714  SG  CYS A 240      59.780  25.250  33.620  1.00  0.00           S
ATOM   3715  HG1 CYS A 240      58.870  24.390  34.060  1.00  0.00           H
ATOM   3716  C   CYS A 240      59.900  27.440  36.950  1.00  0.00           C
ATOM   3717  O   CYS A 240      60.980  28.000  37.150  1.00  0.00           O
ATOM   3718  N   ILE A 241      58.780  27.960  37.430  1.00  0.00           N
ATOM   3719  HN  ILE A 241      57.920  27.480  37.260  1.00  0.00           H
ATOM   3720  CA  ILE A 241      58.670  29.150  38.310  1.00  0.00           C
ATOM   3721  HA  ILE A 241      59.140  29.980  37.810  1.00  0.00           H
ATOM   3722  CB  ILE A 241      57.160  29.600  38.440  1.00  0.00           C
ATOM   3723  HB  ILE A 241      56.510  28.730  38.660  1.00  0.00           H
ATOM   3724  CG2 ILE A 241      57.050  30.450  39.670  1.00  0.00           C
ATOM   3725 HG21 ILE A 241      57.620  31.380  39.490  1.00  0.00           H
ATOM   3726 HG22 ILE A 241      57.270  29.930  40.620  1.00  0.00           H
ATOM   3727 HG23 ILE A 241      55.990  30.770  39.740  1.00  0.00           H
ATOM   3728  CG1 ILE A 241      56.780  30.240  37.060  1.00  0.00           C
ATOM   3729 HG11 ILE A 241      57.000  29.530  36.230  1.00  0.00           H
ATOM   3730 HG12 ILE A 241      57.320  31.190  36.870  1.00  0.00           H
ATOM   3731  CD  ILE A 241      55.220  30.340  36.980  1.00  0.00           C
ATOM   3732  HD1 ILE A 241      54.690  29.360  36.880  1.00  0.00           H
ATOM   3733  HD2 ILE A 241      55.190  30.940  36.040  1.00  0.00           H
ATOM   3734  HD3 ILE A 241      54.810  31.020  37.750  1.00  0.00           H
ATOM   3735  C   ILE A 241      59.400  28.960  39.660  1.00  0.00           C
ATOM   3736  O   ILE A 241      60.120  29.830  40.110  1.00  0.00           O
ATOM   3737  N   LYS A 242      59.280  27.820  40.320  1.00  0.00           N
ATOM   3738  HN  LYS A 242      58.650  27.140  39.950  1.00  0.00           H
ATOM   3739  CA  LYS A 242      59.970  27.450  41.540  1.00  0.00           C
ATOM   3740  HA  LYS A 242      59.900  28.260  42.250  1.00  0.00           H
ATOM   3741  CB  LYS A 242      59.350  26.200  42.110  1.00  0.00           C
ATOM   3742  HB1 LYS A 242      59.950  25.780  42.940  1.00  0.00           H
ATOM   3743  HB2 LYS A 242      59.380  25.370  41.370  1.00  0.00           H
ATOM   3744  CG  LYS A 242      57.830  26.400  42.510  1.00  0.00           C
ATOM   3745  HG1 LYS A 242      57.260  27.080  41.840  1.00  0.00           H
ATOM   3746  HG2 LYS A 242      57.830  26.950  43.470  1.00  0.00           H
ATOM   3747  CD  LYS A 242      57.120  25.080  42.680  1.00  0.00           C
ATOM   3748  HD1 LYS A 242      57.230  24.400  41.810  1.00  0.00           H
ATOM   3749  HD2 LYS A 242      56.030  25.270  42.850  1.00  0.00           H
ATOM   3750  CE  LYS A 242      57.450  24.190  43.870  1.00  0.00           C
ATOM   3751  HE1 LYS A 242      58.480  23.800  43.740  1.00  0.00           H
ATOM   3752  HE2 LYS A 242      56.790  23.300  44.020  1.00  0.00           H
ATOM   3753  NZ  LYS A 242      57.370  25.040  45.070  1.00  0.00           N
ATOM   3754  HZ1 LYS A 242      58.040  25.830  44.940  1.00  0.00           H
ATOM   3755  HZ2 LYS A 242      57.780  24.600  45.910  1.00  0.00           H
ATOM   3756  HZ3 LYS A 242      56.390  25.350  45.210  1.00  0.00           H
ATOM   3757  C   LYS A 242      61.440  27.200  41.370  1.00  0.00           C
ATOM   3758  O   LYS A 242      62.230  27.420  42.300  1.00  0.00           O
ATOM   3759  N   SER A 243      61.850  26.740  40.200  1.00  0.00           N
ATOM   3760  HN  SER A 243      61.150  26.460  39.540  1.00  0.00           H
ATOM   3761  CA  SER A 243      63.260  26.600  39.910  1.00  0.00           C
ATOM   3762  HA  SER A 243      63.750  26.150  40.760  1.00  0.00           H
ATOM   3763  CB  SER A 243      63.620  25.590  38.840  1.00  0.00           C
ATOM   3764  HB1 SER A 243      63.380  24.560  39.180  1.00  0.00           H
ATOM   3765  HB2 SER A 243      64.720  25.650  38.690  1.00  0.00           H
ATOM   3766  OG  SER A 243      62.920  25.870  37.660  1.00  0.00           O
ATOM   3767  HG1 SER A 243      62.000  25.610  37.740  1.00  0.00           H
ATOM   3768  C   SER A 243      63.940  27.850  39.540  1.00  0.00           C
ATOM   3769  O   SER A 243      65.170  27.910  39.460  1.00  0.00           O
ATOM   3770  N   GLY A 244      63.220  28.990  39.320  1.00  0.00           N
ATOM   3771  HN  GLY A 244      62.230  29.060  39.290  1.00  0.00           H
ATOM   3772  CA  GLY A 244      63.900  30.280  39.170  1.00  0.00           C
ATOM   3773  HA1 GLY A 244      64.980  30.180  39.190  1.00  0.00           H
ATOM   3774  HA2 GLY A 244      63.600  30.930  39.970  1.00  0.00           H
ATOM   3775  C   GLY A 244      63.420  31.000  37.890  1.00  0.00           C
ATOM   3776  O   GLY A 244      63.890  32.140  37.660  1.00  0.00           O
ATOM   3777  N   ASN A 245      62.510  30.410  37.100  1.00  0.00           N
ATOM   3778  HN  ASN A 245      62.100  29.520  37.260  1.00  0.00           H
ATOM   3779  CA  ASN A 245      62.050  31.130  35.880  1.00  0.00           C
ATOM   3780  HA  ASN A 245      62.910  31.580  35.390  1.00  0.00           H
ATOM   3781  CB  ASN A 245      61.290  30.220  34.870  1.00  0.00           C
ATOM   3782  HB1 ASN A 245      60.790  30.640  33.970  1.00  0.00           H
ATOM   3783  HB2 ASN A 245      60.560  29.510  35.310  1.00  0.00           H
ATOM   3784  CG  ASN A 245      62.350  29.320  34.230  1.00  0.00           C
ATOM   3785  OD1 ASN A 245      62.520  28.140  34.540  1.00  0.00           O
ATOM   3786  ND2 ASN A 245      63.100  29.880  33.290  1.00  0.00           N
ATOM   3787 HD21 ASN A 245      63.910  29.430  32.920  1.00  0.00           H
ATOM   3788 HD22 ASN A 245      62.930  30.850  33.110  1.00  0.00           H
ATOM   3789  C   ASN A 245      61.110  32.240  36.280  1.00  0.00           C
ATOM   3790  O   ASN A 245      60.410  32.160  37.270  1.00  0.00           O
ATOM   3791  N   ARG A 246      61.080  33.350  35.530  1.00  0.00           N
ATOM   3792  HN  ARG A 246      61.540  33.200  34.660  1.00  0.00           H
ATOM   3793  CA  ARG A 246      60.260  34.530  35.740  1.00  0.00           C
ATOM   3794  HA  ARG A 246      59.400  34.260  36.330  1.00  0.00           H
ATOM   3795  CB  ARG A 246      61.100  35.610  36.550  1.00  0.00           C
ATOM   3796  HB1 ARG A 246      60.580  36.570  36.750  1.00  0.00           H
ATOM   3797  HB2 ARG A 246      61.880  36.050  35.880  1.00  0.00           H
ATOM   3798  CG  ARG A 246      61.770  35.160  37.920  1.00  0.00           C
ATOM   3799  HG1 ARG A 246      62.590  35.890  38.120  1.00  0.00           H
ATOM   3800  HG2 ARG A 246      62.260  34.200  37.650  1.00  0.00           H
ATOM   3801  CD  ARG A 246      60.710  35.060  38.970  1.00  0.00           C
ATOM   3802  HD1 ARG A 246      60.080  34.260  38.520  1.00  0.00           H
ATOM   3803  HD2 ARG A 246      60.050  35.940  39.120  1.00  0.00           H
ATOM   3804  NE  ARG A 246      61.290  34.730  40.360  1.00  0.00           N
ATOM   3805  HE  ARG A 246      61.670  35.450  40.940  1.00  0.00           H
ATOM   3806  CZ  ARG A 246      61.390  33.480  40.740  1.00  0.00           C
ATOM   3807  NH1 ARG A 246      60.760  32.480  40.140  1.00  0.00           N
ATOM   3808 HH11 ARG A 246      60.420  32.680  39.220  1.00  0.00           H
ATOM   3809 HH12 ARG A 246      60.770  31.570  40.550  1.00  0.00           H
ATOM   3810  NH2 ARG A 246      62.190  33.120  41.710  1.00  0.00           N
ATOM   3811 HH21 ARG A 246      63.010  33.690  41.710  1.00  0.00           H
ATOM   3812 HH22 ARG A 246      62.240  32.170  42.010  1.00  0.00           H
ATOM   3813  C   ARG A 246      59.830  35.130  34.430  1.00  0.00           C
ATOM   3814  O   ARG A 246      60.490  34.790  33.420  1.00  0.00           O
ATOM   3815  N   PRO A 247      58.800  35.940  34.260  1.00  0.00           N
ATOM   3816  CD  PRO A 247      58.030  36.620  35.410  1.00  0.00           C
ATOM   3817  HD1 PRO A 247      58.710  37.380  35.840  1.00  0.00           H
ATOM   3818  HD2 PRO A 247      57.880  35.950  36.280  1.00  0.00           H
ATOM   3819  CA  PRO A 247      58.530  36.680  33.020  1.00  0.00           C
ATOM   3820  HA  PRO A 247      58.040  35.950  32.390  1.00  0.00           H
ATOM   3821  CB  PRO A 247      57.640  37.820  33.460  1.00  0.00           C
ATOM   3822  HB1 PRO A 247      56.890  38.050  32.670  1.00  0.00           H
ATOM   3823  HB2 PRO A 247      58.150  38.770  33.730  1.00  0.00           H
ATOM   3824  CG  PRO A 247      56.930  37.420  34.700  1.00  0.00           C
ATOM   3825  HG1 PRO A 247      56.690  38.360  35.250  1.00  0.00           H
ATOM   3826  HG2 PRO A 247      56.070  36.820  34.330  1.00  0.00           H
ATOM   3827  C   PRO A 247      59.720  37.190  32.160  1.00  0.00           C
ATOM   3828  O   PRO A 247      60.700  37.830  32.630  1.00  0.00           O
ATOM   3829  N   ASP A 248      59.690  36.960  30.850  1.00  0.00           N
ATOM   3830  HN  ASP A 248      58.900  36.520  30.430  1.00  0.00           H
ATOM   3831  CA  ASP A 248      60.830  37.180  29.920  1.00  0.00           C
ATOM   3832  HA  ASP A 248      61.680  36.760  30.430  1.00  0.00           H
ATOM   3833  CB  ASP A 248      60.710  36.340  28.690  1.00  0.00           C
ATOM   3834  HB1 ASP A 248      59.790  36.570  28.120  1.00  0.00           H
ATOM   3835  HB2 ASP A 248      60.620  35.270  28.980  1.00  0.00           H
ATOM   3836  CG  ASP A 248      61.850  36.380  27.690  1.00  0.00           C
ATOM   3837  OD1 ASP A 248      62.990  36.790  28.040  1.00  0.00           O
ATOM   3838  OD2 ASP A 248      61.720  35.940  26.470  1.00  0.00           O
ATOM   3839  C   ASP A 248      61.080  38.680  29.630  1.00  0.00           C
ATOM   3840  O   ASP A 248      60.320  39.350  28.970  1.00  0.00           O
ATOM   3841  N   VAL A 249      62.220  39.190  30.050  1.00  0.00           N
ATOM   3842  HN  VAL A 249      62.800  38.730  30.730  1.00  0.00           H
ATOM   3843  CA  VAL A 249      62.620  40.530  29.910  1.00  0.00           C
ATOM   3844  HA  VAL A 249      61.800  41.160  30.230  1.00  0.00           H
ATOM   3845  CB  VAL A 249      63.750  40.830  30.830  1.00  0.00           C
ATOM   3846  HB  VAL A 249      64.410  39.940  30.920  1.00  0.00           H
ATOM   3847  CG1 VAL A 249      64.700  42.000  30.360  1.00  0.00           C
ATOM   3848 HG11 VAL A 249      65.390  42.220  31.190  1.00  0.00           H
ATOM   3849 HG12 VAL A 249      64.070  42.890  30.120  1.00  0.00           H
ATOM   3850 HG13 VAL A 249      65.290  41.700  29.470  1.00  0.00           H
ATOM   3851  CG2 VAL A 249      63.240  40.950  32.240  1.00  0.00           C
ATOM   3852 HG21 VAL A 249      64.100  41.160  32.910  1.00  0.00           H
ATOM   3853 HG22 VAL A 249      62.580  40.110  32.570  1.00  0.00           H
ATOM   3854 HG23 VAL A 249      62.590  41.850  32.330  1.00  0.00           H
ATOM   3855  C   VAL A 249      62.900  40.950  28.440  1.00  0.00           C
ATOM   3856  O   VAL A 249      62.590  42.120  28.120  1.00  0.00           O
ATOM   3857  N   ASP A 250      63.210  39.980  27.590  1.00  0.00           N
ATOM   3858  HN  ASP A 250      63.280  39.040  27.940  1.00  0.00           H
ATOM   3859  CA  ASP A 250      63.450  40.210  26.220  1.00  0.00           C
ATOM   3860  HA  ASP A 250      63.940  41.170  26.140  1.00  0.00           H
ATOM   3861  CB  ASP A 250      64.460  39.210  25.640  1.00  0.00           C
ATOM   3862  HB1 ASP A 250      64.620  39.480  24.570  1.00  0.00           H
ATOM   3863  HB2 ASP A 250      64.000  38.200  25.630  1.00  0.00           H
ATOM   3864  CG  ASP A 250      65.730  39.090  26.380  1.00  0.00           C
ATOM   3865  OD1 ASP A 250      66.170  40.130  27.040  1.00  0.00           O
ATOM   3866  OD2 ASP A 250      66.410  38.020  26.370  1.00  0.00           O
ATOM   3867  C   ASP A 250      62.280  40.260  25.260  1.00  0.00           C
ATOM   3868  O   ASP A 250      62.380  40.580  24.080  1.00  0.00           O
ATOM   3869  N   ASP A 251      61.120  39.900  25.800  1.00  0.00           N
ATOM   3870  HN  ASP A 251      61.140  39.670  26.770  1.00  0.00           H
ATOM   3871  CA  ASP A 251      59.870  39.820  25.040  1.00  0.00           C
ATOM   3872  HA  ASP A 251      60.130  39.680  24.000  1.00  0.00           H
ATOM   3873  CB  ASP A 251      59.180  38.510  25.590  1.00  0.00           C
ATOM   3874  HB1 ASP A 251      58.830  38.700  26.620  1.00  0.00           H
ATOM   3875  HB2 ASP A 251      59.970  37.730  25.650  1.00  0.00           H
ATOM   3876  CG  ASP A 251      58.090  37.990  24.720  1.00  0.00           C
ATOM   3877  OD1 ASP A 251      57.890  38.470  23.540  1.00  0.00           O
ATOM   3878  OD2 ASP A 251      57.360  37.070  25.140  1.00  0.00           O
ATOM   3879  C   ASP A 251      58.960  41.030  25.230  1.00  0.00           C
ATOM   3880  O   ASP A 251      57.940  41.190  24.570  1.00  0.00           O
ATOM   3881  N   ILE A 252      59.460  42.010  26.010  1.00  0.00           N
ATOM   3882  HN  ILE A 252      60.330  41.930  26.480  1.00  0.00           H
ATOM   3883  CA  ILE A 252      58.970  43.340  26.100  1.00  0.00           C
ATOM   3884  HA  ILE A 252      57.900  43.260  26.160  1.00  0.00           H
ATOM   3885  CB  ILE A 252      59.460  44.060  27.410  1.00  0.00           C
ATOM   3886  HB  ILE A 252      60.510  44.430  27.340  1.00  0.00           H
ATOM   3887  CG2 ILE A 252      58.710  45.390  27.530  1.00  0.00           C
ATOM   3888 HG21 ILE A 252      57.660  45.130  27.800  1.00  0.00           H
ATOM   3889 HG22 ILE A 252      58.730  45.880  26.530  1.00  0.00           H
ATOM   3890 HG23 ILE A 252      59.070  46.140  28.280  1.00  0.00           H
ATOM   3891  CG1 ILE A 252      59.340  43.280  28.770  1.00  0.00           C
ATOM   3892 HG11 ILE A 252      59.750  42.250  28.760  1.00  0.00           H
ATOM   3893 HG12 ILE A 252      58.240  43.170  28.870  1.00  0.00           H
ATOM   3894  CD  ILE A 252      60.000  44.100  29.870  1.00  0.00           C
ATOM   3895  HD1 ILE A 252      60.840  44.650  29.380  1.00  0.00           H
ATOM   3896  HD2 ILE A 252      60.310  43.560  30.790  1.00  0.00           H
ATOM   3897  HD3 ILE A 252      59.280  44.890  30.160  1.00  0.00           H
ATOM   3898  C   ILE A 252      59.490  44.200  24.900  1.00  0.00           C
ATOM   3899  O   ILE A 252      60.680  44.060  24.560  1.00  0.00           O
ATOM   3900  N   THR A 253      58.660  44.920  24.080  1.00  0.00           N
ATOM   3901  HN  THR A 253      57.710  45.100  24.320  1.00  0.00           H
ATOM   3902  CA  THR A 253      59.140  45.580  22.900  1.00  0.00           C
ATOM   3903  HA  THR A 253      60.100  45.190  22.610  1.00  0.00           H
ATOM   3904  CB  THR A 253      58.220  45.360  21.690  1.00  0.00           C
ATOM   3905  HB  THR A 253      57.130  45.440  21.920  1.00  0.00           H
ATOM   3906  OG1 THR A 253      58.380  43.980  21.210  1.00  0.00           O
ATOM   3907  HG1 THR A 253      59.340  43.880  21.180  1.00  0.00           H
ATOM   3908  CG2 THR A 253      58.540  46.260  20.440  1.00  0.00           C
ATOM   3909 HG21 THR A 253      59.610  46.180  20.110  1.00  0.00           H
ATOM   3910 HG22 THR A 253      58.300  47.330  20.660  1.00  0.00           H
ATOM   3911 HG23 THR A 253      57.930  45.850  19.610  1.00  0.00           H
ATOM   3912  C   THR A 253      59.350  47.060  23.130  1.00  0.00           C
ATOM   3913  O   THR A 253      60.260  47.670  22.590  1.00  0.00           O
ATOM   3914  N   GLU A 254      58.460  47.590  23.900  1.00  0.00           N
ATOM   3915  HN  GLU A 254      57.680  47.060  24.210  1.00  0.00           H
ATOM   3916  CA  GLU A 254      58.460  48.990  24.250  1.00  0.00           C
ATOM   3917  HA  GLU A 254      58.770  49.580  23.400  1.00  0.00           H
ATOM   3918  CB  GLU A 254      57.000  49.370  24.780  1.00  0.00           C
ATOM   3919  HB1 GLU A 254      56.280  49.060  24.000  1.00  0.00           H
ATOM   3920  HB2 GLU A 254      56.980  50.480  24.770  1.00  0.00           H
ATOM   3921  CG  GLU A 254      56.530  49.010  26.250  1.00  0.00           C
ATOM   3922  HG1 GLU A 254      57.180  49.460  27.030  1.00  0.00           H
ATOM   3923  HG2 GLU A 254      56.570  47.910  26.350  1.00  0.00           H
ATOM   3924  CD  GLU A 254      55.120  49.470  26.490  1.00  0.00           C
ATOM   3925  OE1 GLU A 254      54.870  50.230  27.420  1.00  0.00           O
ATOM   3926  OE2 GLU A 254      54.220  49.010  25.710  1.00  0.00           O
ATOM   3927  C   GLU A 254      59.470  49.400  25.350  1.00  0.00           C
ATOM   3928  O   GLU A 254      60.150  48.590  26.000  1.00  0.00           O
ATOM   3929  N   TYR A 255      59.650  50.700  25.630  1.00  0.00           N
ATOM   3930  HN  TYR A 255      59.110  51.400  25.180  1.00  0.00           H
ATOM   3931  CA  TYR A 255      60.540  51.190  26.690  1.00  0.00           C
ATOM   3932  HA  TYR A 255      61.500  50.710  26.590  1.00  0.00           H
ATOM   3933  CB  TYR A 255      60.900  52.740  26.510  1.00  0.00           C
ATOM   3934  HB1 TYR A 255      59.960  53.330  26.530  1.00  0.00           H
ATOM   3935  HB2 TYR A 255      61.330  53.070  25.530  1.00  0.00           H
ATOM   3936  CG  TYR A 255      61.720  53.380  27.500  1.00  0.00           C
ATOM   3937  CD1 TYR A 255      62.910  52.770  28.150  1.00  0.00           C
ATOM   3938  HD1 TYR A 255      63.320  51.800  27.940  1.00  0.00           H
ATOM   3939  CE1 TYR A 255      63.660  53.580  28.980  1.00  0.00           C
ATOM   3940  HE1 TYR A 255      64.520  53.120  29.440  1.00  0.00           H
ATOM   3941  CZ  TYR A 255      63.430  54.960  29.150  1.00  0.00           C
ATOM   3942  OH  TYR A 255      64.360  55.570  29.980  1.00  0.00           O
ATOM   3943  HH  TYR A 255      64.280  56.520  29.890  1.00  0.00           H
ATOM   3944  CD2 TYR A 255      61.510  54.760  27.790  1.00  0.00           C
ATOM   3945  HD2 TYR A 255      60.700  55.240  27.270  1.00  0.00           H
ATOM   3946  CE2 TYR A 255      62.400  55.550  28.480  1.00  0.00           C
ATOM   3947  HE2 TYR A 255      62.130  56.590  28.590  1.00  0.00           H
ATOM   3948  C   TYR A 255      60.120  50.810  28.030  1.00  0.00           C
ATOM   3949  O   TYR A 255      59.170  51.430  28.490  1.00  0.00           O
ATOM   3950  N   CYS A 256      60.800  49.980  28.760  1.00  0.00           N
ATOM   3951  HN  CYS A 256      61.630  49.560  28.390  1.00  0.00           H
ATOM   3952  CA  CYS A 256      60.700  49.780  30.190  1.00  0.00           C
ATOM   3953  HA  CYS A 256      59.980  50.410  30.700  1.00  0.00           H
ATOM   3954  CB  CYS A 256      60.470  48.290  30.480  1.00  0.00           C
ATOM   3955  HB1 CYS A 256      61.200  47.680  29.910  1.00  0.00           H
ATOM   3956  HB2 CYS A 256      59.530  47.960  30.010  1.00  0.00           H
ATOM   3957  SG  CYS A 256      60.300  47.780  32.200  1.00  0.00           S
ATOM   3958  HG1 CYS A 256      61.610  47.590  32.250  1.00  0.00           H
ATOM   3959  C   CYS A 256      62.000  50.260  30.790  1.00  0.00           C
ATOM   3960  O   CYS A 256      63.000  49.620  30.440  1.00  0.00           O
ATOM   3961  N   PRO A 257      62.070  51.430  31.500  1.00  0.00           N
ATOM   3962  CD  PRO A 257      61.060  52.420  31.650  1.00  0.00           C
ATOM   3963  HD1 PRO A 257      60.390  52.300  32.530  1.00  0.00           H
ATOM   3964  HD2 PRO A 257      60.460  52.610  30.730  1.00  0.00           H
ATOM   3965  CA  PRO A 257      63.300  51.920  32.080  1.00  0.00           C
ATOM   3966  HA  PRO A 257      63.850  52.140  31.170  1.00  0.00           H
ATOM   3967  CB  PRO A 257      62.920  53.180  32.850  1.00  0.00           C
ATOM   3968  HB1 PRO A 257      63.710  53.950  32.770  1.00  0.00           H
ATOM   3969  HB2 PRO A 257      62.630  52.950  33.900  1.00  0.00           H
ATOM   3970  CG  PRO A 257      61.810  53.740  32.000  1.00  0.00           C
ATOM   3971  HG1 PRO A 257      61.270  54.500  32.610  1.00  0.00           H
ATOM   3972  HG2 PRO A 257      62.120  54.080  30.990  1.00  0.00           H
ATOM   3973  C   PRO A 257      64.170  50.950  32.830  1.00  0.00           C
ATOM   3974  O   PRO A 257      63.740  50.050  33.470  1.00  0.00           O
ATOM   3975  N   ARG A 258      65.520  51.110  32.820  1.00  0.00           N
ATOM   3976  HN  ARG A 258      65.890  51.900  32.330  1.00  0.00           H
ATOM   3977  CA  ARG A 258      66.480  50.240  33.530  1.00  0.00           C
ATOM   3978  HA  ARG A 258      66.290  49.300  33.040  1.00  0.00           H
ATOM   3979  CB  ARG A 258      67.910  50.700  33.320  1.00  0.00           C
ATOM   3980  HB1 ARG A 258      67.990  51.790  33.530  1.00  0.00           H
ATOM   3981  HB2 ARG A 258      68.120  50.370  32.280  1.00  0.00           H
ATOM   3982  CG  ARG A 258      69.000  50.100  34.220  1.00  0.00           C
ATOM   3983  HG1 ARG A 258      69.010  49.000  34.040  1.00  0.00           H
ATOM   3984  HG2 ARG A 258      68.860  50.330  35.300  1.00  0.00           H
ATOM   3985  CD  ARG A 258      70.460  50.580  33.930  1.00  0.00           C
ATOM   3986  HD1 ARG A 258      71.160  50.150  34.680  1.00  0.00           H
ATOM   3987  HD2 ARG A 258      70.490  51.670  34.150  1.00  0.00           H
ATOM   3988  NE  ARG A 258      70.790  50.170  32.550  1.00  0.00           N
ATOM   3989  HE  ARG A 258      70.160  49.590  32.030  1.00  0.00           H
ATOM   3990  CZ  ARG A 258      71.760  50.630  31.830  1.00  0.00           C
ATOM   3991  NH1 ARG A 258      72.540  51.640  32.100  1.00  0.00           N
ATOM   3992 HH11 ARG A 258      72.210  52.220  32.850  1.00  0.00           H
ATOM   3993 HH12 ARG A 258      73.290  51.840  31.470  1.00  0.00           H
ATOM   3994  NH2 ARG A 258      71.770  50.240  30.560  1.00  0.00           N
ATOM   3995 HH21 ARG A 258      71.200  49.470  30.270  1.00  0.00           H
ATOM   3996 HH22 ARG A 258      72.620  50.400  30.050  1.00  0.00           H
ATOM   3997  C   ARG A 258      66.240  50.020  34.970  1.00  0.00           C
ATOM   3998  O   ARG A 258      66.410  48.870  35.450  1.00  0.00           O
ATOM   3999  N   GLU A 259      65.870  51.070  35.710  1.00  0.00           N
ATOM   4000  HN  GLU A 259      65.830  51.980  35.320  1.00  0.00           H
ATOM   4001  CA  GLU A 259      65.570  51.030  37.170  1.00  0.00           C
ATOM   4002  HA  GLU A 259      66.360  50.470  37.660  1.00  0.00           H
ATOM   4003  CB  GLU A 259      65.630  52.480  37.730  1.00  0.00           C
ATOM   4004  HB1 GLU A 259      65.200  52.550  38.760  1.00  0.00           H
ATOM   4005  HB2 GLU A 259      64.980  52.990  37.000  1.00  0.00           H
ATOM   4006  CG  GLU A 259      67.040  53.080  37.610  1.00  0.00           C
ATOM   4007  HG1 GLU A 259      67.500  52.700  36.670  1.00  0.00           H
ATOM   4008  HG2 GLU A 259      67.600  52.720  38.500  1.00  0.00           H
ATOM   4009  CD  GLU A 259      67.080  54.640  37.510  1.00  0.00           C
ATOM   4010  OE1 GLU A 259      67.110  55.150  36.380  1.00  0.00           O
ATOM   4011  OE2 GLU A 259      67.140  55.290  38.550  1.00  0.00           O
ATOM   4012  C   GLU A 259      64.290  50.350  37.540  1.00  0.00           C
ATOM   4013  O   GLU A 259      64.140  49.830  38.610  1.00  0.00           O
ATOM   4014  N   ILE A 260      63.320  50.320  36.590  1.00  0.00           N
ATOM   4015  HN  ILE A 260      63.600  50.740  35.730  1.00  0.00           H
ATOM   4016  CA  ILE A 260      62.100  49.530  36.630  1.00  0.00           C
ATOM   4017  HA  ILE A 260      61.790  49.670  37.660  1.00  0.00           H
ATOM   4018  CB  ILE A 260      60.930  50.060  35.800  1.00  0.00           C
ATOM   4019  HB  ILE A 260      61.250  50.030  34.740  1.00  0.00           H
ATOM   4020  CG2 ILE A 260      59.610  49.230  36.010  1.00  0.00           C
ATOM   4021 HG21 ILE A 260      59.860  48.160  35.850  1.00  0.00           H
ATOM   4022 HG22 ILE A 260      58.850  49.490  35.240  1.00  0.00           H
ATOM   4023 HG23 ILE A 260      59.230  49.350  37.050  1.00  0.00           H
ATOM   4024  CG1 ILE A 260      60.730  51.550  36.160  1.00  0.00           C
ATOM   4025 HG11 ILE A 260      61.700  52.040  35.940  1.00  0.00           H
ATOM   4026 HG12 ILE A 260      60.380  51.630  37.220  1.00  0.00           H
ATOM   4027  CD  ILE A 260      59.600  52.150  35.330  1.00  0.00           C
ATOM   4028  HD1 ILE A 260      59.700  51.870  34.260  1.00  0.00           H
ATOM   4029  HD2 ILE A 260      59.560  53.260  35.390  1.00  0.00           H
ATOM   4030  HD3 ILE A 260      58.660  51.690  35.680  1.00  0.00           H
ATOM   4031  C   ILE A 260      62.410  48.090  36.470  1.00  0.00           C
ATOM   4032  O   ILE A 260      61.970  47.350  37.300  1.00  0.00           O
ATOM   4033  N   ILE A 261      63.240  47.610  35.460  1.00  0.00           N
ATOM   4034  HN  ILE A 261      63.550  48.270  34.780  1.00  0.00           H
ATOM   4035  CA  ILE A 261      63.770  46.250  35.340  1.00  0.00           C
ATOM   4036  HA  ILE A 261      62.980  45.510  35.290  1.00  0.00           H
ATOM   4037  CB  ILE A 261      64.580  46.010  34.020  1.00  0.00           C
ATOM   4038  HB  ILE A 261      65.230  46.900  33.870  1.00  0.00           H
ATOM   4039  CG2 ILE A 261      65.500  44.850  33.950  1.00  0.00           C
ATOM   4040 HG21 ILE A 261      64.990  43.890  34.180  1.00  0.00           H
ATOM   4041 HG22 ILE A 261      66.320  44.970  34.700  1.00  0.00           H
ATOM   4042 HG23 ILE A 261      66.000  44.940  32.960  1.00  0.00           H
ATOM   4043  CG1 ILE A 261      63.620  45.980  32.800  1.00  0.00           C
ATOM   4044 HG11 ILE A 261      62.690  46.540  33.000  1.00  0.00           H
ATOM   4045 HG12 ILE A 261      63.250  44.960  32.560  1.00  0.00           H
ATOM   4046  CD  ILE A 261      64.250  46.780  31.660  1.00  0.00           C
ATOM   4047  HD1 ILE A 261      63.520  46.650  30.840  1.00  0.00           H
ATOM   4048  HD2 ILE A 261      65.300  46.470  31.510  1.00  0.00           H
ATOM   4049  HD3 ILE A 261      64.230  47.860  31.950  1.00  0.00           H
ATOM   4050  C   ILE A 261      64.570  45.800  36.520  1.00  0.00           C
ATOM   4051  O   ILE A 261      64.320  44.780  37.160  1.00  0.00           O
ATOM   4052  N   SER A 262      65.530  46.610  37.030  1.00  0.00           N
ATOM   4053  HN  SER A 262      65.790  47.500  36.660  1.00  0.00           H
ATOM   4054  CA  SER A 262      66.240  46.230  38.200  1.00  0.00           C
ATOM   4055  HA  SER A 262      66.480  45.180  38.120  1.00  0.00           H
ATOM   4056  CB  SER A 262      67.540  47.100  38.300  1.00  0.00           C
ATOM   4057  HB1 SER A 262      67.290  48.180  38.380  1.00  0.00           H
ATOM   4058  HB2 SER A 262      68.150  46.940  37.390  1.00  0.00           H
ATOM   4059  OG  SER A 262      68.490  46.700  39.310  1.00  0.00           O
ATOM   4060  HG1 SER A 262      68.280  45.780  39.470  1.00  0.00           H
ATOM   4061  C   SER A 262      65.310  46.290  39.450  1.00  0.00           C
ATOM   4062  O   SER A 262      65.600  45.610  40.420  1.00  0.00           O
ATOM   4063  N   LEU A 263      64.210  47.070  39.530  1.00  0.00           N
ATOM   4064  HN  LEU A 263      64.110  47.650  38.730  1.00  0.00           H
ATOM   4065  CA  LEU A 263      63.150  47.060  40.590  1.00  0.00           C
ATOM   4066  HA  LEU A 263      63.670  47.030  41.530  1.00  0.00           H
ATOM   4067  CB  LEU A 263      62.150  48.310  40.620  1.00  0.00           C
ATOM   4068  HB1 LEU A 263      61.580  48.360  39.660  1.00  0.00           H
ATOM   4069  HB2 LEU A 263      62.710  49.250  40.750  1.00  0.00           H
ATOM   4070  CG  LEU A 263      61.040  48.290  41.770  1.00  0.00           C
ATOM   4071  HG  LEU A 263      60.420  47.380  41.670  1.00  0.00           H
ATOM   4072  CD1 LEU A 263      61.700  48.320  43.120  1.00  0.00           C
ATOM   4073 HD11 LEU A 263      62.110  49.350  43.210  1.00  0.00           H
ATOM   4074 HD12 LEU A 263      62.570  47.650  43.280  1.00  0.00           H
ATOM   4075 HD13 LEU A 263      60.940  48.150  43.910  1.00  0.00           H
ATOM   4076  CD2 LEU A 263      60.190  49.580  41.640  1.00  0.00           C
ATOM   4077 HD21 LEU A 263      60.780  50.520  41.590  1.00  0.00           H
ATOM   4078 HD22 LEU A 263      59.430  49.670  42.450  1.00  0.00           H
ATOM   4079 HD23 LEU A 263      59.670  49.430  40.670  1.00  0.00           H
ATOM   4080  C   LEU A 263      62.400  45.800  40.490  1.00  0.00           C
ATOM   4081  O   LEU A 263      62.090  45.160  41.480  1.00  0.00           O
ATOM   4082  N   MET A 264      62.110  45.400  39.220  1.00  0.00           N
ATOM   4083  HN  MET A 264      62.240  45.920  38.380  1.00  0.00           H
ATOM   4084  CA  MET A 264      61.160  44.240  39.050  1.00  0.00           C
ATOM   4085  HA  MET A 264      60.370  44.410  39.780  1.00  0.00           H
ATOM   4086  CB  MET A 264      60.550  44.150  37.630  1.00  0.00           C
ATOM   4087  HB1 MET A 264      60.360  45.170  37.220  1.00  0.00           H
ATOM   4088  HB2 MET A 264      59.580  43.630  37.680  1.00  0.00           H
ATOM   4089  CG  MET A 264      61.310  43.370  36.510  1.00  0.00           C
ATOM   4090  HG1 MET A 264      61.450  42.310  36.790  1.00  0.00           H
ATOM   4091  HG2 MET A 264      62.330  43.810  36.430  1.00  0.00           H
ATOM   4092  SD  MET A 264      60.380  43.280  34.920  1.00  0.00           S
ATOM   4093  CE  MET A 264      60.120  45.130  34.630  1.00  0.00           C
ATOM   4094  HE1 MET A 264      59.510  45.340  33.730  1.00  0.00           H
ATOM   4095  HE2 MET A 264      61.020  45.740  34.390  1.00  0.00           H
ATOM   4096  HE3 MET A 264      59.530  45.600  35.440  1.00  0.00           H
ATOM   4097  C   MET A 264      61.850  42.960  39.540  1.00  0.00           C
ATOM   4098  O   MET A 264      61.210  42.260  40.360  1.00  0.00           O
ATOM   4099  N   LYS A 265      63.190  42.800  39.160  1.00  0.00           N
ATOM   4100  HN  LYS A 265      63.530  43.470  38.500  1.00  0.00           H
ATOM   4101  CA  LYS A 265      64.040  41.750  39.660  1.00  0.00           C
ATOM   4102  HA  LYS A 265      63.530  40.820  39.430  1.00  0.00           H
ATOM   4103  CB  LYS A 265      65.330  41.760  38.860  1.00  0.00           C
ATOM   4104  HB1 LYS A 265      66.020  40.980  39.250  1.00  0.00           H
ATOM   4105  HB2 LYS A 265      65.810  42.760  38.870  1.00  0.00           H
ATOM   4106  CG  LYS A 265      65.090  41.500  37.360  1.00  0.00           C
ATOM   4107  HG1 LYS A 265      64.300  42.170  36.960  1.00  0.00           H
ATOM   4108  HG2 LYS A 265      64.710  40.460  37.260  1.00  0.00           H
ATOM   4109  CD  LYS A 265      66.230  41.680  36.280  1.00  0.00           C
ATOM   4110  HD1 LYS A 265      66.430  42.760  36.190  1.00  0.00           H
ATOM   4111  HD2 LYS A 265      65.790  41.350  35.310  1.00  0.00           H
ATOM   4112  CE  LYS A 265      67.490  40.870  36.660  1.00  0.00           C
ATOM   4113  HE1 LYS A 265      67.160  39.850  36.960  1.00  0.00           H
ATOM   4114  HE2 LYS A 265      67.900  41.360  37.570  1.00  0.00           H
ATOM   4115  NZ  LYS A 265      68.470  40.710  35.590  1.00  0.00           N
ATOM   4116  HZ1 LYS A 265      67.890  40.550  34.740  1.00  0.00           H
ATOM   4117  HZ2 LYS A 265      69.060  39.880  35.790  1.00  0.00           H
ATOM   4118  HZ3 LYS A 265      69.060  41.560  35.480  1.00  0.00           H
ATOM   4119  C   LYS A 265      64.250  41.700  41.170  1.00  0.00           C
ATOM   4120  O   LYS A 265      64.200  40.620  41.750  1.00  0.00           O
ATOM   4121  N   LEU A 266      64.460  42.860  41.750  1.00  0.00           N
ATOM   4122  HN  LEU A 266      64.530  43.690  41.200  1.00  0.00           H
ATOM   4123  CA  LEU A 266      64.440  43.020  43.180  1.00  0.00           C
ATOM   4124  HA  LEU A 266      65.260  42.400  43.520  1.00  0.00           H
ATOM   4125  CB  LEU A 266      64.890  44.450  43.490  1.00  0.00           C
ATOM   4126  HB1 LEU A 266      64.310  45.140  42.840  1.00  0.00           H
ATOM   4127  HB2 LEU A 266      65.950  44.550  43.190  1.00  0.00           H
ATOM   4128  CG  LEU A 266      64.740  44.900  45.000  1.00  0.00           C
ATOM   4129  HG  LEU A 266      63.680  44.760  45.300  1.00  0.00           H
ATOM   4130  CD1 LEU A 266      65.670  44.090  46.000  1.00  0.00           C
ATOM   4131 HD11 LEU A 266      65.760  44.560  47.000  1.00  0.00           H
ATOM   4132 HD12 LEU A 266      66.670  43.890  45.560  1.00  0.00           H
ATOM   4133 HD13 LEU A 266      65.280  43.060  46.140  1.00  0.00           H
ATOM   4134  CD2 LEU A 266      65.050  46.410  45.150  1.00  0.00           C
ATOM   4135 HD21 LEU A 266      64.500  46.920  44.330  1.00  0.00           H
ATOM   4136 HD22 LEU A 266      66.130  46.490  44.950  1.00  0.00           H
ATOM   4137 HD23 LEU A 266      64.810  46.900  46.120  1.00  0.00           H
ATOM   4138  C   LEU A 266      63.150  42.650  43.880  1.00  0.00           C
ATOM   4139  O   LEU A 266      63.120  41.790  44.780  1.00  0.00           O
ATOM   4140  N   CYS A 267      61.980  43.080  43.380  1.00  0.00           N
ATOM   4141  HN  CYS A 267      61.970  43.580  42.520  1.00  0.00           H
ATOM   4142  CA  CYS A 267      60.690  42.560  43.850  1.00  0.00           C
ATOM   4143  HA  CYS A 267      60.700  42.780  44.910  1.00  0.00           H
ATOM   4144  CB  CYS A 267      59.460  43.350  43.120  1.00  0.00           C
ATOM   4145  HB1 CYS A 267      58.460  42.960  43.420  1.00  0.00           H
ATOM   4146  HB2 CYS A 267      59.600  43.180  42.040  1.00  0.00           H
ATOM   4147  SG  CYS A 267      59.460  45.090  43.520  1.00  0.00           S
ATOM   4148  HG1 CYS A 267      60.590  45.510  42.980  1.00  0.00           H
ATOM   4149  C   CYS A 267      60.500  41.060  43.770  1.00  0.00           C
ATOM   4150  O   CYS A 267      59.760  40.470  44.570  1.00  0.00           O
ATOM   4151  N   TRP A 268      61.130  40.400  42.770  1.00  0.00           N
ATOM   4152  HN  TRP A 268      61.770  40.850  42.160  1.00  0.00           H
ATOM   4153  CA  TRP A 268      60.880  39.020  42.500  1.00  0.00           C
ATOM   4154  HA  TRP A 268      59.980  38.710  43.020  1.00  0.00           H
ATOM   4155  CB  TRP A 268      60.430  38.690  41.030  1.00  0.00           C
ATOM   4156  HB1 TRP A 268      59.540  39.330  40.870  1.00  0.00           H
ATOM   4157  HB2 TRP A 268      60.040  37.650  41.130  1.00  0.00           H
ATOM   4158  CG  TRP A 268      61.320  38.780  39.780  1.00  0.00           C
ATOM   4159  CD1 TRP A 268      62.630  38.340  39.740  1.00  0.00           C
ATOM   4160  HD1 TRP A 268      63.230  38.140  40.610  1.00  0.00           H
ATOM   4161  NE1 TRP A 268      63.080  38.370  38.380  1.00  0.00           N
ATOM   4162  HE1 TRP A 268      63.870  37.980  37.960  1.00  0.00           H
ATOM   4163  CE2 TRP A 268      62.090  38.790  37.590  1.00  0.00           C
ATOM   4164  CD2 TRP A 268      60.980  38.990  38.400  1.00  0.00           C
ATOM   4165  CE3 TRP A 268      59.800  39.350  37.720  1.00  0.00           C
ATOM   4166  HE3 TRP A 268      58.870  39.440  38.250  1.00  0.00           H
ATOM   4167  CZ3 TRP A 268      59.770  39.600  36.320  1.00  0.00           C
ATOM   4168  HZ3 TRP A 268      58.890  39.970  35.820  1.00  0.00           H
ATOM   4169  CZ2 TRP A 268      62.100  38.910  36.180  1.00  0.00           C
ATOM   4170  HZ2 TRP A 268      62.920  38.570  35.560  1.00  0.00           H
ATOM   4171  CH2 TRP A 268      60.950  39.360  35.540  1.00  0.00           C
ATOM   4172  HH2 TRP A 268      60.880  39.420  34.470  1.00  0.00           H
ATOM   4173  C   TRP A 268      61.870  38.040  43.040  1.00  0.00           C
ATOM   4174  O   TRP A 268      61.940  36.900  42.570  1.00  0.00           O
ATOM   4175  N   GLU A 269      62.700  38.480  44.020  1.00  0.00           N
ATOM   4176  HN  GLU A 269      62.520  39.420  44.310  1.00  0.00           H
ATOM   4177  CA  GLU A 269      63.750  37.730  44.740  1.00  0.00           C
ATOM   4178  HA  GLU A 269      64.440  37.340  44.000  1.00  0.00           H
ATOM   4179  CB  GLU A 269      64.410  38.550  45.930  1.00  0.00           C
ATOM   4180  HB1 GLU A 269      65.060  37.870  46.510  1.00  0.00           H
ATOM   4181  HB2 GLU A 269      63.700  39.120  46.570  1.00  0.00           H
ATOM   4182  CG  GLU A 269      65.450  39.630  45.410  1.00  0.00           C
ATOM   4183  HG1 GLU A 269      65.580  40.460  46.140  1.00  0.00           H
ATOM   4184  HG2 GLU A 269      65.040  40.040  44.460  1.00  0.00           H
ATOM   4185  CD  GLU A 269      66.800  39.020  45.100  1.00  0.00           C
ATOM   4186  OE1 GLU A 269      67.780  39.430  45.840  1.00  0.00           O
ATOM   4187  OE2 GLU A 269      66.870  38.070  44.300  1.00  0.00           O
ATOM   4188  C   GLU A 269      63.260  36.440  45.250  1.00  0.00           C
ATOM   4189  O   GLU A 269      62.170  36.440  45.770  1.00  0.00           O
ATOM   4190  N   ALA A 270      64.030  35.300  45.050  1.00  0.00           N
ATOM   4191  HN  ALA A 270      64.930  35.450  44.640  1.00  0.00           H
ATOM   4192  CA  ALA A 270      63.630  33.880  45.410  1.00  0.00           C
ATOM   4193  HA  ALA A 270      62.780  33.520  44.860  1.00  0.00           H
ATOM   4194  CB  ALA A 270      64.840  33.000  44.960  1.00  0.00           C
ATOM   4195  HB1 ALA A 270      64.590  31.920  44.970  1.00  0.00           H
ATOM   4196  HB2 ALA A 270      65.560  33.110  45.800  1.00  0.00           H
ATOM   4197  HB3 ALA A 270      65.340  33.360  44.040  1.00  0.00           H
ATOM   4198  C   ALA A 270      63.290  33.700  46.870  1.00  0.00           C
ATOM   4199  O   ALA A 270      62.340  33.070  47.340  1.00  0.00           O
ATOM   4200  N   ASN A 271      64.170  34.200  47.710  1.00  0.00           N
ATOM   4201  HN  ASN A 271      64.950  34.670  47.310  1.00  0.00           H
ATOM   4202  CA  ASN A 271      64.000  34.240  49.140  1.00  0.00           C
ATOM   4203  HA  ASN A 271      63.530  33.360  49.560  1.00  0.00           H
ATOM   4204  CB  ASN A 271      65.480  34.380  49.690  1.00  0.00           C
ATOM   4205  HB1 ASN A 271      66.000  35.240  49.220  1.00  0.00           H
ATOM   4206  HB2 ASN A 271      66.110  33.510  49.430  1.00  0.00           H
ATOM   4207  CG  ASN A 271      65.520  34.510  51.210  1.00  0.00           C
ATOM   4208  OD1 ASN A 271      64.530  34.480  51.890  1.00  0.00           O
ATOM   4209  ND2 ASN A 271      66.750  34.680  51.770  1.00  0.00           N
ATOM   4210 HD21 ASN A 271      66.810  34.670  52.770  1.00  0.00           H
ATOM   4211 HD22 ASN A 271      67.570  34.520  51.230  1.00  0.00           H
ATOM   4212  C   ASN A 271      63.210  35.450  49.490  1.00  0.00           C
ATOM   4213  O   ASN A 271      63.620  36.540  49.170  1.00  0.00           O
ATOM   4214  N   PRO A 272      62.060  35.330  50.310  1.00  0.00           N
ATOM   4215  CD  PRO A 272      61.460  34.090  50.730  1.00  0.00           C
ATOM   4216  HD1 PRO A 272      62.190  33.450  51.270  1.00  0.00           H
ATOM   4217  HD2 PRO A 272      61.060  33.570  49.830  1.00  0.00           H
ATOM   4218  CA  PRO A 272      61.080  36.420  50.560  1.00  0.00           C
ATOM   4219  HA  PRO A 272      60.790  36.870  49.620  1.00  0.00           H
ATOM   4220  CB  PRO A 272      59.860  35.920  51.350  1.00  0.00           C
ATOM   4221  HB1 PRO A 272      58.970  35.840  50.680  1.00  0.00           H
ATOM   4222  HB2 PRO A 272      59.550  36.640  52.130  1.00  0.00           H
ATOM   4223  CG  PRO A 272      60.340  34.480  51.730  1.00  0.00           C
ATOM   4224  HG1 PRO A 272      60.750  34.470  52.760  1.00  0.00           H
ATOM   4225  HG2 PRO A 272      59.480  33.770  51.730  1.00  0.00           H
ATOM   4226  C   PRO A 272      61.830  37.440  51.360  1.00  0.00           C
ATOM   4227  O   PRO A 272      61.570  38.650  51.210  1.00  0.00           O
ATOM   4228  N   GLU A 273      62.780  36.980  52.160  1.00  0.00           N
ATOM   4229  HN  GLU A 273      63.080  36.030  52.180  1.00  0.00           H
ATOM   4230  CA  GLU A 273      63.620  37.860  53.010  1.00  0.00           C
ATOM   4231  HA  GLU A 273      63.040  38.520  53.640  1.00  0.00           H
ATOM   4232  CB  GLU A 273      64.580  37.060  53.960  1.00  0.00           C
ATOM   4233  HB1 GLU A 273      65.140  37.750  54.630  1.00  0.00           H
ATOM   4234  HB2 GLU A 273      65.400  36.640  53.340  1.00  0.00           H
ATOM   4235  CG  GLU A 273      63.790  36.050  54.810  1.00  0.00           C
ATOM   4236  HG1 GLU A 273      64.630  35.440  55.210  1.00  0.00           H
ATOM   4237  HG2 GLU A 273      63.100  35.390  54.250  1.00  0.00           H
ATOM   4238  CD  GLU A 273      63.180  36.650  56.030  1.00  0.00           C
ATOM   4239  OE1 GLU A 273      62.770  37.840  56.060  1.00  0.00           O
ATOM   4240  OE2 GLU A 273      62.960  35.870  57.010  1.00  0.00           O
ATOM   4241  C   GLU A 273      64.480  38.890  52.170  1.00  0.00           C
ATOM   4242  O   GLU A 273      64.550  40.080  52.470  1.00  0.00           O
ATOM   4243  N   ALA A 274      65.000  38.510  51.000  1.00  0.00           N
ATOM   4244  HN  ALA A 274      64.820  37.550  50.800  1.00  0.00           H
ATOM   4245  CA  ALA A 274      65.590  39.390  50.010  1.00  0.00           C
ATOM   4246  HA  ALA A 274      66.380  39.950  50.490  1.00  0.00           H
ATOM   4247  CB  ALA A 274      66.380  38.500  49.060  1.00  0.00           C
ATOM   4248  HB1 ALA A 274      65.750  37.950  48.330  1.00  0.00           H
ATOM   4249  HB2 ALA A 274      67.010  37.760  49.610  1.00  0.00           H
ATOM   4250  HB3 ALA A 274      67.120  39.100  48.490  1.00  0.00           H
ATOM   4251  C   ALA A 274      64.740  40.400  49.290  1.00  0.00           C
ATOM   4252  O   ALA A 274      65.190  41.380  48.670  1.00  0.00           O
ATOM   4253  N   ARG A 275      63.390  40.090  49.150  1.00  0.00           N
ATOM   4254  HN  ARG A 275      63.080  39.240  49.570  1.00  0.00           H
ATOM   4255  CA  ARG A 275      62.330  40.970  48.610  1.00  0.00           C
ATOM   4256  HA  ARG A 275      62.540  41.200  47.580  1.00  0.00           H
ATOM   4257  CB  ARG A 275      60.920  40.330  48.470  1.00  0.00           C
ATOM   4258  HB1 ARG A 275      60.140  41.020  48.100  1.00  0.00           H
ATOM   4259  HB2 ARG A 275      60.640  39.960  49.480  1.00  0.00           H
ATOM   4260  CG  ARG A 275      60.970  39.120  47.560  1.00  0.00           C
ATOM   4261  HG1 ARG A 275      61.720  38.370  47.890  1.00  0.00           H
ATOM   4262  HG2 ARG A 275      61.370  39.530  46.600  1.00  0.00           H
ATOM   4263  CD  ARG A 275      59.600  38.400  47.490  1.00  0.00           C
ATOM   4264  HD1 ARG A 275      58.920  38.850  46.720  1.00  0.00           H
ATOM   4265  HD2 ARG A 275      59.220  38.350  48.530  1.00  0.00           H
ATOM   4266  NE  ARG A 275      59.930  37.040  47.060  1.00  0.00           N
ATOM   4267  HE  ARG A 275      60.840  36.800  46.720  1.00  0.00           H
ATOM   4268  CZ  ARG A 275      59.190  36.000  47.040  1.00  0.00           C
ATOM   4269  NH1 ARG A 275      57.950  36.040  47.380  1.00  0.00           N
ATOM   4270 HH11 ARG A 275      57.520  36.860  47.750  1.00  0.00           H
ATOM   4271 HH12 ARG A 275      57.690  35.170  47.800  1.00  0.00           H
ATOM   4272  NH2 ARG A 275      59.740  34.840  46.680  1.00  0.00           N
ATOM   4273 HH21 ARG A 275      60.720  34.640  46.740  1.00  0.00           H
ATOM   4274 HH22 ARG A 275      59.210  33.990  46.750  1.00  0.00           H
ATOM   4275  C   ARG A 275      62.140  42.280  49.450  1.00  0.00           C
ATOM   4276  O   ARG A 275      62.150  42.240  50.700  1.00  0.00           O
ATOM   4277  N   PRO A 276      61.990  43.510  48.920  1.00  0.00           N
ATOM   4278  CD  PRO A 276      61.980  43.770  47.470  1.00  0.00           C
ATOM   4279  HD1 PRO A 276      61.460  42.970  46.910  1.00  0.00           H
ATOM   4280  HD2 PRO A 276      63.040  43.650  47.160  1.00  0.00           H
ATOM   4281  CA  PRO A 276      61.550  44.680  49.640  1.00  0.00           C
ATOM   4282  HA  PRO A 276      62.170  44.900  50.490  1.00  0.00           H
ATOM   4283  CB  PRO A 276      61.770  45.860  48.590  1.00  0.00           C
ATOM   4284  HB1 PRO A 276      62.830  46.150  48.440  1.00  0.00           H
ATOM   4285  HB2 PRO A 276      61.100  46.750  48.510  1.00  0.00           H
ATOM   4286  CG  PRO A 276      61.400  45.150  47.300  1.00  0.00           C
ATOM   4287  HG1 PRO A 276      60.300  45.000  47.280  1.00  0.00           H
ATOM   4288  HG2 PRO A 276      61.780  45.670  46.390  1.00  0.00           H
ATOM   4289  C   PRO A 276      60.200  44.680  50.250  1.00  0.00           C
ATOM   4290  O   PRO A 276      59.480  43.690  50.070  1.00  0.00           O
ATOM   4291  N   THR A 277      59.860  45.760  50.870  1.00  0.00           N
ATOM   4292  HN  THR A 277      60.440  46.560  50.970  1.00  0.00           H
ATOM   4293  CA  THR A 277      58.560  46.110  51.430  1.00  0.00           C
ATOM   4294  HA  THR A 277      57.940  45.230  51.400  1.00  0.00           H
ATOM   4295  CB  THR A 277      58.590  46.550  52.930  1.00  0.00           C
ATOM   4296  HB  THR A 277      57.550  46.630  53.320  1.00  0.00           H
ATOM   4297  OG1 THR A 277      59.140  47.830  53.140  1.00  0.00           O
ATOM   4298  HG1 THR A 277      59.020  48.010  54.070  1.00  0.00           H
ATOM   4299  CG2 THR A 277      59.460  45.580  53.730  1.00  0.00           C
ATOM   4300 HG21 THR A 277      60.520  45.570  53.400  1.00  0.00           H
ATOM   4301 HG22 THR A 277      59.160  44.510  53.670  1.00  0.00           H
ATOM   4302 HG23 THR A 277      59.590  45.930  54.770  1.00  0.00           H
ATOM   4303  C   THR A 277      57.860  47.200  50.650  1.00  0.00           C
ATOM   4304  O   THR A 277      58.600  47.930  50.000  1.00  0.00           O
ATOM   4305  N   PHE A 278      56.540  47.350  50.550  1.00  0.00           N
ATOM   4306  HN  PHE A 278      55.930  46.800  51.120  1.00  0.00           H
ATOM   4307  CA  PHE A 278      55.830  48.430  49.770  1.00  0.00           C
ATOM   4308  HA  PHE A 278      56.320  48.310  48.810  1.00  0.00           H
ATOM   4309  CB  PHE A 278      54.290  48.150  49.600  1.00  0.00           C
ATOM   4310  HB1 PHE A 278      53.730  49.040  49.250  1.00  0.00           H
ATOM   4311  HB2 PHE A 278      53.710  47.920  50.510  1.00  0.00           H
ATOM   4312  CG  PHE A 278      53.970  47.080  48.590  1.00  0.00           C
ATOM   4313  CD1 PHE A 278      53.870  47.400  47.220  1.00  0.00           C
ATOM   4314  HD1 PHE A 278      54.140  48.360  46.820  1.00  0.00           H
ATOM   4315  CE1 PHE A 278      53.600  46.390  46.260  1.00  0.00           C
ATOM   4316  HE1 PHE A 278      53.620  46.660  45.220  1.00  0.00           H
ATOM   4317  CZ  PHE A 278      53.230  45.100  46.750  1.00  0.00           C
ATOM   4318  HZ  PHE A 278      53.060  44.330  46.020  1.00  0.00           H
ATOM   4319  CD2 PHE A 278      53.640  45.780  49.030  1.00  0.00           C
ATOM   4320  HD2 PHE A 278      53.730  45.570  50.090  1.00  0.00           H
ATOM   4321  CE2 PHE A 278      53.250  44.810  48.130  1.00  0.00           C
ATOM   4322  HE2 PHE A 278      52.910  43.830  48.440  1.00  0.00           H
ATOM   4323  C   PHE A 278      56.120  49.930  50.120  1.00  0.00           C
ATOM   4324  O   PHE A 278      56.230  50.810  49.280  1.00  0.00           O
ATOM   4325  N   PRO A 279      56.270  50.390  51.410  1.00  0.00           N
ATOM   4326  CD  PRO A 279      55.690  49.750  52.620  1.00  0.00           C
ATOM   4327  HD1 PRO A 279      56.370  48.960  53.000  1.00  0.00           H
ATOM   4328  HD2 PRO A 279      54.650  49.370  52.560  1.00  0.00           H
ATOM   4329  CA  PRO A 279      56.920  51.630  51.720  1.00  0.00           C
ATOM   4330  HA  PRO A 279      56.340  52.370  51.180  1.00  0.00           H
ATOM   4331  CB  PRO A 279      56.880  51.680  53.240  1.00  0.00           C
ATOM   4332  HB1 PRO A 279      56.890  52.700  53.690  1.00  0.00           H
ATOM   4333  HB2 PRO A 279      57.710  51.050  53.620  1.00  0.00           H
ATOM   4334  CG  PRO A 279      55.660  50.840  53.650  1.00  0.00           C
ATOM   4335  HG1 PRO A 279      55.730  50.450  54.680  1.00  0.00           H
ATOM   4336  HG2 PRO A 279      54.760  51.490  53.650  1.00  0.00           H
ATOM   4337  C   PRO A 279      58.330  51.720  51.270  1.00  0.00           C
ATOM   4338  O   PRO A 279      58.730  52.840  50.960  1.00  0.00           O
ATOM   4339  N   GLY A 280      59.080  50.580  51.130  1.00  0.00           N
ATOM   4340  HN  GLY A 280      58.670  49.770  51.520  1.00  0.00           H
ATOM   4341  CA  GLY A 280      60.420  50.530  50.590  1.00  0.00           C
ATOM   4342  HA1 GLY A 280      60.860  49.550  50.720  1.00  0.00           H
ATOM   4343  HA2 GLY A 280      60.950  51.340  51.070  1.00  0.00           H
ATOM   4344  C   GLY A 280      60.370  50.800  49.060  1.00  0.00           C
ATOM   4345  O   GLY A 280      61.160  51.650  48.570  1.00  0.00           O
ATOM   4346  N   ILE A 281      59.450  50.150  48.370  1.00  0.00           N
ATOM   4347  HN  ILE A 281      58.790  49.490  48.730  1.00  0.00           H
ATOM   4348  CA  ILE A 281      59.100  50.350  46.990  1.00  0.00           C
ATOM   4349  HA  ILE A 281      59.990  50.200  46.400  1.00  0.00           H
ATOM   4350  CB  ILE A 281      58.110  49.300  46.420  1.00  0.00           C
ATOM   4351  HB  ILE A 281      57.090  49.470  46.830  1.00  0.00           H
ATOM   4352  CG2 ILE A 281      57.940  49.490  44.920  1.00  0.00           C
ATOM   4353 HG21 ILE A 281      57.620  50.500  44.590  1.00  0.00           H
ATOM   4354 HG22 ILE A 281      57.140  48.850  44.490  1.00  0.00           H
ATOM   4355 HG23 ILE A 281      58.900  49.220  44.420  1.00  0.00           H
ATOM   4356  CG1 ILE A 281      58.500  47.860  46.640  1.00  0.00           C
ATOM   4357 HG11 ILE A 281      58.810  47.730  47.700  1.00  0.00           H
ATOM   4358 HG12 ILE A 281      59.380  47.670  46.000  1.00  0.00           H
ATOM   4359  CD  ILE A 281      57.490  46.760  46.400  1.00  0.00           C
ATOM   4360  HD1 ILE A 281      56.550  46.800  46.990  1.00  0.00           H
ATOM   4361  HD2 ILE A 281      57.890  45.780  46.750  1.00  0.00           H
ATOM   4362  HD3 ILE A 281      57.210  46.750  45.320  1.00  0.00           H
ATOM   4363  C   ILE A 281      58.610  51.750  46.690  1.00  0.00           C
ATOM   4364  O   ILE A 281      59.000  52.310  45.670  1.00  0.00           O
ATOM   4365  N   GLU A 282      57.840  52.440  47.520  1.00  0.00           N
ATOM   4366  HN  GLU A 282      57.510  51.970  48.330  1.00  0.00           H
ATOM   4367  CA  GLU A 282      57.540  53.890  47.300  1.00  0.00           C
ATOM   4368  HA  GLU A 282      57.110  53.990  46.310  1.00  0.00           H
ATOM   4369  CB  GLU A 282      56.550  54.470  48.420  1.00  0.00           C
ATOM   4370  HB1 GLU A 282      57.030  54.530  49.420  1.00  0.00           H
ATOM   4371  HB2 GLU A 282      55.660  53.810  48.440  1.00  0.00           H
ATOM   4372  CG  GLU A 282      55.880  55.780  47.990  1.00  0.00           C
ATOM   4373  HG1 GLU A 282      54.880  55.520  47.580  1.00  0.00           H
ATOM   4374  HG2 GLU A 282      56.410  56.330  47.190  1.00  0.00           H
ATOM   4375  CD  GLU A 282      55.680  56.790  49.120  1.00  0.00           C
ATOM   4376  OE1 GLU A 282      54.470  57.120  49.310  1.00  0.00           O
ATOM   4377  OE2 GLU A 282      56.610  57.330  49.700  1.00  0.00           O
ATOM   4378  C   GLU A 282      58.760  54.710  47.320  1.00  0.00           C
ATOM   4379  O   GLU A 282      58.850  55.650  46.500  1.00  0.00           O
ATOM   4380  N   GLU A 283      59.740  54.490  48.180  1.00  0.00           N
ATOM   4381  HN  GLU A 283      59.810  53.800  48.890  1.00  0.00           H
ATOM   4382  CA  GLU A 283      60.950  55.350  48.190  1.00  0.00           C
ATOM   4383  HA  GLU A 283      60.620  56.380  48.230  1.00  0.00           H
ATOM   4384  CB  GLU A 283      61.780  55.110  49.440  1.00  0.00           C
ATOM   4385  HB1 GLU A 283      62.750  55.630  49.410  1.00  0.00           H
ATOM   4386  HB2 GLU A 283      61.900  54.000  49.410  1.00  0.00           H
ATOM   4387  CG  GLU A 283      61.060  55.500  50.690  1.00  0.00           C
ATOM   4388  HG1 GLU A 283      60.030  55.110  50.840  1.00  0.00           H
ATOM   4389  HG2 GLU A 283      60.830  56.590  50.780  1.00  0.00           H
ATOM   4390  CD  GLU A 283      61.920  55.310  51.960  1.00  0.00           C
ATOM   4391  OE1 GLU A 283      61.350  55.340  53.080  1.00  0.00           O
ATOM   4392  OE2 GLU A 283      63.160  55.170  51.790  1.00  0.00           O
ATOM   4393  C   GLU A 283      61.850  55.260  46.970  1.00  0.00           C
ATOM   4394  O   GLU A 283      62.400  56.250  46.530  1.00  0.00           O
ATOM   4395  N   LYS A 284      62.000  54.050  46.390  1.00  0.00           N
ATOM   4396  HN  LYS A 284      61.420  53.340  46.780  1.00  0.00           H
ATOM   4397  CA  LYS A 284      62.600  53.810  45.090  1.00  0.00           C
ATOM   4398  HA  LYS A 284      63.560  54.300  45.120  1.00  0.00           H
ATOM   4399  CB  LYS A 284      62.780  52.350  44.730  1.00  0.00           C
ATOM   4400  HB1 LYS A 284      63.250  52.260  43.720  1.00  0.00           H
ATOM   4401  HB2 LYS A 284      61.770  51.880  44.700  1.00  0.00           H
ATOM   4402  CG  LYS A 284      63.700  51.540  45.620  1.00  0.00           C
ATOM   4403  HG1 LYS A 284      63.700  50.500  45.230  1.00  0.00           H
ATOM   4404  HG2 LYS A 284      63.260  51.630  46.630  1.00  0.00           H
ATOM   4405  CD  LYS A 284      65.090  52.100  45.480  1.00  0.00           C
ATOM   4406  HD1 LYS A 284      65.020  53.200  45.620  1.00  0.00           H
ATOM   4407  HD2 LYS A 284      65.430  51.980  44.430  1.00  0.00           H
ATOM   4408  CE  LYS A 284      66.210  51.460  46.340  1.00  0.00           C
ATOM   4409  HE1 LYS A 284      66.000  51.450  47.430  1.00  0.00           H
ATOM   4410  HE2 LYS A 284      67.150  52.030  46.200  1.00  0.00           H
ATOM   4411  NZ  LYS A 284      66.520  50.060  45.820  1.00  0.00           N
ATOM   4412  HZ1 LYS A 284      67.520  49.840  46.040  1.00  0.00           H
ATOM   4413  HZ2 LYS A 284      66.360  49.970  44.800  1.00  0.00           H
ATOM   4414  HZ3 LYS A 284      65.790  49.460  46.270  1.00  0.00           H
ATOM   4415  C   LYS A 284      61.930  54.410  43.950  1.00  0.00           C
ATOM   4416  O   LYS A 284      62.480  55.220  43.160  1.00  0.00           O
ATOM   4417  N   PHE A 285      60.570  54.120  43.760  1.00  0.00           N
ATOM   4418  HN  PHE A 285      59.960  53.610  44.360  1.00  0.00           H
ATOM   4419  CA  PHE A 285      59.940  54.400  42.480  1.00  0.00           C
ATOM   4420  HA  PHE A 285      60.610  54.210  41.650  1.00  0.00           H
ATOM   4421  CB  PHE A 285      58.820  53.370  42.350  1.00  0.00           C
ATOM   4422  HB1 PHE A 285      58.010  53.560  43.090  1.00  0.00           H
ATOM   4423  HB2 PHE A 285      59.260  52.350  42.370  1.00  0.00           H
ATOM   4424  CG  PHE A 285      58.200  53.520  41.020  1.00  0.00           C
ATOM   4425  CD1 PHE A 285      58.710  52.970  39.870  1.00  0.00           C
ATOM   4426  HD1 PHE A 285      59.590  52.340  39.860  1.00  0.00           H
ATOM   4427  CE1 PHE A 285      58.040  53.140  38.630  1.00  0.00           C
ATOM   4428  HE1 PHE A 285      58.430  52.560  37.810  1.00  0.00           H
ATOM   4429  CZ  PHE A 285      56.870  53.930  38.570  1.00  0.00           C
ATOM   4430  HZ  PHE A 285      56.370  54.030  37.620  1.00  0.00           H
ATOM   4431  CD2 PHE A 285      56.990  54.330  40.950  1.00  0.00           C
ATOM   4432  HD2 PHE A 285      56.700  54.930  41.800  1.00  0.00           H
ATOM   4433  CE2 PHE A 285      56.330  54.530  39.720  1.00  0.00           C
ATOM   4434  HE2 PHE A 285      55.470  55.170  39.590  1.00  0.00           H
ATOM   4435  C   PHE A 285      59.360  55.850  42.470  1.00  0.00           C
ATOM   4436  O   PHE A 285      59.270  56.370  41.390  1.00  0.00           O
ATOM   4437  N   ARG A 286      58.970  56.480  43.650  1.00  0.00           N
ATOM   4438  HN  ARG A 286      59.010  56.030  44.540  1.00  0.00           H
ATOM   4439  CA  ARG A 286      58.180  57.770  43.730  1.00  0.00           C
ATOM   4440  HA  ARG A 286      57.270  57.710  43.160  1.00  0.00           H
ATOM   4441  CB  ARG A 286      57.510  58.120  45.110  1.00  0.00           C
ATOM   4442  HB1 ARG A 286      58.290  58.100  45.900  1.00  0.00           H
ATOM   4443  HB2 ARG A 286      56.870  57.230  45.260  1.00  0.00           H
ATOM   4444  CG  ARG A 286      56.740  59.390  45.260  1.00  0.00           C
ATOM   4445  HG1 ARG A 286      55.880  59.490  44.550  1.00  0.00           H
ATOM   4446  HG2 ARG A 286      57.340  60.270  44.950  1.00  0.00           H
ATOM   4447  CD  ARG A 286      56.210  59.730  46.710  1.00  0.00           C
ATOM   4448  HD1 ARG A 286      55.920  60.800  46.720  1.00  0.00           H
ATOM   4449  HD2 ARG A 286      57.090  59.490  47.350  1.00  0.00           H
ATOM   4450  NE  ARG A 286      54.960  59.010  47.090  1.00  0.00           N
ATOM   4451  HE  ARG A 286      54.970  58.430  47.900  1.00  0.00           H
ATOM   4452  CZ  ARG A 286      53.770  58.920  46.450  1.00  0.00           C
ATOM   4453  NH1 ARG A 286      53.450  59.760  45.480  1.00  0.00           N
ATOM   4454 HH11 ARG A 286      54.030  60.570  45.490  1.00  0.00           H
ATOM   4455 HH12 ARG A 286      52.570  59.600  45.030  1.00  0.00           H
ATOM   4456  NH2 ARG A 286      52.970  57.960  46.880  1.00  0.00           N
ATOM   4457 HH21 ARG A 286      53.220  57.540  47.750  1.00  0.00           H
ATOM   4458 HH22 ARG A 286      51.990  57.990  46.690  1.00  0.00           H
ATOM   4459  C   ARG A 286      59.060  58.880  43.180  1.00  0.00           C
ATOM   4460  O   ARG A 286      58.720  59.530  42.210  1.00  0.00           O
ATOM   4461  N   PRO A 287      60.250  59.220  43.670  1.00  0.00           N
ATOM   4462  CD  PRO A 287      60.970  58.660  44.820  1.00  0.00           C
ATOM   4463  HD1 PRO A 287      61.260  57.610  44.590  1.00  0.00           H
ATOM   4464  HD2 PRO A 287      60.390  58.820  45.760  1.00  0.00           H
ATOM   4465  CA  PRO A 287      60.950  60.450  43.170  1.00  0.00           C
ATOM   4466  HA  PRO A 287      60.190  61.200  43.030  1.00  0.00           H
ATOM   4467  CB  PRO A 287      61.960  60.780  44.270  1.00  0.00           C
ATOM   4468  HB1 PRO A 287      61.480  61.470  44.990  1.00  0.00           H
ATOM   4469  HB2 PRO A 287      62.870  61.280  43.860  1.00  0.00           H
ATOM   4470  CG  PRO A 287      62.300  59.450  44.930  1.00  0.00           C
ATOM   4471  HG1 PRO A 287      63.030  58.850  44.340  1.00  0.00           H
ATOM   4472  HG2 PRO A 287      62.590  59.530  46.000  1.00  0.00           H
ATOM   4473  C   PRO A 287      61.550  60.120  41.810  1.00  0.00           C
ATOM   4474  O   PRO A 287      61.630  61.080  40.990  1.00  0.00           O
ATOM   4475  N   PHE A 288      61.880  58.890  41.490  1.00  0.00           N
ATOM   4476  HN  PHE A 288      61.980  58.150  42.150  1.00  0.00           H
ATOM   4477  CA  PHE A 288      62.190  58.470  40.150  1.00  0.00           C
ATOM   4478  HA  PHE A 288      63.030  59.050  39.790  1.00  0.00           H
ATOM   4479  CB  PHE A 288      62.610  56.960  40.310  1.00  0.00           C
ATOM   4480  HB1 PHE A 288      61.900  56.420  40.980  1.00  0.00           H
ATOM   4481  HB2 PHE A 288      63.560  57.050  40.880  1.00  0.00           H
ATOM   4482  CG  PHE A 288      62.730  56.110  39.080  1.00  0.00           C
ATOM   4483  CD1 PHE A 288      63.740  56.510  38.200  1.00  0.00           C
ATOM   4484  HD1 PHE A 288      64.450  57.200  38.640  1.00  0.00           H
ATOM   4485  CE1 PHE A 288      63.770  55.970  36.950  1.00  0.00           C
ATOM   4486  HE1 PHE A 288      64.440  56.330  36.190  1.00  0.00           H
ATOM   4487  CZ  PHE A 288      62.840  55.040  36.470  1.00  0.00           C
ATOM   4488  HZ  PHE A 288      62.830  54.750  35.430  1.00  0.00           H
ATOM   4489  CD2 PHE A 288      61.800  55.160  38.720  1.00  0.00           C
ATOM   4490  HD2 PHE A 288      61.000  54.780  39.340  1.00  0.00           H
ATOM   4491  CE2 PHE A 288      61.880  54.630  37.390  1.00  0.00           C
ATOM   4492  HE2 PHE A 288      61.120  53.920  37.110  1.00  0.00           H
ATOM   4493  C   PHE A 288      61.030  58.760  39.210  1.00  0.00           C
ATOM   4494  O   PHE A 288      61.140  59.470  38.190  1.00  0.00           O
ATOM   4495  N   TYR A 289      59.840  58.410  39.580  1.00  0.00           N
ATOM   4496  HN  TYR A 289      59.840  57.670  40.240  1.00  0.00           H
ATOM   4497  CA  TYR A 289      58.620  58.860  38.900  1.00  0.00           C
ATOM   4498  HA  TYR A 289      58.550  58.380  37.930  1.00  0.00           H
ATOM   4499  CB  TYR A 289      57.360  58.290  39.580  1.00  0.00           C
ATOM   4500  HB1 TYR A 289      57.590  58.250  40.660  1.00  0.00           H
ATOM   4501  HB2 TYR A 289      57.230  57.230  39.280  1.00  0.00           H
ATOM   4502  CG  TYR A 289      56.050  58.950  39.410  1.00  0.00           C
ATOM   4503  CD1 TYR A 289      55.370  58.800  38.200  1.00  0.00           C
ATOM   4504  HD1 TYR A 289      55.650  58.100  37.430  1.00  0.00           H
ATOM   4505  CE1 TYR A 289      54.140  59.490  37.930  1.00  0.00           C
ATOM   4506  HE1 TYR A 289      53.510  59.280  37.090  1.00  0.00           H
ATOM   4507  CZ  TYR A 289      53.580  60.330  38.970  1.00  0.00           C
ATOM   4508  OH  TYR A 289      52.310  60.890  38.790  1.00  0.00           O
ATOM   4509  HH  TYR A 289      52.130  61.310  39.640  1.00  0.00           H
ATOM   4510  CD2 TYR A 289      55.510  59.880  40.320  1.00  0.00           C
ATOM   4511  HD2 TYR A 289      55.950  60.010  41.300  1.00  0.00           H
ATOM   4512  CE2 TYR A 289      54.290  60.540  40.120  1.00  0.00           C
ATOM   4513  HE2 TYR A 289      53.950  61.170  40.930  1.00  0.00           H
ATOM   4514  C   TYR A 289      58.470  60.380  38.650  1.00  0.00           C
ATOM   4515  O   TYR A 289      58.280  60.820  37.490  1.00  0.00           O
ATOM   4516  N   LEU A 290      58.560  61.170  39.720  1.00  0.00           N
ATOM   4517  HN  LEU A 290      58.680  60.680  40.570  1.00  0.00           H
ATOM   4518  CA  LEU A 290      58.470  62.590  39.610  1.00  0.00           C
ATOM   4519  HA  LEU A 290      57.530  62.780  39.110  1.00  0.00           H
ATOM   4520  CB  LEU A 290      58.410  63.120  41.030  1.00  0.00           C
ATOM   4521  HB1 LEU A 290      58.520  64.220  40.960  1.00  0.00           H
ATOM   4522  HB2 LEU A 290      59.250  62.680  41.610  1.00  0.00           H
ATOM   4523  CG  LEU A 290      57.180  62.840  41.930  1.00  0.00           C
ATOM   4524  HG  LEU A 290      57.000  61.740  41.990  1.00  0.00           H
ATOM   4525  CD1 LEU A 290      57.420  63.360  43.340  1.00  0.00           C
ATOM   4526 HD11 LEU A 290      57.760  62.520  43.970  1.00  0.00           H
ATOM   4527 HD12 LEU A 290      56.480  63.810  43.730  1.00  0.00           H
ATOM   4528 HD13 LEU A 290      58.230  64.120  43.420  1.00  0.00           H
ATOM   4529  CD2 LEU A 290      56.030  63.580  41.310  1.00  0.00           C
ATOM   4530 HD21 LEU A 290      55.110  63.380  41.900  1.00  0.00           H
ATOM   4531 HD22 LEU A 290      55.770  63.180  40.310  1.00  0.00           H
ATOM   4532 HD23 LEU A 290      56.130  64.690  41.240  1.00  0.00           H
ATOM   4533  C   LEU A 290      59.580  63.220  38.790  1.00  0.00           C
ATOM   4534  O   LEU A 290      59.300  64.200  38.020  1.00  0.00           O
ATOM   4535  N   SER A 291      60.820  62.840  39.000  1.00  0.00           N
ATOM   4536  HN  SER A 291      61.020  62.050  39.570  1.00  0.00           H
ATOM   4537  CA  SER A 291      61.910  63.250  38.130  1.00  0.00           C
ATOM   4538  HA  SER A 291      61.970  64.320  38.040  1.00  0.00           H
ATOM   4539  CB  SER A 291      63.260  62.920  38.740  1.00  0.00           C
ATOM   4540  HB1 SER A 291      63.410  63.520  39.660  1.00  0.00           H
ATOM   4541  HB2 SER A 291      64.140  63.270  38.150  1.00  0.00           H
ATOM   4542  OG  SER A 291      63.490  61.550  39.190  1.00  0.00           O
ATOM   4543  HG1 SER A 291      62.830  61.410  39.870  1.00  0.00           H
ATOM   4544  C   SER A 291      61.790  62.800  36.680  1.00  0.00           C
ATOM   4545  O   SER A 291      61.900  63.550  35.720  1.00  0.00           O
ATOM   4546  N   GLN A 292      61.550  61.440  36.450  1.00  0.00           N
ATOM   4547  HN  GLN A 292      61.280  60.800  37.160  1.00  0.00           H
ATOM   4548  CA  GLN A 292      61.810  60.870  35.160  1.00  0.00           C
ATOM   4549  HA  GLN A 292      62.340  61.550  34.510  1.00  0.00           H
ATOM   4550  CB  GLN A 292      62.800  59.720  35.230  1.00  0.00           C
ATOM   4551  HB1 GLN A 292      62.920  59.320  34.200  1.00  0.00           H
ATOM   4552  HB2 GLN A 292      62.380  58.900  35.850  1.00  0.00           H
ATOM   4553  CG  GLN A 292      64.250  60.120  35.670  1.00  0.00           C
ATOM   4554  HG1 GLN A 292      64.980  59.280  35.670  1.00  0.00           H
ATOM   4555  HG2 GLN A 292      64.130  60.400  36.730  1.00  0.00           H
ATOM   4556  CD  GLN A 292      64.870  61.320  35.060  1.00  0.00           C
ATOM   4557  OE1 GLN A 292      64.750  61.660  33.870  1.00  0.00           O
ATOM   4558  NE2 GLN A 292      65.660  62.170  35.830  1.00  0.00           N
ATOM   4559 HE21 GLN A 292      66.000  63.050  35.500  1.00  0.00           H
ATOM   4560 HE22 GLN A 292      65.750  62.100  36.830  1.00  0.00           H
ATOM   4561  C   GLN A 292      60.580  60.500  34.350  1.00  0.00           C
ATOM   4562  O   GLN A 292      60.500  60.570  33.120  1.00  0.00           O
ATOM   4563  N   LEU A 293      59.450  60.140  34.940  1.00  0.00           N
ATOM   4564  HN  LEU A 293      59.310  60.040  35.920  1.00  0.00           H
ATOM   4565  CA  LEU A 293      58.180  59.730  34.280  1.00  0.00           C
ATOM   4566  HA  LEU A 293      58.410  59.370  33.290  1.00  0.00           H
ATOM   4567  CB  LEU A 293      57.520  58.430  34.900  1.00  0.00           C
ATOM   4568  HB1 LEU A 293      56.840  58.000  34.130  1.00  0.00           H
ATOM   4569  HB2 LEU A 293      56.930  58.720  35.790  1.00  0.00           H
ATOM   4570  CG  LEU A 293      58.480  57.250  35.200  1.00  0.00           C
ATOM   4571  HG  LEU A 293      59.180  57.630  35.970  1.00  0.00           H
ATOM   4572  CD1 LEU A 293      57.730  56.050  35.730  1.00  0.00           C
ATOM   4573 HD11 LEU A 293      57.150  55.460  34.980  1.00  0.00           H
ATOM   4574 HD12 LEU A 293      56.960  56.390  36.450  1.00  0.00           H
ATOM   4575 HD13 LEU A 293      58.480  55.380  36.200  1.00  0.00           H
ATOM   4576  CD2 LEU A 293      59.370  56.810  33.970  1.00  0.00           C
ATOM   4577 HD21 LEU A 293      60.000  57.670  33.640  1.00  0.00           H
ATOM   4578 HD22 LEU A 293      58.670  56.520  33.150  1.00  0.00           H
ATOM   4579 HD23 LEU A 293      60.000  55.960  34.310  1.00  0.00           H
ATOM   4580  C   LEU A 293      57.210  60.980  34.020  1.00  0.00           C
ATOM   4581  O   LEU A 293      56.490  61.080  33.070  1.00  0.00           O
ATOM   4582  N   GLU A 294      57.260  61.960  34.890  1.00  0.00           N
ATOM   4583  HN  GLU A 294      57.830  61.870  35.710  1.00  0.00           H
ATOM   4584  CA  GLU A 294      56.430  63.080  34.750  1.00  0.00           C
ATOM   4585  HA  GLU A 294      55.460  62.760  34.400  1.00  0.00           H
ATOM   4586  CB  GLU A 294      56.160  63.780  36.100  1.00  0.00           C
ATOM   4587  HB1 GLU A 294      55.600  64.740  36.000  1.00  0.00           H
ATOM   4588  HB2 GLU A 294      57.100  64.050  36.630  1.00  0.00           H
ATOM   4589  CG  GLU A 294      55.120  62.990  37.030  1.00  0.00           C
ATOM   4590  HG1 GLU A 294      55.460  63.180  38.070  1.00  0.00           H
ATOM   4591  HG2 GLU A 294      55.200  61.890  36.870  1.00  0.00           H
ATOM   4592  CD  GLU A 294      53.680  63.400  36.720  1.00  0.00           C
ATOM   4593  OE1 GLU A 294      53.180  64.280  37.470  1.00  0.00           O
ATOM   4594  OE2 GLU A 294      53.120  63.010  35.660  1.00  0.00           O
ATOM   4595  C   GLU A 294      56.950  64.070  33.730  1.00  0.00           C
ATOM   4596  OT1 GLU A 294      58.210  64.370  33.730  1.00  0.00           O
ATOM   4597  OT2 GLU A 294      56.150  64.650  32.910  1.00  0.00           O
ATOM   4598  C1  LIG B 295      32.900  40.930  43.690  1.00  0.00           C
ATOM   4599  C2  LIG B 295      32.630  42.310  43.190  1.00  0.00           C
ATOM   4600  O1  LIG B 295      33.040  40.000  42.650  1.00  0.00           O
ATOM   4601  C3  LIG B 295      33.370  40.440  41.340  1.00  0.00           C
ATOM   4602  C4  LIG B 295      33.240  41.790  40.880  1.00  0.00           C
ATOM   4603  C5  LIG B 295      32.740  42.750  41.870  1.00  0.00           C
ATOM   4604  C6  LIG B 295      33.810  39.480  40.410  1.00  0.00           C
ATOM   4605  C7  LIG B 295      34.190  39.860  39.130  1.00  0.00           C
ATOM   4606  C8  LIG B 295      34.100  41.240  38.740  1.00  0.00           C
ATOM   4607  C9  LIG B 295      34.480  41.720  37.390  1.00  0.00           C
ATOM   4608  C10 LIG B 295      33.620  42.170  39.600  1.00  0.00           C
ATOM   4609  O2  LIG B 295      33.430  43.530  39.150  1.00  0.00           O
ATOM   4610  C11 LIG B 295      33.860  43.990  37.930  1.00  0.00           C
ATOM   4611  C12 LIG B 295      33.630  42.890  36.980  1.00  0.00           C
ATOM   4612  C13 LIG B 295      33.920  43.010  35.510  1.00  0.00           C
ATOM   4613  C14 LIG B 295      34.350  41.720  35.130  1.00  0.00           C
ATOM   4614  O3  LIG B 295      34.250  40.920  36.220  1.00  0.00           O
ATOM   4615  C15 LIG B 295      34.040  44.100  34.730  1.00  0.00           C
ATOM   4616  C16 LIG B 295      34.390  43.880  33.450  1.00  0.00           C
ATOM   4617  O4  LIG B 295      34.610  44.840  32.480  1.00  0.00           O
ATOM   4618  C17 LIG B 295      34.650  42.560  33.000  1.00  0.00           C
ATOM   4619  O5  LIG B 295      35.190  42.680  31.720  1.00  0.00           O
ATOM   4620  C18 LIG B 295      35.200  44.080  31.410  1.00  0.00           C
ATOM   4621  C19 LIG B 295      34.620  41.440  33.830  1.00  0.00           C
ATOM   4622  C20 LIG B 295      31.730  40.340  44.470  1.00  0.00           C
ATOM   4623  C21 LIG B 295      34.280  40.970  44.530  1.00  0.00           C
ATOM   4624  C22 LIG B 295      34.120  41.530  45.950  1.00  0.00           C
ATOM   4625  C23 LIG B 295      33.850  42.980  46.160  1.00  0.00           C
ATOM   4626  C24 LIG B 295      34.710  43.980  46.280  1.00  0.00           C
ATOM   4627  C25 LIG B 295      36.170  43.920  46.100  1.00  0.00           C
ATOM   4628  C26 LIG B 295      34.190  45.260  46.780  1.00  0.00           C
ATOM   4629  H1  LIG B 295      32.300  43.110  43.870  1.00  0.00           H
ATOM   4630  H2  LIG B 295      32.590  43.820  41.660  1.00  0.00           H
ATOM   4631  H3  LIG B 295      33.940  38.420  40.600  1.00  0.00           H
ATOM   4632  H4  LIG B 295      34.570  39.150  38.410  1.00  0.00           H
ATOM   4633  H5  LIG B 295      35.580  41.920  37.380  1.00  0.00           H
ATOM   4634  H6  LIG B 295      34.950  44.160  38.050  1.00  0.00           H
ATOM   4635  H7  LIG B 295      33.350  44.920  37.590  1.00  0.00           H
ATOM   4636  H8  LIG B 295      32.590  42.520  37.050  1.00  0.00           H
ATOM   4637  H9  LIG B 295      33.840  45.110  35.040  1.00  0.00           H
ATOM   4638  H10 LIG B 295      36.240  44.450  31.380  1.00  0.00           H
ATOM   4639  H11 LIG B 295      34.710  44.320  30.460  1.00  0.00           H
ATOM   4640  H12 LIG B 295      35.120  40.520  33.590  1.00  0.00           H
ATOM   4641  H13 LIG B 295      30.830  40.230  43.840  1.00  0.00           H
ATOM   4642  H14 LIG B 295      31.470  40.950  45.360  1.00  0.00           H
ATOM   4643  H15 LIG B 295      32.020  39.370  44.940  1.00  0.00           H
ATOM   4644  H16 LIG B 295      35.040  41.620  44.030  1.00  0.00           H
ATOM   4645  H17 LIG B 295      34.600  39.910  44.550  1.00  0.00           H
ATOM   4646  H18 LIG B 295      35.110  41.190  46.340  1.00  0.00           H
ATOM   4647  H19 LIG B 295      33.480  40.890  46.590  1.00  0.00           H
ATOM   4648  H20 LIG B 295      32.880  43.350  45.780  1.00  0.00           H
ATOM   4649  H21 LIG B 295      36.600  44.490  46.950  1.00  0.00           H
ATOM   4650  H22 LIG B 295      36.460  44.320  45.100  1.00  0.00           H
ATOM   4651  H23 LIG B 295      36.700  42.940  46.180  1.00  0.00           H
ATOM   4652  H24 LIG B 295      33.130  45.190  47.090  1.00  0.00           H
ATOM   4653  H25 LIG B 295      34.270  46.060  46.010  1.00  0.00           H
ATOM   4654  H26 LIG B 295      34.700  45.490  47.740  1.00  0.00           H
TER
ENDMDL
