# Supplementary material for: Virtual screening of flavonoids as potential RIPK1 inhibitors for neurodegeneration therapy
Source: PeerJ. 2024 Jan 22;12:e16762. doi: 10.7717/peerj.16762 (PMC10809995; doi:10.7717/peerj.16762)
Supplement: Supplemental Information 5 [file peerj-12-16762-s005.zip › FLID1CNP0005_500ns_Sim1_500-ns-Protein-Lig.pdb]

REMARK    GENERATED BY TRJCONV
TITLE     Title t= 500000.00000 step= 250000000
REMARK    THIS IS A SIMULATION BOX
CRYST1   84.513   84.513   84.513 109.47 109.47 109.47 P 1           1
MODEL        1
ATOM      1  N   ASN A   8      23.720  56.100  51.880  1.00  0.00           N
ATOM      2  HT1 ASN A   8      24.160  56.210  52.820  1.00  0.00           H
ATOM      3  HT2 ASN A   8      22.740  56.290  52.170  1.00  0.00           H
ATOM      4  HT3 ASN A   8      23.870  56.880  51.210  1.00  0.00           H
ATOM      5  CA  ASN A   8      23.670  54.700  51.320  1.00  0.00           C
ATOM      6  HA  ASN A   8      22.860  54.630  50.620  1.00  0.00           H
ATOM      7  CB  ASN A   8      25.120  54.280  50.750  1.00  0.00           C
ATOM      8  HB1 ASN A   8      25.040  53.200  50.490  1.00  0.00           H
ATOM      9  HB2 ASN A   8      25.910  54.480  51.520  1.00  0.00           H
ATOM     10  CG  ASN A   8      25.540  55.180  49.590  1.00  0.00           C
ATOM     11  OD1 ASN A   8      24.920  56.240  49.440  1.00  0.00           O
ATOM     12  ND2 ASN A   8      26.530  54.780  48.800  1.00  0.00           N
ATOM     13 HD21 ASN A   8      26.810  55.260  47.960  1.00  0.00           H
ATOM     14 HD22 ASN A   8      26.740  53.820  48.960  1.00  0.00           H
ATOM     15  C   ASN A   8      23.430  53.670  52.490  1.00  0.00           C
ATOM     16  O   ASN A   8      23.390  53.960  53.660  1.00  0.00           O
ATOM     17  N   VAL A   9      23.200  52.440  52.060  1.00  0.00           N
ATOM     18  HN  VAL A   9      23.060  52.160  51.110  1.00  0.00           H
ATOM     19  CA  VAL A   9      22.820  51.340  52.980  1.00  0.00           C
ATOM     20  HA  VAL A   9      23.290  51.540  53.930  1.00  0.00           H
ATOM     21  CB  VAL A   9      21.320  51.110  53.210  1.00  0.00           C
ATOM     22  HB  VAL A   9      21.170  50.250  53.900  1.00  0.00           H
ATOM     23  CG1 VAL A   9      20.750  52.330  54.130  1.00  0.00           C
ATOM     24 HG11 VAL A   9      19.640  52.290  54.270  1.00  0.00           H
ATOM     25 HG12 VAL A   9      20.940  53.340  53.700  1.00  0.00           H
ATOM     26 HG13 VAL A   9      21.170  52.240  55.150  1.00  0.00           H
ATOM     27  CG2 VAL A   9      20.560  50.800  51.840  1.00  0.00           C
ATOM     28 HG21 VAL A   9      20.890  49.800  51.470  1.00  0.00           H
ATOM     29 HG22 VAL A   9      20.710  51.610  51.100  1.00  0.00           H
ATOM     30 HG23 VAL A   9      19.460  50.840  51.990  1.00  0.00           H
ATOM     31  C   VAL A   9      23.420  50.070  52.430  1.00  0.00           C
ATOM     32  O   VAL A   9      23.770  49.960  51.230  1.00  0.00           O
ATOM     33  N   ILE A  10      23.800  49.170  53.330  1.00  0.00           N
ATOM     34  HN  ILE A  10      23.780  49.550  54.250  1.00  0.00           H
ATOM     35  CA  ILE A  10      24.250  47.830  53.060  1.00  0.00           C
ATOM     36  HA  ILE A  10      25.050  47.950  52.340  1.00  0.00           H
ATOM     37  CB  ILE A  10      24.880  47.110  54.320  1.00  0.00           C
ATOM     38  HB  ILE A  10      24.160  47.100  55.160  1.00  0.00           H
ATOM     39  CG2 ILE A  10      25.240  45.630  54.100  1.00  0.00           C
ATOM     40 HG21 ILE A  10      25.860  45.440  53.180  1.00  0.00           H
ATOM     41 HG22 ILE A  10      24.290  45.050  54.090  1.00  0.00           H
ATOM     42 HG23 ILE A  10      25.930  45.200  54.860  1.00  0.00           H
ATOM     43  CG1 ILE A  10      26.130  47.870  54.890  1.00  0.00           C
ATOM     44 HG11 ILE A  10      26.310  47.490  55.920  1.00  0.00           H
ATOM     45 HG12 ILE A  10      25.920  48.950  55.010  1.00  0.00           H
ATOM     46  CD  ILE A  10      27.390  47.760  54.080  1.00  0.00           C
ATOM     47  HD1 ILE A  10      27.220  48.240  53.090  1.00  0.00           H
ATOM     48  HD2 ILE A  10      27.650  46.700  53.880  1.00  0.00           H
ATOM     49  HD3 ILE A  10      28.270  48.170  54.610  1.00  0.00           H
ATOM     50  C   ILE A  10      23.280  46.880  52.390  1.00  0.00           C
ATOM     51  O   ILE A  10      23.710  46.190  51.410  1.00  0.00           O
ATOM     52  N   LYS A  11      22.000  46.910  52.780  1.00  0.00           N
ATOM     53  HN  LYS A  11      21.770  47.380  53.620  1.00  0.00           H
ATOM     54  CA  LYS A  11      21.030  45.910  52.260  1.00  0.00           C
ATOM     55  HA  LYS A  11      21.500  45.070  51.780  1.00  0.00           H
ATOM     56  CB  LYS A  11      20.160  45.260  53.380  1.00  0.00           C
ATOM     57  HB1 LYS A  11      19.220  44.750  53.090  1.00  0.00           H
ATOM     58  HB2 LYS A  11      19.860  46.100  54.040  1.00  0.00           H
ATOM     59  CG  LYS A  11      20.980  44.240  54.200  1.00  0.00           C
ATOM     60  HG1 LYS A  11      21.990  44.630  54.490  1.00  0.00           H
ATOM     61  HG2 LYS A  11      21.160  43.420  53.490  1.00  0.00           H
ATOM     62  CD  LYS A  11      20.190  43.610  55.300  1.00  0.00           C
ATOM     63  HD1 LYS A  11      20.790  42.750  55.650  1.00  0.00           H
ATOM     64  HD2 LYS A  11      19.250  43.170  54.880  1.00  0.00           H
ATOM     65  CE  LYS A  11      19.860  44.400  56.540  1.00  0.00           C
ATOM     66  HE1 LYS A  11      19.340  45.350  56.320  1.00  0.00           H
ATOM     67  HE2 LYS A  11      20.770  44.620  57.150  1.00  0.00           H
ATOM     68  NZ  LYS A  11      18.890  43.530  57.190  1.00  0.00           N
ATOM     69  HZ1 LYS A  11      18.620  43.850  58.140  1.00  0.00           H
ATOM     70  HZ2 LYS A  11      19.130  42.530  57.380  1.00  0.00           H
ATOM     71  HZ3 LYS A  11      18.020  43.590  56.630  1.00  0.00           H
ATOM     72  C   LYS A  11      20.170  46.510  51.150  1.00  0.00           C
ATOM     73  O   LYS A  11      19.280  47.320  51.410  1.00  0.00           O
ATOM     74  N   MET A  12      20.400  46.150  49.890  1.00  0.00           N
ATOM     75  HN  MET A  12      21.190  45.600  49.640  1.00  0.00           H
ATOM     76  CA  MET A  12      19.590  46.660  48.730  1.00  0.00           C
ATOM     77  HA  MET A  12      19.040  47.540  48.990  1.00  0.00           H
ATOM     78  CB  MET A  12      20.590  46.830  47.550  1.00  0.00           C
ATOM     79  HB1 MET A  12      20.020  47.270  46.700  1.00  0.00           H
ATOM     80  HB2 MET A  12      21.060  45.900  47.200  1.00  0.00           H
ATOM     81  CG  MET A  12      21.810  47.700  47.910  1.00  0.00           C
ATOM     82  HG1 MET A  12      22.510  47.120  48.560  1.00  0.00           H
ATOM     83  HG2 MET A  12      21.500  48.520  48.600  1.00  0.00           H
ATOM     84  SD  MET A  12      22.570  48.660  46.510  1.00  0.00           S
ATOM     85  CE  MET A  12      24.270  48.430  47.160  1.00  0.00           C
ATOM     86  HE1 MET A  12      24.420  47.360  47.380  1.00  0.00           H
ATOM     87  HE2 MET A  12      24.420  49.030  48.090  1.00  0.00           H
ATOM     88  HE3 MET A  12      25.040  48.630  46.400  1.00  0.00           H
ATOM     89  C   MET A  12      18.520  45.610  48.430  1.00  0.00           C
ATOM     90  O   MET A  12      18.750  44.410  48.620  1.00  0.00           O
ATOM     91  N   LYS A  13      17.450  46.050  47.770  1.00  0.00           N
ATOM     92  HN  LYS A  13      17.350  47.020  47.550  1.00  0.00           H
ATOM     93  CA  LYS A  13      16.450  45.220  47.180  1.00  0.00           C
ATOM     94  HA  LYS A  13      16.680  44.220  47.520  1.00  0.00           H
ATOM     95  CB  LYS A  13      14.990  45.560  47.700  1.00  0.00           C
ATOM     96  HB1 LYS A  13      15.030  45.350  48.790  1.00  0.00           H
ATOM     97  HB2 LYS A  13      14.250  44.930  47.150  1.00  0.00           H
ATOM     98  CG  LYS A  13      14.540  47.010  47.560  1.00  0.00           C
ATOM     99  HG1 LYS A  13      14.400  47.330  46.500  1.00  0.00           H
ATOM    100  HG2 LYS A  13      15.400  47.560  48.000  1.00  0.00           H
ATOM    101  CD  LYS A  13      13.250  47.290  48.450  1.00  0.00           C
ATOM    102  HD1 LYS A  13      13.330  47.120  49.540  1.00  0.00           H
ATOM    103  HD2 LYS A  13      12.500  46.560  48.080  1.00  0.00           H
ATOM    104  CE  LYS A  13      12.780  48.710  48.350  1.00  0.00           C
ATOM    105  HE1 LYS A  13      12.090  48.970  49.180  1.00  0.00           H
ATOM    106  HE2 LYS A  13      12.210  48.910  47.420  1.00  0.00           H
ATOM    107  NZ  LYS A  13      13.850  49.770  48.500  1.00  0.00           N
ATOM    108  HZ1 LYS A  13      13.400  50.700  48.640  1.00  0.00           H
ATOM    109  HZ2 LYS A  13      14.480  49.820  47.670  1.00  0.00           H
ATOM    110  HZ3 LYS A  13      14.390  49.590  49.360  1.00  0.00           H
ATOM    111  C   LYS A  13      16.510  45.260  45.630  1.00  0.00           C
ATOM    112  O   LYS A  13      16.850  46.240  45.040  1.00  0.00           O
ATOM    113  N   SER A  14      16.000  44.170  45.040  1.00  0.00           N
ATOM    114  HN  SER A  14      15.380  43.530  45.490  1.00  0.00           H
ATOM    115  CA  SER A  14      16.180  43.810  43.620  1.00  0.00           C
ATOM    116  HA  SER A  14      17.220  43.930  43.370  1.00  0.00           H
ATOM    117  CB  SER A  14      15.690  42.360  43.200  1.00  0.00           C
ATOM    118  HB1 SER A  14      16.530  41.700  43.510  1.00  0.00           H
ATOM    119  HB2 SER A  14      15.610  42.290  42.090  1.00  0.00           H
ATOM    120  OG  SER A  14      14.470  41.990  43.860  1.00  0.00           O
ATOM    121  HG1 SER A  14      14.630  41.950  44.810  1.00  0.00           H
ATOM    122  C   SER A  14      15.460  44.660  42.610  1.00  0.00           C
ATOM    123  O   SER A  14      15.890  44.890  41.480  1.00  0.00           O
ATOM    124  N   SER A  15      14.370  45.240  43.030  1.00  0.00           N
ATOM    125  HN  SER A  15      14.010  45.090  43.940  1.00  0.00           H
ATOM    126  CA  SER A  15      13.410  45.960  42.250  1.00  0.00           C
ATOM    127  HA  SER A  15      13.360  45.520  41.260  1.00  0.00           H
ATOM    128  CB  SER A  15      11.930  45.840  42.810  1.00  0.00           C
ATOM    129  HB1 SER A  15      11.480  44.880  42.460  1.00  0.00           H
ATOM    130  HB2 SER A  15      11.350  46.650  42.310  1.00  0.00           H
ATOM    131  OG  SER A  15      12.030  45.950  44.280  1.00  0.00           O
ATOM    132  HG1 SER A  15      12.260  46.850  44.460  1.00  0.00           H
ATOM    133  C   SER A  15      13.820  47.400  42.060  1.00  0.00           C
ATOM    134  O   SER A  15      13.160  48.100  41.270  1.00  0.00           O
ATOM    135  N   ASP A  16      14.870  47.910  42.680  1.00  0.00           N
ATOM    136  HN  ASP A  16      15.220  47.360  43.430  1.00  0.00           H
ATOM    137  CA  ASP A  16      15.440  49.220  42.570  1.00  0.00           C
ATOM    138  HA  ASP A  16      14.780  49.940  42.120  1.00  0.00           H
ATOM    139  CB  ASP A  16      15.940  49.570  43.990  1.00  0.00           C
ATOM    140  HB1 ASP A  16      16.560  50.480  43.910  1.00  0.00           H
ATOM    141  HB2 ASP A  16      16.580  48.740  44.370  1.00  0.00           H
ATOM    142  CG  ASP A  16      14.890  49.910  45.020  1.00  0.00           C
ATOM    143  OD1 ASP A  16      13.730  50.280  44.600  1.00  0.00           O
ATOM    144  OD2 ASP A  16      15.210  50.030  46.260  1.00  0.00           O
ATOM    145  C   ASP A  16      16.560  49.340  41.580  1.00  0.00           C
ATOM    146  O   ASP A  16      17.100  50.400  41.350  1.00  0.00           O
ATOM    147  N   PHE A  17      16.890  48.220  40.950  1.00  0.00           N
ATOM    148  HN  PHE A  17      16.480  47.340  41.230  1.00  0.00           H
ATOM    149  CA  PHE A  17      17.920  48.150  39.900  1.00  0.00           C
ATOM    150  HA  PHE A  17      18.540  49.050  39.950  1.00  0.00           H
ATOM    151  CB  PHE A  17      18.870  46.940  40.100  1.00  0.00           C
ATOM    152  HB1 PHE A  17      19.530  46.890  39.210  1.00  0.00           H
ATOM    153  HB2 PHE A  17      18.290  45.990  40.160  1.00  0.00           H
ATOM    154  CG  PHE A  17      19.670  46.830  41.380  1.00  0.00           C
ATOM    155  CD1 PHE A  17      19.090  46.350  42.560  1.00  0.00           C
ATOM    156  HD1 PHE A  17      18.120  45.890  42.410  1.00  0.00           H
ATOM    157  CE1 PHE A  17      19.770  46.470  43.760  1.00  0.00           C
ATOM    158  HE1 PHE A  17      19.340  46.020  44.650  1.00  0.00           H
ATOM    159  CZ  PHE A  17      21.150  46.830  43.830  1.00  0.00           C
ATOM    160  HZ  PHE A  17      21.730  46.660  44.720  1.00  0.00           H
ATOM    161  CD2 PHE A  17      20.950  47.370  41.450  1.00  0.00           C
ATOM    162  HD2 PHE A  17      21.380  47.930  40.640  1.00  0.00           H
ATOM    163  CE2 PHE A  17      21.730  47.330  42.660  1.00  0.00           C
ATOM    164  HE2 PHE A  17      22.760  47.620  42.640  1.00  0.00           H
ATOM    165  C   PHE A  17      17.200  47.970  38.510  1.00  0.00           C
ATOM    166  O   PHE A  17      16.210  47.300  38.340  1.00  0.00           O
ATOM    167  N   LEU A  18      17.810  48.620  37.480  1.00  0.00           N
ATOM    168  HN  LEU A  18      18.510  49.300  37.640  1.00  0.00           H
ATOM    169  CA  LEU A  18      17.530  48.340  36.100  1.00  0.00           C
ATOM    170  HA  LEU A  18      16.660  47.690  36.060  1.00  0.00           H
ATOM    171  CB  LEU A  18      17.220  49.590  35.240  1.00  0.00           C
ATOM    172  HB1 LEU A  18      17.150  49.320  34.150  1.00  0.00           H
ATOM    173  HB2 LEU A  18      18.030  50.330  35.380  1.00  0.00           H
ATOM    174  CG  LEU A  18      15.840  50.220  35.660  1.00  0.00           C
ATOM    175  HG  LEU A  18      15.300  49.570  36.380  1.00  0.00           H
ATOM    176  CD1 LEU A  18      16.010  51.620  36.240  1.00  0.00           C
ATOM    177 HD11 LEU A  18      16.780  51.620  37.030  1.00  0.00           H
ATOM    178 HD12 LEU A  18      15.080  51.940  36.760  1.00  0.00           H
ATOM    179 HD13 LEU A  18      16.290  52.390  35.480  1.00  0.00           H
ATOM    180  CD2 LEU A  18      14.790  50.260  34.590  1.00  0.00           C
ATOM    181 HD21 LEU A  18      13.830  50.760  34.830  1.00  0.00           H
ATOM    182 HD22 LEU A  18      14.510  49.190  34.410  1.00  0.00           H
ATOM    183 HD23 LEU A  18      15.120  50.730  33.640  1.00  0.00           H
ATOM    184  C   LEU A  18      18.790  47.680  35.570  1.00  0.00           C
ATOM    185  O   LEU A  18      19.840  48.350  35.650  1.00  0.00           O
ATOM    186  N   GLU A  19      18.790  46.480  34.960  1.00  0.00           N
ATOM    187  HN  GLU A  19      17.940  45.980  34.860  1.00  0.00           H
ATOM    188  CA  GLU A  19      19.880  45.850  34.270  1.00  0.00           C
ATOM    189  HA  GLU A  19      20.760  45.770  34.890  1.00  0.00           H
ATOM    190  CB  GLU A  19      19.490  44.400  33.720  1.00  0.00           C
ATOM    191  HB1 GLU A  19      18.610  44.390  33.060  1.00  0.00           H
ATOM    192  HB2 GLU A  19      19.220  43.930  34.700  1.00  0.00           H
ATOM    193  CG  GLU A  19      20.690  43.630  33.120  1.00  0.00           C
ATOM    194  HG1 GLU A  19      21.620  43.860  33.670  1.00  0.00           H
ATOM    195  HG2 GLU A  19      20.790  43.970  32.060  1.00  0.00           H
ATOM    196  CD  GLU A  19      20.520  42.100  33.160  1.00  0.00           C
ATOM    197  OE1 GLU A  19      20.780  41.450  34.220  1.00  0.00           O
ATOM    198  OE2 GLU A  19      20.220  41.520  32.100  1.00  0.00           O
ATOM    199  C   GLU A  19      20.150  46.790  33.120  1.00  0.00           C
ATOM    200  O   GLU A  19      19.280  47.220  32.440  1.00  0.00           O
ATOM    201  N   SER A  20      21.440  47.120  32.900  1.00  0.00           N
ATOM    202  HN  SER A  20      22.110  46.830  33.570  1.00  0.00           H
ATOM    203  CA  SER A  20      21.940  48.050  31.940  1.00  0.00           C
ATOM    204  HA  SER A  20      21.100  48.530  31.450  1.00  0.00           H
ATOM    205  CB  SER A  20      22.910  49.010  32.640  1.00  0.00           C
ATOM    206  HB1 SER A  20      23.310  49.680  31.860  1.00  0.00           H
ATOM    207  HB2 SER A  20      23.710  48.370  33.070  1.00  0.00           H
ATOM    208  OG  SER A  20      22.310  49.750  33.710  1.00  0.00           O
ATOM    209  HG1 SER A  20      22.190  50.680  33.510  1.00  0.00           H
ATOM    210  C   SER A  20      22.760  47.230  30.970  1.00  0.00           C
ATOM    211  O   SER A  20      22.860  47.510  29.750  1.00  0.00           O
ATOM    212  N   ALA A  21      23.290  46.090  31.400  1.00  0.00           N
ATOM    213  HN  ALA A  21      23.290  45.870  32.370  1.00  0.00           H
ATOM    214  CA  ALA A  21      23.960  45.100  30.570  1.00  0.00           C
ATOM    215  HA  ALA A  21      23.540  44.990  29.580  1.00  0.00           H
ATOM    216  CB  ALA A  21      25.370  45.490  30.130  1.00  0.00           C
ATOM    217  HB1 ALA A  21      25.930  44.690  29.610  1.00  0.00           H
ATOM    218  HB2 ALA A  21      26.020  45.710  31.010  1.00  0.00           H
ATOM    219  HB3 ALA A  21      25.310  46.420  29.520  1.00  0.00           H
ATOM    220  C   ALA A  21      24.090  43.800  31.280  1.00  0.00           C
ATOM    221  O   ALA A  21      24.230  43.790  32.490  1.00  0.00           O
ATOM    222  N   GLU A  22      24.070  42.650  30.540  1.00  0.00           N
ATOM    223  HN  GLU A  22      23.850  42.660  29.560  1.00  0.00           H
ATOM    224  CA  GLU A  22      24.410  41.410  31.080  1.00  0.00           C
ATOM    225  HA  GLU A  22      24.510  41.430  32.160  1.00  0.00           H
ATOM    226  CB  GLU A  22      23.300  40.440  30.720  1.00  0.00           C
ATOM    227  HB1 GLU A  22      22.980  40.640  29.680  1.00  0.00           H
ATOM    228  HB2 GLU A  22      22.440  40.630  31.400  1.00  0.00           H
ATOM    229  CG  GLU A  22      23.710  38.980  30.940  1.00  0.00           C
ATOM    230  HG1 GLU A  22      24.300  38.720  31.840  1.00  0.00           H
ATOM    231  HG2 GLU A  22      24.400  38.650  30.120  1.00  0.00           H
ATOM    232  CD  GLU A  22      22.620  37.970  30.880  1.00  0.00           C
ATOM    233  OE1 GLU A  22      21.790  37.850  31.810  1.00  0.00           O
ATOM    234  OE2 GLU A  22      22.530  37.080  29.950  1.00  0.00           O
ATOM    235  C   GLU A  22      25.770  41.040  30.490  1.00  0.00           C
ATOM    236  O   GLU A  22      25.940  40.780  29.290  1.00  0.00           O
ATOM    237  N   LEU A  23      26.720  41.000  31.370  1.00  0.00           N
ATOM    238  HN  LEU A  23      26.530  41.310  32.300  1.00  0.00           H
ATOM    239  CA  LEU A  23      28.110  40.830  31.060  1.00  0.00           C
ATOM    240  HA  LEU A  23      28.330  41.240  30.090  1.00  0.00           H
ATOM    241  CB  LEU A  23      28.980  41.440  32.140  1.00  0.00           C
ATOM    242  HB1 LEU A  23      30.030  41.470  31.750  1.00  0.00           H
ATOM    243  HB2 LEU A  23      29.180  40.930  33.100  1.00  0.00           H
ATOM    244  CG  LEU A  23      28.590  42.900  32.510  1.00  0.00           C
ATOM    245  HG  LEU A  23      27.560  42.910  32.900  1.00  0.00           H
ATOM    246  CD1 LEU A  23      29.510  43.370  33.630  1.00  0.00           C
ATOM    247 HD11 LEU A  23      29.250  44.410  33.890  1.00  0.00           H
ATOM    248 HD12 LEU A  23      30.580  43.230  33.380  1.00  0.00           H
ATOM    249 HD13 LEU A  23      29.380  42.830  34.600  1.00  0.00           H
ATOM    250  CD2 LEU A  23      28.650  43.910  31.340  1.00  0.00           C
ATOM    251 HD21 LEU A  23      29.640  44.420  31.250  1.00  0.00           H
ATOM    252 HD22 LEU A  23      27.910  44.710  31.550  1.00  0.00           H
ATOM    253 HD23 LEU A  23      28.290  43.580  30.340  1.00  0.00           H
ATOM    254  C   LEU A  23      28.450  39.390  31.060  1.00  0.00           C
ATOM    255  O   LEU A  23      29.280  38.920  30.240  1.00  0.00           O
ATOM    256  N   ASP A  24      27.760  38.540  31.870  1.00  0.00           N
ATOM    257  HN  ASP A  24      27.140  38.870  32.580  1.00  0.00           H
ATOM    258  CA  ASP A  24      27.950  37.070  31.920  1.00  0.00           C
ATOM    259  HA  ASP A  24      28.020  36.780  30.890  1.00  0.00           H
ATOM    260  CB  ASP A  24      29.290  36.650  32.680  1.00  0.00           C
ATOM    261  HB1 ASP A  24      29.030  36.720  33.760  1.00  0.00           H
ATOM    262  HB2 ASP A  24      30.160  37.280  32.400  1.00  0.00           H
ATOM    263  CG  ASP A  24      29.700  35.250  32.360  1.00  0.00           C
ATOM    264  OD1 ASP A  24      30.780  34.760  32.850  1.00  0.00           O
ATOM    265  OD2 ASP A  24      29.040  34.500  31.590  1.00  0.00           O
ATOM    266  C   ASP A  24      26.640  36.420  32.300  1.00  0.00           C
ATOM    267  O   ASP A  24      25.870  36.860  33.190  1.00  0.00           O
ATOM    268  N   SER A  25      26.340  35.260  31.610  1.00  0.00           N
ATOM    269  HN  SER A  25      27.080  34.950  31.010  1.00  0.00           H
ATOM    270  CA  SER A  25      25.000  34.810  31.290  1.00  0.00           C
ATOM    271  HA  SER A  25      24.340  35.520  31.800  1.00  0.00           H
ATOM    272  CB  SER A  25      24.640  34.900  29.700  1.00  0.00           C
ATOM    273  HB1 SER A  25      24.840  35.960  29.440  1.00  0.00           H
ATOM    274  HB2 SER A  25      23.550  34.690  29.660  1.00  0.00           H
ATOM    275  OG  SER A  25      25.360  33.880  28.910  1.00  0.00           O
ATOM    276  HG1 SER A  25      24.830  33.090  28.780  1.00  0.00           H
ATOM    277  C   SER A  25      24.790  33.340  31.750  1.00  0.00           C
ATOM    278  O   SER A  25      25.660  32.550  32.040  1.00  0.00           O
ATOM    279  N   GLY A  26      23.490  33.030  31.940  1.00  0.00           N
ATOM    280  HN  GLY A  26      22.750  33.650  31.710  1.00  0.00           H
ATOM    281  CA  GLY A  26      23.000  31.710  32.310  1.00  0.00           C
ATOM    282  HA1 GLY A  26      23.650  30.940  31.930  1.00  0.00           H
ATOM    283  HA2 GLY A  26      22.000  31.520  31.970  1.00  0.00           H
ATOM    284  C   GLY A  26      23.090  31.510  33.750  1.00  0.00           C
ATOM    285  O   GLY A  26      24.000  31.970  34.420  1.00  0.00           O
ATOM    286  N   GLY A  27      22.160  30.690  34.250  1.00  0.00           N
ATOM    287  HN  GLY A  27      21.440  30.520  33.570  1.00  0.00           H
ATOM    288  CA  GLY A  27      21.890  30.150  35.600  1.00  0.00           C
ATOM    289  HA1 GLY A  27      22.690  29.440  35.780  1.00  0.00           H
ATOM    290  HA2 GLY A  27      20.910  29.710  35.650  1.00  0.00           H
ATOM    291  C   GLY A  27      22.000  31.120  36.780  1.00  0.00           C
ATOM    292  O   GLY A  27      21.780  32.320  36.640  1.00  0.00           O
ATOM    293  N   PHE A  28      22.380  30.650  38.050  1.00  0.00           N
ATOM    294  HN  PHE A  28      22.480  29.670  38.160  1.00  0.00           H
ATOM    295  CA  PHE A  28      22.620  31.540  39.150  1.00  0.00           C
ATOM    296  HA  PHE A  28      22.150  32.490  38.990  1.00  0.00           H
ATOM    297  CB  PHE A  28      22.090  30.960  40.460  1.00  0.00           C
ATOM    298  HB1 PHE A  28      22.320  31.600  41.340  1.00  0.00           H
ATOM    299  HB2 PHE A  28      22.470  29.940  40.660  1.00  0.00           H
ATOM    300  CG  PHE A  28      20.600  30.800  40.400  1.00  0.00           C
ATOM    301  CD1 PHE A  28      19.790  31.940  40.570  1.00  0.00           C
ATOM    302  HD1 PHE A  28      20.240  32.920  40.690  1.00  0.00           H
ATOM    303  CE1 PHE A  28      18.370  31.930  40.560  1.00  0.00           C
ATOM    304  HE1 PHE A  28      17.840  32.850  40.660  1.00  0.00           H
ATOM    305  CZ  PHE A  28      17.750  30.680  40.490  1.00  0.00           C
ATOM    306  HZ  PHE A  28      16.670  30.730  40.540  1.00  0.00           H
ATOM    307  CD2 PHE A  28      19.920  29.580  40.420  1.00  0.00           C
ATOM    308  HD2 PHE A  28      20.380  28.620  40.240  1.00  0.00           H
ATOM    309  CE2 PHE A  28      18.510  29.530  40.410  1.00  0.00           C
ATOM    310  HE2 PHE A  28      17.960  28.600  40.520  1.00  0.00           H
ATOM    311  C   PHE A  28      23.990  31.930  39.200  1.00  0.00           C
ATOM    312  O   PHE A  28      24.850  31.060  39.160  1.00  0.00           O
ATOM    313  N   GLY A  29      24.310  33.230  39.260  1.00  0.00           N
ATOM    314  HN  GLY A  29      23.620  33.950  39.370  1.00  0.00           H
ATOM    315  CA  GLY A  29      25.710  33.630  39.370  1.00  0.00           C
ATOM    316  HA1 GLY A  29      26.400  32.820  39.520  1.00  0.00           H
ATOM    317  HA2 GLY A  29      25.780  34.330  40.190  1.00  0.00           H
ATOM    318  C   GLY A  29      26.110  34.480  38.210  1.00  0.00           C
ATOM    319  O   GLY A  29      27.280  34.750  38.040  1.00  0.00           O
ATOM    320  N   LYS A  30      25.150  34.960  37.440  1.00  0.00           N
ATOM    321  HN  LYS A  30      24.270  34.510  37.560  1.00  0.00           H
ATOM    322  CA  LYS A  30      25.220  35.980  36.470  1.00  0.00           C
ATOM    323  HA  LYS A  30      25.810  35.660  35.630  1.00  0.00           H
ATOM    324  CB  LYS A  30      23.910  36.290  35.820  1.00  0.00           C
ATOM    325  HB1 LYS A  30      24.060  37.070  35.050  1.00  0.00           H
ATOM    326  HB2 LYS A  30      23.260  36.610  36.650  1.00  0.00           H
ATOM    327  CG  LYS A  30      23.310  34.980  35.210  1.00  0.00           C
ATOM    328  HG1 LYS A  30      22.630  34.480  35.940  1.00  0.00           H
ATOM    329  HG2 LYS A  30      24.100  34.380  34.700  1.00  0.00           H
ATOM    330  CD  LYS A  30      22.280  35.410  34.140  1.00  0.00           C
ATOM    331  HD1 LYS A  30      21.820  34.520  33.670  1.00  0.00           H
ATOM    332  HD2 LYS A  30      22.690  35.920  33.240  1.00  0.00           H
ATOM    333  CE  LYS A  30      21.090  36.220  34.700  1.00  0.00           C
ATOM    334  HE1 LYS A  30      21.310  37.060  35.400  1.00  0.00           H
ATOM    335  HE2 LYS A  30      20.530  35.540  35.370  1.00  0.00           H
ATOM    336  NZ  LYS A  30      20.220  36.880  33.690  1.00  0.00           N
ATOM    337  HZ1 LYS A  30      20.780  37.180  32.870  1.00  0.00           H
ATOM    338  HZ2 LYS A  30      19.720  37.740  34.020  1.00  0.00           H
ATOM    339  HZ3 LYS A  30      19.580  36.130  33.350  1.00  0.00           H
ATOM    340  C   LYS A  30      25.870  37.260  36.940  1.00  0.00           C
ATOM    341  O   LYS A  30      25.920  37.570  38.130  1.00  0.00           O
ATOM    342  N   VAL A  31      26.390  38.000  35.960  1.00  0.00           N
ATOM    343  HN  VAL A  31      26.180  37.750  35.020  1.00  0.00           H
ATOM    344  CA  VAL A  31      27.110  39.260  36.230  1.00  0.00           C
ATOM    345  HA  VAL A  31      27.050  39.500  37.280  1.00  0.00           H
ATOM    346  CB  VAL A  31      28.580  39.090  35.990  1.00  0.00           C
ATOM    347  HB  VAL A  31      28.800  38.860  34.930  1.00  0.00           H
ATOM    348  CG1 VAL A  31      29.340  40.410  36.310  1.00  0.00           C
ATOM    349 HG11 VAL A  31      30.450  40.420  36.260  1.00  0.00           H
ATOM    350 HG12 VAL A  31      29.100  40.640  37.370  1.00  0.00           H
ATOM    351 HG13 VAL A  31      29.060  41.190  35.580  1.00  0.00           H
ATOM    352  CG2 VAL A  31      29.150  37.970  36.820  1.00  0.00           C
ATOM    353 HG21 VAL A  31      28.970  38.080  37.900  1.00  0.00           H
ATOM    354 HG22 VAL A  31      30.250  37.890  36.640  1.00  0.00           H
ATOM    355 HG23 VAL A  31      28.570  37.070  36.520  1.00  0.00           H
ATOM    356  C   VAL A  31      26.520  40.330  35.400  1.00  0.00           C
ATOM    357  O   VAL A  31      26.540  40.300  34.140  1.00  0.00           O
ATOM    358  N   SER A  32      26.050  41.370  36.040  1.00  0.00           N
ATOM    359  HN  SER A  32      26.030  41.540  37.030  1.00  0.00           H
ATOM    360  CA  SER A  32      25.520  42.520  35.340  1.00  0.00           C
ATOM    361  HA  SER A  32      25.880  42.540  34.310  1.00  0.00           H
ATOM    362  CB  SER A  32      23.950  42.600  35.370  1.00  0.00           C
ATOM    363  HB1 SER A  32      23.430  41.990  34.600  1.00  0.00           H
ATOM    364  HB2 SER A  32      23.560  43.610  35.130  1.00  0.00           H
ATOM    365  OG  SER A  32      23.430  42.170  36.630  1.00  0.00           O
ATOM    366  HG1 SER A  32      23.350  41.220  36.630  1.00  0.00           H
ATOM    367  C   SER A  32      25.950  43.840  35.880  1.00  0.00           C
ATOM    368  O   SER A  32      26.400  44.040  36.950  1.00  0.00           O
ATOM    369  N   LEU A  33      25.890  44.770  34.920  1.00  0.00           N
ATOM    370  HN  LEU A  33      25.600  44.510  34.000  1.00  0.00           H
ATOM    371  CA  LEU A  33      25.970  46.190  35.150  1.00  0.00           C
ATOM    372  HA  LEU A  33      26.490  46.450  36.060  1.00  0.00           H
ATOM    373  CB  LEU A  33      26.470  46.970  33.840  1.00  0.00           C
ATOM    374  HB1 LEU A  33      25.870  46.680  32.950  1.00  0.00           H
ATOM    375  HB2 LEU A  33      27.530  46.670  33.690  1.00  0.00           H
ATOM    376  CG  LEU A  33      26.510  48.550  33.920  1.00  0.00           C
ATOM    377  HG  LEU A  33      25.580  48.980  34.360  1.00  0.00           H
ATOM    378  CD1 LEU A  33      27.610  49.050  34.790  1.00  0.00           C
ATOM    379 HD11 LEU A  33      27.540  48.580  35.780  1.00  0.00           H
ATOM    380 HD12 LEU A  33      27.500  50.110  35.080  1.00  0.00           H
ATOM    381 HD13 LEU A  33      28.660  48.910  34.410  1.00  0.00           H
ATOM    382  CD2 LEU A  33      26.750  49.290  32.630  1.00  0.00           C
ATOM    383 HD21 LEU A  33      26.530  50.380  32.660  1.00  0.00           H
ATOM    384 HD22 LEU A  33      26.140  48.840  31.820  1.00  0.00           H
ATOM    385 HD23 LEU A  33      27.790  49.410  32.240  1.00  0.00           H
ATOM    386  C   LEU A  33      24.520  46.650  35.310  1.00  0.00           C
ATOM    387  O   LEU A  33      23.690  46.330  34.450  1.00  0.00           O
ATOM    388  N   CYS A  34      24.220  47.410  36.400  1.00  0.00           N
ATOM    389  HN  CYS A  34      24.990  47.550  37.020  1.00  0.00           H
ATOM    390  CA  CYS A  34      22.870  47.900  36.620  1.00  0.00           C
ATOM    391  HA  CYS A  34      22.270  47.960  35.710  1.00  0.00           H
ATOM    392  CB  CYS A  34      22.220  47.070  37.750  1.00  0.00           C
ATOM    393  HB1 CYS A  34      21.240  47.560  37.900  1.00  0.00           H
ATOM    394  HB2 CYS A  34      22.790  47.180  38.700  1.00  0.00           H
ATOM    395  SG  CYS A  34      21.750  45.350  37.380  1.00  0.00           S
ATOM    396  HG1 CYS A  34      22.930  44.780  37.610  1.00  0.00           H
ATOM    397  C   CYS A  34      22.930  49.390  37.100  1.00  0.00           C
ATOM    398  O   CYS A  34      23.820  49.800  37.860  1.00  0.00           O
ATOM    399  N   PHE A  35      21.890  50.150  36.750  1.00  0.00           N
ATOM    400  HN  PHE A  35      21.170  49.880  36.120  1.00  0.00           H
ATOM    401  CA  PHE A  35      21.640  51.430  37.350  1.00  0.00           C
ATOM    402  HA  PHE A  35      22.570  51.890  37.610  1.00  0.00           H
ATOM    403  CB  PHE A  35      20.810  52.280  36.360  1.00  0.00           C
ATOM    404  HB1 PHE A  35      19.880  51.680  36.170  1.00  0.00           H
ATOM    405  HB2 PHE A  35      21.340  52.460  35.400  1.00  0.00           H
ATOM    406  CG  PHE A  35      20.540  53.640  36.720  1.00  0.00           C
ATOM    407  CD1 PHE A  35      19.230  54.190  36.590  1.00  0.00           C
ATOM    408  HD1 PHE A  35      18.430  53.620  36.140  1.00  0.00           H
ATOM    409  CE1 PHE A  35      18.970  55.440  37.080  1.00  0.00           C
ATOM    410  HE1 PHE A  35      17.980  55.860  36.980  1.00  0.00           H
ATOM    411  CZ  PHE A  35      19.970  56.200  37.700  1.00  0.00           C
ATOM    412  HZ  PHE A  35      19.720  57.170  38.100  1.00  0.00           H
ATOM    413  CD2 PHE A  35      21.600  54.410  37.230  1.00  0.00           C
ATOM    414  HD2 PHE A  35      22.630  54.090  37.150  1.00  0.00           H
ATOM    415  CE2 PHE A  35      21.350  55.690  37.740  1.00  0.00           C
ATOM    416  HE2 PHE A  35      22.130  56.290  38.150  1.00  0.00           H
ATOM    417  C   PHE A  35      20.850  51.190  38.580  1.00  0.00           C
ATOM    418  O   PHE A  35      19.930  50.350  38.550  1.00  0.00           O
ATOM    419  N   HSD A  36      21.100  51.940  39.690  1.00  0.00           N
ATOM    420  HN  HSD A  36      21.860  52.590  39.750  1.00  0.00           H
ATOM    421  CA  HSD A  36      20.290  51.860  40.800  1.00  0.00           C
ATOM    422  HA  HSD A  36      19.430  51.210  40.720  1.00  0.00           H
ATOM    423  CB  HSD A  36      21.030  51.410  42.020  1.00  0.00           C
ATOM    424  HB1 HSD A  36      21.810  52.150  42.280  1.00  0.00           H
ATOM    425  HB2 HSD A  36      21.570  50.450  41.860  1.00  0.00           H
ATOM    426  ND1 HSD A  36      19.760  49.860  43.560  1.00  0.00           N
ATOM    427  HD1 HSD A  36      20.090  49.010  43.140  1.00  0.00           H
ATOM    428  CG  HSD A  36      20.120  51.150  43.180  1.00  0.00           C
ATOM    429  CE1 HSD A  36      19.010  49.940  44.680  1.00  0.00           C
ATOM    430  HE1 HSD A  36      18.660  49.110  45.290  1.00  0.00           H
ATOM    431  NE2 HSD A  36      19.010  51.150  45.180  1.00  0.00           N
ATOM    432  CD2 HSD A  36      19.770  51.900  44.290  1.00  0.00           C
ATOM    433  HD2 HSD A  36      19.990  52.930  44.490  1.00  0.00           H
ATOM    434  C   HSD A  36      19.740  53.240  41.090  1.00  0.00           C
ATOM    435  O   HSD A  36      20.540  54.150  41.010  1.00  0.00           O
ATOM    436  N   ARG A  37      18.450  53.330  41.320  1.00  0.00           N
ATOM    437  HN  ARG A  37      17.860  52.530  41.210  1.00  0.00           H
ATOM    438  CA  ARG A  37      17.790  54.580  41.570  1.00  0.00           C
ATOM    439  HA  ARG A  37      17.770  55.220  40.700  1.00  0.00           H
ATOM    440  CB  ARG A  37      16.330  54.340  41.860  1.00  0.00           C
ATOM    441  HB1 ARG A  37      15.840  55.280  42.150  1.00  0.00           H
ATOM    442  HB2 ARG A  37      16.110  53.560  42.620  1.00  0.00           H
ATOM    443  CG  ARG A  37      15.550  53.880  40.590  1.00  0.00           C
ATOM    444  HG1 ARG A  37      16.360  53.460  39.960  1.00  0.00           H
ATOM    445  HG2 ARG A  37      15.150  54.790  40.080  1.00  0.00           H
ATOM    446  CD  ARG A  37      14.410  52.860  40.740  1.00  0.00           C
ATOM    447  HD1 ARG A  37      13.690  53.460  41.330  1.00  0.00           H
ATOM    448  HD2 ARG A  37      14.650  51.890  41.210  1.00  0.00           H
ATOM    449  NE  ARG A  37      13.900  52.570  39.380  1.00  0.00           N
ATOM    450  HE  ARG A  37      14.040  53.230  38.660  1.00  0.00           H
ATOM    451  CZ  ARG A  37      12.970  51.670  39.010  1.00  0.00           C
ATOM    452  NH1 ARG A  37      12.600  51.580  37.770  1.00  0.00           N
ATOM    453 HH11 ARG A  37      11.900  50.950  37.430  1.00  0.00           H
ATOM    454 HH12 ARG A  37      12.810  52.360  37.190  1.00  0.00           H
ATOM    455  NH2 ARG A  37      12.520  50.780  39.860  1.00  0.00           N
ATOM    456 HH21 ARG A  37      12.580  51.050  40.820  1.00  0.00           H
ATOM    457 HH22 ARG A  37      11.850  50.120  39.540  1.00  0.00           H
ATOM    458  C   ARG A  37      18.480  55.550  42.470  1.00  0.00           C
ATOM    459  O   ARG A  37      18.340  55.400  43.650  1.00  0.00           O
ATOM    460  N   THR A  38      19.160  56.620  42.030  1.00  0.00           N
ATOM    461  HN  THR A  38      19.390  56.580  41.060  1.00  0.00           H
ATOM    462  CA  THR A  38      19.720  57.820  42.710  1.00  0.00           C
ATOM    463  HA  THR A  38      19.880  58.550  41.940  1.00  0.00           H
ATOM    464  CB  THR A  38      18.750  58.530  43.720  1.00  0.00           C
ATOM    465  HB  THR A  38      19.260  59.470  44.000  1.00  0.00           H
ATOM    466  OG1 THR A  38      18.520  57.740  44.870  1.00  0.00           O
ATOM    467  HG1 THR A  38      18.360  56.860  44.500  1.00  0.00           H
ATOM    468  CG2 THR A  38      17.390  58.860  43.060  1.00  0.00           C
ATOM    469 HG21 THR A  38      17.480  59.370  42.070  1.00  0.00           H
ATOM    470 HG22 THR A  38      16.840  59.490  43.800  1.00  0.00           H
ATOM    471 HG23 THR A  38      16.880  57.880  42.930  1.00  0.00           H
ATOM    472  C   THR A  38      21.040  57.520  43.330  1.00  0.00           C
ATOM    473  O   THR A  38      21.570  58.330  44.060  1.00  0.00           O
ATOM    474  N   GLN A  39      21.500  56.270  43.120  1.00  0.00           N
ATOM    475  HN  GLN A  39      21.020  55.620  42.520  1.00  0.00           H
ATOM    476  CA  GLN A  39      22.690  55.790  43.730  1.00  0.00           C
ATOM    477  HA  GLN A  39      23.220  56.520  44.340  1.00  0.00           H
ATOM    478  CB  GLN A  39      22.360  54.680  44.620  1.00  0.00           C
ATOM    479  HB1 GLN A  39      23.230  54.270  45.170  1.00  0.00           H
ATOM    480  HB2 GLN A  39      22.000  53.790  44.050  1.00  0.00           H
ATOM    481  CG  GLN A  39      21.460  54.900  45.840  1.00  0.00           C
ATOM    482  HG1 GLN A  39      21.230  53.950  46.370  1.00  0.00           H
ATOM    483  HG2 GLN A  39      20.480  55.370  45.600  1.00  0.00           H
ATOM    484  CD  GLN A  39      22.140  55.900  46.840  1.00  0.00           C
ATOM    485  OE1 GLN A  39      21.760  57.000  47.170  1.00  0.00           O
ATOM    486  NE2 GLN A  39      23.180  55.300  47.440  1.00  0.00           N
ATOM    487 HE21 GLN A  39      23.610  55.780  48.200  1.00  0.00           H
ATOM    488 HE22 GLN A  39      23.640  54.520  47.000  1.00  0.00           H
ATOM    489  C   GLN A  39      23.690  55.390  42.620  1.00  0.00           C
ATOM    490  O   GLN A  39      24.740  54.940  42.950  1.00  0.00           O
ATOM    491  N   GLY A  40      23.470  55.660  41.270  1.00  0.00           N
ATOM    492  HN  GLY A  40      22.600  56.120  41.050  1.00  0.00           H
ATOM    493  CA  GLY A  40      24.350  55.520  40.100  1.00  0.00           C
ATOM    494  HA1 GLY A  40      25.280  55.760  40.600  1.00  0.00           H
ATOM    495  HA2 GLY A  40      24.020  56.190  39.330  1.00  0.00           H
ATOM    496  C   GLY A  40      24.630  54.160  39.520  1.00  0.00           C
ATOM    497  O   GLY A  40      23.960  53.200  39.840  1.00  0.00           O
ATOM    498  N   LEU A  41      25.520  54.130  38.510  1.00  0.00           N
ATOM    499  HN  LEU A  41      26.010  54.900  38.130  1.00  0.00           H
ATOM    500  CA  LEU A  41      25.970  52.880  37.980  1.00  0.00           C
ATOM    501  HA  LEU A  41      25.070  52.310  37.830  1.00  0.00           H
ATOM    502  CB  LEU A  41      26.690  53.160  36.630  1.00  0.00           C
ATOM    503  HB1 LEU A  41      27.150  52.310  36.080  1.00  0.00           H
ATOM    504  HB2 LEU A  41      27.570  53.830  36.730  1.00  0.00           H
ATOM    505  CG  LEU A  41      25.790  53.810  35.460  1.00  0.00           C
ATOM    506  HG  LEU A  41      25.380  54.750  35.900  1.00  0.00           H
ATOM    507  CD1 LEU A  41      26.680  54.180  34.250  1.00  0.00           C
ATOM    508 HD11 LEU A  41      26.060  54.610  33.430  1.00  0.00           H
ATOM    509 HD12 LEU A  41      27.190  53.300  33.820  1.00  0.00           H
ATOM    510 HD13 LEU A  41      27.460  54.970  34.410  1.00  0.00           H
ATOM    511  CD2 LEU A  41      24.660  52.910  35.070  1.00  0.00           C
ATOM    512 HD21 LEU A  41      23.790  52.990  35.770  1.00  0.00           H
ATOM    513 HD22 LEU A  41      25.010  51.860  35.040  1.00  0.00           H
ATOM    514 HD23 LEU A  41      24.320  53.150  34.040  1.00  0.00           H
ATOM    515  C   LEU A  41      26.860  51.960  38.830  1.00  0.00           C
ATOM    516  O   LEU A  41      27.770  52.440  39.500  1.00  0.00           O
ATOM    517  N   MET A  42      26.580  50.650  38.770  1.00  0.00           N
ATOM    518  HN  MET A  42      25.720  50.320  38.390  1.00  0.00           H
ATOM    519  CA  MET A  42      27.180  49.620  39.630  1.00  0.00           C
ATOM    520  HA  MET A  42      28.210  49.940  39.740  1.00  0.00           H
ATOM    521  CB  MET A  42      26.570  49.570  41.010  1.00  0.00           C
ATOM    522  HB1 MET A  42      27.080  50.450  41.430  1.00  0.00           H
ATOM    523  HB2 MET A  42      27.000  48.700  41.560  1.00  0.00           H
ATOM    524  CG  MET A  42      25.020  49.680  41.100  1.00  0.00           C
ATOM    525  HG1 MET A  42      24.620  48.680  40.770  1.00  0.00           H
ATOM    526  HG2 MET A  42      24.530  50.450  40.450  1.00  0.00           H
ATOM    527  SD  MET A  42      24.330  50.080  42.790  1.00  0.00           S
ATOM    528  CE  MET A  42      24.640  51.910  42.840  1.00  0.00           C
ATOM    529  HE1 MET A  42      25.040  52.200  43.830  1.00  0.00           H
ATOM    530  HE2 MET A  42      23.690  52.470  42.680  1.00  0.00           H
ATOM    531  HE3 MET A  42      25.400  52.120  42.070  1.00  0.00           H
ATOM    532  C   MET A  42      27.160  48.130  39.010  1.00  0.00           C
ATOM    533  O   MET A  42      26.380  47.780  38.190  1.00  0.00           O
ATOM    534  N   ILE A  43      28.040  47.260  39.530  1.00  0.00           N
ATOM    535  HN  ILE A  43      28.570  47.480  40.350  1.00  0.00           H
ATOM    536  CA  ILE A  43      28.250  45.920  38.920  1.00  0.00           C
ATOM    537  HA  ILE A  43      27.570  45.790  38.090  1.00  0.00           H
ATOM    538  CB  ILE A  43      29.700  45.820  38.340  1.00  0.00           C
ATOM    539  HB  ILE A  43      30.520  45.790  39.080  1.00  0.00           H
ATOM    540  CG2 ILE A  43      29.850  44.530  37.530  1.00  0.00           C
ATOM    541 HG21 ILE A  43      29.330  44.560  36.550  1.00  0.00           H
ATOM    542 HG22 ILE A  43      29.590  43.610  38.110  1.00  0.00           H
ATOM    543 HG23 ILE A  43      30.880  44.310  37.190  1.00  0.00           H
ATOM    544  CG1 ILE A  43      30.060  46.930  37.350  1.00  0.00           C
ATOM    545 HG11 ILE A  43      29.670  47.860  37.810  1.00  0.00           H
ATOM    546 HG12 ILE A  43      29.470  46.750  36.420  1.00  0.00           H
ATOM    547  CD  ILE A  43      31.540  46.980  37.020  1.00  0.00           C
ATOM    548  HD1 ILE A  43      31.720  47.910  36.430  1.00  0.00           H
ATOM    549  HD2 ILE A  43      31.810  46.060  36.460  1.00  0.00           H
ATOM    550  HD3 ILE A  43      32.100  46.960  37.990  1.00  0.00           H
ATOM    551  C   ILE A  43      27.960  44.880  39.990  1.00  0.00           C
ATOM    552  O   ILE A  43      28.260  45.050  41.140  1.00  0.00           O
ATOM    553  N   MET A  44      27.340  43.750  39.700  1.00  0.00           N
ATOM    554  HN  MET A  44      27.030  43.490  38.790  1.00  0.00           H
ATOM    555  CA  MET A  44      26.860  42.900  40.720  1.00  0.00           C
ATOM    556  HA  MET A  44      27.600  42.920  41.520  1.00  0.00           H
ATOM    557  CB  MET A  44      25.490  43.340  41.240  1.00  0.00           C
ATOM    558  HB1 MET A  44      25.760  44.210  41.890  1.00  0.00           H
ATOM    559  HB2 MET A  44      25.010  42.600  41.920  1.00  0.00           H
ATOM    560  CG  MET A  44      24.530  43.680  40.040  1.00  0.00           C
ATOM    561  HG1 MET A  44      24.680  43.050  39.140  1.00  0.00           H
ATOM    562  HG2 MET A  44      24.730  44.760  39.890  1.00  0.00           H
ATOM    563  SD  MET A  44      22.800  43.420  40.500  1.00  0.00           S
ATOM    564  CE  MET A  44      22.830  41.600  40.470  1.00  0.00           C
ATOM    565  HE1 MET A  44      21.800  41.220  40.640  1.00  0.00           H
ATOM    566  HE2 MET A  44      23.530  41.170  41.220  1.00  0.00           H
ATOM    567  HE3 MET A  44      23.090  41.330  39.410  1.00  0.00           H
ATOM    568  C   MET A  44      26.830  41.510  40.200  1.00  0.00           C
ATOM    569  O   MET A  44      26.700  41.310  38.980  1.00  0.00           O
ATOM    570  N   LYS A  45      26.980  40.490  41.130  1.00  0.00           N
ATOM    571  HN  LYS A  45      27.030  40.700  42.110  1.00  0.00           H
ATOM    572  CA  LYS A  45      26.850  39.070  40.870  1.00  0.00           C
ATOM    573  HA  LYS A  45      26.200  38.800  40.050  1.00  0.00           H
ATOM    574  CB  LYS A  45      28.350  38.530  40.710  1.00  0.00           C
ATOM    575  HB1 LYS A  45      28.960  38.910  41.560  1.00  0.00           H
ATOM    576  HB2 LYS A  45      28.690  38.940  39.730  1.00  0.00           H
ATOM    577  CG  LYS A  45      28.480  37.030  40.500  1.00  0.00           C
ATOM    578  HG1 LYS A  45      27.830  36.670  39.670  1.00  0.00           H
ATOM    579  HG2 LYS A  45      28.040  36.610  41.430  1.00  0.00           H
ATOM    580  CD  LYS A  45      30.010  36.570  40.420  1.00  0.00           C
ATOM    581  HD1 LYS A  45      30.480  37.000  41.320  1.00  0.00           H
ATOM    582  HD2 LYS A  45      30.520  36.950  39.510  1.00  0.00           H
ATOM    583  CE  LYS A  45      30.140  35.020  40.310  1.00  0.00           C
ATOM    584  HE1 LYS A  45      29.590  34.520  41.140  1.00  0.00           H
ATOM    585  HE2 LYS A  45      31.180  34.700  40.510  1.00  0.00           H
ATOM    586  NZ  LYS A  45      29.710  34.490  39.040  1.00  0.00           N
ATOM    587  HZ1 LYS A  45      29.630  33.460  38.940  1.00  0.00           H
ATOM    588  HZ2 LYS A  45      30.300  34.830  38.240  1.00  0.00           H
ATOM    589  HZ3 LYS A  45      28.770  34.850  38.800  1.00  0.00           H
ATOM    590  C   LYS A  45      26.280  38.290  42.050  1.00  0.00           C
ATOM    591  O   LYS A  45      26.620  38.590  43.200  1.00  0.00           O
ATOM    592  N   THR A  46      25.300  37.330  41.790  1.00  0.00           N
ATOM    593  HN  THR A  46      25.100  37.210  40.820  1.00  0.00           H
ATOM    594  CA  THR A  46      24.760  36.470  42.810  1.00  0.00           C
ATOM    595  HA  THR A  46      24.460  37.140  43.600  1.00  0.00           H
ATOM    596  CB  THR A  46      23.530  35.690  42.380  1.00  0.00           C
ATOM    597  HB  THR A  46      23.820  34.910  41.660  1.00  0.00           H
ATOM    598  OG1 THR A  46      22.630  36.620  41.830  1.00  0.00           O
ATOM    599  HG1 THR A  46      22.120  37.000  42.550  1.00  0.00           H
ATOM    600  CG2 THR A  46      22.830  35.030  43.620  1.00  0.00           C
ATOM    601 HG21 THR A  46      22.050  34.340  43.220  1.00  0.00           H
ATOM    602 HG22 THR A  46      22.390  35.740  44.360  1.00  0.00           H
ATOM    603 HG23 THR A  46      23.540  34.360  44.150  1.00  0.00           H
ATOM    604  C   THR A  46      25.760  35.470  43.370  1.00  0.00           C
ATOM    605  O   THR A  46      26.490  34.830  42.690  1.00  0.00           O
ATOM    606  N   VAL A  47      25.920  35.490  44.770  1.00  0.00           N
ATOM    607  HN  VAL A  47      25.360  36.120  45.290  1.00  0.00           H
ATOM    608  CA  VAL A  47      26.980  34.740  45.390  1.00  0.00           C
ATOM    609  HA  VAL A  47      27.610  34.280  44.640  1.00  0.00           H
ATOM    610  CB  VAL A  47      27.940  35.520  46.430  1.00  0.00           C
ATOM    611  HB  VAL A  47      28.780  34.820  46.660  1.00  0.00           H
ATOM    612  CG1 VAL A  47      28.650  36.700  45.740  1.00  0.00           C
ATOM    613 HG11 VAL A  47      27.940  37.550  45.790  1.00  0.00           H
ATOM    614 HG12 VAL A  47      28.870  36.460  44.680  1.00  0.00           H
ATOM    615 HG13 VAL A  47      29.570  36.920  46.320  1.00  0.00           H
ATOM    616  CG2 VAL A  47      27.350  35.930  47.760  1.00  0.00           C
ATOM    617 HG21 VAL A  47      26.480  36.600  47.620  1.00  0.00           H
ATOM    618 HG22 VAL A  47      28.150  36.440  48.340  1.00  0.00           H
ATOM    619 HG23 VAL A  47      27.010  35.050  48.330  1.00  0.00           H
ATOM    620  C   VAL A  47      26.450  33.600  46.220  1.00  0.00           C
ATOM    621  O   VAL A  47      27.190  32.680  46.430  1.00  0.00           O
ATOM    622  N   TYR A  48      25.180  33.700  46.630  1.00  0.00           N
ATOM    623  HN  TYR A  48      24.610  34.360  46.160  1.00  0.00           H
ATOM    624  CA  TYR A  48      24.530  32.570  47.170  1.00  0.00           C
ATOM    625  HA  TYR A  48      25.110  31.720  46.880  1.00  0.00           H
ATOM    626  CB  TYR A  48      24.550  32.620  48.710  1.00  0.00           C
ATOM    627  HB1 TYR A  48      24.220  33.550  49.210  1.00  0.00           H
ATOM    628  HB2 TYR A  48      25.620  32.510  49.010  1.00  0.00           H
ATOM    629  CG  TYR A  48      23.920  31.410  49.350  1.00  0.00           C
ATOM    630  CD1 TYR A  48      22.680  31.440  49.880  1.00  0.00           C
ATOM    631  HD1 TYR A  48      22.080  32.300  49.640  1.00  0.00           H
ATOM    632  CE1 TYR A  48      22.100  30.380  50.590  1.00  0.00           C
ATOM    633  HE1 TYR A  48      21.070  30.390  50.950  1.00  0.00           H
ATOM    634  CZ  TYR A  48      22.860  29.210  50.660  1.00  0.00           C
ATOM    635  OH  TYR A  48      22.280  28.020  51.150  1.00  0.00           O
ATOM    636  HH  TYR A  48      21.370  28.200  51.420  1.00  0.00           H
ATOM    637  CD2 TYR A  48      24.580  30.180  49.330  1.00  0.00           C
ATOM    638  HD2 TYR A  48      25.540  30.070  48.860  1.00  0.00           H
ATOM    639  CE2 TYR A  48      24.070  29.130  50.020  1.00  0.00           C
ATOM    640  HE2 TYR A  48      24.560  28.160  49.990  1.00  0.00           H
ATOM    641  C   TYR A  48      23.030  32.520  46.700  1.00  0.00           C
ATOM    642  O   TYR A  48      22.310  33.530  46.610  1.00  0.00           O
ATOM    643  N   LYS A  49      22.560  31.310  46.330  1.00  0.00           N
ATOM    644  HN  LYS A  49      23.200  30.540  46.320  1.00  0.00           H
ATOM    645  CA  LYS A  49      21.180  30.920  46.220  1.00  0.00           C
ATOM    646  HA  LYS A  49      20.560  31.600  46.770  1.00  0.00           H
ATOM    647  CB  LYS A  49      20.720  31.000  44.750  1.00  0.00           C
ATOM    648  HB1 LYS A  49      21.590  30.540  44.230  1.00  0.00           H
ATOM    649  HB2 LYS A  49      20.580  32.030  44.390  1.00  0.00           H
ATOM    650  CG  LYS A  49      19.410  30.260  44.300  1.00  0.00           C
ATOM    651  HG1 LYS A  49      19.350  29.230  44.710  1.00  0.00           H
ATOM    652  HG2 LYS A  49      19.430  30.250  43.200  1.00  0.00           H
ATOM    653  CD  LYS A  49      18.150  31.010  44.850  1.00  0.00           C
ATOM    654  HD1 LYS A  49      18.090  31.990  44.320  1.00  0.00           H
ATOM    655  HD2 LYS A  49      18.200  31.230  45.930  1.00  0.00           H
ATOM    656  CE  LYS A  49      16.810  30.320  44.470  1.00  0.00           C
ATOM    657  HE1 LYS A  49      16.870  30.110  43.380  1.00  0.00           H
ATOM    658  HE2 LYS A  49      15.870  30.840  44.770  1.00  0.00           H
ATOM    659  NZ  LYS A  49      16.680  28.990  45.200  1.00  0.00           N
ATOM    660  HZ1 LYS A  49      16.900  29.070  46.220  1.00  0.00           H
ATOM    661  HZ2 LYS A  49      17.390  28.310  44.840  1.00  0.00           H
ATOM    662  HZ3 LYS A  49      15.720  28.620  45.080  1.00  0.00           H
ATOM    663  C   LYS A  49      21.040  29.570  46.700  1.00  0.00           C
ATOM    664  O   LYS A  49      21.900  28.710  46.380  1.00  0.00           O
ATOM    665  N   GLY A  50      20.010  29.190  47.490  1.00  0.00           N
ATOM    666  HN  GLY A  50      19.380  29.900  47.840  1.00  0.00           H
ATOM    667  CA  GLY A  50      19.830  27.850  47.930  1.00  0.00           C
ATOM    668  HA1 GLY A  50      20.830  27.460  48.020  1.00  0.00           H
ATOM    669  HA2 GLY A  50      19.070  27.420  47.300  1.00  0.00           H
ATOM    670  C   GLY A  50      19.240  27.870  49.310  1.00  0.00           C
ATOM    671  O   GLY A  50      18.940  28.950  49.830  1.00  0.00           O
ATOM    672  N   PRO A  51      19.080  26.720  49.890  1.00  0.00           N
ATOM    673  CD  PRO A  51      19.680  25.510  49.430  1.00  0.00           C
ATOM    674  HD1 PRO A  51      20.760  25.710  49.420  1.00  0.00           H
ATOM    675  HD2 PRO A  51      19.230  25.250  48.440  1.00  0.00           H
ATOM    676  CA  PRO A  51      18.550  26.560  51.280  1.00  0.00           C
ATOM    677  HA  PRO A  51      17.480  26.490  51.150  1.00  0.00           H
ATOM    678  CB  PRO A  51      19.060  25.240  51.820  1.00  0.00           C
ATOM    679  HB1 PRO A  51      18.250  24.890  52.500  1.00  0.00           H
ATOM    680  HB2 PRO A  51      19.930  25.390  52.490  1.00  0.00           H
ATOM    681  CG  PRO A  51      19.350  24.430  50.560  1.00  0.00           C
ATOM    682  HG1 PRO A  51      20.210  23.740  50.700  1.00  0.00           H
ATOM    683  HG2 PRO A  51      18.480  23.870  50.160  1.00  0.00           H
ATOM    684  C   PRO A  51      18.760  27.740  52.360  1.00  0.00           C
ATOM    685  O   PRO A  51      19.930  28.020  52.610  1.00  0.00           O
ATOM    686  N   ASN A  52      17.630  28.350  52.910  1.00  0.00           N
ATOM    687  HN  ASN A  52      16.700  28.090  52.640  1.00  0.00           H
ATOM    688  CA  ASN A  52      17.650  29.520  53.830  1.00  0.00           C
ATOM    689  HA  ASN A  52      17.710  30.330  53.110  1.00  0.00           H
ATOM    690  CB  ASN A  52      16.340  29.550  54.620  1.00  0.00           C
ATOM    691  HB1 ASN A  52      16.320  30.560  55.090  1.00  0.00           H
ATOM    692  HB2 ASN A  52      16.250  28.710  55.340  1.00  0.00           H
ATOM    693  CG  ASN A  52      15.160  29.570  53.590  1.00  0.00           C
ATOM    694  OD1 ASN A  52      15.270  30.010  52.410  1.00  0.00           O
ATOM    695  ND2 ASN A  52      14.020  29.050  54.070  1.00  0.00           N
ATOM    696 HD21 ASN A  52      13.260  28.880  53.430  1.00  0.00           H
ATOM    697 HD22 ASN A  52      13.760  29.140  55.020  1.00  0.00           H
ATOM    698  C   ASN A  52      18.630  29.680  54.880  1.00  0.00           C
ATOM    699  O   ASN A  52      18.970  28.880  55.730  1.00  0.00           O
ATOM    700  N   CYS A  53      19.220  30.940  55.010  1.00  0.00           N
ATOM    701  HN  CYS A  53      18.900  31.760  54.540  1.00  0.00           H
ATOM    702  CA  CYS A  53      20.280  31.260  55.910  1.00  0.00           C
ATOM    703  HA  CYS A  53      20.740  30.340  56.210  1.00  0.00           H
ATOM    704  CB  CYS A  53      21.440  32.110  55.320  1.00  0.00           C
ATOM    705  HB1 CYS A  53      21.010  33.070  54.960  1.00  0.00           H
ATOM    706  HB2 CYS A  53      21.940  31.610  54.460  1.00  0.00           H
ATOM    707  SG  CYS A  53      22.810  32.570  56.480  1.00  0.00           S
ATOM    708  HG1 CYS A  53      22.170  33.590  57.010  1.00  0.00           H
ATOM    709  C   CYS A  53      19.580  31.890  57.090  1.00  0.00           C
ATOM    710  O   CYS A  53      18.670  32.670  56.770  1.00  0.00           O
ATOM    711  N   ILE A  54      19.910  31.690  58.360  1.00  0.00           N
ATOM    712  HN  ILE A  54      20.640  31.050  58.580  1.00  0.00           H
ATOM    713  CA  ILE A  54      19.090  32.170  59.460  1.00  0.00           C
ATOM    714  HA  ILE A  54      18.370  32.830  58.990  1.00  0.00           H
ATOM    715  CB  ILE A  54      18.290  31.080  60.240  1.00  0.00           C
ATOM    716  HB  ILE A  54      19.070  30.440  60.710  1.00  0.00           H
ATOM    717  CG2 ILE A  54      17.370  31.720  61.310  1.00  0.00           C
ATOM    718 HG21 ILE A  54      16.560  31.070  61.680  1.00  0.00           H
ATOM    719 HG22 ILE A  54      16.840  32.580  60.860  1.00  0.00           H
ATOM    720 HG23 ILE A  54      17.910  32.040  62.220  1.00  0.00           H
ATOM    721  CG1 ILE A  54      17.410  30.230  59.280  1.00  0.00           C
ATOM    722 HG11 ILE A  54      16.920  29.390  59.840  1.00  0.00           H
ATOM    723 HG12 ILE A  54      18.100  29.810  58.520  1.00  0.00           H
ATOM    724  CD  ILE A  54      16.320  30.940  58.480  1.00  0.00           C
ATOM    725  HD1 ILE A  54      15.820  30.300  57.720  1.00  0.00           H
ATOM    726  HD2 ILE A  54      16.790  31.780  57.940  1.00  0.00           H
ATOM    727  HD3 ILE A  54      15.480  31.330  59.090  1.00  0.00           H
ATOM    728  C   ILE A  54      20.000  32.930  60.420  1.00  0.00           C
ATOM    729  O   ILE A  54      19.750  34.100  60.630  1.00  0.00           O
ATOM    730  N   GLU A  55      21.070  32.320  61.070  1.00  0.00           N
ATOM    731  HN  GLU A  55      21.230  31.340  60.950  1.00  0.00           H
ATOM    732  CA  GLU A  55      21.680  32.820  62.300  1.00  0.00           C
ATOM    733  HA  GLU A  55      21.110  33.660  62.660  1.00  0.00           H
ATOM    734  CB  GLU A  55      21.830  31.710  63.420  1.00  0.00           C
ATOM    735  HB1 GLU A  55      22.320  32.210  64.290  1.00  0.00           H
ATOM    736  HB2 GLU A  55      22.540  30.910  63.130  1.00  0.00           H
ATOM    737  CG  GLU A  55      20.500  31.170  64.020  1.00  0.00           C
ATOM    738  HG1 GLU A  55      20.070  30.560  63.200  1.00  0.00           H
ATOM    739  HG2 GLU A  55      20.000  32.070  64.460  1.00  0.00           H
ATOM    740  CD  GLU A  55      20.800  30.380  65.200  1.00  0.00           C
ATOM    741  OE1 GLU A  55      21.070  29.160  65.060  1.00  0.00           O
ATOM    742  OE2 GLU A  55      20.790  30.930  66.350  1.00  0.00           O
ATOM    743  C   GLU A  55      23.020  33.450  62.030  1.00  0.00           C
ATOM    744  O   GLU A  55      23.740  33.810  62.980  1.00  0.00           O
ATOM    745  N   HSD A  56      23.380  33.540  60.760  1.00  0.00           N
ATOM    746  HN  HSD A  56      22.740  33.160  60.110  1.00  0.00           H
ATOM    747  CA  HSD A  56      24.600  34.210  60.360  1.00  0.00           C
ATOM    748  HA  HSD A  56      25.340  34.310  61.130  1.00  0.00           H
ATOM    749  CB  HSD A  56      25.490  33.270  59.370  1.00  0.00           C
ATOM    750  HB1 HSD A  56      26.470  33.770  59.220  1.00  0.00           H
ATOM    751  HB2 HSD A  56      24.990  33.190  58.390  1.00  0.00           H
ATOM    752  ND1 HSD A  56      26.680  31.590  60.860  1.00  0.00           N
ATOM    753  HD1 HSD A  56      27.430  32.130  61.230  1.00  0.00           H
ATOM    754  CG  HSD A  56      25.640  31.950  60.030  1.00  0.00           C
ATOM    755  CE1 HSD A  56      26.560  30.230  61.060  1.00  0.00           C
ATOM    756  HE1 HSD A  56      27.220  29.650  61.710  1.00  0.00           H
ATOM    757  NE2 HSD A  56      25.530  29.700  60.410  1.00  0.00           N
ATOM    758  CD2 HSD A  56      24.980  30.820  59.730  1.00  0.00           C
ATOM    759  HD2 HSD A  56      24.110  30.650  59.100  1.00  0.00           H
ATOM    760  C   HSD A  56      24.460  35.490  59.590  1.00  0.00           C
ATOM    761  O   HSD A  56      25.440  36.050  59.080  1.00  0.00           O
ATOM    762  N   ASN A  57      23.180  35.960  59.380  1.00  0.00           N
ATOM    763  HN  ASN A  57      22.420  35.380  59.680  1.00  0.00           H
ATOM    764  CA  ASN A  57      22.770  37.130  58.560  1.00  0.00           C
ATOM    765  HA  ASN A  57      23.260  37.080  57.600  1.00  0.00           H
ATOM    766  CB  ASN A  57      21.280  37.160  58.480  1.00  0.00           C
ATOM    767  HB1 ASN A  57      20.880  38.090  58.010  1.00  0.00           H
ATOM    768  HB2 ASN A  57      20.840  37.210  59.500  1.00  0.00           H
ATOM    769  CG  ASN A  57      20.800  35.960  57.650  1.00  0.00           C
ATOM    770  OD1 ASN A  57      21.550  35.350  56.940  1.00  0.00           O
ATOM    771  ND2 ASN A  57      19.520  35.570  57.930  1.00  0.00           N
ATOM    772 HD21 ASN A  57      19.100  34.790  57.470  1.00  0.00           H
ATOM    773 HD22 ASN A  57      18.820  36.050  58.480  1.00  0.00           H
ATOM    774  C   ASN A  57      23.360  38.370  59.210  1.00  0.00           C
ATOM    775  O   ASN A  57      24.010  39.160  58.520  1.00  0.00           O
ATOM    776  N   GLU A  58      23.310  38.500  60.570  1.00  0.00           N
ATOM    777  HN  GLU A  58      22.880  37.730  61.020  1.00  0.00           H
ATOM    778  CA  GLU A  58      24.100  39.550  61.270  1.00  0.00           C
ATOM    779  HA  GLU A  58      23.850  40.510  60.830  1.00  0.00           H
ATOM    780  CB  GLU A  58      23.580  39.500  62.740  1.00  0.00           C
ATOM    781  HB1 GLU A  58      24.200  40.110  63.430  1.00  0.00           H
ATOM    782  HB2 GLU A  58      23.830  38.450  63.010  1.00  0.00           H
ATOM    783  CG  GLU A  58      22.150  40.010  62.890  1.00  0.00           C
ATOM    784  HG1 GLU A  58      21.520  39.600  62.060  1.00  0.00           H
ATOM    785  HG2 GLU A  58      22.160  41.120  62.770  1.00  0.00           H
ATOM    786  CD  GLU A  58      21.710  39.590  64.330  1.00  0.00           C
ATOM    787  OE1 GLU A  58      22.230  40.250  65.280  1.00  0.00           O
ATOM    788  OE2 GLU A  58      20.870  38.660  64.530  1.00  0.00           O
ATOM    789  C   GLU A  58      25.590  39.530  61.030  1.00  0.00           C
ATOM    790  O   GLU A  58      26.230  40.550  60.650  1.00  0.00           O
ATOM    791  N   ALA A  59      26.300  38.460  61.200  1.00  0.00           N
ATOM    792  HN  ALA A  59      25.790  37.640  61.480  1.00  0.00           H
ATOM    793  CA  ALA A  59      27.720  38.320  60.810  1.00  0.00           C
ATOM    794  HA  ALA A  59      28.240  38.930  61.530  1.00  0.00           H
ATOM    795  CB  ALA A  59      28.120  36.800  61.000  1.00  0.00           C
ATOM    796  HB1 ALA A  59      27.920  36.690  62.080  1.00  0.00           H
ATOM    797  HB2 ALA A  59      29.200  36.630  60.800  1.00  0.00           H
ATOM    798  HB3 ALA A  59      27.470  36.140  60.390  1.00  0.00           H
ATOM    799  C   ALA A  59      28.060  38.790  59.420  1.00  0.00           C
ATOM    800  O   ALA A  59      28.990  39.580  59.280  1.00  0.00           O
ATOM    801  N   LEU A  60      27.250  38.410  58.410  1.00  0.00           N
ATOM    802  HN  LEU A  60      26.600  37.670  58.560  1.00  0.00           H
ATOM    803  CA  LEU A  60      27.350  38.710  57.040  1.00  0.00           C
ATOM    804  HA  LEU A  60      28.360  38.420  56.760  1.00  0.00           H
ATOM    805  CB  LEU A  60      26.380  37.820  56.210  1.00  0.00           C
ATOM    806  HB1 LEU A  60      26.400  38.100  55.130  1.00  0.00           H
ATOM    807  HB2 LEU A  60      25.320  37.880  56.530  1.00  0.00           H
ATOM    808  CG  LEU A  60      26.760  36.390  56.110  1.00  0.00           C
ATOM    809  HG  LEU A  60      27.070  36.020  57.120  1.00  0.00           H
ATOM    810  CD1 LEU A  60      25.470  35.650  55.640  1.00  0.00           C
ATOM    811 HD11 LEU A  60      24.700  35.900  56.420  1.00  0.00           H
ATOM    812 HD12 LEU A  60      25.520  34.560  55.510  1.00  0.00           H
ATOM    813 HD13 LEU A  60      25.180  36.030  54.640  1.00  0.00           H
ATOM    814  CD2 LEU A  60      27.860  36.020  55.180  1.00  0.00           C
ATOM    815 HD21 LEU A  60      27.610  36.500  54.220  1.00  0.00           H
ATOM    816 HD22 LEU A  60      28.060  34.930  55.120  1.00  0.00           H
ATOM    817 HD23 LEU A  60      28.820  36.480  55.500  1.00  0.00           H
ATOM    818  C   LEU A  60      27.140  40.230  56.810  1.00  0.00           C
ATOM    819  O   LEU A  60      27.940  40.940  56.180  1.00  0.00           O
ATOM    820  N   LEU A  61      26.150  40.890  57.490  1.00  0.00           N
ATOM    821  HN  LEU A  61      25.470  40.390  58.030  1.00  0.00           H
ATOM    822  CA  LEU A  61      25.980  42.360  57.640  1.00  0.00           C
ATOM    823  HA  LEU A  61      25.910  42.730  56.630  1.00  0.00           H
ATOM    824  CB  LEU A  61      24.740  42.670  58.450  1.00  0.00           C
ATOM    825  HB1 LEU A  61      25.010  42.350  59.480  1.00  0.00           H
ATOM    826  HB2 LEU A  61      23.920  42.050  58.020  1.00  0.00           H
ATOM    827  CG  LEU A  61      24.310  44.160  58.620  1.00  0.00           C
ATOM    828  HG  LEU A  61      25.190  44.650  59.090  1.00  0.00           H
ATOM    829  CD1 LEU A  61      24.110  44.830  57.270  1.00  0.00           C
ATOM    830 HD11 LEU A  61      23.200  44.410  56.780  1.00  0.00           H
ATOM    831 HD12 LEU A  61      24.940  44.730  56.530  1.00  0.00           H
ATOM    832 HD13 LEU A  61      23.940  45.920  57.380  1.00  0.00           H
ATOM    833  CD2 LEU A  61      23.180  44.310  59.600  1.00  0.00           C
ATOM    834 HD21 LEU A  61      23.310  43.760  60.550  1.00  0.00           H
ATOM    835 HD22 LEU A  61      22.210  44.020  59.140  1.00  0.00           H
ATOM    836 HD23 LEU A  61      23.080  45.390  59.860  1.00  0.00           H
ATOM    837  C   LEU A  61      27.220  43.020  58.190  1.00  0.00           C
ATOM    838  O   LEU A  61      27.620  43.970  57.580  1.00  0.00           O
ATOM    839  N   GLU A  62      27.830  42.520  59.300  1.00  0.00           N
ATOM    840  HN  GLU A  62      27.320  41.810  59.780  1.00  0.00           H
ATOM    841  CA  GLU A  62      29.030  43.110  59.930  1.00  0.00           C
ATOM    842  HA  GLU A  62      28.920  44.180  59.950  1.00  0.00           H
ATOM    843  CB  GLU A  62      29.270  42.540  61.280  1.00  0.00           C
ATOM    844  HB1 GLU A  62      29.410  41.440  61.170  1.00  0.00           H
ATOM    845  HB2 GLU A  62      28.430  42.840  61.940  1.00  0.00           H
ATOM    846  CG  GLU A  62      30.590  43.200  61.950  1.00  0.00           C
ATOM    847  HG1 GLU A  62      30.360  44.280  62.040  1.00  0.00           H
ATOM    848  HG2 GLU A  62      31.480  43.070  61.300  1.00  0.00           H
ATOM    849  CD  GLU A  62      30.860  42.650  63.340  1.00  0.00           C
ATOM    850  OE1 GLU A  62      29.940  42.800  64.220  1.00  0.00           O
ATOM    851  OE2 GLU A  62      31.910  41.980  63.650  1.00  0.00           O
ATOM    852  C   GLU A  62      30.260  43.020  59.100  1.00  0.00           C
ATOM    853  O   GLU A  62      31.030  43.980  59.020  1.00  0.00           O
ATOM    854  N   GLU A  63      30.460  41.850  58.400  1.00  0.00           N
ATOM    855  HN  GLU A  63      29.970  41.040  58.690  1.00  0.00           H
ATOM    856  CA  GLU A  63      31.460  41.690  57.340  1.00  0.00           C
ATOM    857  HA  GLU A  63      32.430  42.020  57.690  1.00  0.00           H
ATOM    858  CB  GLU A  63      31.440  40.160  56.890  1.00  0.00           C
ATOM    859  HB1 GLU A  63      30.390  39.900  56.600  1.00  0.00           H
ATOM    860  HB2 GLU A  63      31.690  39.620  57.820  1.00  0.00           H
ATOM    861  CG  GLU A  63      32.530  39.770  55.860  1.00  0.00           C
ATOM    862  HG1 GLU A  63      33.430  40.420  55.870  1.00  0.00           H
ATOM    863  HG2 GLU A  63      32.110  39.880  54.850  1.00  0.00           H
ATOM    864  CD  GLU A  63      33.040  38.370  55.830  1.00  0.00           C
ATOM    865  OE1 GLU A  63      33.900  38.020  56.690  1.00  0.00           O
ATOM    866  OE2 GLU A  63      32.580  37.560  55.050  1.00  0.00           O
ATOM    867  C   GLU A  63      31.300  42.520  56.150  1.00  0.00           C
ATOM    868  O   GLU A  63      32.280  43.170  55.680  1.00  0.00           O
ATOM    869  N   ALA A  64      30.110  42.580  55.540  1.00  0.00           N
ATOM    870  HN  ALA A  64      29.340  42.060  55.930  1.00  0.00           H
ATOM    871  CA  ALA A  64      29.780  43.580  54.500  1.00  0.00           C
ATOM    872  HA  ALA A  64      30.380  43.300  53.640  1.00  0.00           H
ATOM    873  CB  ALA A  64      28.310  43.330  54.040  1.00  0.00           C
ATOM    874  HB1 ALA A  64      27.640  43.360  54.910  1.00  0.00           H
ATOM    875  HB2 ALA A  64      28.270  42.370  53.490  1.00  0.00           H
ATOM    876  HB3 ALA A  64      28.000  44.130  53.340  1.00  0.00           H
ATOM    877  C   ALA A  64      30.090  45.050  54.920  1.00  0.00           C
ATOM    878  O   ALA A  64      30.540  45.880  54.130  1.00  0.00           O
ATOM    879  N   LYS A  65      29.760  45.410  56.170  1.00  0.00           N
ATOM    880  HN  LYS A  65      29.160  44.760  56.650  1.00  0.00           H
ATOM    881  CA  LYS A  65      29.890  46.750  56.790  1.00  0.00           C
ATOM    882  HA  LYS A  65      29.450  47.570  56.250  1.00  0.00           H
ATOM    883  CB  LYS A  65      29.100  46.780  58.130  1.00  0.00           C
ATOM    884  HB1 LYS A  65      29.670  46.110  58.810  1.00  0.00           H
ATOM    885  HB2 LYS A  65      28.070  46.500  57.820  1.00  0.00           H
ATOM    886  CG  LYS A  65      29.050  48.050  59.010  1.00  0.00           C
ATOM    887  HG1 LYS A  65      28.860  48.920  58.340  1.00  0.00           H
ATOM    888  HG2 LYS A  65      30.020  48.330  59.460  1.00  0.00           H
ATOM    889  CD  LYS A  65      28.010  47.950  60.170  1.00  0.00           C
ATOM    890  HD1 LYS A  65      27.070  47.520  59.770  1.00  0.00           H
ATOM    891  HD2 LYS A  65      27.850  49.030  60.410  1.00  0.00           H
ATOM    892  CE  LYS A  65      28.410  47.140  61.380  1.00  0.00           C
ATOM    893  HE1 LYS A  65      29.480  47.410  61.510  1.00  0.00           H
ATOM    894  HE2 LYS A  65      28.290  46.050  61.220  1.00  0.00           H
ATOM    895  NZ  LYS A  65      27.580  47.530  62.520  1.00  0.00           N
ATOM    896  HZ1 LYS A  65      28.190  47.580  63.370  1.00  0.00           H
ATOM    897  HZ2 LYS A  65      26.820  46.810  62.580  1.00  0.00           H
ATOM    898  HZ3 LYS A  65      27.150  48.470  62.420  1.00  0.00           H
ATOM    899  C   LYS A  65      31.340  47.160  57.070  1.00  0.00           C
ATOM    900  O   LYS A  65      31.700  48.310  56.950  1.00  0.00           O
ATOM    901  N   MET A  66      32.280  46.270  57.370  1.00  0.00           N
ATOM    902  HN  MET A  66      31.970  45.320  57.470  1.00  0.00           H
ATOM    903  CA  MET A  66      33.710  46.320  57.340  1.00  0.00           C
ATOM    904  HA  MET A  66      34.010  47.120  57.990  1.00  0.00           H
ATOM    905  CB  MET A  66      34.340  45.060  57.970  1.00  0.00           C
ATOM    906  HB1 MET A  66      33.750  44.210  57.530  1.00  0.00           H
ATOM    907  HB2 MET A  66      34.210  44.970  59.080  1.00  0.00           H
ATOM    908  CG  MET A  66      35.760  44.670  57.520  1.00  0.00           C
ATOM    909  HG1 MET A  66      35.690  44.430  56.430  1.00  0.00           H
ATOM    910  HG2 MET A  66      36.070  43.710  57.980  1.00  0.00           H
ATOM    911  SD  MET A  66      37.090  45.810  57.810  1.00  0.00           S
ATOM    912  CE  MET A  66      36.900  45.880  59.650  1.00  0.00           C
ATOM    913  HE1 MET A  66      35.890  45.630  60.030  1.00  0.00           H
ATOM    914  HE2 MET A  66      37.180  46.850  60.140  1.00  0.00           H
ATOM    915  HE3 MET A  66      37.550  45.080  60.070  1.00  0.00           H
ATOM    916  C   MET A  66      34.200  46.610  55.970  1.00  0.00           C
ATOM    917  O   MET A  66      34.930  47.560  55.700  1.00  0.00           O
ATOM    918  N   MET A  67      33.740  45.880  54.910  1.00  0.00           N
ATOM    919  HN  MET A  67      33.150  45.090  55.050  1.00  0.00           H
ATOM    920  CA  MET A  67      34.290  46.050  53.600  1.00  0.00           C
ATOM    921  HA  MET A  67      35.360  46.220  53.730  1.00  0.00           H
ATOM    922  CB  MET A  67      34.060  44.900  52.590  1.00  0.00           C
ATOM    923  HB1 MET A  67      34.640  45.070  51.660  1.00  0.00           H
ATOM    924  HB2 MET A  67      32.980  44.760  52.380  1.00  0.00           H
ATOM    925  CG  MET A  67      34.410  43.570  53.270  1.00  0.00           C
ATOM    926  HG1 MET A  67      34.370  42.730  52.540  1.00  0.00           H
ATOM    927  HG2 MET A  67      33.580  43.190  53.900  1.00  0.00           H
ATOM    928  SD  MET A  67      36.090  43.570  54.090  1.00  0.00           S
ATOM    929  CE  MET A  67      35.670  41.930  54.690  1.00  0.00           C
ATOM    930  HE1 MET A  67      35.760  41.340  53.760  1.00  0.00           H
ATOM    931  HE2 MET A  67      34.690  41.960  55.190  1.00  0.00           H
ATOM    932  HE3 MET A  67      36.480  41.540  55.340  1.00  0.00           H
ATOM    933  C   MET A  67      33.710  47.280  52.890  1.00  0.00           C
ATOM    934  O   MET A  67      34.350  47.870  52.010  1.00  0.00           O
ATOM    935  N   ASN A  68      32.530  47.690  53.370  1.00  0.00           N
ATOM    936  HN  ASN A  68      31.950  47.050  53.860  1.00  0.00           H
ATOM    937  CA  ASN A  68      31.970  48.920  52.890  1.00  0.00           C
ATOM    938  HA  ASN A  68      31.920  49.050  51.810  1.00  0.00           H
ATOM    939  CB  ASN A  68      30.490  48.990  53.410  1.00  0.00           C
ATOM    940  HB1 ASN A  68      30.420  49.050  54.510  1.00  0.00           H
ATOM    941  HB2 ASN A  68      30.000  48.060  53.040  1.00  0.00           H
ATOM    942  CG  ASN A  68      29.710  50.140  52.830  1.00  0.00           C
ATOM    943  OD1 ASN A  68      29.390  51.070  53.540  1.00  0.00           O
ATOM    944  ND2 ASN A  68      29.390  50.180  51.520  1.00  0.00           N
ATOM    945 HD21 ASN A  68      29.610  49.400  50.950  1.00  0.00           H
ATOM    946 HD22 ASN A  68      28.950  51.010  51.150  1.00  0.00           H
ATOM    947  C   ASN A  68      32.680  50.180  53.540  1.00  0.00           C
ATOM    948  O   ASN A  68      32.910  51.210  52.960  1.00  0.00           O
ATOM    949  N   ARG A  69      33.100  50.080  54.810  1.00  0.00           N
ATOM    950  HN  ARG A  69      32.910  49.290  55.380  1.00  0.00           H
ATOM    951  CA  ARG A  69      33.770  51.130  55.510  1.00  0.00           C
ATOM    952  HA  ARG A  69      33.550  52.110  55.100  1.00  0.00           H
ATOM    953  CB  ARG A  69      33.340  51.210  56.960  1.00  0.00           C
ATOM    954  HB1 ARG A  69      33.960  51.980  57.480  1.00  0.00           H
ATOM    955  HB2 ARG A  69      33.590  50.250  57.480  1.00  0.00           H
ATOM    956  CG  ARG A  69      31.790  51.430  57.160  1.00  0.00           C
ATOM    957  HG1 ARG A  69      31.200  50.560  56.780  1.00  0.00           H
ATOM    958  HG2 ARG A  69      31.480  52.290  56.540  1.00  0.00           H
ATOM    959  CD  ARG A  69      31.390  51.720  58.600  1.00  0.00           C
ATOM    960  HD1 ARG A  69      31.900  52.600  59.060  1.00  0.00           H
ATOM    961  HD2 ARG A  69      31.500  50.790  59.200  1.00  0.00           H
ATOM    962  NE  ARG A  69      29.880  51.940  58.540  1.00  0.00           N
ATOM    963  HE  ARG A  69      29.600  52.180  57.620  1.00  0.00           H
ATOM    964  CZ  ARG A  69      29.060  52.140  59.560  1.00  0.00           C
ATOM    965  NH1 ARG A  69      27.800  52.230  59.270  1.00  0.00           N
ATOM    966 HH11 ARG A  69      27.550  52.030  58.330  1.00  0.00           H
ATOM    967 HH12 ARG A  69      27.050  52.290  59.930  1.00  0.00           H
ATOM    968  NH2 ARG A  69      29.480  52.140  60.780  1.00  0.00           N
ATOM    969 HH21 ARG A  69      30.470  52.130  60.940  1.00  0.00           H
ATOM    970 HH22 ARG A  69      28.860  52.600  61.420  1.00  0.00           H
ATOM    971  C   ARG A  69      35.270  51.220  55.310  1.00  0.00           C
ATOM    972  O   ARG A  69      35.980  51.800  56.100  1.00  0.00           O
ATOM    973  N   LEU A  70      35.790  50.590  54.250  1.00  0.00           N
ATOM    974  HN  LEU A  70      35.330  49.980  53.610  1.00  0.00           H
ATOM    975  CA  LEU A  70      37.180  50.780  53.860  1.00  0.00           C
ATOM    976  HA  LEU A  70      37.770  50.580  54.750  1.00  0.00           H
ATOM    977  CB  LEU A  70      37.670  49.780  52.820  1.00  0.00           C
ATOM    978  HB1 LEU A  70      38.730  49.960  52.540  1.00  0.00           H
ATOM    979  HB2 LEU A  70      37.080  49.950  51.900  1.00  0.00           H
ATOM    980  CG  LEU A  70      37.520  48.380  53.280  1.00  0.00           C
ATOM    981  HG  LEU A  70      36.580  48.340  53.880  1.00  0.00           H
ATOM    982  CD1 LEU A  70      37.400  47.350  52.110  1.00  0.00           C
ATOM    983 HD11 LEU A  70      38.360  47.310  51.560  1.00  0.00           H
ATOM    984 HD12 LEU A  70      36.700  47.760  51.350  1.00  0.00           H
ATOM    985 HD13 LEU A  70      37.240  46.300  52.430  1.00  0.00           H
ATOM    986  CD2 LEU A  70      38.640  48.050  54.260  1.00  0.00           C
ATOM    987 HD21 LEU A  70      38.580  48.660  55.190  1.00  0.00           H
ATOM    988 HD22 LEU A  70      39.670  48.300  53.930  1.00  0.00           H
ATOM    989 HD23 LEU A  70      38.700  46.970  54.500  1.00  0.00           H
ATOM    990  C   LEU A  70      37.410  52.250  53.450  1.00  0.00           C
ATOM    991  O   LEU A  70      36.860  52.600  52.390  1.00  0.00           O
ATOM    992  N   ARG A  71      38.100  53.150  54.210  1.00  0.00           N
ATOM    993  HN  ARG A  71      38.600  52.870  55.030  1.00  0.00           H
ATOM    994  CA  ARG A  71      38.090  54.620  53.960  1.00  0.00           C
ATOM    995  HA  ARG A  71      37.340  55.000  53.290  1.00  0.00           H
ATOM    996  CB  ARG A  71      38.060  55.440  55.310  1.00  0.00           C
ATOM    997  HB1 ARG A  71      38.050  56.500  55.020  1.00  0.00           H
ATOM    998  HB2 ARG A  71      38.900  55.170  55.990  1.00  0.00           H
ATOM    999  CG  ARG A  71      36.720  55.280  56.170  1.00  0.00           C
ATOM   1000  HG1 ARG A  71      36.730  56.020  57.000  1.00  0.00           H
ATOM   1001  HG2 ARG A  71      36.640  54.250  56.560  1.00  0.00           H
ATOM   1002  CD  ARG A  71      35.380  55.560  55.450  1.00  0.00           C
ATOM   1003  HD1 ARG A  71      35.310  54.850  54.600  1.00  0.00           H
ATOM   1004  HD2 ARG A  71      35.380  56.620  55.100  1.00  0.00           H
ATOM   1005  NE  ARG A  71      34.260  55.300  56.400  1.00  0.00           N
ATOM   1006  HE  ARG A  71      34.360  55.600  57.350  1.00  0.00           H
ATOM   1007  CZ  ARG A  71      32.960  55.320  56.100  1.00  0.00           C
ATOM   1008  NH1 ARG A  71      32.010  55.590  56.980  1.00  0.00           N
ATOM   1009 HH11 ARG A  71      31.040  55.540  56.740  1.00  0.00           H
ATOM   1010 HH12 ARG A  71      32.400  55.650  57.900  1.00  0.00           H
ATOM   1011  NH2 ARG A  71      32.560  55.080  54.840  1.00  0.00           N
ATOM   1012 HH21 ARG A  71      33.190  54.590  54.230  1.00  0.00           H
ATOM   1013 HH22 ARG A  71      31.680  55.440  54.550  1.00  0.00           H
ATOM   1014  C   ARG A  71      39.360  55.020  53.180  1.00  0.00           C
ATOM   1015  O   ARG A  71      39.680  56.240  53.150  1.00  0.00           O
ATOM   1016  N   HSD A  72      40.110  53.990  52.640  1.00  0.00           N
ATOM   1017  HN  HSD A  72      39.700  53.090  52.700  1.00  0.00           H
ATOM   1018  CA  HSD A  72      41.270  54.120  51.780  1.00  0.00           C
ATOM   1019  HA  HSD A  72      41.810  54.960  52.180  1.00  0.00           H
ATOM   1020  CB  HSD A  72      42.040  52.760  51.910  1.00  0.00           C
ATOM   1021  HB1 HSD A  72      41.470  52.030  51.290  1.00  0.00           H
ATOM   1022  HB2 HSD A  72      42.130  52.470  52.980  1.00  0.00           H
ATOM   1023  ND1 HSD A  72      44.400  53.660  51.830  1.00  0.00           N
ATOM   1024  HD1 HSD A  72      44.190  54.290  52.590  1.00  0.00           H
ATOM   1025  CG  HSD A  72      43.420  52.810  51.320  1.00  0.00           C
ATOM   1026  CE1 HSD A  72      45.540  53.480  51.170  1.00  0.00           C
ATOM   1027  HE1 HSD A  72      46.420  54.120  51.310  1.00  0.00           H
ATOM   1028  NE2 HSD A  72      45.330  52.600  50.190  1.00  0.00           N
ATOM   1029  CD2 HSD A  72      44.000  52.200  50.340  1.00  0.00           C
ATOM   1030  HD2 HSD A  72      43.630  51.420  49.680  1.00  0.00           H
ATOM   1031  C   HSD A  72      40.950  54.350  50.300  1.00  0.00           C
ATOM   1032  O   HSD A  72      40.120  53.700  49.680  1.00  0.00           O
ATOM   1033  N   SER A  73      41.650  55.310  49.680  1.00  0.00           N
ATOM   1034  HN  SER A  73      42.300  55.850  50.200  1.00  0.00           H
ATOM   1035  CA  SER A  73      41.390  55.650  48.250  1.00  0.00           C
ATOM   1036  HA  SER A  73      40.320  55.670  48.110  1.00  0.00           H
ATOM   1037  CB  SER A  73      42.120  56.970  47.920  1.00  0.00           C
ATOM   1038  HB1 SER A  73      43.200  56.750  47.810  1.00  0.00           H
ATOM   1039  HB2 SER A  73      41.830  57.770  48.630  1.00  0.00           H
ATOM   1040  OG  SER A  73      42.000  57.540  46.610  1.00  0.00           O
ATOM   1041  HG1 SER A  73      41.150  57.960  46.470  1.00  0.00           H
ATOM   1042  C   SER A  73      41.850  54.630  47.270  1.00  0.00           C
ATOM   1043  O   SER A  73      41.280  54.550  46.250  1.00  0.00           O
ATOM   1044  N   ARG A  74      42.820  53.770  47.590  1.00  0.00           N
ATOM   1045  HN  ARG A  74      43.110  53.700  48.540  1.00  0.00           H
ATOM   1046  CA  ARG A  74      43.380  52.920  46.550  1.00  0.00           C
ATOM   1047  HA  ARG A  74      43.140  53.350  45.580  1.00  0.00           H
ATOM   1048  CB  ARG A  74      44.990  52.870  46.620  1.00  0.00           C
ATOM   1049  HB1 ARG A  74      45.410  52.500  45.650  1.00  0.00           H
ATOM   1050  HB2 ARG A  74      45.260  52.230  47.480  1.00  0.00           H
ATOM   1051  CG  ARG A  74      45.630  54.210  47.030  1.00  0.00           C
ATOM   1052  HG1 ARG A  74      46.700  53.960  47.200  1.00  0.00           H
ATOM   1053  HG2 ARG A  74      45.230  54.530  48.010  1.00  0.00           H
ATOM   1054  CD  ARG A  74      45.470  55.360  46.010  1.00  0.00           C
ATOM   1055  HD1 ARG A  74      44.390  55.580  45.840  1.00  0.00           H
ATOM   1056  HD2 ARG A  74      46.030  55.160  45.080  1.00  0.00           H
ATOM   1057  NE  ARG A  74      46.120  56.530  46.730  1.00  0.00           N
ATOM   1058  HE  ARG A  74      46.590  56.360  47.600  1.00  0.00           H
ATOM   1059  CZ  ARG A  74      45.830  57.830  46.360  1.00  0.00           C
ATOM   1060  NH1 ARG A  74      45.160  58.100  45.260  1.00  0.00           N
ATOM   1061 HH11 ARG A  74      44.980  59.050  45.030  1.00  0.00           H
ATOM   1062 HH12 ARG A  74      45.200  57.400  44.550  1.00  0.00           H
ATOM   1063  NH2 ARG A  74      46.300  58.710  47.170  1.00  0.00           N
ATOM   1064 HH21 ARG A  74      47.000  58.350  47.800  1.00  0.00           H
ATOM   1065 HH22 ARG A  74      46.170  59.690  46.990  1.00  0.00           H
ATOM   1066  C   ARG A  74      42.820  51.500  46.610  1.00  0.00           C
ATOM   1067  O   ARG A  74      43.400  50.460  46.160  1.00  0.00           O
ATOM   1068  N   VAL A  75      41.700  51.300  47.340  1.00  0.00           N
ATOM   1069  HN  VAL A  75      41.160  52.050  47.710  1.00  0.00           H
ATOM   1070  CA  VAL A  75      41.020  50.020  47.570  1.00  0.00           C
ATOM   1071  HA  VAL A  75      41.450  49.210  47.020  1.00  0.00           H
ATOM   1072  CB  VAL A  75      41.300  49.570  48.990  1.00  0.00           C
ATOM   1073  HB  VAL A  75      41.250  50.520  49.560  1.00  0.00           H
ATOM   1074  CG1 VAL A  75      40.120  48.630  49.520  1.00  0.00           C
ATOM   1075 HG11 VAL A  75      39.880  47.870  48.750  1.00  0.00           H
ATOM   1076 HG12 VAL A  75      39.180  49.210  49.580  1.00  0.00           H
ATOM   1077 HG13 VAL A  75      40.340  48.060  50.450  1.00  0.00           H
ATOM   1078  CG2 VAL A  75      42.680  48.850  49.030  1.00  0.00           C
ATOM   1079 HG21 VAL A  75      42.740  47.950  48.380  1.00  0.00           H
ATOM   1080 HG22 VAL A  75      43.060  48.620  50.040  1.00  0.00           H
ATOM   1081 HG23 VAL A  75      43.470  49.520  48.620  1.00  0.00           H
ATOM   1082  C   VAL A  75      39.550  50.180  47.270  1.00  0.00           C
ATOM   1083  O   VAL A  75      38.890  51.120  47.750  1.00  0.00           O
ATOM   1084  N   VAL A  76      38.900  49.250  46.480  1.00  0.00           N
ATOM   1085  HN  VAL A  76      39.500  48.500  46.210  1.00  0.00           H
ATOM   1086  CA  VAL A  76      37.470  49.160  46.170  1.00  0.00           C
ATOM   1087  HA  VAL A  76      37.180  50.110  45.720  1.00  0.00           H
ATOM   1088  CB  VAL A  76      37.070  48.200  44.940  1.00  0.00           C
ATOM   1089  HB  VAL A  76      37.280  47.150  45.210  1.00  0.00           H
ATOM   1090  CG1 VAL A  76      35.570  48.310  44.600  1.00  0.00           C
ATOM   1091 HG11 VAL A  76      35.260  47.660  43.750  1.00  0.00           H
ATOM   1092 HG12 VAL A  76      35.240  49.360  44.440  1.00  0.00           H
ATOM   1093 HG13 VAL A  76      35.010  47.870  45.440  1.00  0.00           H
ATOM   1094  CG2 VAL A  76      37.950  48.380  43.660  1.00  0.00           C
ATOM   1095 HG21 VAL A  76      37.740  47.520  42.980  1.00  0.00           H
ATOM   1096 HG22 VAL A  76      39.050  48.370  43.850  1.00  0.00           H
ATOM   1097 HG23 VAL A  76      37.580  49.280  43.120  1.00  0.00           H
ATOM   1098  C   VAL A  76      36.720  48.800  47.400  1.00  0.00           C
ATOM   1099  O   VAL A  76      36.850  47.640  47.840  1.00  0.00           O
ATOM   1100  N   LYS A  77      35.790  49.580  47.970  1.00  0.00           N
ATOM   1101  HN  LYS A  77      35.550  50.450  47.530  1.00  0.00           H
ATOM   1102  CA  LYS A  77      34.960  49.110  49.110  1.00  0.00           C
ATOM   1103  HA  LYS A  77      35.570  48.480  49.730  1.00  0.00           H
ATOM   1104  CB  LYS A  77      34.640  50.290  50.040  1.00  0.00           C
ATOM   1105  HB1 LYS A  77      35.600  50.610  50.500  1.00  0.00           H
ATOM   1106  HB2 LYS A  77      34.020  49.910  50.900  1.00  0.00           H
ATOM   1107  CG  LYS A  77      33.900  51.480  49.460  1.00  0.00           C
ATOM   1108  HG1 LYS A  77      34.420  51.870  48.560  1.00  0.00           H
ATOM   1109  HG2 LYS A  77      34.100  52.320  50.160  1.00  0.00           H
ATOM   1110  CD  LYS A  77      32.360  51.330  49.220  1.00  0.00           C
ATOM   1111  HD1 LYS A  77      32.000  50.780  50.100  1.00  0.00           H
ATOM   1112  HD2 LYS A  77      32.240  50.650  48.350  1.00  0.00           H
ATOM   1113  CE  LYS A  77      31.560  52.630  49.130  1.00  0.00           C
ATOM   1114  HE1 LYS A  77      31.570  53.270  50.040  1.00  0.00           H
ATOM   1115  HE2 LYS A  77      30.540  52.460  48.740  1.00  0.00           H
ATOM   1116  NZ  LYS A  77      32.100  53.450  48.030  1.00  0.00           N
ATOM   1117  HZ1 LYS A  77      31.390  54.150  47.760  1.00  0.00           H
ATOM   1118  HZ2 LYS A  77      32.200  52.820  47.200  1.00  0.00           H
ATOM   1119  HZ3 LYS A  77      33.030  53.890  48.120  1.00  0.00           H
ATOM   1120  C   LYS A  77      33.830  48.330  48.590  1.00  0.00           C
ATOM   1121  O   LYS A  77      33.520  48.390  47.400  1.00  0.00           O
ATOM   1122  N   LEU A  78      33.180  47.560  49.520  1.00  0.00           N
ATOM   1123  HN  LEU A  78      33.580  47.470  50.430  1.00  0.00           H
ATOM   1124  CA  LEU A  78      32.010  46.730  49.110  1.00  0.00           C
ATOM   1125  HA  LEU A  78      32.260  46.290  48.160  1.00  0.00           H
ATOM   1126  CB  LEU A  78      31.700  45.600  50.160  1.00  0.00           C
ATOM   1127  HB1 LEU A  78      31.640  46.110  51.150  1.00  0.00           H
ATOM   1128  HB2 LEU A  78      32.600  44.960  50.200  1.00  0.00           H
ATOM   1129  CG  LEU A  78      30.490  44.740  49.780  1.00  0.00           C
ATOM   1130  HG  LEU A  78      29.630  45.400  49.530  1.00  0.00           H
ATOM   1131  CD1 LEU A  78      30.890  43.970  48.520  1.00  0.00           C
ATOM   1132 HD11 LEU A  78      31.140  44.560  47.610  1.00  0.00           H
ATOM   1133 HD12 LEU A  78      30.080  43.310  48.150  1.00  0.00           H
ATOM   1134 HD13 LEU A  78      31.670  43.210  48.730  1.00  0.00           H
ATOM   1135  CD2 LEU A  78      29.890  43.850  50.880  1.00  0.00           C
ATOM   1136 HD21 LEU A  78      29.870  44.390  51.850  1.00  0.00           H
ATOM   1137 HD22 LEU A  78      30.560  42.990  51.070  1.00  0.00           H
ATOM   1138 HD23 LEU A  78      28.930  43.500  50.460  1.00  0.00           H
ATOM   1139  C   LEU A  78      30.780  47.660  49.090  1.00  0.00           C
ATOM   1140  O   LEU A  78      30.370  48.110  50.180  1.00  0.00           O
ATOM   1141  N   LEU A  79      30.170  47.970  47.940  1.00  0.00           N
ATOM   1142  HN  LEU A  79      30.430  47.600  47.050  1.00  0.00           H
ATOM   1143  CA  LEU A  79      28.920  48.730  47.840  1.00  0.00           C
ATOM   1144  HA  LEU A  79      29.180  49.570  48.470  1.00  0.00           H
ATOM   1145  CB  LEU A  79      28.530  49.060  46.360  1.00  0.00           C
ATOM   1146  HB1 LEU A  79      28.150  48.220  45.730  1.00  0.00           H
ATOM   1147  HB2 LEU A  79      29.480  49.260  45.810  1.00  0.00           H
ATOM   1148  CG  LEU A  79      27.650  50.310  46.200  1.00  0.00           C
ATOM   1149  HG  LEU A  79      26.700  50.050  46.700  1.00  0.00           H
ATOM   1150  CD1 LEU A  79      28.090  51.530  46.910  1.00  0.00           C
ATOM   1151 HD11 LEU A  79      29.070  51.840  46.500  1.00  0.00           H
ATOM   1152 HD12 LEU A  79      28.140  51.310  48.010  1.00  0.00           H
ATOM   1153 HD13 LEU A  79      27.340  52.340  46.720  1.00  0.00           H
ATOM   1154  CD2 LEU A  79      27.480  50.540  44.690  1.00  0.00           C
ATOM   1155 HD21 LEU A  79      28.380  50.450  44.050  1.00  0.00           H
ATOM   1156 HD22 LEU A  79      27.040  51.550  44.500  1.00  0.00           H
ATOM   1157 HD23 LEU A  79      26.780  49.830  44.190  1.00  0.00           H
ATOM   1158  C   LEU A  79      27.680  48.060  48.450  1.00  0.00           C
ATOM   1159  O   LEU A  79      27.000  48.710  49.160  1.00  0.00           O
ATOM   1160  N   GLY A  80      27.440  46.720  48.290  1.00  0.00           N
ATOM   1161  HN  GLY A  80      28.030  46.220  47.650  1.00  0.00           H
ATOM   1162  CA  GLY A  80      26.450  46.160  49.130  1.00  0.00           C
ATOM   1163  HA1 GLY A  80      25.520  46.670  48.930  1.00  0.00           H
ATOM   1164  HA2 GLY A  80      26.820  46.260  50.140  1.00  0.00           H
ATOM   1165  C   GLY A  80      26.060  44.740  48.940  1.00  0.00           C
ATOM   1166  O   GLY A  80      26.600  43.990  48.080  1.00  0.00           O
ATOM   1167  N   VAL A  81      24.980  44.350  49.660  1.00  0.00           N
ATOM   1168  HN  VAL A  81      24.530  45.000  50.270  1.00  0.00           H
ATOM   1169  CA  VAL A  81      24.330  43.030  49.560  1.00  0.00           C
ATOM   1170  HA  VAL A  81      24.790  42.420  48.790  1.00  0.00           H
ATOM   1171  CB  VAL A  81      24.300  42.290  50.900  1.00  0.00           C
ATOM   1172  HB  VAL A  81      23.690  42.880  51.610  1.00  0.00           H
ATOM   1173  CG1 VAL A  81      23.740  40.850  50.600  1.00  0.00           C
ATOM   1174 HG11 VAL A  81      23.610  40.360  51.590  1.00  0.00           H
ATOM   1175 HG12 VAL A  81      24.430  40.280  49.940  1.00  0.00           H
ATOM   1176 HG13 VAL A  81      22.740  40.880  50.120  1.00  0.00           H
ATOM   1177  CG2 VAL A  81      25.710  42.230  51.490  1.00  0.00           C
ATOM   1178 HG21 VAL A  81      26.400  41.860  50.690  1.00  0.00           H
ATOM   1179 HG22 VAL A  81      25.670  41.540  52.350  1.00  0.00           H
ATOM   1180 HG23 VAL A  81      26.210  43.200  51.730  1.00  0.00           H
ATOM   1181  C   VAL A  81      22.980  43.370  48.980  1.00  0.00           C
ATOM   1182  O   VAL A  81      22.380  44.290  49.450  1.00  0.00           O
ATOM   1183  N   ILE A  82      22.570  42.720  47.880  1.00  0.00           N
ATOM   1184  HN  ILE A  82      23.250  42.080  47.530  1.00  0.00           H
ATOM   1185  CA  ILE A  82      21.230  42.650  47.460  1.00  0.00           C
ATOM   1186  HA  ILE A  82      20.720  43.590  47.580  1.00  0.00           H
ATOM   1187  CB  ILE A  82      20.940  42.410  45.940  1.00  0.00           C
ATOM   1188  HB  ILE A  82      21.450  41.450  45.670  1.00  0.00           H
ATOM   1189  CG2 ILE A  82      19.480  42.370  45.540  1.00  0.00           C
ATOM   1190 HG21 ILE A  82      18.910  41.850  46.340  1.00  0.00           H
ATOM   1191 HG22 ILE A  82      19.310  41.850  44.580  1.00  0.00           H
ATOM   1192 HG23 ILE A  82      19.020  43.370  45.380  1.00  0.00           H
ATOM   1193  CG1 ILE A  82      21.690  43.460  45.040  1.00  0.00           C
ATOM   1194 HG11 ILE A  82      22.780  43.450  45.270  1.00  0.00           H
ATOM   1195 HG12 ILE A  82      21.290  44.440  45.390  1.00  0.00           H
ATOM   1196  CD  ILE A  82      21.450  43.400  43.540  1.00  0.00           C
ATOM   1197  HD1 ILE A  82      22.340  43.830  43.040  1.00  0.00           H
ATOM   1198  HD2 ILE A  82      20.470  43.860  43.280  1.00  0.00           H
ATOM   1199  HD3 ILE A  82      21.540  42.330  43.240  1.00  0.00           H
ATOM   1200  C   ILE A  82      20.620  41.490  48.260  1.00  0.00           C
ATOM   1201  O   ILE A  82      21.130  40.400  48.180  1.00  0.00           O
ATOM   1202  N   ILE A  83      19.430  41.720  48.850  1.00  0.00           N
ATOM   1203  HN  ILE A  83      19.090  42.660  48.790  1.00  0.00           H
ATOM   1204  CA  ILE A  83      18.640  40.730  49.620  1.00  0.00           C
ATOM   1205  HA  ILE A  83      19.210  39.840  49.850  1.00  0.00           H
ATOM   1206  CB  ILE A  83      18.140  41.160  51.020  1.00  0.00           C
ATOM   1207  HB  ILE A  83      17.330  41.910  50.930  1.00  0.00           H
ATOM   1208  CG2 ILE A  83      17.540  39.880  51.660  1.00  0.00           C
ATOM   1209 HG21 ILE A  83      18.040  38.950  51.290  1.00  0.00           H
ATOM   1210 HG22 ILE A  83      16.460  39.870  51.410  1.00  0.00           H
ATOM   1211 HG23 ILE A  83      17.670  40.050  52.740  1.00  0.00           H
ATOM   1212  CG1 ILE A  83      19.250  41.830  51.930  1.00  0.00           C
ATOM   1213 HG11 ILE A  83      18.700  42.230  52.800  1.00  0.00           H
ATOM   1214 HG12 ILE A  83      19.700  42.700  51.370  1.00  0.00           H
ATOM   1215  CD  ILE A  83      20.350  40.830  52.350  1.00  0.00           C
ATOM   1216  HD1 ILE A  83      21.080  41.300  53.030  1.00  0.00           H
ATOM   1217  HD2 ILE A  83      20.770  40.320  51.450  1.00  0.00           H
ATOM   1218  HD3 ILE A  83      19.850  40.110  53.020  1.00  0.00           H
ATOM   1219  C   ILE A  83      17.460  40.250  48.790  1.00  0.00           C
ATOM   1220  O   ILE A  83      16.540  41.010  48.520  1.00  0.00           O
ATOM   1221  N   GLU A  84      17.360  38.990  48.400  1.00  0.00           N
ATOM   1222  HN  GLU A  84      18.060  38.300  48.600  1.00  0.00           H
ATOM   1223  CA  GLU A  84      16.150  38.490  47.890  1.00  0.00           C
ATOM   1224  HA  GLU A  84      15.320  39.120  48.130  1.00  0.00           H
ATOM   1225  CB  GLU A  84      16.160  38.160  46.330  1.00  0.00           C
ATOM   1226  HB1 GLU A  84      15.180  37.710  46.010  1.00  0.00           H
ATOM   1227  HB2 GLU A  84      16.940  37.380  46.220  1.00  0.00           H
ATOM   1228  CG  GLU A  84      16.480  39.240  45.350  1.00  0.00           C
ATOM   1229  HG1 GLU A  84      17.350  39.870  45.610  1.00  0.00           H
ATOM   1230  HG2 GLU A  84      15.730  40.060  45.380  1.00  0.00           H
ATOM   1231  CD  GLU A  84      16.750  38.670  43.950  1.00  0.00           C
ATOM   1232  OE1 GLU A  84      17.870  38.930  43.450  1.00  0.00           O
ATOM   1233  OE2 GLU A  84      15.770  38.100  43.330  1.00  0.00           O
ATOM   1234  C   GLU A  84      15.920  37.310  48.750  1.00  0.00           C
ATOM   1235  O   GLU A  84      16.900  36.890  49.450  1.00  0.00           O
ATOM   1236  N   GLU A  85      14.720  36.690  48.710  1.00  0.00           N
ATOM   1237  HN  GLU A  85      13.980  37.190  48.250  1.00  0.00           H
ATOM   1238  CA  GLU A  85      14.290  35.610  49.430  1.00  0.00           C
ATOM   1239  HA  GLU A  85      14.540  35.790  50.480  1.00  0.00           H
ATOM   1240  CB  GLU A  85      12.800  35.460  49.090  1.00  0.00           C
ATOM   1241  HB1 GLU A  85      12.550  34.430  49.440  1.00  0.00           H
ATOM   1242  HB2 GLU A  85      12.570  35.630  48.020  1.00  0.00           H
ATOM   1243  CG  GLU A  85      11.900  36.350  49.920  1.00  0.00           C
ATOM   1244  HG1 GLU A  85      12.410  36.550  50.880  1.00  0.00           H
ATOM   1245  HG2 GLU A  85      10.970  35.760  50.090  1.00  0.00           H
ATOM   1246  CD  GLU A  85      11.560  37.740  49.260  1.00  0.00           C
ATOM   1247  OE1 GLU A  85      10.320  37.980  49.100  1.00  0.00           O
ATOM   1248  OE2 GLU A  85      12.500  38.460  48.800  1.00  0.00           O
ATOM   1249  C   GLU A  85      15.070  34.340  49.160  1.00  0.00           C
ATOM   1250  O   GLU A  85      15.010  33.810  48.050  1.00  0.00           O
ATOM   1251  N   GLY A  86      15.940  33.870  50.050  1.00  0.00           N
ATOM   1252  HN  GLY A  86      16.070  34.350  50.910  1.00  0.00           H
ATOM   1253  CA  GLY A  86      16.870  32.770  49.710  1.00  0.00           C
ATOM   1254  HA1 GLY A  86      16.350  31.920  49.270  1.00  0.00           H
ATOM   1255  HA2 GLY A  86      17.380  32.490  50.620  1.00  0.00           H
ATOM   1256  C   GLY A  86      17.950  33.090  48.750  1.00  0.00           C
ATOM   1257  O   GLY A  86      18.490  32.110  48.240  1.00  0.00           O
ATOM   1258  N   LYS A  87      18.210  34.360  48.360  1.00  0.00           N
ATOM   1259  HN  LYS A  87      17.670  35.150  48.630  1.00  0.00           H
ATOM   1260  CA  LYS A  87      19.180  34.640  47.290  1.00  0.00           C
ATOM   1261  HA  LYS A  87      19.910  33.840  47.280  1.00  0.00           H
ATOM   1262  CB  LYS A  87      18.490  34.690  45.850  1.00  0.00           C
ATOM   1263  HB1 LYS A  87      17.680  35.430  46.030  1.00  0.00           H
ATOM   1264  HB2 LYS A  87      18.030  33.710  45.560  1.00  0.00           H
ATOM   1265  CG  LYS A  87      19.430  35.200  44.740  1.00  0.00           C
ATOM   1266  HG1 LYS A  87      20.150  34.390  44.450  1.00  0.00           H
ATOM   1267  HG2 LYS A  87      19.980  36.140  44.980  1.00  0.00           H
ATOM   1268  CD  LYS A  87      18.610  35.730  43.530  1.00  0.00           C
ATOM   1269  HD1 LYS A  87      17.830  36.440  43.880  1.00  0.00           H
ATOM   1270  HD2 LYS A  87      18.040  34.810  43.280  1.00  0.00           H
ATOM   1271  CE  LYS A  87      19.430  36.150  42.270  1.00  0.00           C
ATOM   1272  HE1 LYS A  87      19.700  35.330  41.580  1.00  0.00           H
ATOM   1273  HE2 LYS A  87      20.350  36.700  42.570  1.00  0.00           H
ATOM   1274  NZ  LYS A  87      18.650  37.220  41.500  1.00  0.00           N
ATOM   1275  HZ1 LYS A  87      19.430  37.710  41.020  1.00  0.00           H
ATOM   1276  HZ2 LYS A  87      18.290  37.870  42.230  1.00  0.00           H
ATOM   1277  HZ3 LYS A  87      17.920  36.800  40.890  1.00  0.00           H
ATOM   1278  C   LYS A  87      19.980  35.870  47.540  1.00  0.00           C
ATOM   1279  O   LYS A  87      19.400  36.950  47.700  1.00  0.00           O
ATOM   1280  N   TYR A  88      21.350  35.840  47.550  1.00  0.00           N
ATOM   1281  HN  TYR A  88      21.820  34.980  47.390  1.00  0.00           H
ATOM   1282  CA  TYR A  88      22.220  36.920  47.980  1.00  0.00           C
ATOM   1283  HA  TYR A  88      21.580  37.750  48.200  1.00  0.00           H
ATOM   1284  CB  TYR A  88      23.080  36.680  49.250  1.00  0.00           C
ATOM   1285  HB1 TYR A  88      23.740  37.550  49.460  1.00  0.00           H
ATOM   1286  HB2 TYR A  88      23.740  35.800  49.060  1.00  0.00           H
ATOM   1287  CG  TYR A  88      22.280  36.430  50.420  1.00  0.00           C
ATOM   1288  CD1 TYR A  88      21.130  37.240  50.700  1.00  0.00           C
ATOM   1289  HD1 TYR A  88      20.960  38.110  50.080  1.00  0.00           H
ATOM   1290  CE1 TYR A  88      20.390  36.950  51.870  1.00  0.00           C
ATOM   1291  HE1 TYR A  88      19.590  37.570  52.220  1.00  0.00           H
ATOM   1292  CZ  TYR A  88      20.770  35.860  52.700  1.00  0.00           C
ATOM   1293  OH  TYR A  88      20.020  35.570  53.870  1.00  0.00           O
ATOM   1294  HH  TYR A  88      19.260  36.160  53.860  1.00  0.00           H
ATOM   1295  CD2 TYR A  88      22.590  35.370  51.280  1.00  0.00           C
ATOM   1296  HD2 TYR A  88      23.470  34.770  51.110  1.00  0.00           H
ATOM   1297  CE2 TYR A  88      21.860  35.080  52.410  1.00  0.00           C
ATOM   1298  HE2 TYR A  88      22.190  34.340  53.130  1.00  0.00           H
ATOM   1299  C   TYR A  88      23.060  37.290  46.780  1.00  0.00           C
ATOM   1300  O   TYR A  88      23.750  36.460  46.160  1.00  0.00           O
ATOM   1301  N   SER A  89      23.220  38.670  46.480  1.00  0.00           N
ATOM   1302  HN  SER A  89      22.660  39.220  47.090  1.00  0.00           H
ATOM   1303  CA  SER A  89      24.100  39.250  45.410  1.00  0.00           C
ATOM   1304  HA  SER A  89      24.850  38.490  45.220  1.00  0.00           H
ATOM   1305  CB  SER A  89      23.390  39.810  44.110  1.00  0.00           C
ATOM   1306  HB1 SER A  89      24.210  39.870  43.350  1.00  0.00           H
ATOM   1307  HB2 SER A  89      23.030  40.850  44.270  1.00  0.00           H
ATOM   1308  OG  SER A  89      22.370  38.920  43.760  1.00  0.00           O
ATOM   1309  HG1 SER A  89      21.640  39.130  44.340  1.00  0.00           H
ATOM   1310  C   SER A  89      24.900  40.420  45.980  1.00  0.00           C
ATOM   1311  O   SER A  89      24.450  41.300  46.670  1.00  0.00           O
ATOM   1312  N   LEU A  90      26.200  40.500  45.620  1.00  0.00           N
ATOM   1313  HN  LEU A  90      26.600  39.860  44.970  1.00  0.00           H
ATOM   1314  CA  LEU A  90      27.110  41.460  46.080  1.00  0.00           C
ATOM   1315  HA  LEU A  90      26.640  41.920  46.940  1.00  0.00           H
ATOM   1316  CB  LEU A  90      28.430  40.860  46.600  1.00  0.00           C
ATOM   1317  HB1 LEU A  90      29.180  41.650  46.820  1.00  0.00           H
ATOM   1318  HB2 LEU A  90      29.020  40.340  45.810  1.00  0.00           H
ATOM   1319  CG  LEU A  90      28.430  39.940  47.860  1.00  0.00           C
ATOM   1320  HG  LEU A  90      27.620  39.180  47.860  1.00  0.00           H
ATOM   1321  CD1 LEU A  90      29.750  39.260  48.000  1.00  0.00           C
ATOM   1322 HD11 LEU A  90      29.750  38.350  48.640  1.00  0.00           H
ATOM   1323 HD12 LEU A  90      30.500  39.990  48.380  1.00  0.00           H
ATOM   1324 HD13 LEU A  90      30.020  38.900  46.990  1.00  0.00           H
ATOM   1325  CD2 LEU A  90      28.300  40.750  49.150  1.00  0.00           C
ATOM   1326 HD21 LEU A  90      28.440  40.150  50.070  1.00  0.00           H
ATOM   1327 HD22 LEU A  90      27.220  40.970  49.130  1.00  0.00           H
ATOM   1328 HD23 LEU A  90      28.920  41.670  49.210  1.00  0.00           H
ATOM   1329  C   LEU A  90      27.410  42.520  44.950  1.00  0.00           C
ATOM   1330  O   LEU A  90      27.890  42.180  43.890  1.00  0.00           O
ATOM   1331  N   VAL A  91      26.990  43.750  45.230  1.00  0.00           N
ATOM   1332  HN  VAL A  91      26.610  43.740  46.150  1.00  0.00           H
ATOM   1333  CA  VAL A  91      27.160  44.990  44.490  1.00  0.00           C
ATOM   1334  HA  VAL A  91      27.220  44.780  43.430  1.00  0.00           H
ATOM   1335  CB  VAL A  91      26.000  45.990  44.720  1.00  0.00           C
ATOM   1336  HB  VAL A  91      26.070  46.570  45.670  1.00  0.00           H
ATOM   1337  CG1 VAL A  91      25.970  46.990  43.540  1.00  0.00           C
ATOM   1338 HG11 VAL A  91      25.080  47.600  43.810  1.00  0.00           H
ATOM   1339 HG12 VAL A  91      25.850  46.460  42.580  1.00  0.00           H
ATOM   1340 HG13 VAL A  91      26.930  47.550  43.640  1.00  0.00           H
ATOM   1341  CG2 VAL A  91      24.700  45.210  44.670  1.00  0.00           C
ATOM   1342 HG21 VAL A  91      23.860  45.930  44.560  1.00  0.00           H
ATOM   1343 HG22 VAL A  91      24.540  44.780  45.690  1.00  0.00           H
ATOM   1344 HG23 VAL A  91      24.720  44.440  43.880  1.00  0.00           H
ATOM   1345  C   VAL A  91      28.430  45.700  44.720  1.00  0.00           C
ATOM   1346  O   VAL A  91      28.810  45.960  45.850  1.00  0.00           O
ATOM   1347  N   MET A  92      29.040  46.110  43.610  1.00  0.00           N
ATOM   1348  HN  MET A  92      28.720  45.880  42.680  1.00  0.00           H
ATOM   1349  CA  MET A  92      30.270  46.890  43.600  1.00  0.00           C
ATOM   1350  HA  MET A  92      30.490  47.390  44.520  1.00  0.00           H
ATOM   1351  CB  MET A  92      31.510  45.950  43.300  1.00  0.00           C
ATOM   1352  HB1 MET A  92      31.330  45.110  44.010  1.00  0.00           H
ATOM   1353  HB2 MET A  92      32.450  46.480  43.580  1.00  0.00           H
ATOM   1354  CG  MET A  92      31.630  45.460  41.830  1.00  0.00           C
ATOM   1355  HG1 MET A  92      31.530  46.320  41.140  1.00  0.00           H
ATOM   1356  HG2 MET A  92      30.820  44.740  41.550  1.00  0.00           H
ATOM   1357  SD  MET A  92      33.250  44.740  41.660  1.00  0.00           S
ATOM   1358  CE  MET A  92      33.160  44.320  39.940  1.00  0.00           C
ATOM   1359  HE1 MET A  92      34.080  43.740  39.720  1.00  0.00           H
ATOM   1360  HE2 MET A  92      33.180  45.210  39.270  1.00  0.00           H
ATOM   1361  HE3 MET A  92      32.200  43.830  39.690  1.00  0.00           H
ATOM   1362  C   MET A  92      30.090  48.010  42.630  1.00  0.00           C
ATOM   1363  O   MET A  92      29.490  47.960  41.530  1.00  0.00           O
ATOM   1364  N   GLU A  93      30.720  49.190  42.910  1.00  0.00           N
ATOM   1365  HN  GLU A  93      31.210  49.180  43.780  1.00  0.00           H
ATOM   1366  CA  GLU A  93      30.850  50.380  42.090  1.00  0.00           C
ATOM   1367  HA  GLU A  93      29.910  50.880  41.900  1.00  0.00           H
ATOM   1368  CB  GLU A  93      31.550  51.470  42.910  1.00  0.00           C
ATOM   1369  HB1 GLU A  93      31.840  52.310  42.250  1.00  0.00           H
ATOM   1370  HB2 GLU A  93      32.400  50.930  43.360  1.00  0.00           H
ATOM   1371  CG  GLU A  93      30.680  52.040  44.010  1.00  0.00           C
ATOM   1372  HG1 GLU A  93      30.300  51.170  44.580  1.00  0.00           H
ATOM   1373  HG2 GLU A  93      29.810  52.570  43.590  1.00  0.00           H
ATOM   1374  CD  GLU A  93      31.540  52.900  44.880  1.00  0.00           C
ATOM   1375  OE1 GLU A  93      31.550  54.150  44.910  1.00  0.00           O
ATOM   1376  OE2 GLU A  93      32.240  52.230  45.720  1.00  0.00           O
ATOM   1377  C   GLU A  93      31.530  50.260  40.670  1.00  0.00           C
ATOM   1378  O   GLU A  93      32.600  49.640  40.480  1.00  0.00           O
ATOM   1379  N   TYR A  94      30.890  50.880  39.630  1.00  0.00           N
ATOM   1380  HN  TYR A  94      29.990  51.260  39.850  1.00  0.00           H
ATOM   1381  CA  TYR A  94      31.290  50.870  38.220  1.00  0.00           C
ATOM   1382  HA  TYR A  94      31.830  49.940  38.110  1.00  0.00           H
ATOM   1383  CB  TYR A  94      30.110  50.850  37.150  1.00  0.00           C
ATOM   1384  HB1 TYR A  94      29.240  51.400  37.560  1.00  0.00           H
ATOM   1385  HB2 TYR A  94      29.880  49.790  36.890  1.00  0.00           H
ATOM   1386  CG  TYR A  94      30.380  51.690  35.910  1.00  0.00           C
ATOM   1387  CD1 TYR A  94      30.780  51.220  34.680  1.00  0.00           C
ATOM   1388  HD1 TYR A  94      30.720  50.150  34.540  1.00  0.00           H
ATOM   1389  CE1 TYR A  94      31.120  52.010  33.590  1.00  0.00           C
ATOM   1390  HE1 TYR A  94      31.380  51.590  32.630  1.00  0.00           H
ATOM   1391  CZ  TYR A  94      30.930  53.410  33.730  1.00  0.00           C
ATOM   1392  OH  TYR A  94      31.220  54.210  32.550  1.00  0.00           O
ATOM   1393  HH  TYR A  94      30.700  55.010  32.540  1.00  0.00           H
ATOM   1394  CD2 TYR A  94      30.090  53.040  35.910  1.00  0.00           C
ATOM   1395  HD2 TYR A  94      29.780  53.450  36.850  1.00  0.00           H
ATOM   1396  CE2 TYR A  94      30.310  53.910  34.890  1.00  0.00           C
ATOM   1397  HE2 TYR A  94      29.970  54.940  34.920  1.00  0.00           H
ATOM   1398  C   TYR A  94      32.340  51.950  38.120  1.00  0.00           C
ATOM   1399  O   TYR A  94      32.180  53.180  38.190  1.00  0.00           O
ATOM   1400  N   MET A  95      33.600  51.490  37.900  1.00  0.00           N
ATOM   1401  HN  MET A  95      33.760  50.520  37.900  1.00  0.00           H
ATOM   1402  CA  MET A  95      34.670  52.380  37.560  1.00  0.00           C
ATOM   1403  HA  MET A  95      34.570  53.260  38.170  1.00  0.00           H
ATOM   1404  CB  MET A  95      35.970  51.660  38.010  1.00  0.00           C
ATOM   1405  HB1 MET A  95      36.620  52.540  37.820  1.00  0.00           H
ATOM   1406  HB2 MET A  95      36.330  50.890  37.300  1.00  0.00           H
ATOM   1407  CG  MET A  95      35.990  51.090  39.440  1.00  0.00           C
ATOM   1408  HG1 MET A  95      37.030  50.860  39.770  1.00  0.00           H
ATOM   1409  HG2 MET A  95      35.360  50.170  39.420  1.00  0.00           H
ATOM   1410  SD  MET A  95      35.200  52.240  40.560  1.00  0.00           S
ATOM   1411  CE  MET A  95      35.180  51.200  42.060  1.00  0.00           C
ATOM   1412  HE1 MET A  95      34.940  51.680  43.030  1.00  0.00           H
ATOM   1413  HE2 MET A  95      36.140  50.700  42.320  1.00  0.00           H
ATOM   1414  HE3 MET A  95      34.410  50.390  42.010  1.00  0.00           H
ATOM   1415  C   MET A  95      34.750  52.750  36.050  1.00  0.00           C
ATOM   1416  O   MET A  95      34.410  51.890  35.190  1.00  0.00           O
ATOM   1417  N   GLU A  96      35.080  53.930  35.630  1.00  0.00           N
ATOM   1418  HN  GLU A  96      35.350  54.620  36.300  1.00  0.00           H
ATOM   1419  CA  GLU A  96      34.900  54.370  34.220  1.00  0.00           C
ATOM   1420  HA  GLU A  96      33.920  54.050  33.890  1.00  0.00           H
ATOM   1421  CB  GLU A  96      34.750  55.860  33.880  1.00  0.00           C
ATOM   1422  HB1 GLU A  96      34.670  56.000  32.790  1.00  0.00           H
ATOM   1423  HB2 GLU A  96      35.730  56.280  34.170  1.00  0.00           H
ATOM   1424  CG  GLU A  96      33.500  56.610  34.470  1.00  0.00           C
ATOM   1425  HG1 GLU A  96      33.490  56.520  35.560  1.00  0.00           H
ATOM   1426  HG2 GLU A  96      32.610  56.030  34.140  1.00  0.00           H
ATOM   1427  CD  GLU A  96      33.210  58.050  33.920  1.00  0.00           C
ATOM   1428  OE1 GLU A  96      32.810  58.790  34.800  1.00  0.00           O
ATOM   1429  OE2 GLU A  96      33.490  58.350  32.730  1.00  0.00           O
ATOM   1430  C   GLU A  96      35.890  53.780  33.160  1.00  0.00           C
ATOM   1431  O   GLU A  96      35.470  53.780  32.010  1.00  0.00           O
ATOM   1432  N   LYS A  97      37.090  53.210  33.500  1.00  0.00           N
ATOM   1433  HN  LYS A  97      37.400  53.200  34.450  1.00  0.00           H
ATOM   1434  CA  LYS A  97      38.090  52.630  32.520  1.00  0.00           C
ATOM   1435  HA  LYS A  97      37.720  52.770  31.520  1.00  0.00           H
ATOM   1436  CB  LYS A  97      39.510  53.220  32.760  1.00  0.00           C
ATOM   1437  HB1 LYS A  97      40.320  52.800  32.130  1.00  0.00           H
ATOM   1438  HB2 LYS A  97      39.670  53.180  33.870  1.00  0.00           H
ATOM   1439  CG  LYS A  97      39.570  54.700  32.360  1.00  0.00           C
ATOM   1440  HG1 LYS A  97      40.580  55.020  32.730  1.00  0.00           H
ATOM   1441  HG2 LYS A  97      38.800  55.280  32.910  1.00  0.00           H
ATOM   1442  CD  LYS A  97      39.420  55.000  30.830  1.00  0.00           C
ATOM   1443  HD1 LYS A  97      38.410  54.660  30.520  1.00  0.00           H
ATOM   1444  HD2 LYS A  97      40.140  54.540  30.130  1.00  0.00           H
ATOM   1445  CE  LYS A  97      39.660  56.500  30.440  1.00  0.00           C
ATOM   1446  HE1 LYS A  97      39.420  56.680  29.370  1.00  0.00           H
ATOM   1447  HE2 LYS A  97      40.700  56.820  30.670  1.00  0.00           H
ATOM   1448  NZ  LYS A  97      38.800  57.350  31.230  1.00  0.00           N
ATOM   1449  HZ1 LYS A  97      39.080  58.310  30.940  1.00  0.00           H
ATOM   1450  HZ2 LYS A  97      38.990  57.300  32.250  1.00  0.00           H
ATOM   1451  HZ3 LYS A  97      37.860  56.950  31.020  1.00  0.00           H
ATOM   1452  C   LYS A  97      38.140  51.120  32.680  1.00  0.00           C
ATOM   1453  O   LYS A  97      38.950  50.440  32.040  1.00  0.00           O
ATOM   1454  N   GLY A  98      37.200  50.510  33.500  1.00  0.00           N
ATOM   1455  HN  GLY A  98      36.560  51.150  33.920  1.00  0.00           H
ATOM   1456  CA  GLY A  98      37.080  49.040  33.590  1.00  0.00           C
ATOM   1457  HA1 GLY A  98      37.270  48.610  32.600  1.00  0.00           H
ATOM   1458  HA2 GLY A  98      36.070  48.740  33.860  1.00  0.00           H
ATOM   1459  C   GLY A  98      38.040  48.420  34.560  1.00  0.00           C
ATOM   1460  O   GLY A  98      38.430  49.060  35.550  1.00  0.00           O
ATOM   1461  N   ASN A  99      38.460  47.130  34.300  1.00  0.00           N
ATOM   1462  HN  ASN A  99      38.280  46.730  33.420  1.00  0.00           H
ATOM   1463  CA  ASN A  99      39.570  46.590  34.940  1.00  0.00           C
ATOM   1464  HA  ASN A  99      39.530  46.950  35.950  1.00  0.00           H
ATOM   1465  CB  ASN A  99      39.350  45.070  35.200  1.00  0.00           C
ATOM   1466  HB1 ASN A  99      38.450  44.910  35.830  1.00  0.00           H
ATOM   1467  HB2 ASN A  99      40.210  44.470  35.590  1.00  0.00           H
ATOM   1468  CG  ASN A  99      39.100  44.320  33.840  1.00  0.00           C
ATOM   1469  OD1 ASN A  99      39.980  43.800  33.130  1.00  0.00           O
ATOM   1470  ND2 ASN A  99      37.830  44.220  33.500  1.00  0.00           N
ATOM   1471 HD21 ASN A  99      37.590  43.860  32.590  1.00  0.00           H
ATOM   1472 HD22 ASN A  99      37.160  44.470  34.210  1.00  0.00           H
ATOM   1473  C   ASN A  99      40.850  46.900  34.260  1.00  0.00           C
ATOM   1474  O   ASN A  99      40.930  47.180  33.070  1.00  0.00           O
ATOM   1475  N   LEU A 100      41.930  46.710  35.000  1.00  0.00           N
ATOM   1476  HN  LEU A 100      41.830  46.440  35.950  1.00  0.00           H
ATOM   1477  CA  LEU A 100      43.260  47.010  34.490  1.00  0.00           C
ATOM   1478  HA  LEU A 100      43.190  48.030  34.120  1.00  0.00           H
ATOM   1479  CB  LEU A 100      44.230  46.840  35.690  1.00  0.00           C
ATOM   1480  HB1 LEU A 100      44.360  45.780  36.010  1.00  0.00           H
ATOM   1481  HB2 LEU A 100      43.700  47.390  36.500  1.00  0.00           H
ATOM   1482  CG  LEU A 100      45.650  47.430  35.370  1.00  0.00           C
ATOM   1483  HG  LEU A 100      46.150  46.770  34.640  1.00  0.00           H
ATOM   1484  CD1 LEU A 100      45.640  48.910  34.880  1.00  0.00           C
ATOM   1485 HD11 LEU A 100      45.350  48.980  33.810  1.00  0.00           H
ATOM   1486 HD12 LEU A 100      46.650  49.350  35.060  1.00  0.00           H
ATOM   1487 HD13 LEU A 100      44.890  49.490  35.450  1.00  0.00           H
ATOM   1488  CD2 LEU A 100      46.500  47.360  36.630  1.00  0.00           C
ATOM   1489 HD21 LEU A 100      46.580  46.270  36.840  1.00  0.00           H
ATOM   1490 HD22 LEU A 100      45.940  47.790  37.500  1.00  0.00           H
ATOM   1491 HD23 LEU A 100      47.490  47.850  36.530  1.00  0.00           H
ATOM   1492  C   LEU A 100      43.790  46.130  33.280  1.00  0.00           C
ATOM   1493  O   LEU A 100      44.500  46.660  32.410  1.00  0.00           O
ATOM   1494  N   MET A 101      43.290  44.880  33.240  1.00  0.00           N
ATOM   1495  HN  MET A 101      42.580  44.620  33.880  1.00  0.00           H
ATOM   1496  CA  MET A 101      43.460  44.060  32.030  1.00  0.00           C
ATOM   1497  HA  MET A 101      44.480  44.060  31.640  1.00  0.00           H
ATOM   1498  CB  MET A 101      43.150  42.630  32.180  1.00  0.00           C
ATOM   1499  HB1 MET A 101      43.360  42.280  31.150  1.00  0.00           H
ATOM   1500  HB2 MET A 101      42.080  42.380  32.390  1.00  0.00           H
ATOM   1501  CG  MET A 101      44.210  41.830  32.990  1.00  0.00           C
ATOM   1502  HG1 MET A 101      43.910  40.760  32.930  1.00  0.00           H
ATOM   1503  HG2 MET A 101      44.090  42.170  34.040  1.00  0.00           H
ATOM   1504  SD  MET A 101      45.980  41.970  32.590  1.00  0.00           S
ATOM   1505  CE  MET A 101      45.990  41.620  30.830  1.00  0.00           C
ATOM   1506  HE1 MET A 101      45.800  40.540  30.640  1.00  0.00           H
ATOM   1507  HE2 MET A 101      46.970  41.830  30.350  1.00  0.00           H
ATOM   1508  HE3 MET A 101      45.300  42.300  30.290  1.00  0.00           H
ATOM   1509  C   MET A 101      42.740  44.680  30.840  1.00  0.00           C
ATOM   1510  O   MET A 101      43.360  44.840  29.750  1.00  0.00           O
ATOM   1511  N   HSD A 102      41.480  45.150  30.990  1.00  0.00           N
ATOM   1512  HN  HSD A 102      41.050  44.940  31.860  1.00  0.00           H
ATOM   1513  CA  HSD A 102      40.790  45.900  30.020  1.00  0.00           C
ATOM   1514  HA  HSD A 102      40.860  45.390  29.060  1.00  0.00           H
ATOM   1515  CB  HSD A 102      39.280  46.010  30.300  1.00  0.00           C
ATOM   1516  HB1 HSD A 102      39.260  46.270  31.380  1.00  0.00           H
ATOM   1517  HB2 HSD A 102      38.840  45.010  30.110  1.00  0.00           H
ATOM   1518  ND1 HSD A 102      38.570  48.470  29.820  1.00  0.00           N
ATOM   1519  HD1 HSD A 102      39.170  48.960  30.450  1.00  0.00           H
ATOM   1520  CG  HSD A 102      38.560  47.090  29.500  1.00  0.00           C
ATOM   1521  CE1 HSD A 102      37.660  49.050  29.040  1.00  0.00           C
ATOM   1522  HE1 HSD A 102      37.500  50.120  28.950  1.00  0.00           H
ATOM   1523  NE2 HSD A 102      37.100  48.240  28.200  1.00  0.00           N
ATOM   1524  CD2 HSD A 102      37.580  46.990  28.530  1.00  0.00           C
ATOM   1525  HD2 HSD A 102      37.170  46.100  28.080  1.00  0.00           H
ATOM   1526  C   HSD A 102      41.550  47.160  29.580  1.00  0.00           C
ATOM   1527  O   HSD A 102      41.640  47.290  28.360  1.00  0.00           O
ATOM   1528  N   VAL A 103      42.140  48.000  30.530  1.00  0.00           N
ATOM   1529  HN  VAL A 103      42.010  47.780  31.490  1.00  0.00           H
ATOM   1530  CA  VAL A 103      42.920  49.180  30.190  1.00  0.00           C
ATOM   1531  HA  VAL A 103      42.280  49.840  29.630  1.00  0.00           H
ATOM   1532  CB  VAL A 103      43.400  49.900  31.470  1.00  0.00           C
ATOM   1533  HB  VAL A 103      43.860  49.160  32.170  1.00  0.00           H
ATOM   1534  CG1 VAL A 103      44.450  50.970  31.140  1.00  0.00           C
ATOM   1535 HG11 VAL A 103      45.450  50.570  30.880  1.00  0.00           H
ATOM   1536 HG12 VAL A 103      44.570  51.760  31.920  1.00  0.00           H
ATOM   1537 HG13 VAL A 103      44.080  51.530  30.260  1.00  0.00           H
ATOM   1538  CG2 VAL A 103      42.170  50.420  32.150  1.00  0.00           C
ATOM   1539 HG21 VAL A 103      42.370  51.170  32.940  1.00  0.00           H
ATOM   1540 HG22 VAL A 103      41.570  49.620  32.660  1.00  0.00           H
ATOM   1541 HG23 VAL A 103      41.470  50.930  31.460  1.00  0.00           H
ATOM   1542  C   VAL A 103      44.110  48.900  29.330  1.00  0.00           C
ATOM   1543  O   VAL A 103      44.310  49.570  28.320  1.00  0.00           O
ATOM   1544  N   LEU A 104      44.820  47.880  29.740  1.00  0.00           N
ATOM   1545  HN  LEU A 104      44.560  47.400  30.570  1.00  0.00           H
ATOM   1546  CA  LEU A 104      45.920  47.350  29.020  1.00  0.00           C
ATOM   1547  HA  LEU A 104      46.530  48.210  28.840  1.00  0.00           H
ATOM   1548  CB  LEU A 104      46.730  46.210  29.730  1.00  0.00           C
ATOM   1549  HB1 LEU A 104      47.610  45.870  29.140  1.00  0.00           H
ATOM   1550  HB2 LEU A 104      46.120  45.310  29.910  1.00  0.00           H
ATOM   1551  CG  LEU A 104      47.530  46.610  30.990  1.00  0.00           C
ATOM   1552  HG  LEU A 104      46.950  47.250  31.710  1.00  0.00           H
ATOM   1553  CD1 LEU A 104      47.860  45.350  31.810  1.00  0.00           C
ATOM   1554 HD11 LEU A 104      48.430  44.600  31.230  1.00  0.00           H
ATOM   1555 HD12 LEU A 104      46.890  44.870  32.080  1.00  0.00           H
ATOM   1556 HD13 LEU A 104      48.350  45.680  32.750  1.00  0.00           H
ATOM   1557  CD2 LEU A 104      48.710  47.460  30.560  1.00  0.00           C
ATOM   1558 HD21 LEU A 104      49.610  46.800  30.620  1.00  0.00           H
ATOM   1559 HD22 LEU A 104      48.890  48.270  31.310  1.00  0.00           H
ATOM   1560 HD23 LEU A 104      48.630  47.970  29.580  1.00  0.00           H
ATOM   1561  C   LEU A 104      45.580  46.850  27.650  1.00  0.00           C
ATOM   1562  O   LEU A 104      46.310  47.150  26.670  1.00  0.00           O
ATOM   1563  N   LYS A 105      44.480  46.120  27.480  1.00  0.00           N
ATOM   1564  HN  LYS A 105      43.920  45.760  28.230  1.00  0.00           H
ATOM   1565  CA  LYS A 105      43.990  45.730  26.220  1.00  0.00           C
ATOM   1566  HA  LYS A 105      44.770  45.220  25.680  1.00  0.00           H
ATOM   1567  CB  LYS A 105      42.940  44.580  26.420  1.00  0.00           C
ATOM   1568  HB1 LYS A 105      42.430  44.430  25.440  1.00  0.00           H
ATOM   1569  HB2 LYS A 105      42.240  44.820  27.250  1.00  0.00           H
ATOM   1570  CG  LYS A 105      43.570  43.230  26.840  1.00  0.00           C
ATOM   1571  HG1 LYS A 105      42.760  42.560  27.210  1.00  0.00           H
ATOM   1572  HG2 LYS A 105      44.370  43.400  27.610  1.00  0.00           H
ATOM   1573  CD  LYS A 105      44.120  42.430  25.660  1.00  0.00           C
ATOM   1574  HD1 LYS A 105      44.380  43.120  24.830  1.00  0.00           H
ATOM   1575  HD2 LYS A 105      43.330  41.700  25.380  1.00  0.00           H
ATOM   1576  CE  LYS A 105      45.360  41.540  25.930  1.00  0.00           C
ATOM   1577  HE1 LYS A 105      45.160  40.840  26.770  1.00  0.00           H
ATOM   1578  HE2 LYS A 105      46.240  42.170  26.170  1.00  0.00           H
ATOM   1579  NZ  LYS A 105      45.810  40.620  24.780  1.00  0.00           N
ATOM   1580  HZ1 LYS A 105      46.440  39.930  25.220  1.00  0.00           H
ATOM   1581  HZ2 LYS A 105      46.300  41.170  24.040  1.00  0.00           H
ATOM   1582  HZ3 LYS A 105      44.980  40.210  24.310  1.00  0.00           H
ATOM   1583  C   LYS A 105      43.560  46.790  25.270  1.00  0.00           C
ATOM   1584  O   LYS A 105      43.760  46.570  24.060  1.00  0.00           O
ATOM   1585  N   ALA A 106      42.900  47.870  25.710  1.00  0.00           N
ATOM   1586  HN  ALA A 106      42.720  47.950  26.690  1.00  0.00           H
ATOM   1587  CA  ALA A 106      42.370  48.930  24.890  1.00  0.00           C
ATOM   1588  HA  ALA A 106      41.470  48.460  24.550  1.00  0.00           H
ATOM   1589  CB  ALA A 106      42.070  50.090  25.870  1.00  0.00           C
ATOM   1590  HB1 ALA A 106      41.290  50.780  25.480  1.00  0.00           H
ATOM   1591  HB2 ALA A 106      42.940  50.750  26.100  1.00  0.00           H
ATOM   1592  HB3 ALA A 106      41.670  49.740  26.850  1.00  0.00           H
ATOM   1593  C   ALA A 106      43.270  49.490  23.750  1.00  0.00           C
ATOM   1594  O   ALA A 106      44.520  49.370  23.860  1.00  0.00           O
ATOM   1595  N   GLU A 107      42.710  49.990  22.620  1.00  0.00           N
ATOM   1596  HN  GLU A 107      41.710  50.000  22.670  1.00  0.00           H
ATOM   1597  CA  GLU A 107      43.400  50.580  21.500  1.00  0.00           C
ATOM   1598  HA  GLU A 107      44.140  49.840  21.240  1.00  0.00           H
ATOM   1599  CB  GLU A 107      42.490  50.860  20.300  1.00  0.00           C
ATOM   1600  HB1 GLU A 107      43.040  51.560  19.640  1.00  0.00           H
ATOM   1601  HB2 GLU A 107      41.640  51.510  20.600  1.00  0.00           H
ATOM   1602  CG  GLU A 107      42.130  49.610  19.520  1.00  0.00           C
ATOM   1603  HG1 GLU A 107      41.270  49.110  20.010  1.00  0.00           H
ATOM   1604  HG2 GLU A 107      42.960  48.890  19.520  1.00  0.00           H
ATOM   1605  CD  GLU A 107      41.690  49.810  18.100  1.00  0.00           C
ATOM   1606  OE1 GLU A 107      42.480  50.090  17.170  1.00  0.00           O
ATOM   1607  OE2 GLU A 107      40.490  49.610  17.880  1.00  0.00           O
ATOM   1608  C   GLU A 107      44.190  51.860  21.890  1.00  0.00           C
ATOM   1609  O   GLU A 107      43.610  52.710  22.560  1.00  0.00           O
ATOM   1610  N   MET A 108      45.490  51.980  21.460  1.00  0.00           N
ATOM   1611  HN  MET A 108      45.870  51.170  21.010  1.00  0.00           H
ATOM   1612  CA  MET A 108      46.430  52.930  21.990  1.00  0.00           C
ATOM   1613  HA  MET A 108      47.300  52.940  21.350  1.00  0.00           H
ATOM   1614  CB  MET A 108      46.000  54.470  21.980  1.00  0.00           C
ATOM   1615  HB1 MET A 108      46.870  55.120  22.270  1.00  0.00           H
ATOM   1616  HB2 MET A 108      45.200  54.680  22.710  1.00  0.00           H
ATOM   1617  CG  MET A 108      45.500  54.980  20.580  1.00  0.00           C
ATOM   1618  HG1 MET A 108      45.070  55.960  20.850  1.00  0.00           H
ATOM   1619  HG2 MET A 108      44.620  54.400  20.230  1.00  0.00           H
ATOM   1620  SD  MET A 108      46.870  55.080  19.370  1.00  0.00           S
ATOM   1621  CE  MET A 108      45.970  54.040  18.170  1.00  0.00           C
ATOM   1622  HE1 MET A 108      46.630  53.810  17.320  1.00  0.00           H
ATOM   1623  HE2 MET A 108      45.060  54.520  17.750  1.00  0.00           H
ATOM   1624  HE3 MET A 108      45.690  53.050  18.610  1.00  0.00           H
ATOM   1625  C   MET A 108      46.970  52.640  23.430  1.00  0.00           C
ATOM   1626  O   MET A 108      46.210  52.300  24.380  1.00  0.00           O
ATOM   1627  N   SER A 109      48.330  52.580  23.560  1.00  0.00           N
ATOM   1628  HN  SER A 109      48.910  52.930  22.830  1.00  0.00           H
ATOM   1629  CA  SER A 109      48.930  52.270  24.910  1.00  0.00           C
ATOM   1630  HA  SER A 109      48.390  51.410  25.300  1.00  0.00           H
ATOM   1631  CB  SER A 109      50.400  51.710  24.860  1.00  0.00           C
ATOM   1632  HB1 SER A 109      51.060  52.570  24.610  1.00  0.00           H
ATOM   1633  HB2 SER A 109      50.530  51.050  23.980  1.00  0.00           H
ATOM   1634  OG  SER A 109      50.860  51.230  26.130  1.00  0.00           O
ATOM   1635  HG1 SER A 109      51.810  51.330  26.050  1.00  0.00           H
ATOM   1636  C   SER A 109      48.750  53.370  25.900  1.00  0.00           C
ATOM   1637  O   SER A 109      48.770  54.600  25.580  1.00  0.00           O
ATOM   1638  N   THR A 110      48.390  53.060  27.180  1.00  0.00           N
ATOM   1639  HN  THR A 110      48.350  52.080  27.380  1.00  0.00           H
ATOM   1640  CA  THR A 110      48.160  54.040  28.280  1.00  0.00           C
ATOM   1641  HA  THR A 110      47.360  54.700  27.990  1.00  0.00           H
ATOM   1642  CB  THR A 110      47.850  53.420  29.680  1.00  0.00           C
ATOM   1643  HB  THR A 110      48.760  52.950  30.120  1.00  0.00           H
ATOM   1644  OG1 THR A 110      47.020  52.250  29.600  1.00  0.00           O
ATOM   1645  HG1 THR A 110      47.490  51.570  29.110  1.00  0.00           H
ATOM   1646  CG2 THR A 110      47.290  54.470  30.720  1.00  0.00           C
ATOM   1647 HG21 THR A 110      47.080  54.040  31.710  1.00  0.00           H
ATOM   1648 HG22 THR A 110      46.270  54.770  30.430  1.00  0.00           H
ATOM   1649 HG23 THR A 110      48.000  55.310  30.840  1.00  0.00           H
ATOM   1650  C   THR A 110      49.440  54.860  28.620  1.00  0.00           C
ATOM   1651  O   THR A 110      50.480  54.200  28.800  1.00  0.00           O
ATOM   1652  N   PRO A 111      49.490  56.190  28.760  1.00  0.00           N
ATOM   1653  CD  PRO A 111      48.350  57.090  28.370  1.00  0.00           C
ATOM   1654  HD1 PRO A 111      47.640  57.350  29.180  1.00  0.00           H
ATOM   1655  HD2 PRO A 111      47.810  56.740  27.470  1.00  0.00           H
ATOM   1656  CA  PRO A 111      50.790  56.850  28.690  1.00  0.00           C
ATOM   1657  HA  PRO A 111      51.240  56.570  27.750  1.00  0.00           H
ATOM   1658  CB  PRO A 111      50.430  58.310  28.670  1.00  0.00           C
ATOM   1659  HB1 PRO A 111      51.220  58.870  28.130  1.00  0.00           H
ATOM   1660  HB2 PRO A 111      50.420  58.680  29.720  1.00  0.00           H
ATOM   1661  CG  PRO A 111      49.080  58.410  27.970  1.00  0.00           C
ATOM   1662  HG1 PRO A 111      48.470  59.280  28.320  1.00  0.00           H
ATOM   1663  HG2 PRO A 111      49.450  58.560  26.930  1.00  0.00           H
ATOM   1664  C   PRO A 111      51.890  56.510  29.740  1.00  0.00           C
ATOM   1665  O   PRO A 111      51.700  55.930  30.820  1.00  0.00           O
ATOM   1666  N   LEU A 112      53.170  56.770  29.320  1.00  0.00           N
ATOM   1667  HN  LEU A 112      53.360  57.310  28.510  1.00  0.00           H
ATOM   1668  CA  LEU A 112      54.350  56.360  30.100  1.00  0.00           C
ATOM   1669  HA  LEU A 112      54.290  55.310  30.350  1.00  0.00           H
ATOM   1670  CB  LEU A 112      55.660  56.890  29.360  1.00  0.00           C
ATOM   1671  HB1 LEU A 112      56.570  57.000  29.980  1.00  0.00           H
ATOM   1672  HB2 LEU A 112      55.450  57.920  29.000  1.00  0.00           H
ATOM   1673  CG  LEU A 112      56.160  56.020  28.140  1.00  0.00           C
ATOM   1674  HG  LEU A 112      55.370  56.000  27.360  1.00  0.00           H
ATOM   1675  CD1 LEU A 112      57.390  56.690  27.510  1.00  0.00           C
ATOM   1676 HD11 LEU A 112      58.090  56.970  28.320  1.00  0.00           H
ATOM   1677 HD12 LEU A 112      57.210  57.630  26.960  1.00  0.00           H
ATOM   1678 HD13 LEU A 112      57.900  56.030  26.780  1.00  0.00           H
ATOM   1679  CD2 LEU A 112      56.350  54.530  28.460  1.00  0.00           C
ATOM   1680 HD21 LEU A 112      55.520  54.080  29.060  1.00  0.00           H
ATOM   1681 HD22 LEU A 112      57.340  54.420  28.960  1.00  0.00           H
ATOM   1682 HD23 LEU A 112      56.350  53.950  27.520  1.00  0.00           H
ATOM   1683  C   LEU A 112      54.360  57.000  31.500  1.00  0.00           C
ATOM   1684  O   LEU A 112      54.620  56.340  32.520  1.00  0.00           O
ATOM   1685  N   SER A 113      54.010  58.330  31.680  1.00  0.00           N
ATOM   1686  HN  SER A 113      53.740  58.840  30.860  1.00  0.00           H
ATOM   1687  CA  SER A 113      53.760  58.860  33.010  1.00  0.00           C
ATOM   1688  HA  SER A 113      54.630  58.660  33.640  1.00  0.00           H
ATOM   1689  CB  SER A 113      53.720  60.420  32.920  1.00  0.00           C
ATOM   1690  HB1 SER A 113      54.730  60.710  32.560  1.00  0.00           H
ATOM   1691  HB2 SER A 113      53.680  60.830  33.950  1.00  0.00           H
ATOM   1692  OG  SER A 113      52.780  60.930  31.940  1.00  0.00           O
ATOM   1693  HG1 SER A 113      53.010  60.540  31.090  1.00  0.00           H
ATOM   1694  C   SER A 113      52.580  58.290  33.770  1.00  0.00           C
ATOM   1695  O   SER A 113      52.610  58.160  35.010  1.00  0.00           O
ATOM   1696  N   VAL A 114      51.470  57.980  33.110  1.00  0.00           N
ATOM   1697  HN  VAL A 114      51.440  58.140  32.120  1.00  0.00           H
ATOM   1698  CA  VAL A 114      50.250  57.380  33.720  1.00  0.00           C
ATOM   1699  HA  VAL A 114      50.120  58.040  34.580  1.00  0.00           H
ATOM   1700  CB  VAL A 114      49.050  57.580  32.840  1.00  0.00           C
ATOM   1701  HB  VAL A 114      49.160  56.980  31.910  1.00  0.00           H
ATOM   1702  CG1 VAL A 114      47.780  57.160  33.650  1.00  0.00           C
ATOM   1703 HG11 VAL A 114      46.840  57.190  33.080  1.00  0.00           H
ATOM   1704 HG12 VAL A 114      47.640  57.980  34.390  1.00  0.00           H
ATOM   1705 HG13 VAL A 114      47.880  56.140  34.120  1.00  0.00           H
ATOM   1706  CG2 VAL A 114      48.910  59.110  32.590  1.00  0.00           C
ATOM   1707 HG21 VAL A 114      47.950  59.230  32.050  1.00  0.00           H
ATOM   1708 HG22 VAL A 114      49.700  59.580  31.960  1.00  0.00           H
ATOM   1709 HG23 VAL A 114      48.880  59.670  33.560  1.00  0.00           H
ATOM   1710  C   VAL A 114      50.480  56.000  34.280  1.00  0.00           C
ATOM   1711  O   VAL A 114      50.080  55.680  35.380  1.00  0.00           O
ATOM   1712  N   LYS A 115      51.320  55.170  33.590  1.00  0.00           N
ATOM   1713  HN  LYS A 115      51.470  55.410  32.630  1.00  0.00           H
ATOM   1714  CA  LYS A 115      51.810  53.860  34.010  1.00  0.00           C
ATOM   1715  HA  LYS A 115      50.910  53.320  34.300  1.00  0.00           H
ATOM   1716  CB  LYS A 115      52.550  53.260  32.790  1.00  0.00           C
ATOM   1717  HB1 LYS A 115      53.080  52.350  33.170  1.00  0.00           H
ATOM   1718  HB2 LYS A 115      53.230  54.020  32.340  1.00  0.00           H
ATOM   1719  CG  LYS A 115      51.570  52.700  31.780  1.00  0.00           C
ATOM   1720  HG1 LYS A 115      51.060  53.530  31.240  1.00  0.00           H
ATOM   1721  HG2 LYS A 115      50.760  52.060  32.150  1.00  0.00           H
ATOM   1722  CD  LYS A 115      52.090  51.770  30.630  1.00  0.00           C
ATOM   1723  HD1 LYS A 115      52.740  50.980  31.060  1.00  0.00           H
ATOM   1724  HD2 LYS A 115      52.690  52.410  29.970  1.00  0.00           H
ATOM   1725  CE  LYS A 115      51.000  51.050  29.760  1.00  0.00           C
ATOM   1726  HE1 LYS A 115      50.470  51.760  29.080  1.00  0.00           H
ATOM   1727  HE2 LYS A 115      50.240  50.530  30.370  1.00  0.00           H
ATOM   1728  NZ  LYS A 115      51.650  50.080  28.860  1.00  0.00           N
ATOM   1729  HZ1 LYS A 115      52.300  50.650  28.280  1.00  0.00           H
ATOM   1730  HZ2 LYS A 115      51.030  49.560  28.200  1.00  0.00           H
ATOM   1731  HZ3 LYS A 115      52.220  49.390  29.370  1.00  0.00           H
ATOM   1732  C   LYS A 115      52.660  53.850  35.250  1.00  0.00           C
ATOM   1733  O   LYS A 115      52.550  53.000  36.090  1.00  0.00           O
ATOM   1734  N   GLY A 116      53.530  54.970  35.360  1.00  0.00           N
ATOM   1735  HN  GLY A 116      53.640  55.580  34.580  1.00  0.00           H
ATOM   1736  CA  GLY A 116      54.310  55.250  36.540  1.00  0.00           C
ATOM   1737  HA1 GLY A 116      54.860  56.140  36.310  1.00  0.00           H
ATOM   1738  HA2 GLY A 116      54.880  54.370  36.780  1.00  0.00           H
ATOM   1739  C   GLY A 116      53.480  55.570  37.780  1.00  0.00           C
ATOM   1740  O   GLY A 116      53.650  55.140  38.870  1.00  0.00           O
ATOM   1741  N   ARG A 117      52.420  56.380  37.530  1.00  0.00           N
ATOM   1742  HN  ARG A 117      52.330  56.860  36.670  1.00  0.00           H
ATOM   1743  CA  ARG A 117      51.430  56.720  38.580  1.00  0.00           C
ATOM   1744  HA  ARG A 117      51.920  57.130  39.460  1.00  0.00           H
ATOM   1745  CB  ARG A 117      50.410  57.820  38.030  1.00  0.00           C
ATOM   1746  HB1 ARG A 117      50.050  57.440  37.060  1.00  0.00           H
ATOM   1747  HB2 ARG A 117      51.080  58.670  37.750  1.00  0.00           H
ATOM   1748  CG  ARG A 117      49.190  58.180  38.890  1.00  0.00           C
ATOM   1749  HG1 ARG A 117      48.510  57.310  39.000  1.00  0.00           H
ATOM   1750  HG2 ARG A 117      48.710  59.010  38.320  1.00  0.00           H
ATOM   1751  CD  ARG A 117      49.690  58.600  40.240  1.00  0.00           C
ATOM   1752  HD1 ARG A 117      50.360  59.470  40.200  1.00  0.00           H
ATOM   1753  HD2 ARG A 117      50.120  57.830  40.910  1.00  0.00           H
ATOM   1754  NE  ARG A 117      48.410  59.000  40.970  1.00  0.00           N
ATOM   1755  HE  ARG A 117      47.560  58.510  40.750  1.00  0.00           H
ATOM   1756  CZ  ARG A 117      48.370  59.750  42.050  1.00  0.00           C
ATOM   1757  NH1 ARG A 117      49.370  60.310  42.610  1.00  0.00           N
ATOM   1758 HH11 ARG A 117      50.290  60.030  42.350  1.00  0.00           H
ATOM   1759 HH12 ARG A 117      49.240  60.690  43.530  1.00  0.00           H
ATOM   1760  NH2 ARG A 117      47.190  60.010  42.580  1.00  0.00           N
ATOM   1761 HH21 ARG A 117      46.300  59.680  42.270  1.00  0.00           H
ATOM   1762 HH22 ARG A 117      47.240  60.130  43.560  1.00  0.00           H
ATOM   1763  C   ARG A 117      50.670  55.490  39.000  1.00  0.00           C
ATOM   1764  O   ARG A 117      50.450  55.230  40.190  1.00  0.00           O
ATOM   1765  N   ILE A 118      50.340  54.610  38.010  1.00  0.00           N
ATOM   1766  HN  ILE A 118      50.420  54.810  37.040  1.00  0.00           H
ATOM   1767  CA  ILE A 118      49.620  53.400  38.370  1.00  0.00           C
ATOM   1768  HA  ILE A 118      48.780  53.740  38.950  1.00  0.00           H
ATOM   1769  CB  ILE A 118      49.170  52.610  37.130  1.00  0.00           C
ATOM   1770  HB  ILE A 118      50.010  52.620  36.410  1.00  0.00           H
ATOM   1771  CG2 ILE A 118      48.900  51.120  37.410  1.00  0.00           C
ATOM   1772 HG21 ILE A 118      48.250  50.990  38.300  1.00  0.00           H
ATOM   1773 HG22 ILE A 118      49.770  50.470  37.590  1.00  0.00           H
ATOM   1774 HG23 ILE A 118      48.310  50.780  36.520  1.00  0.00           H
ATOM   1775  CG1 ILE A 118      47.960  53.340  36.530  1.00  0.00           C
ATOM   1776 HG11 ILE A 118      48.180  54.420  36.720  1.00  0.00           H
ATOM   1777 HG12 ILE A 118      47.000  53.170  37.060  1.00  0.00           H
ATOM   1778  CD  ILE A 118      47.710  53.160  35.030  1.00  0.00           C
ATOM   1779  HD1 ILE A 118      47.330  52.120  34.940  1.00  0.00           H
ATOM   1780  HD2 ILE A 118      48.530  53.290  34.300  1.00  0.00           H
ATOM   1781  HD3 ILE A 118      46.920  53.870  34.710  1.00  0.00           H
ATOM   1782  C   ILE A 118      50.420  52.450  39.320  1.00  0.00           C
ATOM   1783  O   ILE A 118      49.980  51.920  40.330  1.00  0.00           O
ATOM   1784  N   ILE A 119      51.710  52.300  39.100  1.00  0.00           N
ATOM   1785  HN  ILE A 119      51.960  52.660  38.210  1.00  0.00           H
ATOM   1786  CA  ILE A 119      52.710  51.630  39.980  1.00  0.00           C
ATOM   1787  HA  ILE A 119      52.370  50.630  40.210  1.00  0.00           H
ATOM   1788  CB  ILE A 119      54.050  51.460  39.230  1.00  0.00           C
ATOM   1789  HB  ILE A 119      54.370  52.510  39.020  1.00  0.00           H
ATOM   1790  CG2 ILE A 119      55.120  50.840  40.260  1.00  0.00           C
ATOM   1791 HG21 ILE A 119      54.650  49.940  40.700  1.00  0.00           H
ATOM   1792 HG22 ILE A 119      55.370  51.540  41.090  1.00  0.00           H
ATOM   1793 HG23 ILE A 119      56.030  50.540  39.700  1.00  0.00           H
ATOM   1794  CG1 ILE A 119      53.920  50.620  37.940  1.00  0.00           C
ATOM   1795 HG11 ILE A 119      54.950  50.510  37.540  1.00  0.00           H
ATOM   1796 HG12 ILE A 119      53.230  51.160  37.260  1.00  0.00           H
ATOM   1797  CD  ILE A 119      53.400  49.200  38.250  1.00  0.00           C
ATOM   1798  HD1 ILE A 119      53.330  48.470  37.420  1.00  0.00           H
ATOM   1799  HD2 ILE A 119      52.350  49.270  38.640  1.00  0.00           H
ATOM   1800  HD3 ILE A 119      54.020  48.680  39.010  1.00  0.00           H
ATOM   1801  C   ILE A 119      52.770  52.360  41.350  1.00  0.00           C
ATOM   1802  O   ILE A 119      52.640  51.690  42.370  1.00  0.00           O
ATOM   1803  N   LEU A 120      52.930  53.700  41.420  1.00  0.00           N
ATOM   1804  HN  LEU A 120      53.010  54.260  40.600  1.00  0.00           H
ATOM   1805  CA  LEU A 120      53.000  54.420  42.660  1.00  0.00           C
ATOM   1806  HA  LEU A 120      53.860  54.010  43.170  1.00  0.00           H
ATOM   1807  CB  LEU A 120      53.290  55.870  42.430  1.00  0.00           C
ATOM   1808  HB1 LEU A 120      53.190  56.540  43.300  1.00  0.00           H
ATOM   1809  HB2 LEU A 120      52.450  56.240  41.800  1.00  0.00           H
ATOM   1810  CG  LEU A 120      54.690  56.160  41.840  1.00  0.00           C
ATOM   1811  HG  LEU A 120      54.880  55.500  40.970  1.00  0.00           H
ATOM   1812  CD1 LEU A 120      54.810  57.650  41.380  1.00  0.00           C
ATOM   1813 HD11 LEU A 120      54.030  57.850  40.600  1.00  0.00           H
ATOM   1814 HD12 LEU A 120      55.810  57.810  40.950  1.00  0.00           H
ATOM   1815 HD13 LEU A 120      54.740  58.400  42.210  1.00  0.00           H
ATOM   1816  CD2 LEU A 120      55.780  55.910  42.860  1.00  0.00           C
ATOM   1817 HD21 LEU A 120      56.660  56.450  42.480  1.00  0.00           H
ATOM   1818 HD22 LEU A 120      56.050  54.840  42.830  1.00  0.00           H
ATOM   1819 HD23 LEU A 120      55.560  56.420  43.820  1.00  0.00           H
ATOM   1820  C   LEU A 120      51.750  54.210  43.610  1.00  0.00           C
ATOM   1821  O   LEU A 120      51.810  54.100  44.840  1.00  0.00           O
ATOM   1822  N   GLU A 121      50.500  54.290  43.030  1.00  0.00           N
ATOM   1823  HN  GLU A 121      50.520  54.580  42.070  1.00  0.00           H
ATOM   1824  CA  GLU A 121      49.190  53.980  43.630  1.00  0.00           C
ATOM   1825  HA  GLU A 121      49.110  54.550  44.550  1.00  0.00           H
ATOM   1826  CB  GLU A 121      48.000  54.370  42.760  1.00  0.00           C
ATOM   1827  HB1 GLU A 121      47.040  53.980  43.160  1.00  0.00           H
ATOM   1828  HB2 GLU A 121      48.050  53.790  41.810  1.00  0.00           H
ATOM   1829  CG  GLU A 121      47.920  55.870  42.490  1.00  0.00           C
ATOM   1830  HG1 GLU A 121      48.780  56.090  41.810  1.00  0.00           H
ATOM   1831  HG2 GLU A 121      48.300  56.400  43.380  1.00  0.00           H
ATOM   1832  CD  GLU A 121      46.640  56.450  42.090  1.00  0.00           C
ATOM   1833  OE1 GLU A 121      45.700  56.650  42.890  1.00  0.00           O
ATOM   1834  OE2 GLU A 121      46.510  56.740  40.790  1.00  0.00           O
ATOM   1835  C   GLU A 121      49.090  52.550  44.130  1.00  0.00           C
ATOM   1836  O   GLU A 121      48.590  52.480  45.280  1.00  0.00           O
ATOM   1837  N   ILE A 122      49.500  51.610  43.340  1.00  0.00           N
ATOM   1838  HN  ILE A 122      49.930  51.870  42.490  1.00  0.00           H
ATOM   1839  CA  ILE A 122      49.660  50.220  43.690  1.00  0.00           C
ATOM   1840  HA  ILE A 122      48.660  49.870  43.930  1.00  0.00           H
ATOM   1841  CB  ILE A 122      50.040  49.290  42.540  1.00  0.00           C
ATOM   1842  HB  ILE A 122      50.850  49.820  42.000  1.00  0.00           H
ATOM   1843  CG2 ILE A 122      50.600  47.940  43.020  1.00  0.00           C
ATOM   1844 HG21 ILE A 122      51.470  48.000  43.710  1.00  0.00           H
ATOM   1845 HG22 ILE A 122      50.960  47.390  42.120  1.00  0.00           H
ATOM   1846 HG23 ILE A 122      49.710  47.430  43.430  1.00  0.00           H
ATOM   1847  CG1 ILE A 122      48.830  49.050  41.590  1.00  0.00           C
ATOM   1848 HG11 ILE A 122      48.220  49.980  41.550  1.00  0.00           H
ATOM   1849 HG12 ILE A 122      48.210  48.390  42.230  1.00  0.00           H
ATOM   1850  CD  ILE A 122      49.180  48.430  40.220  1.00  0.00           C
ATOM   1851  HD1 ILE A 122      49.600  49.310  39.700  1.00  0.00           H
ATOM   1852  HD2 ILE A 122      48.200  48.140  39.760  1.00  0.00           H
ATOM   1853  HD3 ILE A 122      49.860  47.550  40.160  1.00  0.00           H
ATOM   1854  C   ILE A 122      50.540  49.980  44.930  1.00  0.00           C
ATOM   1855  O   ILE A 122      50.120  49.270  45.840  1.00  0.00           O
ATOM   1856  N   ILE A 123      51.700  50.670  44.970  1.00  0.00           N
ATOM   1857  HN  ILE A 123      51.970  51.300  44.240  1.00  0.00           H
ATOM   1858  CA  ILE A 123      52.620  50.510  46.130  1.00  0.00           C
ATOM   1859  HA  ILE A 123      52.740  49.460  46.350  1.00  0.00           H
ATOM   1860  CB  ILE A 123      54.070  51.100  45.880  1.00  0.00           C
ATOM   1861  HB  ILE A 123      53.990  52.160  45.530  1.00  0.00           H
ATOM   1862  CG2 ILE A 123      54.940  51.130  47.130  1.00  0.00           C
ATOM   1863 HG21 ILE A 123      54.600  51.830  47.930  1.00  0.00           H
ATOM   1864 HG22 ILE A 123      55.970  51.430  46.820  1.00  0.00           H
ATOM   1865 HG23 ILE A 123      54.990  50.150  47.650  1.00  0.00           H
ATOM   1866  CG1 ILE A 123      54.770  50.310  44.770  1.00  0.00           C
ATOM   1867 HG11 ILE A 123      53.990  49.880  44.110  1.00  0.00           H
ATOM   1868 HG12 ILE A 123      55.240  49.390  45.190  1.00  0.00           H
ATOM   1869  CD  ILE A 123      55.780  51.030  43.960  1.00  0.00           C
ATOM   1870  HD1 ILE A 123      55.320  51.930  43.490  1.00  0.00           H
ATOM   1871  HD2 ILE A 123      56.190  50.440  43.110  1.00  0.00           H
ATOM   1872  HD3 ILE A 123      56.650  51.520  44.440  1.00  0.00           H
ATOM   1873  C   ILE A 123      52.020  51.100  47.400  1.00  0.00           C
ATOM   1874  O   ILE A 123      52.170  50.570  48.500  1.00  0.00           O
ATOM   1875  N   GLU A 124      51.190  52.210  47.220  1.00  0.00           N
ATOM   1876  HN  GLU A 124      51.160  52.600  46.310  1.00  0.00           H
ATOM   1877  CA  GLU A 124      50.430  52.820  48.330  1.00  0.00           C
ATOM   1878  HA  GLU A 124      51.130  52.920  49.150  1.00  0.00           H
ATOM   1879  CB  GLU A 124      50.000  54.180  47.870  1.00  0.00           C
ATOM   1880  HB1 GLU A 124      49.250  54.100  47.050  1.00  0.00           H
ATOM   1881  HB2 GLU A 124      50.940  54.630  47.480  1.00  0.00           H
ATOM   1882  CG  GLU A 124      49.380  55.180  48.920  1.00  0.00           C
ATOM   1883  HG1 GLU A 124      50.050  55.360  49.790  1.00  0.00           H
ATOM   1884  HG2 GLU A 124      48.460  54.730  49.330  1.00  0.00           H
ATOM   1885  CD  GLU A 124      49.070  56.500  48.260  1.00  0.00           C
ATOM   1886  OE1 GLU A 124      49.820  56.770  47.260  1.00  0.00           O
ATOM   1887  OE2 GLU A 124      48.170  57.280  48.690  1.00  0.00           O
ATOM   1888  C   GLU A 124      49.280  51.890  48.870  1.00  0.00           C
ATOM   1889  O   GLU A 124      49.160  51.630  50.050  1.00  0.00           O
ATOM   1890  N   GLY A 125      48.530  51.260  47.950  1.00  0.00           N
ATOM   1891  HN  GLY A 125      48.620  51.410  46.970  1.00  0.00           H
ATOM   1892  CA  GLY A 125      47.480  50.290  48.170  1.00  0.00           C
ATOM   1893  HA1 GLY A 125      47.050  50.140  47.180  1.00  0.00           H
ATOM   1894  HA2 GLY A 125      46.840  50.690  48.940  1.00  0.00           H
ATOM   1895  C   GLY A 125      48.100  49.050  48.770  1.00  0.00           C
ATOM   1896  O   GLY A 125      47.620  48.550  49.780  1.00  0.00           O
ATOM   1897  N   MET A 126      49.270  48.510  48.290  1.00  0.00           N
ATOM   1898  HN  MET A 126      49.650  48.830  47.420  1.00  0.00           H
ATOM   1899  CA  MET A 126      50.110  47.460  48.900  1.00  0.00           C
ATOM   1900  HA  MET A 126      49.540  46.540  48.920  1.00  0.00           H
ATOM   1901  CB  MET A 126      51.280  47.150  48.030  1.00  0.00           C
ATOM   1902  HB1 MET A 126      52.150  46.700  48.560  1.00  0.00           H
ATOM   1903  HB2 MET A 126      51.620  48.100  47.570  1.00  0.00           H
ATOM   1904  CG  MET A 126      50.980  46.160  46.870  1.00  0.00           C
ATOM   1905  HG1 MET A 126      51.660  46.530  46.060  1.00  0.00           H
ATOM   1906  HG2 MET A 126      49.910  46.270  46.590  1.00  0.00           H
ATOM   1907  SD  MET A 126      51.360  44.350  47.130  1.00  0.00           S
ATOM   1908  CE  MET A 126      49.850  43.460  47.580  1.00  0.00           C
ATOM   1909  HE1 MET A 126      49.390  43.940  48.480  1.00  0.00           H
ATOM   1910  HE2 MET A 126      49.960  42.350  47.640  1.00  0.00           H
ATOM   1911  HE3 MET A 126      49.100  43.680  46.780  1.00  0.00           H
ATOM   1912  C   MET A 126      50.520  47.690  50.390  1.00  0.00           C
ATOM   1913  O   MET A 126      50.370  46.810  51.220  1.00  0.00           O
ATOM   1914  N   CYS A 127      50.940  48.930  50.710  1.00  0.00           N
ATOM   1915  HN  CYS A 127      51.120  49.630  50.050  1.00  0.00           H
ATOM   1916  CA  CYS A 127      51.270  49.310  52.070  1.00  0.00           C
ATOM   1917  HA  CYS A 127      51.950  48.580  52.490  1.00  0.00           H
ATOM   1918  CB  CYS A 127      51.870  50.750  52.080  1.00  0.00           C
ATOM   1919  HB1 CYS A 127      51.970  51.120  53.130  1.00  0.00           H
ATOM   1920  HB2 CYS A 127      51.220  51.500  51.570  1.00  0.00           H
ATOM   1921  SG  CYS A 127      53.520  50.810  51.360  1.00  0.00           S
ATOM   1922  HG1 CYS A 127      53.120  50.010  50.380  1.00  0.00           H
ATOM   1923  C   CYS A 127      50.050  49.320  53.060  1.00  0.00           C
ATOM   1924  O   CYS A 127      50.190  48.880  54.180  1.00  0.00           O
ATOM   1925  N   TYR A 128      48.800  49.790  52.630  1.00  0.00           N
ATOM   1926  HN  TYR A 128      48.670  50.130  51.710  1.00  0.00           H
ATOM   1927  CA  TYR A 128      47.570  49.580  53.460  1.00  0.00           C
ATOM   1928  HA  TYR A 128      47.800  49.920  54.460  1.00  0.00           H
ATOM   1929  CB  TYR A 128      46.420  50.340  52.760  1.00  0.00           C
ATOM   1930  HB1 TYR A 128      46.150  50.000  51.730  1.00  0.00           H
ATOM   1931  HB2 TYR A 128      46.740  51.390  52.630  1.00  0.00           H
ATOM   1932  CG  TYR A 128      45.270  50.380  53.670  1.00  0.00           C
ATOM   1933  CD1 TYR A 128      45.320  51.160  54.810  1.00  0.00           C
ATOM   1934  HD1 TYR A 128      46.260  51.650  55.020  1.00  0.00           H
ATOM   1935  CE1 TYR A 128      44.200  51.300  55.690  1.00  0.00           C
ATOM   1936  HE1 TYR A 128      44.190  52.060  56.470  1.00  0.00           H
ATOM   1937  CZ  TYR A 128      43.040  50.540  55.360  1.00  0.00           C
ATOM   1938  OH  TYR A 128      42.090  50.340  56.350  1.00  0.00           O
ATOM   1939  HH  TYR A 128      42.120  51.160  56.850  1.00  0.00           H
ATOM   1940  CD2 TYR A 128      44.160  49.640  53.410  1.00  0.00           C
ATOM   1941  HD2 TYR A 128      44.130  49.010  52.540  1.00  0.00           H
ATOM   1942  CE2 TYR A 128      43.060  49.700  54.240  1.00  0.00           C
ATOM   1943  HE2 TYR A 128      42.200  49.100  53.930  1.00  0.00           H
ATOM   1944  C   TYR A 128      47.170  48.130  53.570  1.00  0.00           C
ATOM   1945  O   TYR A 128      46.690  47.640  54.610  1.00  0.00           O
ATOM   1946  N   LEU A 129      47.390  47.360  52.480  1.00  0.00           N
ATOM   1947  HN  LEU A 129      47.790  47.680  51.620  1.00  0.00           H
ATOM   1948  CA  LEU A 129      47.150  45.900  52.470  1.00  0.00           C
ATOM   1949  HA  LEU A 129      46.160  45.750  52.880  1.00  0.00           H
ATOM   1950  CB  LEU A 129      47.190  45.240  51.030  1.00  0.00           C
ATOM   1951  HB1 LEU A 129      47.160  44.130  51.020  1.00  0.00           H
ATOM   1952  HB2 LEU A 129      48.250  45.460  50.760  1.00  0.00           H
ATOM   1953  CG  LEU A 129      46.120  45.610  49.990  1.00  0.00           C
ATOM   1954  HG  LEU A 129      46.350  46.690  49.870  1.00  0.00           H
ATOM   1955  CD1 LEU A 129      46.270  44.860  48.690  1.00  0.00           C
ATOM   1956 HD11 LEU A 129      45.470  45.330  48.070  1.00  0.00           H
ATOM   1957 HD12 LEU A 129      46.000  43.800  48.860  1.00  0.00           H
ATOM   1958 HD13 LEU A 129      47.300  45.010  48.310  1.00  0.00           H
ATOM   1959  CD2 LEU A 129      44.680  45.470  50.560  1.00  0.00           C
ATOM   1960 HD21 LEU A 129      44.450  46.310  51.260  1.00  0.00           H
ATOM   1961 HD22 LEU A 129      44.710  44.570  51.200  1.00  0.00           H
ATOM   1962 HD23 LEU A 129      43.880  45.410  49.790  1.00  0.00           H
ATOM   1963  C   LEU A 129      48.040  45.180  53.460  1.00  0.00           C
ATOM   1964  O   LEU A 129      47.680  44.210  54.130  1.00  0.00           O
ATOM   1965  N   HSD A 130      49.220  45.730  53.590  1.00  0.00           N
ATOM   1966  HN  HSD A 130      49.490  46.450  52.970  1.00  0.00           H
ATOM   1967  CA  HSD A 130      50.210  45.220  54.560  1.00  0.00           C
ATOM   1968  HA  HSD A 130      50.180  44.140  54.510  1.00  0.00           H
ATOM   1969  CB  HSD A 130      51.630  45.650  54.060  1.00  0.00           C
ATOM   1970  HB1 HSD A 130      51.670  46.760  54.140  1.00  0.00           H
ATOM   1971  HB2 HSD A 130      51.810  45.310  53.020  1.00  0.00           H
ATOM   1972  ND1 HSD A 130      53.510  44.090  54.800  1.00  0.00           N
ATOM   1973  HD1 HSD A 130      53.390  43.480  54.020  1.00  0.00           H
ATOM   1974  CG  HSD A 130      52.660  45.130  55.100  1.00  0.00           C
ATOM   1975  CE1 HSD A 130      54.500  44.160  55.720  1.00  0.00           C
ATOM   1976  HE1 HSD A 130      55.310  43.450  55.800  1.00  0.00           H
ATOM   1977  NE2 HSD A 130      54.440  45.190  56.500  1.00  0.00           N
ATOM   1978  CD2 HSD A 130      53.280  45.830  56.090  1.00  0.00           C
ATOM   1979  HD2 HSD A 130      52.980  46.730  56.610  1.00  0.00           H
ATOM   1980  C   HSD A 130      49.940  45.540  56.080  1.00  0.00           C
ATOM   1981  O   HSD A 130      50.130  44.630  56.910  1.00  0.00           O
ATOM   1982  N   GLY A 131      49.670  46.870  56.300  1.00  0.00           N
ATOM   1983  HN  GLY A 131      49.630  47.520  55.540  1.00  0.00           H
ATOM   1984  CA  GLY A 131      49.640  47.400  57.670  1.00  0.00           C
ATOM   1985  HA1 GLY A 131      49.790  48.470  57.660  1.00  0.00           H
ATOM   1986  HA2 GLY A 131      50.400  46.830  58.180  1.00  0.00           H
ATOM   1987  C   GLY A 131      48.370  47.200  58.420  1.00  0.00           C
ATOM   1988  O   GLY A 131      48.270  47.430  59.610  1.00  0.00           O
ATOM   1989  N   LYS A 132      47.330  46.680  57.760  1.00  0.00           N
ATOM   1990  HN  LYS A 132      47.390  46.550  56.780  1.00  0.00           H
ATOM   1991  CA  LYS A 132      46.140  46.100  58.350  1.00  0.00           C
ATOM   1992  HA  LYS A 132      46.040  46.400  59.380  1.00  0.00           H
ATOM   1993  CB  LYS A 132      44.890  46.560  57.500  1.00  0.00           C
ATOM   1994  HB1 LYS A 132      44.020  46.020  57.950  1.00  0.00           H
ATOM   1995  HB2 LYS A 132      45.020  46.080  56.520  1.00  0.00           H
ATOM   1996  CG  LYS A 132      44.700  48.080  57.380  1.00  0.00           C
ATOM   1997  HG1 LYS A 132      43.800  48.120  56.730  1.00  0.00           H
ATOM   1998  HG2 LYS A 132      45.430  48.430  56.620  1.00  0.00           H
ATOM   1999  CD  LYS A 132      44.600  48.910  58.640  1.00  0.00           C
ATOM   2000  HD1 LYS A 132      44.320  49.950  58.380  1.00  0.00           H
ATOM   2001  HD2 LYS A 132      45.630  48.750  59.040  1.00  0.00           H
ATOM   2002  CE  LYS A 132      43.480  48.450  59.700  1.00  0.00           C
ATOM   2003  HE1 LYS A 132      43.420  47.350  59.560  1.00  0.00           H
ATOM   2004  HE2 LYS A 132      42.500  48.950  59.610  1.00  0.00           H
ATOM   2005  NZ  LYS A 132      43.920  48.810  61.100  1.00  0.00           N
ATOM   2006  HZ1 LYS A 132      44.950  48.820  61.210  1.00  0.00           H
ATOM   2007  HZ2 LYS A 132      43.550  48.170  61.840  1.00  0.00           H
ATOM   2008  HZ3 LYS A 132      43.620  49.790  61.270  1.00  0.00           H
ATOM   2009  C   LYS A 132      46.220  44.590  58.360  1.00  0.00           C
ATOM   2010  O   LYS A 132      45.330  43.950  58.940  1.00  0.00           O
ATOM   2011  N   GLY A 133      47.300  44.000  57.750  1.00  0.00           N
ATOM   2012  HN  GLY A 133      48.130  44.500  57.490  1.00  0.00           H
ATOM   2013  CA  GLY A 133      47.470  42.600  57.590  1.00  0.00           C
ATOM   2014  HA1 GLY A 133      47.430  42.330  58.630  1.00  0.00           H
ATOM   2015  HA2 GLY A 133      48.460  42.470  57.180  1.00  0.00           H
ATOM   2016  C   GLY A 133      46.440  41.870  56.760  1.00  0.00           C
ATOM   2017  O   GLY A 133      46.000  40.760  57.120  1.00  0.00           O
ATOM   2018  N   VAL A 134      45.960  42.540  55.680  1.00  0.00           N
ATOM   2019  HN  VAL A 134      46.160  43.500  55.510  1.00  0.00           H
ATOM   2020  CA  VAL A 134      44.910  42.040  54.780  1.00  0.00           C
ATOM   2021  HA  VAL A 134      44.050  41.740  55.370  1.00  0.00           H
ATOM   2022  CB  VAL A 134      44.460  43.150  53.810  1.00  0.00           C
ATOM   2023  HB  VAL A 134      45.330  43.620  53.320  1.00  0.00           H
ATOM   2024  CG1 VAL A 134      43.520  42.600  52.830  1.00  0.00           C
ATOM   2025 HG11 VAL A 134      43.900  41.830  52.120  1.00  0.00           H
ATOM   2026 HG12 VAL A 134      43.160  43.380  52.130  1.00  0.00           H
ATOM   2027 HG13 VAL A 134      42.590  42.250  53.310  1.00  0.00           H
ATOM   2028  CG2 VAL A 134      43.860  44.250  54.680  1.00  0.00           C
ATOM   2029 HG21 VAL A 134      43.230  44.930  54.080  1.00  0.00           H
ATOM   2030 HG22 VAL A 134      44.590  44.770  55.330  1.00  0.00           H
ATOM   2031 HG23 VAL A 134      43.190  43.700  55.380  1.00  0.00           H
ATOM   2032  C   VAL A 134      45.360  40.860  54.010  1.00  0.00           C
ATOM   2033  O   VAL A 134      46.510  40.930  53.520  1.00  0.00           O
ATOM   2034  N   ILE A 135      44.550  39.830  53.860  1.00  0.00           N
ATOM   2035  HN  ILE A 135      43.640  39.760  54.270  1.00  0.00           H
ATOM   2036  CA  ILE A 135      44.950  38.700  53.080  1.00  0.00           C
ATOM   2037  HA  ILE A 135      46.010  38.560  53.020  1.00  0.00           H
ATOM   2038  CB  ILE A 135      44.350  37.390  53.620  1.00  0.00           C
ATOM   2039  HB  ILE A 135      43.300  37.540  53.940  1.00  0.00           H
ATOM   2040  CG2 ILE A 135      44.370  36.210  52.620  1.00  0.00           C
ATOM   2041 HG21 ILE A 135      45.380  35.790  52.450  1.00  0.00           H
ATOM   2042 HG22 ILE A 135      43.920  36.520  51.660  1.00  0.00           H
ATOM   2043 HG23 ILE A 135      43.790  35.360  53.010  1.00  0.00           H
ATOM   2044  CG1 ILE A 135      45.250  36.930  54.850  1.00  0.00           C
ATOM   2045 HG11 ILE A 135      45.360  37.830  55.490  1.00  0.00           H
ATOM   2046 HG12 ILE A 135      46.280  36.680  54.510  1.00  0.00           H
ATOM   2047  CD  ILE A 135      44.690  35.810  55.760  1.00  0.00           C
ATOM   2048  HD1 ILE A 135      43.620  35.920  56.030  1.00  0.00           H
ATOM   2049  HD2 ILE A 135      45.280  35.770  56.710  1.00  0.00           H
ATOM   2050  HD3 ILE A 135      44.890  34.820  55.310  1.00  0.00           H
ATOM   2051  C   ILE A 135      44.380  38.970  51.710  1.00  0.00           C
ATOM   2052  O   ILE A 135      43.220  38.940  51.430  1.00  0.00           O
ATOM   2053  N   HSD A 136      45.210  39.290  50.780  1.00  0.00           N
ATOM   2054  HN  HSD A 136      46.210  39.370  50.750  1.00  0.00           H
ATOM   2055  CA  HSD A 136      44.650  39.560  49.390  1.00  0.00           C
ATOM   2056  HA  HSD A 136      43.580  39.620  49.390  1.00  0.00           H
ATOM   2057  CB  HSD A 136      45.230  40.910  48.880  1.00  0.00           C
ATOM   2058  HB1 HSD A 136      46.320  40.740  48.780  1.00  0.00           H
ATOM   2059  HB2 HSD A 136      45.090  41.700  49.660  1.00  0.00           H
ATOM   2060  ND1 HSD A 136      43.360  41.580  47.390  1.00  0.00           N
ATOM   2061  HD1 HSD A 136      42.650  41.520  48.100  1.00  0.00           H
ATOM   2062  CG  HSD A 136      44.690  41.300  47.570  1.00  0.00           C
ATOM   2063  CE1 HSD A 136      43.150  41.850  46.120  1.00  0.00           C
ATOM   2064  HE1 HSD A 136      42.160  42.030  45.700  1.00  0.00           H
ATOM   2065  NE2 HSD A 136      44.280  41.760  45.410  1.00  0.00           N
ATOM   2066  CD2 HSD A 136      45.260  41.470  46.360  1.00  0.00           C
ATOM   2067  HD2 HSD A 136      46.280  41.290  46.020  1.00  0.00           H
ATOM   2068  C   HSD A 136      45.010  38.440  48.370  1.00  0.00           C
ATOM   2069  O   HSD A 136      44.810  38.480  47.160  1.00  0.00           O
ATOM   2070  N   LYS A 137      45.690  37.420  48.910  1.00  0.00           N
ATOM   2071  HN  LYS A 137      45.790  37.370  49.900  1.00  0.00           H
ATOM   2072  CA  LYS A 137      46.470  36.490  48.190  1.00  0.00           C
ATOM   2073  HA  LYS A 137      46.950  35.880  48.950  1.00  0.00           H
ATOM   2074  CB  LYS A 137      45.570  35.480  47.430  1.00  0.00           C
ATOM   2075  HB1 LYS A 137      46.130  34.730  46.830  1.00  0.00           H
ATOM   2076  HB2 LYS A 137      44.890  36.050  46.770  1.00  0.00           H
ATOM   2077  CG  LYS A 137      44.870  34.480  48.320  1.00  0.00           C
ATOM   2078  HG1 LYS A 137      44.370  34.910  49.210  1.00  0.00           H
ATOM   2079  HG2 LYS A 137      45.620  33.750  48.670  1.00  0.00           H
ATOM   2080  CD  LYS A 137      43.860  33.590  47.530  1.00  0.00           C
ATOM   2081  HD1 LYS A 137      44.340  33.200  46.610  1.00  0.00           H
ATOM   2082  HD2 LYS A 137      43.000  34.260  47.290  1.00  0.00           H
ATOM   2083  CE  LYS A 137      43.370  32.360  48.410  1.00  0.00           C
ATOM   2084  HE1 LYS A 137      42.990  32.860  49.320  1.00  0.00           H
ATOM   2085  HE2 LYS A 137      44.130  31.600  48.660  1.00  0.00           H
ATOM   2086  NZ  LYS A 137      42.240  31.700  47.730  1.00  0.00           N
ATOM   2087  HZ1 LYS A 137      41.560  32.270  47.200  1.00  0.00           H
ATOM   2088  HZ2 LYS A 137      41.650  31.120  48.370  1.00  0.00           H
ATOM   2089  HZ3 LYS A 137      42.620  30.910  47.170  1.00  0.00           H
ATOM   2090  C   LYS A 137      47.530  37.170  47.310  1.00  0.00           C
ATOM   2091  O   LYS A 137      47.930  38.280  47.560  1.00  0.00           O
ATOM   2092  N   ASP A 138      47.920  36.450  46.220  1.00  0.00           N
ATOM   2093  HN  ASP A 138      47.530  35.600  45.890  1.00  0.00           H
ATOM   2094  CA  ASP A 138      48.640  37.070  45.080  1.00  0.00           C
ATOM   2095  HA  ASP A 138      49.440  37.520  45.630  1.00  0.00           H
ATOM   2096  CB  ASP A 138      49.310  35.980  44.080  1.00  0.00           C
ATOM   2097  HB1 ASP A 138      50.240  35.580  44.550  1.00  0.00           H
ATOM   2098  HB2 ASP A 138      49.530  36.580  43.170  1.00  0.00           H
ATOM   2099  CG  ASP A 138      48.270  35.020  43.660  1.00  0.00           C
ATOM   2100  OD1 ASP A 138      47.960  34.900  42.450  1.00  0.00           O
ATOM   2101  OD2 ASP A 138      47.770  34.290  44.470  1.00  0.00           O
ATOM   2102  C   ASP A 138      47.840  38.160  44.270  1.00  0.00           C
ATOM   2103  O   ASP A 138      46.790  37.920  43.660  1.00  0.00           O
ATOM   2104  N   LEU A 139      48.430  39.430  44.260  1.00  0.00           N
ATOM   2105  HN  LEU A 139      49.240  39.680  44.790  1.00  0.00           H
ATOM   2106  CA  LEU A 139      47.890  40.520  43.500  1.00  0.00           C
ATOM   2107  HA  LEU A 139      46.840  40.700  43.670  1.00  0.00           H
ATOM   2108  CB  LEU A 139      48.700  41.790  43.700  1.00  0.00           C
ATOM   2109  HB1 LEU A 139      49.730  41.660  43.280  1.00  0.00           H
ATOM   2110  HB2 LEU A 139      48.920  41.970  44.770  1.00  0.00           H
ATOM   2111  CG  LEU A 139      48.120  43.150  43.170  1.00  0.00           C
ATOM   2112  HG  LEU A 139      47.910  43.140  42.080  1.00  0.00           H
ATOM   2113  CD1 LEU A 139      46.890  43.510  43.970  1.00  0.00           C
ATOM   2114 HD11 LEU A 139      46.800  44.620  43.910  1.00  0.00           H
ATOM   2115 HD12 LEU A 139      46.900  43.060  44.980  1.00  0.00           H
ATOM   2116 HD13 LEU A 139      46.040  43.050  43.420  1.00  0.00           H
ATOM   2117  CD2 LEU A 139      49.220  44.300  43.310  1.00  0.00           C
ATOM   2118 HD21 LEU A 139      49.450  44.430  44.380  1.00  0.00           H
ATOM   2119 HD22 LEU A 139      48.840  45.260  42.890  1.00  0.00           H
ATOM   2120 HD23 LEU A 139      50.090  44.040  42.680  1.00  0.00           H
ATOM   2121  C   LEU A 139      47.920  40.240  41.960  1.00  0.00           C
ATOM   2122  O   LEU A 139      48.930  39.860  41.350  1.00  0.00           O
ATOM   2123  N   LYS A 140      46.780  40.520  41.360  1.00  0.00           N
ATOM   2124  HN  LYS A 140      45.940  40.880  41.750  1.00  0.00           H
ATOM   2125  CA  LYS A 140      46.660  40.320  39.910  1.00  0.00           C
ATOM   2126  HA  LYS A 140      47.670  40.570  39.590  1.00  0.00           H
ATOM   2127  CB  LYS A 140      46.090  38.870  39.570  1.00  0.00           C
ATOM   2128  HB1 LYS A 140      46.950  38.280  39.920  1.00  0.00           H
ATOM   2129  HB2 LYS A 140      45.990  38.540  38.510  1.00  0.00           H
ATOM   2130  CG  LYS A 140      44.830  38.460  40.420  1.00  0.00           C
ATOM   2131  HG1 LYS A 140      43.980  39.100  40.110  1.00  0.00           H
ATOM   2132  HG2 LYS A 140      44.990  38.750  41.480  1.00  0.00           H
ATOM   2133  CD  LYS A 140      44.240  37.080  40.050  1.00  0.00           C
ATOM   2134  HD1 LYS A 140      44.110  37.090  38.950  1.00  0.00           H
ATOM   2135  HD2 LYS A 140      43.290  37.030  40.630  1.00  0.00           H
ATOM   2136  CE  LYS A 140      45.180  35.890  40.440  1.00  0.00           C
ATOM   2137  HE1 LYS A 140      46.110  36.040  39.860  1.00  0.00           H
ATOM   2138  HE2 LYS A 140      44.750  34.870  40.360  1.00  0.00           H
ATOM   2139  NZ  LYS A 140      45.610  35.940  41.920  1.00  0.00           N
ATOM   2140  HZ1 LYS A 140      44.800  35.570  42.450  1.00  0.00           H
ATOM   2141  HZ2 LYS A 140      45.900  36.860  42.310  1.00  0.00           H
ATOM   2142  HZ3 LYS A 140      46.440  35.320  42.050  1.00  0.00           H
ATOM   2143  C   LYS A 140      45.800  41.330  39.230  1.00  0.00           C
ATOM   2144  O   LYS A 140      44.900  41.850  39.850  1.00  0.00           O
ATOM   2145  N   PRO A 141      46.060  41.810  38.000  1.00  0.00           N
ATOM   2146  CD  PRO A 141      47.220  41.240  37.230  1.00  0.00           C
ATOM   2147  HD1 PRO A 141      47.100  40.150  37.080  1.00  0.00           H
ATOM   2148  HD2 PRO A 141      48.200  41.430  37.730  1.00  0.00           H
ATOM   2149  CA  PRO A 141      45.480  42.890  37.290  1.00  0.00           C
ATOM   2150  HA  PRO A 141      45.580  43.650  38.040  1.00  0.00           H
ATOM   2151  CB  PRO A 141      46.330  43.240  35.990  1.00  0.00           C
ATOM   2152  HB1 PRO A 141      46.960  44.140  36.090  1.00  0.00           H
ATOM   2153  HB2 PRO A 141      45.700  43.510  35.110  1.00  0.00           H
ATOM   2154  CG  PRO A 141      47.180  42.000  35.880  1.00  0.00           C
ATOM   2155  HG1 PRO A 141      46.870  41.400  35.000  1.00  0.00           H
ATOM   2156  HG2 PRO A 141      48.220  42.330  35.710  1.00  0.00           H
ATOM   2157  C   PRO A 141      44.020  42.700  36.960  1.00  0.00           C
ATOM   2158  O   PRO A 141      43.250  43.640  36.970  1.00  0.00           O
ATOM   2159  N   GLU A 142      43.550  41.430  36.750  1.00  0.00           N
ATOM   2160  HN  GLU A 142      44.080  40.610  36.550  1.00  0.00           H
ATOM   2161  CA  GLU A 142      42.090  41.200  36.690  1.00  0.00           C
ATOM   2162  HA  GLU A 142      41.680  41.770  35.870  1.00  0.00           H
ATOM   2163  CB  GLU A 142      41.890  39.640  36.500  1.00  0.00           C
ATOM   2164  HB1 GLU A 142      42.490  39.340  35.610  1.00  0.00           H
ATOM   2165  HB2 GLU A 142      40.830  39.540  36.180  1.00  0.00           H
ATOM   2166  CG  GLU A 142      42.180  38.750  37.730  1.00  0.00           C
ATOM   2167  HG1 GLU A 142      41.430  38.850  38.540  1.00  0.00           H
ATOM   2168  HG2 GLU A 142      43.190  38.950  38.110  1.00  0.00           H
ATOM   2169  CD  GLU A 142      42.210  37.240  37.320  1.00  0.00           C
ATOM   2170  OE1 GLU A 142      41.340  36.510  37.830  1.00  0.00           O
ATOM   2171  OE2 GLU A 142      43.080  36.810  36.460  1.00  0.00           O
ATOM   2172  C   GLU A 142      41.320  41.580  38.030  1.00  0.00           C
ATOM   2173  O   GLU A 142      40.100  41.730  38.100  1.00  0.00           O
ATOM   2174  N   ASN A 143      42.010  41.840  39.150  1.00  0.00           N
ATOM   2175  HN  ASN A 143      43.000  41.710  39.140  1.00  0.00           H
ATOM   2176  CA  ASN A 143      41.570  42.340  40.400  1.00  0.00           C
ATOM   2177  HA  ASN A 143      40.510  42.270  40.570  1.00  0.00           H
ATOM   2178  CB  ASN A 143      41.960  41.420  41.600  1.00  0.00           C
ATOM   2179  HB1 ASN A 143      41.670  41.880  42.560  1.00  0.00           H
ATOM   2180  HB2 ASN A 143      43.070  41.280  41.540  1.00  0.00           H
ATOM   2181  CG  ASN A 143      41.320  40.030  41.450  1.00  0.00           C
ATOM   2182  OD1 ASN A 143      40.470  39.670  40.590  1.00  0.00           O
ATOM   2183  ND2 ASN A 143      41.580  39.160  42.440  1.00  0.00           N
ATOM   2184 HD21 ASN A 143      42.100  39.260  43.280  1.00  0.00           H
ATOM   2185 HD22 ASN A 143      41.150  38.280  42.230  1.00  0.00           H
ATOM   2186  C   ASN A 143      42.020  43.750  40.720  1.00  0.00           C
ATOM   2187  O   ASN A 143      42.010  44.170  41.870  1.00  0.00           O
ATOM   2188  N   ILE A 144      42.320  44.520  39.700  1.00  0.00           N
ATOM   2189  HN  ILE A 144      42.450  44.100  38.810  1.00  0.00           H
ATOM   2190  CA  ILE A 144      42.460  45.980  39.890  1.00  0.00           C
ATOM   2191  HA  ILE A 144      42.280  46.240  40.930  1.00  0.00           H
ATOM   2192  CB  ILE A 144      43.920  46.460  39.620  1.00  0.00           C
ATOM   2193  HB  ILE A 144      44.160  46.050  38.610  1.00  0.00           H
ATOM   2194  CG2 ILE A 144      43.960  47.970  39.610  1.00  0.00           C
ATOM   2195 HG21 ILE A 144      45.040  48.260  39.700  1.00  0.00           H
ATOM   2196 HG22 ILE A 144      43.620  48.450  40.560  1.00  0.00           H
ATOM   2197 HG23 ILE A 144      43.640  48.400  38.640  1.00  0.00           H
ATOM   2198  CG1 ILE A 144      44.790  45.760  40.650  1.00  0.00           C
ATOM   2199 HG11 ILE A 144      44.690  44.650  40.560  1.00  0.00           H
ATOM   2200 HG12 ILE A 144      44.580  46.180  41.660  1.00  0.00           H
ATOM   2201  CD  ILE A 144      46.330  45.930  40.350  1.00  0.00           C
ATOM   2202  HD1 ILE A 144      47.010  45.460  41.090  1.00  0.00           H
ATOM   2203  HD2 ILE A 144      46.620  47.000  40.290  1.00  0.00           H
ATOM   2204  HD3 ILE A 144      46.560  45.440  39.380  1.00  0.00           H
ATOM   2205  C   ILE A 144      41.420  46.790  39.040  1.00  0.00           C
ATOM   2206  O   ILE A 144      41.500  46.780  37.810  1.00  0.00           O
ATOM   2207  N   LEU A 145      40.500  47.530  39.700  1.00  0.00           N
ATOM   2208  HN  LEU A 145      40.620  47.550  40.690  1.00  0.00           H
ATOM   2209  CA  LEU A 145      39.510  48.230  38.940  1.00  0.00           C
ATOM   2210  HA  LEU A 145      39.430  47.840  37.940  1.00  0.00           H
ATOM   2211  CB  LEU A 145      38.180  48.320  39.590  1.00  0.00           C
ATOM   2212  HB1 LEU A 145      37.350  48.720  38.960  1.00  0.00           H
ATOM   2213  HB2 LEU A 145      38.310  48.860  40.540  1.00  0.00           H
ATOM   2214  CG  LEU A 145      37.690  46.930  39.980  1.00  0.00           C
ATOM   2215  HG  LEU A 145      38.240  46.570  40.870  1.00  0.00           H
ATOM   2216  CD1 LEU A 145      36.240  46.880  40.480  1.00  0.00           C
ATOM   2217 HD11 LEU A 145      35.520  46.940  39.630  1.00  0.00           H
ATOM   2218 HD12 LEU A 145      36.160  47.810  41.080  1.00  0.00           H
ATOM   2219 HD13 LEU A 145      35.930  46.040  41.150  1.00  0.00           H
ATOM   2220  CD2 LEU A 145      37.680  45.900  38.860  1.00  0.00           C
ATOM   2221 HD21 LEU A 145      38.710  45.510  38.720  1.00  0.00           H
ATOM   2222 HD22 LEU A 145      37.340  46.260  37.870  1.00  0.00           H
ATOM   2223 HD23 LEU A 145      37.090  45.020  39.190  1.00  0.00           H
ATOM   2224  C   LEU A 145      40.010  49.650  38.770  1.00  0.00           C
ATOM   2225  O   LEU A 145      40.660  50.250  39.660  1.00  0.00           O
ATOM   2226  N   VAL A 146      39.750  50.210  37.610  1.00  0.00           N
ATOM   2227  HN  VAL A 146      39.230  49.740  36.890  1.00  0.00           H
ATOM   2228  CA  VAL A 146      40.320  51.440  37.200  1.00  0.00           C
ATOM   2229  HA  VAL A 146      40.820  51.970  38.000  1.00  0.00           H
ATOM   2230  CB  VAL A 146      41.150  51.290  35.950  1.00  0.00           C
ATOM   2231  HB  VAL A 146      40.530  51.040  35.070  1.00  0.00           H
ATOM   2232  CG1 VAL A 146      41.790  52.700  35.560  1.00  0.00           C
ATOM   2233 HG11 VAL A 146      42.200  52.550  34.540  1.00  0.00           H
ATOM   2234 HG12 VAL A 146      42.690  52.920  36.160  1.00  0.00           H
ATOM   2235 HG13 VAL A 146      41.020  53.510  35.620  1.00  0.00           H
ATOM   2236  CG2 VAL A 146      42.090  50.100  36.130  1.00  0.00           C
ATOM   2237 HG21 VAL A 146      42.810  50.050  35.290  1.00  0.00           H
ATOM   2238 HG22 VAL A 146      41.470  49.180  35.970  1.00  0.00           H
ATOM   2239 HG23 VAL A 146      42.620  50.200  37.100  1.00  0.00           H
ATOM   2240  C   VAL A 146      39.200  52.470  36.920  1.00  0.00           C
ATOM   2241  O   VAL A 146      38.290  52.290  36.130  1.00  0.00           O
ATOM   2242  N   ASP A 147      39.230  53.580  37.710  1.00  0.00           N
ATOM   2243  HN  ASP A 147      39.940  53.630  38.410  1.00  0.00           H
ATOM   2244  CA  ASP A 147      38.290  54.610  37.530  1.00  0.00           C
ATOM   2245  HA  ASP A 147      37.430  54.390  36.920  1.00  0.00           H
ATOM   2246  CB  ASP A 147      37.560  54.820  38.940  1.00  0.00           C
ATOM   2247  HB1 ASP A 147      38.180  55.470  39.590  1.00  0.00           H
ATOM   2248  HB2 ASP A 147      37.460  53.810  39.360  1.00  0.00           H
ATOM   2249  CG  ASP A 147      36.200  55.550  38.870  1.00  0.00           C
ATOM   2250  OD1 ASP A 147      35.650  55.980  39.890  1.00  0.00           O
ATOM   2251  OD2 ASP A 147      35.640  55.540  37.730  1.00  0.00           O
ATOM   2252  C   ASP A 147      38.880  55.860  36.930  1.00  0.00           C
ATOM   2253  O   ASP A 147      40.080  56.060  36.820  1.00  0.00           O
ATOM   2254  N   ASN A 148      38.030  56.680  36.440  1.00  0.00           N
ATOM   2255  HN  ASN A 148      37.110  56.560  36.820  1.00  0.00           H
ATOM   2256  CA  ASN A 148      38.060  57.950  35.740  1.00  0.00           C
ATOM   2257  HA  ASN A 148      37.240  58.020  35.040  1.00  0.00           H
ATOM   2258  CB  ASN A 148      37.890  59.160  36.780  1.00  0.00           C
ATOM   2259  HB1 ASN A 148      38.090  60.120  36.260  1.00  0.00           H
ATOM   2260  HB2 ASN A 148      38.780  59.050  37.460  1.00  0.00           H
ATOM   2261  CG  ASN A 148      36.630  59.160  37.570  1.00  0.00           C
ATOM   2262  OD1 ASN A 148      36.650  59.660  38.750  1.00  0.00           O
ATOM   2263  ND2 ASN A 148      35.590  58.500  37.080  1.00  0.00           N
ATOM   2264 HD21 ASN A 148      34.830  58.410  37.730  1.00  0.00           H
ATOM   2265 HD22 ASN A 148      35.550  58.070  36.190  1.00  0.00           H
ATOM   2266  C   ASN A 148      39.220  58.130  34.890  1.00  0.00           C
ATOM   2267  O   ASN A 148      39.360  57.460  33.900  1.00  0.00           O
ATOM   2268  N   ASP A 149      40.230  58.910  35.350  1.00  0.00           N
ATOM   2269  HN  ASP A 149      40.120  59.360  36.250  1.00  0.00           H
ATOM   2270  CA  ASP A 149      41.420  59.230  34.600  1.00  0.00           C
ATOM   2271  HA  ASP A 149      41.190  59.150  33.540  1.00  0.00           H
ATOM   2272  CB  ASP A 149      41.870  60.720  34.870  1.00  0.00           C
ATOM   2273  HB1 ASP A 149      42.750  61.130  34.340  1.00  0.00           H
ATOM   2274  HB2 ASP A 149      42.070  60.850  35.950  1.00  0.00           H
ATOM   2275  CG  ASP A 149      40.790  61.800  34.590  1.00  0.00           C
ATOM   2276  OD1 ASP A 149      40.510  62.580  35.470  1.00  0.00           O
ATOM   2277  OD2 ASP A 149      40.180  61.890  33.520  1.00  0.00           O
ATOM   2278  C   ASP A 149      42.550  58.220  34.930  1.00  0.00           C
ATOM   2279  O   ASP A 149      43.720  58.530  34.890  1.00  0.00           O
ATOM   2280  N   PHE A 150      42.220  56.930  35.140  1.00  0.00           N
ATOM   2281  HN  PHE A 150      41.240  56.700  35.150  1.00  0.00           H
ATOM   2282  CA  PHE A 150      43.190  55.850  35.370  1.00  0.00           C
ATOM   2283  HA  PHE A 150      42.550  55.000  35.230  1.00  0.00           H
ATOM   2284  CB  PHE A 150      44.430  55.630  34.410  1.00  0.00           C
ATOM   2285  HB1 PHE A 150      44.930  54.690  34.710  1.00  0.00           H
ATOM   2286  HB2 PHE A 150      45.100  56.490  34.590  1.00  0.00           H
ATOM   2287  CG  PHE A 150      44.020  55.690  32.940  1.00  0.00           C
ATOM   2288  CD1 PHE A 150      44.050  56.870  32.170  1.00  0.00           C
ATOM   2289  HD1 PHE A 150      44.380  57.820  32.570  1.00  0.00           H
ATOM   2290  CE1 PHE A 150      43.710  56.820  30.780  1.00  0.00           C
ATOM   2291  HE1 PHE A 150      43.730  57.730  30.200  1.00  0.00           H
ATOM   2292  CZ  PHE A 150      43.250  55.650  30.230  1.00  0.00           C
ATOM   2293  HZ  PHE A 150      42.910  55.580  29.210  1.00  0.00           H
ATOM   2294  CD2 PHE A 150      43.540  54.500  32.420  1.00  0.00           C
ATOM   2295  HD2 PHE A 150      43.600  53.650  33.070  1.00  0.00           H
ATOM   2296  CE2 PHE A 150      43.160  54.490  31.070  1.00  0.00           C
ATOM   2297  HE2 PHE A 150      42.940  53.560  30.580  1.00  0.00           H
ATOM   2298  C   PHE A 150      43.590  55.800  36.780  1.00  0.00           C
ATOM   2299  O   PHE A 150      44.740  55.540  37.040  1.00  0.00           O
ATOM   2300  N   HSD A 151      42.670  55.970  37.740  1.00  0.00           N
ATOM   2301  HN  HSD A 151      41.700  56.110  37.510  1.00  0.00           H
ATOM   2302  CA  HSD A 151      42.930  55.890  39.170  1.00  0.00           C
ATOM   2303  HA  HSD A 151      43.980  56.110  39.250  1.00  0.00           H
ATOM   2304  CB  HSD A 151      42.060  56.850  39.970  1.00  0.00           C
ATOM   2305  HB1 HSD A 151      42.530  57.000  40.970  1.00  0.00           H
ATOM   2306  HB2 HSD A 151      40.980  56.570  40.070  1.00  0.00           H
ATOM   2307  ND1 HSD A 151      42.920  58.820  38.590  1.00  0.00           N
ATOM   2308  HD1 HSD A 151      43.850  58.450  38.520  1.00  0.00           H
ATOM   2309  CG  HSD A 151      41.990  58.200  39.370  1.00  0.00           C
ATOM   2310  CE1 HSD A 151      42.510  60.040  38.330  1.00  0.00           C
ATOM   2311  HE1 HSD A 151      43.150  60.840  37.960  1.00  0.00           H
ATOM   2312  NE2 HSD A 151      41.290  60.250  38.730  1.00  0.00           N
ATOM   2313  CD2 HSD A 151      40.930  59.100  39.400  1.00  0.00           C
ATOM   2314  HD2 HSD A 151      39.960  59.040  39.870  1.00  0.00           H
ATOM   2315  C   HSD A 151      42.590  54.480  39.630  1.00  0.00           C
ATOM   2316  O   HSD A 151      41.450  54.030  39.490  1.00  0.00           O
ATOM   2317  N   ILE A 152      43.600  53.780  40.070  1.00  0.00           N
ATOM   2318  HN  ILE A 152      44.530  54.110  40.170  1.00  0.00           H
ATOM   2319  CA  ILE A 152      43.400  52.390  40.400  1.00  0.00           C
ATOM   2320  HA  ILE A 152      42.640  51.980  39.760  1.00  0.00           H
ATOM   2321  CB  ILE A 152      44.640  51.470  40.220  1.00  0.00           C
ATOM   2322  HB  ILE A 152      44.250  50.440  40.370  1.00  0.00           H
ATOM   2323  CG2 ILE A 152      45.060  51.750  38.800  1.00  0.00           C
ATOM   2324 HG21 ILE A 152      44.240  51.430  38.120  1.00  0.00           H
ATOM   2325 HG22 ILE A 152      46.000  51.190  38.580  1.00  0.00           H
ATOM   2326 HG23 ILE A 152      45.370  52.790  38.550  1.00  0.00           H
ATOM   2327  CG1 ILE A 152      45.880  51.720  41.190  1.00  0.00           C
ATOM   2328 HG11 ILE A 152      46.040  52.800  41.420  1.00  0.00           H
ATOM   2329 HG12 ILE A 152      46.750  51.420  40.580  1.00  0.00           H
ATOM   2330  CD  ILE A 152      45.730  51.010  42.540  1.00  0.00           C
ATOM   2331  HD1 ILE A 152      46.660  50.990  43.150  1.00  0.00           H
ATOM   2332  HD2 ILE A 152      45.280  50.020  42.320  1.00  0.00           H
ATOM   2333  HD3 ILE A 152      45.030  51.520  43.230  1.00  0.00           H
ATOM   2334  C   ILE A 152      42.930  52.170  41.830  1.00  0.00           C
ATOM   2335  O   ILE A 152      43.060  52.920  42.750  1.00  0.00           O
ATOM   2336  N   LYS A 153      42.080  51.120  41.940  1.00  0.00           N
ATOM   2337  HN  LYS A 153      41.800  50.560  41.170  1.00  0.00           H
ATOM   2338  CA  LYS A 153      41.460  50.660  43.190  1.00  0.00           C
ATOM   2339  HA  LYS A 153      42.020  51.100  44.010  1.00  0.00           H
ATOM   2340  CB  LYS A 153      39.950  51.020  43.290  1.00  0.00           C
ATOM   2341  HB1 LYS A 153      39.510  50.690  44.260  1.00  0.00           H
ATOM   2342  HB2 LYS A 153      39.390  50.530  42.460  1.00  0.00           H
ATOM   2343  CG  LYS A 153      39.660  52.550  43.220  1.00  0.00           C
ATOM   2344  HG1 LYS A 153      40.070  52.870  42.240  1.00  0.00           H
ATOM   2345  HG2 LYS A 153      40.250  53.120  43.950  1.00  0.00           H
ATOM   2346  CD  LYS A 153      38.180  52.820  43.280  1.00  0.00           C
ATOM   2347  HD1 LYS A 153      37.870  52.660  44.340  1.00  0.00           H
ATOM   2348  HD2 LYS A 153      37.580  52.110  42.660  1.00  0.00           H
ATOM   2349  CE  LYS A 153      37.720  54.170  42.660  1.00  0.00           C
ATOM   2350  HE1 LYS A 153      36.620  54.250  42.590  1.00  0.00           H
ATOM   2351  HE2 LYS A 153      38.160  54.300  41.650  1.00  0.00           H
ATOM   2352  NZ  LYS A 153      38.190  55.250  43.450  1.00  0.00           N
ATOM   2353  HZ1 LYS A 153      37.840  56.160  43.080  1.00  0.00           H
ATOM   2354  HZ2 LYS A 153      39.230  55.310  43.580  1.00  0.00           H
ATOM   2355  HZ3 LYS A 153      37.810  55.080  44.410  1.00  0.00           H
ATOM   2356  C   LYS A 153      41.730  49.170  43.320  1.00  0.00           C
ATOM   2357  O   LYS A 153      41.420  48.440  42.360  1.00  0.00           O
ATOM   2358  N   ILE A 154      42.280  48.690  44.430  1.00  0.00           N
ATOM   2359  HN  ILE A 154      42.610  49.160  45.250  1.00  0.00           H
ATOM   2360  CA  ILE A 154      42.540  47.240  44.560  1.00  0.00           C
ATOM   2361  HA  ILE A 154      42.830  46.790  43.620  1.00  0.00           H
ATOM   2362  CB  ILE A 154      43.710  46.810  45.440  1.00  0.00           C
ATOM   2363  HB  ILE A 154      43.550  47.100  46.500  1.00  0.00           H
ATOM   2364  CG2 ILE A 154      43.920  45.220  45.330  1.00  0.00           C
ATOM   2365 HG21 ILE A 154      43.090  44.690  45.830  1.00  0.00           H
ATOM   2366 HG22 ILE A 154      44.880  44.920  45.810  1.00  0.00           H
ATOM   2367 HG23 ILE A 154      44.060  45.010  44.240  1.00  0.00           H
ATOM   2368  CG1 ILE A 154      44.970  47.490  45.010  1.00  0.00           C
ATOM   2369 HG11 ILE A 154      44.770  48.590  45.080  1.00  0.00           H
ATOM   2370 HG12 ILE A 154      45.220  47.270  43.960  1.00  0.00           H
ATOM   2371  CD  ILE A 154      46.220  47.200  45.910  1.00  0.00           C
ATOM   2372  HD1 ILE A 154      46.710  46.220  45.720  1.00  0.00           H
ATOM   2373  HD2 ILE A 154      45.860  47.190  46.970  1.00  0.00           H
ATOM   2374  HD3 ILE A 154      46.860  48.080  45.740  1.00  0.00           H
ATOM   2375  C   ILE A 154      41.270  46.520  45.060  1.00  0.00           C
ATOM   2376  O   ILE A 154      40.550  46.940  45.980  1.00  0.00           O
ATOM   2377  N   ALA A 155      40.860  45.380  44.390  1.00  0.00           N
ATOM   2378  HN  ALA A 155      41.440  44.980  43.690  1.00  0.00           H
ATOM   2379  CA  ALA A 155      39.530  44.900  44.620  1.00  0.00           C
ATOM   2380  HA  ALA A 155      39.040  45.550  45.340  1.00  0.00           H
ATOM   2381  CB  ALA A 155      38.780  44.880  43.230  1.00  0.00           C
ATOM   2382  HB1 ALA A 155      38.950  45.900  42.850  1.00  0.00           H
ATOM   2383  HB2 ALA A 155      37.690  44.650  43.270  1.00  0.00           H
ATOM   2384  HB3 ALA A 155      39.280  44.250  42.460  1.00  0.00           H
ATOM   2385  C   ALA A 155      39.520  43.470  45.080  1.00  0.00           C
ATOM   2386  O   ALA A 155      40.000  42.560  44.400  1.00  0.00           O
ATOM   2387  N   ASP A 156      38.950  43.150  46.290  1.00  0.00           N
ATOM   2388  HN  ASP A 156      38.520  43.830  46.870  1.00  0.00           H
ATOM   2389  CA  ASP A 156      38.820  41.780  46.710  1.00  0.00           C
ATOM   2390  HA  ASP A 156      39.700  41.250  46.370  1.00  0.00           H
ATOM   2391  CB  ASP A 156      38.630  41.610  48.230  1.00  0.00           C
ATOM   2392  HB1 ASP A 156      37.630  41.950  48.600  1.00  0.00           H
ATOM   2393  HB2 ASP A 156      39.430  42.210  48.700  1.00  0.00           H
ATOM   2394  CG  ASP A 156      38.930  40.190  48.680  1.00  0.00           C
ATOM   2395  OD1 ASP A 156      39.160  39.270  47.870  1.00  0.00           O
ATOM   2396  OD2 ASP A 156      38.730  40.010  49.930  1.00  0.00           O
ATOM   2397  C   ASP A 156      37.650  41.090  45.970  1.00  0.00           C
ATOM   2398  O   ASP A 156      36.570  40.810  46.490  1.00  0.00           O
ATOM   2399  N   LEU A 157      37.880  40.700  44.710  1.00  0.00           N
ATOM   2400  HN  LEU A 157      38.770  40.900  44.310  1.00  0.00           H
ATOM   2401  CA  LEU A 157      36.890  40.070  43.860  1.00  0.00           C
ATOM   2402  HA  LEU A 157      35.890  40.410  44.090  1.00  0.00           H
ATOM   2403  CB  LEU A 157      37.120  40.280  42.280  1.00  0.00           C
ATOM   2404  HB1 LEU A 157      36.380  39.740  41.650  1.00  0.00           H
ATOM   2405  HB2 LEU A 157      38.130  39.940  41.990  1.00  0.00           H
ATOM   2406  CG  LEU A 157      37.080  41.840  41.910  1.00  0.00           C
ATOM   2407  HG  LEU A 157      37.890  42.340  42.480  1.00  0.00           H
ATOM   2408  CD1 LEU A 157      37.330  42.150  40.430  1.00  0.00           C
ATOM   2409 HD11 LEU A 157      37.120  43.220  40.230  1.00  0.00           H
ATOM   2410 HD12 LEU A 157      36.670  41.560  39.750  1.00  0.00           H
ATOM   2411 HD13 LEU A 157      38.410  42.000  40.220  1.00  0.00           H
ATOM   2412  CD2 LEU A 157      35.870  42.680  42.260  1.00  0.00           C
ATOM   2413 HD21 LEU A 157      35.680  42.460  43.330  1.00  0.00           H
ATOM   2414 HD22 LEU A 157      35.020  42.500  41.570  1.00  0.00           H
ATOM   2415 HD23 LEU A 157      36.040  43.770  42.090  1.00  0.00           H
ATOM   2416  C   LEU A 157      36.840  38.500  44.080  1.00  0.00           C
ATOM   2417  O   LEU A 157      35.950  37.710  43.730  1.00  0.00           O
ATOM   2418  N   GLY A 158      37.880  37.920  44.720  1.00  0.00           N
ATOM   2419  HN  GLY A 158      38.580  38.530  45.100  1.00  0.00           H
ATOM   2420  CA  GLY A 158      37.840  36.460  45.100  1.00  0.00           C
ATOM   2421  HA1 GLY A 158      38.850  36.110  45.250  1.00  0.00           H
ATOM   2422  HA2 GLY A 158      37.370  35.890  44.310  1.00  0.00           H
ATOM   2423  C   GLY A 158      37.180  36.170  46.390  1.00  0.00           C
ATOM   2424  O   GLY A 158      36.840  35.040  46.740  1.00  0.00           O
ATOM   2425  N   LEU A 159      37.100  37.210  47.240  1.00  0.00           N
ATOM   2426  HN  LEU A 159      37.380  38.130  46.970  1.00  0.00           H
ATOM   2427  CA  LEU A 159      36.600  37.190  48.540  1.00  0.00           C
ATOM   2428  HA  LEU A 159      36.420  38.200  48.880  1.00  0.00           H
ATOM   2429  CB  LEU A 159      35.210  36.370  48.650  1.00  0.00           C
ATOM   2430  HB1 LEU A 159      34.800  36.480  49.680  1.00  0.00           H
ATOM   2431  HB2 LEU A 159      35.300  35.260  48.700  1.00  0.00           H
ATOM   2432  CG  LEU A 159      34.100  36.740  47.650  1.00  0.00           C
ATOM   2433  HG  LEU A 159      34.360  36.320  46.660  1.00  0.00           H
ATOM   2434  CD1 LEU A 159      32.840  36.060  48.100  1.00  0.00           C
ATOM   2435 HD11 LEU A 159      32.060  36.100  47.300  1.00  0.00           H
ATOM   2436 HD12 LEU A 159      32.510  36.570  49.020  1.00  0.00           H
ATOM   2437 HD13 LEU A 159      32.950  34.970  48.330  1.00  0.00           H
ATOM   2438  CD2 LEU A 159      33.950  38.270  47.480  1.00  0.00           C
ATOM   2439 HD21 LEU A 159      33.810  38.860  48.410  1.00  0.00           H
ATOM   2440 HD22 LEU A 159      33.060  38.410  46.830  1.00  0.00           H
ATOM   2441 HD23 LEU A 159      34.830  38.720  46.970  1.00  0.00           H
ATOM   2442  C   LEU A 159      37.610  36.610  49.470  1.00  0.00           C
ATOM   2443  O   LEU A 159      37.310  35.880  50.380  1.00  0.00           O
ATOM   2444  N   ALA A 160      38.880  37.000  49.340  1.00  0.00           N
ATOM   2445  HN  ALA A 160      39.040  37.740  48.680  1.00  0.00           H
ATOM   2446  CA  ALA A 160      40.110  36.630  50.040  1.00  0.00           C
ATOM   2447  HA  ALA A 160      40.210  35.560  50.100  1.00  0.00           H
ATOM   2448  CB  ALA A 160      41.370  37.110  49.320  1.00  0.00           C
ATOM   2449  HB1 ALA A 160      41.530  36.400  48.480  1.00  0.00           H
ATOM   2450  HB2 ALA A 160      42.290  36.960  49.920  1.00  0.00           H
ATOM   2451  HB3 ALA A 160      41.310  38.120  48.860  1.00  0.00           H
ATOM   2452  C   ALA A 160      40.170  37.050  51.470  1.00  0.00           C
ATOM   2453  O   ALA A 160      40.590  36.280  52.400  1.00  0.00           O
ATOM   2454  N   SER A 161      39.600  38.240  51.770  1.00  0.00           N
ATOM   2455  HN  SER A 161      39.250  38.700  50.950  1.00  0.00           H
ATOM   2456  CA  SER A 161      39.550  38.830  53.110  1.00  0.00           C
ATOM   2457  HA  SER A 161      40.330  38.400  53.720  1.00  0.00           H
ATOM   2458  CB  SER A 161      39.760  40.340  53.090  1.00  0.00           C
ATOM   2459  HB1 SER A 161      40.760  40.380  52.610  1.00  0.00           H
ATOM   2460  HB2 SER A 161      39.870  40.820  54.080  1.00  0.00           H
ATOM   2461  OG  SER A 161      38.750  41.070  52.290  1.00  0.00           O
ATOM   2462  HG1 SER A 161      38.730  40.600  51.460  1.00  0.00           H
ATOM   2463  C   SER A 161      38.180  38.560  53.800  1.00  0.00           C
ATOM   2464  O   SER A 161      37.900  38.940  54.950  1.00  0.00           O
ATOM   2465  N   PHE A 162      37.260  37.870  53.120  1.00  0.00           N
ATOM   2466  HN  PHE A 162      37.540  37.360  52.310  1.00  0.00           H
ATOM   2467  CA  PHE A 162      35.940  37.510  53.600  1.00  0.00           C
ATOM   2468  HA  PHE A 162      35.550  38.250  54.290  1.00  0.00           H
ATOM   2469  CB  PHE A 162      34.830  37.420  52.520  1.00  0.00           C
ATOM   2470  HB1 PHE A 162      33.890  36.990  52.920  1.00  0.00           H
ATOM   2471  HB2 PHE A 162      35.170  36.720  51.720  1.00  0.00           H
ATOM   2472  CG  PHE A 162      34.570  38.800  51.910  1.00  0.00           C
ATOM   2473  CD1 PHE A 162      33.360  39.350  52.230  1.00  0.00           C
ATOM   2474  HD1 PHE A 162      32.680  38.860  52.910  1.00  0.00           H
ATOM   2475  CE1 PHE A 162      32.830  40.490  51.490  1.00  0.00           C
ATOM   2476  HE1 PHE A 162      31.850  40.860  51.720  1.00  0.00           H
ATOM   2477  CZ  PHE A 162      33.640  41.190  50.570  1.00  0.00           C
ATOM   2478  HZ  PHE A 162      33.320  42.080  50.060  1.00  0.00           H
ATOM   2479  CD2 PHE A 162      35.380  39.470  50.940  1.00  0.00           C
ATOM   2480  HD2 PHE A 162      36.290  38.930  50.720  1.00  0.00           H
ATOM   2481  CE2 PHE A 162      34.940  40.710  50.350  1.00  0.00           C
ATOM   2482  HE2 PHE A 162      35.670  41.210  49.730  1.00  0.00           H
ATOM   2483  C   PHE A 162      36.130  36.190  54.400  1.00  0.00           C
ATOM   2484  O   PHE A 162      36.740  35.200  53.930  1.00  0.00           O
ATOM   2485  N   LYS A 163      35.600  36.170  55.670  1.00  0.00           N
ATOM   2486  HN  LYS A 163      35.050  36.940  55.960  1.00  0.00           H
ATOM   2487  CA  LYS A 163      35.610  34.930  56.410  1.00  0.00           C
ATOM   2488  HA  LYS A 163      36.130  34.090  55.980  1.00  0.00           H
ATOM   2489  CB  LYS A 163      36.250  35.220  57.800  1.00  0.00           C
ATOM   2490  HB1 LYS A 163      36.050  34.310  58.400  1.00  0.00           H
ATOM   2491  HB2 LYS A 163      35.760  36.010  58.410  1.00  0.00           H
ATOM   2492  CG  LYS A 163      37.730  35.510  57.800  1.00  0.00           C
ATOM   2493  HG1 LYS A 163      37.870  36.400  57.170  1.00  0.00           H
ATOM   2494  HG2 LYS A 163      38.200  34.700  57.210  1.00  0.00           H
ATOM   2495  CD  LYS A 163      38.430  35.470  59.180  1.00  0.00           C
ATOM   2496  HD1 LYS A 163      37.970  36.240  59.830  1.00  0.00           H
ATOM   2497  HD2 LYS A 163      39.450  35.810  58.940  1.00  0.00           H
ATOM   2498  CE  LYS A 163      38.460  34.130  59.850  1.00  0.00           C
ATOM   2499  HE1 LYS A 163      38.780  33.350  59.130  1.00  0.00           H
ATOM   2500  HE2 LYS A 163      37.480  33.690  60.150  1.00  0.00           H
ATOM   2501  NZ  LYS A 163      39.300  34.030  61.130  1.00  0.00           N
ATOM   2502  HZ1 LYS A 163      38.870  34.400  62.000  1.00  0.00           H
ATOM   2503  HZ2 LYS A 163      40.140  34.590  60.890  1.00  0.00           H
ATOM   2504  HZ3 LYS A 163      39.560  33.050  61.360  1.00  0.00           H
ATOM   2505  C   LYS A 163      34.230  34.190  56.570  1.00  0.00           C
ATOM   2506  O   LYS A 163      34.090  33.040  56.960  1.00  0.00           O
ATOM   2507  N   MET A 164      33.140  34.920  56.160  1.00  0.00           N
ATOM   2508  HN  MET A 164      33.310  35.870  55.890  1.00  0.00           H
ATOM   2509  CA  MET A 164      31.790  34.410  56.260  1.00  0.00           C
ATOM   2510  HA  MET A 164      31.710  33.410  56.640  1.00  0.00           H
ATOM   2511  CB  MET A 164      30.910  35.410  57.100  1.00  0.00           C
ATOM   2512  HB1 MET A 164      29.940  34.860  57.130  1.00  0.00           H
ATOM   2513  HB2 MET A 164      30.770  36.420  56.650  1.00  0.00           H
ATOM   2514  CG  MET A 164      31.420  35.970  58.400  1.00  0.00           C
ATOM   2515  HG1 MET A 164      30.690  36.670  58.860  1.00  0.00           H
ATOM   2516  HG2 MET A 164      32.360  36.500  58.130  1.00  0.00           H
ATOM   2517  SD  MET A 164      32.100  34.720  59.490  1.00  0.00           S
ATOM   2518  CE  MET A 164      30.520  33.870  59.950  1.00  0.00           C
ATOM   2519  HE1 MET A 164      29.830  34.620  60.390  1.00  0.00           H
ATOM   2520  HE2 MET A 164      30.800  33.110  60.700  1.00  0.00           H
ATOM   2521  HE3 MET A 164      29.980  33.440  59.080  1.00  0.00           H
ATOM   2522  C   MET A 164      31.170  34.290  54.860  1.00  0.00           C
ATOM   2523  O   MET A 164      30.580  33.260  54.570  1.00  0.00           O
ATOM   2524  N   TRP A 165      31.340  35.270  54.020  1.00  0.00           N
ATOM   2525  HN  TRP A 165      31.810  36.080  54.370  1.00  0.00           H
ATOM   2526  CA  TRP A 165      30.830  35.240  52.660  1.00  0.00           C
ATOM   2527  HA  TRP A 165      29.790  35.020  52.860  1.00  0.00           H
ATOM   2528  CB  TRP A 165      30.940  36.630  52.030  1.00  0.00           C
ATOM   2529  HB1 TRP A 165      30.930  36.450  50.920  1.00  0.00           H
ATOM   2530  HB2 TRP A 165      31.950  37.030  52.260  1.00  0.00           H
ATOM   2531  CG  TRP A 165      29.860  37.660  52.310  1.00  0.00           C
ATOM   2532  CD1 TRP A 165      29.920  38.650  53.300  1.00  0.00           C
ATOM   2533  HD1 TRP A 165      30.790  38.760  53.940  1.00  0.00           H
ATOM   2534  NE1 TRP A 165      28.690  39.250  53.410  1.00  0.00           N
ATOM   2535  HE1 TRP A 165      28.480  40.140  53.760  1.00  0.00           H
ATOM   2536  CE2 TRP A 165      27.850  38.620  52.490  1.00  0.00           C
ATOM   2537  CD2 TRP A 165      28.560  37.630  51.790  1.00  0.00           C
ATOM   2538  CE3 TRP A 165      27.810  36.730  50.960  1.00  0.00           C
ATOM   2539  HE3 TRP A 165      28.290  35.900  50.460  1.00  0.00           H
ATOM   2540  CZ3 TRP A 165      26.480  37.060  50.650  1.00  0.00           C
ATOM   2541  HZ3 TRP A 165      25.970  36.560  49.850  1.00  0.00           H
ATOM   2542  CZ2 TRP A 165      26.440  38.830  52.290  1.00  0.00           C
ATOM   2543  HZ2 TRP A 165      25.940  39.560  52.900  1.00  0.00           H
ATOM   2544  CH2 TRP A 165      25.820  38.110  51.260  1.00  0.00           C
ATOM   2545  HH2 TRP A 165      24.760  38.270  51.150  1.00  0.00           H
ATOM   2546  C   TRP A 165      31.440  34.170  51.820  1.00  0.00           C
ATOM   2547  O   TRP A 165      30.770  33.450  51.120  1.00  0.00           O
ATOM   2548  N   SER A 166      32.810  34.030  51.870  1.00  0.00           N
ATOM   2549  HN  SER A 166      33.390  34.440  52.560  1.00  0.00           H
ATOM   2550  CA  SER A 166      33.610  33.080  51.150  1.00  0.00           C
ATOM   2551  HA  SER A 166      33.590  33.300  50.090  1.00  0.00           H
ATOM   2552  CB  SER A 166      35.040  33.160  51.740  1.00  0.00           C
ATOM   2553  HB1 SER A 166      35.430  34.160  51.460  1.00  0.00           H
ATOM   2554  HB2 SER A 166      35.680  32.470  51.160  1.00  0.00           H
ATOM   2555  OG  SER A 166      35.110  32.900  53.180  1.00  0.00           O
ATOM   2556  HG1 SER A 166      35.940  33.220  53.560  1.00  0.00           H
ATOM   2557  C   SER A 166      33.060  31.640  51.410  1.00  0.00           C
ATOM   2558  O   SER A 166      32.740  30.880  50.520  1.00  0.00           O
ATOM   2559  N   LYS A 167      32.840  31.360  52.730  1.00  0.00           N
ATOM   2560  HN  LYS A 167      33.230  32.060  53.340  1.00  0.00           H
ATOM   2561  CA  LYS A 167      32.230  30.140  53.190  1.00  0.00           C
ATOM   2562  HA  LYS A 167      32.850  29.340  52.800  1.00  0.00           H
ATOM   2563  CB  LYS A 167      32.310  29.910  54.790  1.00  0.00           C
ATOM   2564  HB1 LYS A 167      31.690  28.990  54.880  1.00  0.00           H
ATOM   2565  HB2 LYS A 167      31.840  30.730  55.360  1.00  0.00           H
ATOM   2566  CG  LYS A 167      33.710  29.740  55.400  1.00  0.00           C
ATOM   2567  HG1 LYS A 167      34.300  30.670  55.310  1.00  0.00           H
ATOM   2568  HG2 LYS A 167      34.140  28.890  54.840  1.00  0.00           H
ATOM   2569  CD  LYS A 167      33.590  29.440  56.890  1.00  0.00           C
ATOM   2570  HD1 LYS A 167      32.980  28.530  57.030  1.00  0.00           H
ATOM   2571  HD2 LYS A 167      32.980  30.290  57.280  1.00  0.00           H
ATOM   2572  CE  LYS A 167      34.910  29.360  57.710  1.00  0.00           C
ATOM   2573  HE1 LYS A 167      35.530  30.270  57.740  1.00  0.00           H
ATOM   2574  HE2 LYS A 167      35.500  28.640  57.100  1.00  0.00           H
ATOM   2575  NZ  LYS A 167      34.660  28.850  59.050  1.00  0.00           N
ATOM   2576  HZ1 LYS A 167      35.490  28.990  59.670  1.00  0.00           H
ATOM   2577  HZ2 LYS A 167      34.350  27.860  59.020  1.00  0.00           H
ATOM   2578  HZ3 LYS A 167      33.860  29.320  59.520  1.00  0.00           H
ATOM   2579  C   LYS A 167      30.810  29.950  52.610  1.00  0.00           C
ATOM   2580  O   LYS A 167      30.530  28.950  52.040  1.00  0.00           O
ATOM   2581  N   LEU A 168      30.010  30.960  52.760  1.00  0.00           N
ATOM   2582  HN  LEU A 168      30.300  31.850  53.120  1.00  0.00           H
ATOM   2583  CA  LEU A 168      28.630  30.880  52.340  1.00  0.00           C
ATOM   2584  HA  LEU A 168      28.130  30.010  52.710  1.00  0.00           H
ATOM   2585  CB  LEU A 168      27.770  32.120  52.820  1.00  0.00           C
ATOM   2586  HB1 LEU A 168      28.350  33.020  52.510  1.00  0.00           H
ATOM   2587  HB2 LEU A 168      27.730  32.150  53.930  1.00  0.00           H
ATOM   2588  CG  LEU A 168      26.280  32.180  52.410  1.00  0.00           C
ATOM   2589  HG  LEU A 168      26.140  31.950  51.320  1.00  0.00           H
ATOM   2590  CD1 LEU A 168      25.510  31.070  53.110  1.00  0.00           C
ATOM   2591 HD11 LEU A 168      24.530  30.940  52.630  1.00  0.00           H
ATOM   2592 HD12 LEU A 168      25.340  31.250  54.200  1.00  0.00           H
ATOM   2593 HD13 LEU A 168      26.140  30.160  52.990  1.00  0.00           H
ATOM   2594  CD2 LEU A 168      25.710  33.580  52.680  1.00  0.00           C
ATOM   2595 HD21 LEU A 168      26.440  34.290  52.250  1.00  0.00           H
ATOM   2596 HD22 LEU A 168      25.680  33.720  53.780  1.00  0.00           H
ATOM   2597 HD23 LEU A 168      24.690  33.600  52.230  1.00  0.00           H
ATOM   2598  C   LEU A 168      28.500  30.630  50.810  1.00  0.00           C
ATOM   2599  O   LEU A 168      27.750  29.750  50.340  1.00  0.00           O
ATOM   2600  N   ASN A 169      29.310  31.360  49.920  1.00  0.00           N
ATOM   2601  HN  ASN A 169      29.920  32.110  50.190  1.00  0.00           H
ATOM   2602  CA  ASN A 169      29.550  31.080  48.480  1.00  0.00           C
ATOM   2603  HA  ASN A 169      28.600  31.280  47.990  1.00  0.00           H
ATOM   2604  CB  ASN A 169      30.420  32.300  48.060  1.00  0.00           C
ATOM   2605  HB1 ASN A 169      31.340  32.430  48.680  1.00  0.00           H
ATOM   2606  HB2 ASN A 169      29.690  33.140  48.200  1.00  0.00           H
ATOM   2607  CG  ASN A 169      30.830  32.360  46.650  1.00  0.00           C
ATOM   2608  OD1 ASN A 169      32.010  32.450  46.230  1.00  0.00           O
ATOM   2609  ND2 ASN A 169      29.880  32.260  45.670  1.00  0.00           N
ATOM   2610 HD21 ASN A 169      28.910  32.220  45.910  1.00  0.00           H
ATOM   2611 HD22 ASN A 169      30.240  32.060  44.760  1.00  0.00           H
ATOM   2612  C   ASN A 169      30.140  29.680  48.190  1.00  0.00           C
ATOM   2613  O   ASN A 169      29.870  29.040  47.200  1.00  0.00           O
ATOM   2614  N   ASN A 170      30.870  29.140  49.140  1.00  0.00           N
ATOM   2615  HN  ASN A 170      31.160  29.680  49.930  1.00  0.00           H
ATOM   2616  CA  ASN A 170      31.470  27.800  48.880  1.00  0.00           C
ATOM   2617  HA  ASN A 170      31.630  27.710  47.810  1.00  0.00           H
ATOM   2618  CB  ASN A 170      32.860  27.780  49.570  1.00  0.00           C
ATOM   2619  HB1 ASN A 170      33.270  26.740  49.570  1.00  0.00           H
ATOM   2620  HB2 ASN A 170      32.890  28.080  50.630  1.00  0.00           H
ATOM   2621  CG  ASN A 170      33.910  28.620  48.860  1.00  0.00           C
ATOM   2622  OD1 ASN A 170      33.680  29.260  47.850  1.00  0.00           O
ATOM   2623  ND2 ASN A 170      35.060  28.660  49.590  1.00  0.00           N
ATOM   2624 HD21 ASN A 170      35.810  29.270  49.310  1.00  0.00           H
ATOM   2625 HD22 ASN A 170      34.960  28.110  50.410  1.00  0.00           H
ATOM   2626  C   ASN A 170      30.530  26.660  49.330  1.00  0.00           C
ATOM   2627  O   ASN A 170      30.970  25.560  49.180  1.00  0.00           O
ATOM   2628  N   GLU A 171      29.330  26.920  49.860  1.00  0.00           N
ATOM   2629  HN  GLU A 171      29.080  27.880  49.840  1.00  0.00           H
ATOM   2630  CA  GLU A 171      28.260  25.980  50.190  1.00  0.00           C
ATOM   2631  HA  GLU A 171      28.630  25.370  51.010  1.00  0.00           H
ATOM   2632  CB  GLU A 171      26.940  26.620  50.620  1.00  0.00           C
ATOM   2633  HB1 GLU A 171      26.130  25.870  50.650  1.00  0.00           H
ATOM   2634  HB2 GLU A 171      26.710  27.490  49.970  1.00  0.00           H
ATOM   2635  CG  GLU A 171      27.100  27.220  52.040  1.00  0.00           C
ATOM   2636  HG1 GLU A 171      26.230  27.900  52.120  1.00  0.00           H
ATOM   2637  HG2 GLU A 171      28.030  27.820  52.130  1.00  0.00           H
ATOM   2638  CD  GLU A 171      27.000  26.250  53.100  1.00  0.00           C
ATOM   2639  OE1 GLU A 171      28.020  25.620  53.420  1.00  0.00           O
ATOM   2640  OE2 GLU A 171      25.970  26.060  53.720  1.00  0.00           O
ATOM   2641  C   GLU A 171      28.020  24.870  49.110  1.00  0.00           C
ATOM   2642  O   GLU A 171      27.650  25.140  47.980  1.00  0.00           O
ATOM   2643  N   GLU A 172      28.130  23.600  49.520  1.00  0.00           N
ATOM   2644  HN  GLU A 172      28.360  23.240  50.430  1.00  0.00           H
ATOM   2645  CA  GLU A 172      27.780  22.450  48.680  1.00  0.00           C
ATOM   2646  HA  GLU A 172      28.360  22.690  47.800  1.00  0.00           H
ATOM   2647  CB  GLU A 172      28.170  21.110  49.300  1.00  0.00           C
ATOM   2648  HB1 GLU A 172      27.910  20.300  48.590  1.00  0.00           H
ATOM   2649  HB2 GLU A 172      27.600  21.050  50.250  1.00  0.00           H
ATOM   2650  CG  GLU A 172      29.770  21.090  49.490  1.00  0.00           C
ATOM   2651  HG1 GLU A 172      30.090  21.730  50.340  1.00  0.00           H
ATOM   2652  HG2 GLU A 172      30.190  21.350  48.490  1.00  0.00           H
ATOM   2653  CD  GLU A 172      30.220  19.700  49.800  1.00  0.00           C
ATOM   2654  OE1 GLU A 172      30.600  19.410  50.990  1.00  0.00           O
ATOM   2655  OE2 GLU A 172      30.110  18.820  48.890  1.00  0.00           O
ATOM   2656  C   GLU A 172      26.370  22.300  48.230  1.00  0.00           C
ATOM   2657  O   GLU A 172      26.070  21.680  47.230  1.00  0.00           O
ATOM   2658  N   HSD A 173      25.450  23.000  48.890  1.00  0.00           N
ATOM   2659  HN  HSD A 173      25.660  23.330  49.810  1.00  0.00           H
ATOM   2660  CA  HSD A 173      24.100  23.150  48.430  1.00  0.00           C
ATOM   2661  HA  HSD A 173      23.950  22.470  47.590  1.00  0.00           H
ATOM   2662  CB  HSD A 173      23.050  22.920  49.450  1.00  0.00           C
ATOM   2663  HB1 HSD A 173      22.020  23.180  49.130  1.00  0.00           H
ATOM   2664  HB2 HSD A 173      23.290  23.370  50.440  1.00  0.00           H
ATOM   2665  ND1 HSD A 173      23.630  20.790  50.660  1.00  0.00           N
ATOM   2666  HD1 HSD A 173      24.260  21.240  51.300  1.00  0.00           H
ATOM   2667  CG  HSD A 173      22.960  21.420  49.660  1.00  0.00           C
ATOM   2668  CE1 HSD A 173      23.110  19.500  50.710  1.00  0.00           C
ATOM   2669  HE1 HSD A 173      23.550  18.670  51.280  1.00  0.00           H
ATOM   2670  NE2 HSD A 173      22.150  19.330  49.830  1.00  0.00           N
ATOM   2671  CD2 HSD A 173      22.060  20.540  49.210  1.00  0.00           C
ATOM   2672  HD2 HSD A 173      21.270  20.590  48.470  1.00  0.00           H
ATOM   2673  C   HSD A 173      23.740  24.540  47.770  1.00  0.00           C
ATOM   2674  O   HSD A 173      22.640  24.850  47.340  1.00  0.00           O
ATOM   2675  N   ASN A 174      24.780  25.440  47.570  1.00  0.00           N
ATOM   2676  HN  ASN A 174      25.750  25.270  47.750  1.00  0.00           H
ATOM   2677  CA  ASN A 174      24.710  26.590  46.680  1.00  0.00           C
ATOM   2678  HA  ASN A 174      23.840  27.130  47.020  1.00  0.00           H
ATOM   2679  CB  ASN A 174      26.060  27.530  46.850  1.00  0.00           C
ATOM   2680  HB1 ASN A 174      26.940  26.920  46.550  1.00  0.00           H
ATOM   2681  HB2 ASN A 174      26.050  27.710  47.950  1.00  0.00           H
ATOM   2682  CG  ASN A 174      25.960  28.870  46.130  1.00  0.00           C
ATOM   2683  OD1 ASN A 174      24.940  29.320  45.540  1.00  0.00           O
ATOM   2684  ND2 ASN A 174      27.070  29.610  46.320  1.00  0.00           N
ATOM   2685 HD21 ASN A 174      26.940  30.600  46.250  1.00  0.00           H
ATOM   2686 HD22 ASN A 174      27.810  29.210  46.860  1.00  0.00           H
ATOM   2687  C   ASN A 174      24.440  26.090  45.260  1.00  0.00           C
ATOM   2688  O   ASN A 174      25.010  25.170  44.730  1.00  0.00           O
ATOM   2689  N   GLU A 175      23.480  26.790  44.660  1.00  0.00           N
ATOM   2690  HN  GLU A 175      23.060  27.480  45.240  1.00  0.00           H
ATOM   2691  CA  GLU A 175      22.810  26.450  43.390  1.00  0.00           C
ATOM   2692  HA  GLU A 175      22.820  25.360  43.350  1.00  0.00           H
ATOM   2693  CB  GLU A 175      21.240  26.710  43.430  1.00  0.00           C
ATOM   2694  HB1 GLU A 175      20.720  26.500  42.470  1.00  0.00           H
ATOM   2695  HB2 GLU A 175      20.990  27.780  43.610  1.00  0.00           H
ATOM   2696  CG  GLU A 175      20.460  25.940  44.510  1.00  0.00           C
ATOM   2697  HG1 GLU A 175      20.850  26.300  45.490  1.00  0.00           H
ATOM   2698  HG2 GLU A 175      20.600  24.840  44.510  1.00  0.00           H
ATOM   2699  CD  GLU A 175      19.000  26.140  44.470  1.00  0.00           C
ATOM   2700  OE1 GLU A 175      18.240  25.310  43.900  1.00  0.00           O
ATOM   2701  OE2 GLU A 175      18.410  27.120  44.930  1.00  0.00           O
ATOM   2702  C   GLU A 175      23.470  27.060  42.120  1.00  0.00           C
ATOM   2703  O   GLU A 175      22.900  27.010  40.990  1.00  0.00           O
ATOM   2704  N   LEU A 176      24.680  27.640  42.250  1.00  0.00           N
ATOM   2705  HN  LEU A 176      25.030  27.550  43.180  1.00  0.00           H
ATOM   2706  CA  LEU A 176      25.560  28.300  41.240  1.00  0.00           C
ATOM   2707  HA  LEU A 176      24.900  29.140  41.060  1.00  0.00           H
ATOM   2708  CB  LEU A 176      26.800  28.990  41.740  1.00  0.00           C
ATOM   2709  HB1 LEU A 176      26.450  29.580  42.620  1.00  0.00           H
ATOM   2710  HB2 LEU A 176      27.230  29.700  41.010  1.00  0.00           H
ATOM   2711  CG  LEU A 176      27.900  28.150  42.290  1.00  0.00           C
ATOM   2712  HG  LEU A 176      28.220  27.590  41.390  1.00  0.00           H
ATOM   2713  CD1 LEU A 176      29.110  28.880  42.810  1.00  0.00           C
ATOM   2714 HD11 LEU A 176      29.560  29.620  42.120  1.00  0.00           H
ATOM   2715 HD12 LEU A 176      29.950  28.160  42.840  1.00  0.00           H
ATOM   2716 HD13 LEU A 176      28.850  29.410  43.750  1.00  0.00           H
ATOM   2717  CD2 LEU A 176      27.450  27.010  43.200  1.00  0.00           C
ATOM   2718 HD21 LEU A 176      26.890  27.360  44.100  1.00  0.00           H
ATOM   2719 HD22 LEU A 176      28.180  26.400  43.780  1.00  0.00           H
ATOM   2720 HD23 LEU A 176      26.880  26.260  42.620  1.00  0.00           H
ATOM   2721  C   LEU A 176      25.760  27.510  39.910  1.00  0.00           C
ATOM   2722  O   LEU A 176      25.580  26.300  39.730  1.00  0.00           O
ATOM   2723  N   ARG A 177      25.910  28.350  38.930  1.00  0.00           N
ATOM   2724  HN  ARG A 177      26.120  29.310  39.070  1.00  0.00           H
ATOM   2725  CA  ARG A 177      26.090  27.870  37.520  1.00  0.00           C
ATOM   2726  HA  ARG A 177      25.320  27.110  37.420  1.00  0.00           H
ATOM   2727  CB  ARG A 177      25.980  28.900  36.410  1.00  0.00           C
ATOM   2728  HB1 ARG A 177      24.930  29.270  36.430  1.00  0.00           H
ATOM   2729  HB2 ARG A 177      26.140  28.460  35.400  1.00  0.00           H
ATOM   2730  CG  ARG A 177      26.910  30.070  36.700  1.00  0.00           C
ATOM   2731  HG1 ARG A 177      27.940  29.680  36.630  1.00  0.00           H
ATOM   2732  HG2 ARG A 177      26.720  30.530  37.710  1.00  0.00           H
ATOM   2733  CD  ARG A 177      26.710  31.160  35.630  1.00  0.00           C
ATOM   2734  HD1 ARG A 177      25.690  31.540  35.830  1.00  0.00           H
ATOM   2735  HD2 ARG A 177      26.760  30.750  34.590  1.00  0.00           H
ATOM   2736  NE  ARG A 177      27.860  32.050  35.890  1.00  0.00           N
ATOM   2737  HE  ARG A 177      28.370  32.010  36.760  1.00  0.00           H
ATOM   2738  CZ  ARG A 177      28.370  32.790  34.950  1.00  0.00           C
ATOM   2739  NH1 ARG A 177      29.560  33.300  35.250  1.00  0.00           N
ATOM   2740 HH11 ARG A 177      30.130  32.650  35.750  1.00  0.00           H
ATOM   2741 HH12 ARG A 177      29.990  33.830  34.510  1.00  0.00           H
ATOM   2742  NH2 ARG A 177      27.830  33.090  33.790  1.00  0.00           N
ATOM   2743 HH21 ARG A 177      26.960  32.670  33.500  1.00  0.00           H
ATOM   2744 HH22 ARG A 177      28.330  33.550  33.060  1.00  0.00           H
ATOM   2745  C   ARG A 177      27.320  26.990  37.250  1.00  0.00           C
ATOM   2746  O   ARG A 177      28.310  27.090  37.980  1.00  0.00           O
ATOM   2747  N   GLU A 178      27.220  26.170  36.280  1.00  0.00           N
ATOM   2748  HN  GLU A 178      26.350  26.230  35.800  1.00  0.00           H
ATOM   2749  CA  GLU A 178      28.170  25.180  35.850  1.00  0.00           C
ATOM   2750  HA  GLU A 178      28.290  24.470  36.670  1.00  0.00           H
ATOM   2751  CB  GLU A 178      27.730  24.470  34.570  1.00  0.00           C
ATOM   2752  HB1 GLU A 178      28.460  23.700  34.280  1.00  0.00           H
ATOM   2753  HB2 GLU A 178      27.660  25.270  33.800  1.00  0.00           H
ATOM   2754  CG  GLU A 178      26.350  23.710  34.660  1.00  0.00           C
ATOM   2755  HG1 GLU A 178      26.090  23.160  33.730  1.00  0.00           H
ATOM   2756  HG2 GLU A 178      25.490  24.400  34.680  1.00  0.00           H
ATOM   2757  CD  GLU A 178      26.380  22.780  35.880  1.00  0.00           C
ATOM   2758  OE1 GLU A 178      27.330  21.920  35.850  1.00  0.00           O
ATOM   2759  OE2 GLU A 178      25.460  22.830  36.770  1.00  0.00           O
ATOM   2760  C   GLU A 178      29.580  25.800  35.740  1.00  0.00           C
ATOM   2761  O   GLU A 178      30.550  25.400  36.350  1.00  0.00           O
ATOM   2762  N   VAL A 179      29.720  26.910  35.070  1.00  0.00           N
ATOM   2763  HN  VAL A 179      28.950  27.300  34.570  1.00  0.00           H
ATOM   2764  CA  VAL A 179      31.000  27.540  34.800  1.00  0.00           C
ATOM   2765  HA  VAL A 179      31.620  26.710  34.510  1.00  0.00           H
ATOM   2766  CB  VAL A 179      30.980  28.560  33.690  1.00  0.00           C
ATOM   2767  HB  VAL A 179      32.030  28.920  33.590  1.00  0.00           H
ATOM   2768  CG1 VAL A 179      30.630  27.760  32.370  1.00  0.00           C
ATOM   2769 HG11 VAL A 179      30.590  28.510  31.550  1.00  0.00           H
ATOM   2770 HG12 VAL A 179      29.640  27.260  32.450  1.00  0.00           H
ATOM   2771 HG13 VAL A 179      31.330  26.940  32.130  1.00  0.00           H
ATOM   2772  CG2 VAL A 179      30.130  29.800  33.880  1.00  0.00           C
ATOM   2773 HG21 VAL A 179      30.330  30.380  34.810  1.00  0.00           H
ATOM   2774 HG22 VAL A 179      29.080  29.530  34.130  1.00  0.00           H
ATOM   2775 HG23 VAL A 179      30.090  30.530  33.050  1.00  0.00           H
ATOM   2776  C   VAL A 179      31.680  27.980  36.060  1.00  0.00           C
ATOM   2777  O   VAL A 179      32.850  27.730  36.320  1.00  0.00           O
ATOM   2778  N   ASP A 180      30.890  28.560  36.980  1.00  0.00           N
ATOM   2779  HN  ASP A 180      29.910  28.650  36.860  1.00  0.00           H
ATOM   2780  CA  ASP A 180      31.260  28.960  38.320  1.00  0.00           C
ATOM   2781  HA  ASP A 180      32.140  29.580  38.270  1.00  0.00           H
ATOM   2782  CB  ASP A 180      30.160  29.930  38.840  1.00  0.00           C
ATOM   2783  HB1 ASP A 180      30.400  30.250  39.870  1.00  0.00           H
ATOM   2784  HB2 ASP A 180      29.220  29.350  38.820  1.00  0.00           H
ATOM   2785  CG  ASP A 180      29.990  31.210  38.080  1.00  0.00           C
ATOM   2786  OD1 ASP A 180      28.980  31.900  38.370  1.00  0.00           O
ATOM   2787  OD2 ASP A 180      30.770  31.550  37.180  1.00  0.00           O
ATOM   2788  C   ASP A 180      31.680  27.810  39.230  1.00  0.00           C
ATOM   2789  O   ASP A 180      32.600  27.980  40.050  1.00  0.00           O
ATOM   2790  N   GLY A 181      30.920  26.640  39.130  1.00  0.00           N
ATOM   2791  HN  GLY A 181      30.060  26.720  38.620  1.00  0.00           H
ATOM   2792  CA  GLY A 181      31.180  25.400  39.800  1.00  0.00           C
ATOM   2793  HA1 GLY A 181      30.350  24.790  39.500  1.00  0.00           H
ATOM   2794  HA2 GLY A 181      31.200  25.650  40.850  1.00  0.00           H
ATOM   2795  C   GLY A 181      32.480  24.730  39.400  1.00  0.00           C
ATOM   2796  O   GLY A 181      33.400  24.350  40.120  1.00  0.00           O
ATOM   2797  N   THR A 182      32.650  24.680  38.070  1.00  0.00           N
ATOM   2798  HN  THR A 182      31.900  24.910  37.460  1.00  0.00           H
ATOM   2799  CA  THR A 182      33.880  24.290  37.450  1.00  0.00           C
ATOM   2800  HA  THR A 182      34.220  23.360  37.860  1.00  0.00           H
ATOM   2801  CB  THR A 182      33.740  24.100  35.950  1.00  0.00           C
ATOM   2802  HB  THR A 182      33.040  24.810  35.480  1.00  0.00           H
ATOM   2803  OG1 THR A 182      33.140  22.810  35.790  1.00  0.00           O
ATOM   2804  HG1 THR A 182      32.370  22.760  36.360  1.00  0.00           H
ATOM   2805  CG2 THR A 182      35.000  24.090  35.090  1.00  0.00           C
ATOM   2806 HG21 THR A 182      35.750  23.330  35.430  1.00  0.00           H
ATOM   2807 HG22 THR A 182      35.510  25.060  34.960  1.00  0.00           H
ATOM   2808 HG23 THR A 182      34.650  23.820  34.070  1.00  0.00           H
ATOM   2809  C   THR A 182      35.080  25.170  37.690  1.00  0.00           C
ATOM   2810  O   THR A 182      36.190  24.720  37.950  1.00  0.00           O
ATOM   2811  N   ALA A 183      34.970  26.500  37.550  1.00  0.00           N
ATOM   2812  HN  ALA A 183      34.110  26.880  37.220  1.00  0.00           H
ATOM   2813  CA  ALA A 183      36.000  27.440  38.050  1.00  0.00           C
ATOM   2814  HA  ALA A 183      36.940  27.220  37.570  1.00  0.00           H
ATOM   2815  CB  ALA A 183      35.560  28.950  37.890  1.00  0.00           C
ATOM   2816  HB1 ALA A 183      34.570  29.200  38.330  1.00  0.00           H
ATOM   2817  HB2 ALA A 183      35.450  29.080  36.800  1.00  0.00           H
ATOM   2818  HB3 ALA A 183      36.410  29.580  38.230  1.00  0.00           H
ATOM   2819  C   ALA A 183      36.330  27.290  39.540  1.00  0.00           C
ATOM   2820  O   ALA A 183      37.500  27.360  39.930  1.00  0.00           O
ATOM   2821  N   LYS A 184      35.320  27.160  40.450  1.00  0.00           N
ATOM   2822  HN  LYS A 184      34.390  27.250  40.100  1.00  0.00           H
ATOM   2823  CA  LYS A 184      35.550  26.950  41.910  1.00  0.00           C
ATOM   2824  HA  LYS A 184      36.050  27.860  42.170  1.00  0.00           H
ATOM   2825  CB  LYS A 184      34.190  26.910  42.700  1.00  0.00           C
ATOM   2826  HB1 LYS A 184      34.230  26.310  43.640  1.00  0.00           H
ATOM   2827  HB2 LYS A 184      33.640  26.190  42.050  1.00  0.00           H
ATOM   2828  CG  LYS A 184      33.540  28.240  42.960  1.00  0.00           C
ATOM   2829  HG1 LYS A 184      32.480  27.970  43.140  1.00  0.00           H
ATOM   2830  HG2 LYS A 184      33.680  28.770  41.990  1.00  0.00           H
ATOM   2831  CD  LYS A 184      34.220  28.880  44.170  1.00  0.00           C
ATOM   2832  HD1 LYS A 184      35.280  29.040  43.900  1.00  0.00           H
ATOM   2833  HD2 LYS A 184      34.180  28.140  45.000  1.00  0.00           H
ATOM   2834  CE  LYS A 184      33.530  30.200  44.620  1.00  0.00           C
ATOM   2835  HE1 LYS A 184      32.470  30.140  44.930  1.00  0.00           H
ATOM   2836  HE2 LYS A 184      33.540  30.730  43.640  1.00  0.00           H
ATOM   2837  NZ  LYS A 184      34.290  30.870  45.670  1.00  0.00           N
ATOM   2838  HZ1 LYS A 184      33.960  31.830  45.890  1.00  0.00           H
ATOM   2839  HZ2 LYS A 184      35.250  31.040  45.300  1.00  0.00           H
ATOM   2840  HZ3 LYS A 184      34.340  30.350  46.570  1.00  0.00           H
ATOM   2841  C   LYS A 184      36.390  25.760  42.170  1.00  0.00           C
ATOM   2842  O   LYS A 184      37.420  25.870  42.800  1.00  0.00           O
ATOM   2843  N   LYS A 185      36.080  24.680  41.400  1.00  0.00           N
ATOM   2844  HN  LYS A 185      35.280  24.660  40.820  1.00  0.00           H
ATOM   2845  CA  LYS A 185      36.810  23.380  41.370  1.00  0.00           C
ATOM   2846  HA  LYS A 185      36.850  22.950  42.360  1.00  0.00           H
ATOM   2847  CB  LYS A 185      36.030  22.250  40.630  1.00  0.00           C
ATOM   2848  HB1 LYS A 185      35.730  22.680  39.660  1.00  0.00           H
ATOM   2849  HB2 LYS A 185      35.050  22.220  41.150  1.00  0.00           H
ATOM   2850  CG  LYS A 185      36.630  20.800  40.480  1.00  0.00           C
ATOM   2851  HG1 LYS A 185      37.480  20.920  39.770  1.00  0.00           H
ATOM   2852  HG2 LYS A 185      35.800  20.210  40.020  1.00  0.00           H
ATOM   2853  CD  LYS A 185      36.970  19.990  41.770  1.00  0.00           C
ATOM   2854  HD1 LYS A 185      37.640  20.530  42.470  1.00  0.00           H
ATOM   2855  HD2 LYS A 185      37.410  19.000  41.520  1.00  0.00           H
ATOM   2856  CE  LYS A 185      35.770  19.720  42.750  1.00  0.00           C
ATOM   2857  HE1 LYS A 185      35.260  20.690  42.960  1.00  0.00           H
ATOM   2858  HE2 LYS A 185      36.230  19.290  43.670  1.00  0.00           H
ATOM   2859  NZ  LYS A 185      34.860  18.710  42.190  1.00  0.00           N
ATOM   2860  HZ1 LYS A 185      34.210  18.250  42.860  1.00  0.00           H
ATOM   2861  HZ2 LYS A 185      35.450  17.940  41.800  1.00  0.00           H
ATOM   2862  HZ3 LYS A 185      34.270  19.050  41.410  1.00  0.00           H
ATOM   2863  C   LYS A 185      38.290  23.470  40.930  1.00  0.00           C
ATOM   2864  O   LYS A 185      39.220  22.890  41.540  1.00  0.00           O
ATOM   2865  N   ASN A 186      38.560  24.220  39.860  1.00  0.00           N
ATOM   2866  HN  ASN A 186      37.820  24.730  39.420  1.00  0.00           H
ATOM   2867  CA  ASN A 186      39.860  24.700  39.340  1.00  0.00           C
ATOM   2868  HA  ASN A 186      40.450  23.800  39.190  1.00  0.00           H
ATOM   2869  CB  ASN A 186      39.500  25.420  38.000  1.00  0.00           C
ATOM   2870  HB1 ASN A 186      40.380  26.010  37.630  1.00  0.00           H
ATOM   2871  HB2 ASN A 186      38.600  26.070  38.060  1.00  0.00           H
ATOM   2872  CG  ASN A 186      39.270  24.390  36.860  1.00  0.00           C
ATOM   2873  OD1 ASN A 186      39.610  23.230  36.890  1.00  0.00           O
ATOM   2874  ND2 ASN A 186      38.870  24.990  35.720  1.00  0.00           N
ATOM   2875 HD21 ASN A 186      39.150  24.490  34.900  1.00  0.00           H
ATOM   2876 HD22 ASN A 186      38.650  25.950  35.600  1.00  0.00           H
ATOM   2877  C   ASN A 186      40.610  25.650  40.300  1.00  0.00           C
ATOM   2878  O   ASN A 186      41.860  25.550  40.400  1.00  0.00           O
ATOM   2879  N   GLY A 187      39.900  26.650  40.880  1.00  0.00           N
ATOM   2880  HN  GLY A 187      38.940  26.710  40.660  1.00  0.00           H
ATOM   2881  CA  GLY A 187      40.540  27.810  41.510  1.00  0.00           C
ATOM   2882  HA1 GLY A 187      41.110  27.360  42.320  1.00  0.00           H
ATOM   2883  HA2 GLY A 187      39.700  28.430  41.800  1.00  0.00           H
ATOM   2884  C   GLY A 187      41.410  28.660  40.650  1.00  0.00           C
ATOM   2885  O   GLY A 187      41.280  28.700  39.480  1.00  0.00           O
ATOM   2886  N   GLY A 188      42.240  29.480  41.390  1.00  0.00           N
ATOM   2887  HN  GLY A 188      42.290  29.270  42.360  1.00  0.00           H
ATOM   2888  CA  GLY A 188      43.040  30.610  40.860  1.00  0.00           C
ATOM   2889  HA1 GLY A 188      43.660  30.890  41.710  1.00  0.00           H
ATOM   2890  HA2 GLY A 188      42.380  31.370  40.470  1.00  0.00           H
ATOM   2891  C   GLY A 188      44.090  30.280  39.830  1.00  0.00           C
ATOM   2892  O   GLY A 188      44.370  29.130  39.560  1.00  0.00           O
ATOM   2893  N   THR A 189      44.860  31.260  39.350  1.00  0.00           N
ATOM   2894  HN  THR A 189      44.750  32.170  39.760  1.00  0.00           H
ATOM   2895  CA  THR A 189      46.070  31.080  38.460  1.00  0.00           C
ATOM   2896  HA  THR A 189      46.030  30.130  37.960  1.00  0.00           H
ATOM   2897  CB  THR A 189      46.200  32.110  37.330  1.00  0.00           C
ATOM   2898  HB  THR A 189      47.100  31.820  36.760  1.00  0.00           H
ATOM   2899  OG1 THR A 189      46.340  33.490  37.780  1.00  0.00           O
ATOM   2900  HG1 THR A 189      46.010  34.020  37.060  1.00  0.00           H
ATOM   2901  CG2 THR A 189      44.940  32.020  36.480  1.00  0.00           C
ATOM   2902 HG21 THR A 189      45.160  32.600  35.560  1.00  0.00           H
ATOM   2903 HG22 THR A 189      44.000  32.470  36.880  1.00  0.00           H
ATOM   2904 HG23 THR A 189      44.800  30.990  36.080  1.00  0.00           H
ATOM   2905  C   THR A 189      47.320  31.100  39.290  1.00  0.00           C
ATOM   2906  O   THR A 189      47.260  31.610  40.380  1.00  0.00           O
ATOM   2907  N   LEU A 190      48.460  30.570  38.780  1.00  0.00           N
ATOM   2908  HN  LEU A 190      48.470  30.210  37.850  1.00  0.00           H
ATOM   2909  CA  LEU A 190      49.780  30.550  39.390  1.00  0.00           C
ATOM   2910  HA  LEU A 190      49.660  30.820  40.440  1.00  0.00           H
ATOM   2911  CB  LEU A 190      50.410  29.170  39.200  1.00  0.00           C
ATOM   2912  HB1 LEU A 190      51.440  29.150  39.630  1.00  0.00           H
ATOM   2913  HB2 LEU A 190      50.600  29.170  38.110  1.00  0.00           H
ATOM   2914  CG  LEU A 190      49.560  28.040  39.730  1.00  0.00           C
ATOM   2915  HG  LEU A 190      48.540  28.160  39.310  1.00  0.00           H
ATOM   2916  CD1 LEU A 190      50.130  26.790  39.070  1.00  0.00           C
ATOM   2917 HD11 LEU A 190      50.160  26.800  37.960  1.00  0.00           H
ATOM   2918 HD12 LEU A 190      49.580  25.880  39.410  1.00  0.00           H
ATOM   2919 HD13 LEU A 190      51.210  26.710  39.350  1.00  0.00           H
ATOM   2920  CD2 LEU A 190      49.570  27.920  41.250  1.00  0.00           C
ATOM   2921 HD21 LEU A 190      48.770  27.260  41.640  1.00  0.00           H
ATOM   2922 HD22 LEU A 190      49.430  28.920  41.720  1.00  0.00           H
ATOM   2923 HD23 LEU A 190      50.560  27.530  41.560  1.00  0.00           H
ATOM   2924  C   LEU A 190      50.760  31.650  38.910  1.00  0.00           C
ATOM   2925  O   LEU A 190      51.840  31.740  39.470  1.00  0.00           O
ATOM   2926  N   TYR A 191      50.410  32.510  37.960  1.00  0.00           N
ATOM   2927  HN  TYR A 191      49.470  32.560  37.600  1.00  0.00           H
ATOM   2928  CA  TYR A 191      51.370  33.460  37.320  1.00  0.00           C
ATOM   2929  HA  TYR A 191      52.090  32.800  36.860  1.00  0.00           H
ATOM   2930  CB  TYR A 191      50.480  34.240  36.220  1.00  0.00           C
ATOM   2931  HB1 TYR A 191      51.070  35.000  35.640  1.00  0.00           H
ATOM   2932  HB2 TYR A 191      49.650  34.810  36.690  1.00  0.00           H
ATOM   2933  CG  TYR A 191      49.820  33.390  35.120  1.00  0.00           C
ATOM   2934  CD1 TYR A 191      48.810  33.920  34.340  1.00  0.00           C
ATOM   2935  HD1 TYR A 191      48.550  34.940  34.590  1.00  0.00           H
ATOM   2936  CE1 TYR A 191      48.060  33.180  33.410  1.00  0.00           C
ATOM   2937  HE1 TYR A 191      47.270  33.670  32.870  1.00  0.00           H
ATOM   2938  CZ  TYR A 191      48.420  31.850  33.250  1.00  0.00           C
ATOM   2939  OH  TYR A 191      47.690  31.040  32.360  1.00  0.00           O
ATOM   2940  HH  TYR A 191      47.420  31.500  31.570  1.00  0.00           H
ATOM   2941  CD2 TYR A 191      50.190  32.030  34.880  1.00  0.00           C
ATOM   2942  HD2 TYR A 191      51.010  31.540  35.370  1.00  0.00           H
ATOM   2943  CE2 TYR A 191      49.450  31.260  33.970  1.00  0.00           C
ATOM   2944  HE2 TYR A 191      49.490  30.180  33.980  1.00  0.00           H
ATOM   2945  C   TYR A 191      52.030  34.530  38.220  1.00  0.00           C
ATOM   2946  O   TYR A 191      53.070  35.100  37.900  1.00  0.00           O
ATOM   2947  N   TYR A 192      51.340  34.800  39.350  1.00  0.00           N
ATOM   2948  HN  TYR A 192      50.430  34.400  39.510  1.00  0.00           H
ATOM   2949  CA  TYR A 192      51.630  35.920  40.250  1.00  0.00           C
ATOM   2950  HA  TYR A 192      52.550  36.400  39.990  1.00  0.00           H
ATOM   2951  CB  TYR A 192      50.450  36.880  40.360  1.00  0.00           C
ATOM   2952  HB1 TYR A 192      50.800  37.770  40.930  1.00  0.00           H
ATOM   2953  HB2 TYR A 192      49.660  36.380  40.960  1.00  0.00           H
ATOM   2954  CG  TYR A 192      49.920  37.330  39.010  1.00  0.00           C
ATOM   2955  CD1 TYR A 192      48.890  36.650  38.410  1.00  0.00           C
ATOM   2956  HD1 TYR A 192      48.450  35.760  38.850  1.00  0.00           H
ATOM   2957  CE1 TYR A 192      48.380  36.990  37.160  1.00  0.00           C
ATOM   2958  HE1 TYR A 192      47.640  36.350  36.710  1.00  0.00           H
ATOM   2959  CZ  TYR A 192      48.940  38.090  36.490  1.00  0.00           C
ATOM   2960  OH  TYR A 192      48.380  38.640  35.330  1.00  0.00           O
ATOM   2961  HH  TYR A 192      47.670  38.030  35.060  1.00  0.00           H
ATOM   2962  CD2 TYR A 192      50.470  38.480  38.380  1.00  0.00           C
ATOM   2963  HD2 TYR A 192      51.240  39.080  38.860  1.00  0.00           H
ATOM   2964  CE2 TYR A 192      50.020  38.720  37.080  1.00  0.00           C
ATOM   2965  HE2 TYR A 192      50.420  39.570  36.560  1.00  0.00           H
ATOM   2966  C   TYR A 192      51.940  35.210  41.580  1.00  0.00           C
ATOM   2967  O   TYR A 192      52.050  35.960  42.570  1.00  0.00           O
ATOM   2968  N   MET A 193      52.090  33.880  41.730  1.00  0.00           N
ATOM   2969  HN  MET A 193      52.090  33.370  40.880  1.00  0.00           H
ATOM   2970  CA  MET A 193      52.220  33.190  42.980  1.00  0.00           C
ATOM   2971  HA  MET A 193      51.930  33.840  43.800  1.00  0.00           H
ATOM   2972  CB  MET A 193      51.260  31.960  43.040  1.00  0.00           C
ATOM   2973  HB1 MET A 193      51.550  31.220  43.820  1.00  0.00           H
ATOM   2974  HB2 MET A 193      51.410  31.440  42.060  1.00  0.00           H
ATOM   2975  CG  MET A 193      49.820  32.250  43.390  1.00  0.00           C
ATOM   2976  HG1 MET A 193      49.350  32.970  42.690  1.00  0.00           H
ATOM   2977  HG2 MET A 193      49.750  32.770  44.370  1.00  0.00           H
ATOM   2978  SD  MET A 193      48.790  30.800  43.370  1.00  0.00           S
ATOM   2979  CE  MET A 193      49.550  29.970  44.810  1.00  0.00           C
ATOM   2980  HE1 MET A 193      48.800  29.280  45.240  1.00  0.00           H
ATOM   2981  HE2 MET A 193      49.840  30.710  45.590  1.00  0.00           H
ATOM   2982  HE3 MET A 193      50.510  29.540  44.470  1.00  0.00           H
ATOM   2983  C   MET A 193      53.670  32.750  43.290  1.00  0.00           C
ATOM   2984  O   MET A 193      54.280  32.040  42.500  1.00  0.00           O
ATOM   2985  N   ALA A 194      54.140  33.160  44.440  1.00  0.00           N
ATOM   2986  HN  ALA A 194      53.530  33.430  45.190  1.00  0.00           H
ATOM   2987  CA  ALA A 194      55.500  33.100  44.840  1.00  0.00           C
ATOM   2988  HA  ALA A 194      56.010  33.250  43.900  1.00  0.00           H
ATOM   2989  CB  ALA A 194      55.750  34.110  45.890  1.00  0.00           C
ATOM   2990  HB1 ALA A 194      56.820  34.390  46.070  1.00  0.00           H
ATOM   2991  HB2 ALA A 194      55.230  33.930  46.860  1.00  0.00           H
ATOM   2992  HB3 ALA A 194      55.450  35.140  45.580  1.00  0.00           H
ATOM   2993  C   ALA A 194      56.000  31.690  45.330  1.00  0.00           C
ATOM   2994  O   ALA A 194      55.160  30.930  45.720  1.00  0.00           O
ATOM   2995  N   PRO A 195      57.280  31.340  45.230  1.00  0.00           N
ATOM   2996  CD  PRO A 195      58.340  32.160  44.660  1.00  0.00           C
ATOM   2997  HD1 PRO A 195      58.670  32.790  45.500  1.00  0.00           H
ATOM   2998  HD2 PRO A 195      57.970  32.620  43.710  1.00  0.00           H
ATOM   2999  CA  PRO A 195      57.730  30.000  45.600  1.00  0.00           C
ATOM   3000  HA  PRO A 195      57.260  29.200  45.040  1.00  0.00           H
ATOM   3001  CB  PRO A 195      59.300  30.050  45.210  1.00  0.00           C
ATOM   3002  HB1 PRO A 195      59.630  29.060  44.860  1.00  0.00           H
ATOM   3003  HB2 PRO A 195      59.790  30.380  46.150  1.00  0.00           H
ATOM   3004  CG  PRO A 195      59.510  31.180  44.190  1.00  0.00           C
ATOM   3005  HG1 PRO A 195      60.430  31.770  44.340  1.00  0.00           H
ATOM   3006  HG2 PRO A 195      59.280  30.760  43.190  1.00  0.00           H
ATOM   3007  C   PRO A 195      57.480  29.560  47.050  1.00  0.00           C
ATOM   3008  O   PRO A 195      57.430  28.340  47.300  1.00  0.00           O
ATOM   3009  N   GLU A 196      57.220  30.460  48.010  1.00  0.00           N
ATOM   3010  HN  GLU A 196      57.440  31.410  47.820  1.00  0.00           H
ATOM   3011  CA  GLU A 196      56.840  30.220  49.380  1.00  0.00           C
ATOM   3012  HA  GLU A 196      57.650  29.670  49.840  1.00  0.00           H
ATOM   3013  CB  GLU A 196      56.840  31.550  50.200  1.00  0.00           C
ATOM   3014  HB1 GLU A 196      56.590  31.310  51.250  1.00  0.00           H
ATOM   3015  HB2 GLU A 196      56.120  32.240  49.720  1.00  0.00           H
ATOM   3016  CG  GLU A 196      58.190  32.310  50.210  1.00  0.00           C
ATOM   3017  HG1 GLU A 196      59.070  31.670  50.440  1.00  0.00           H
ATOM   3018  HG2 GLU A 196      58.200  33.060  51.030  1.00  0.00           H
ATOM   3019  CD  GLU A 196      58.460  33.180  48.970  1.00  0.00           C
ATOM   3020  OE1 GLU A 196      57.680  34.150  48.680  1.00  0.00           O
ATOM   3021  OE2 GLU A 196      59.440  32.830  48.250  1.00  0.00           O
ATOM   3022  C   GLU A 196      55.600  29.500  49.530  1.00  0.00           C
ATOM   3023  O   GLU A 196      55.580  28.470  50.200  1.00  0.00           O
ATOM   3024  N   HSD A 197      54.520  30.040  48.920  1.00  0.00           N
ATOM   3025  HN  HSD A 197      54.570  30.940  48.500  1.00  0.00           H
ATOM   3026  CA  HSD A 197      53.160  29.610  49.030  1.00  0.00           C
ATOM   3027  HA  HSD A 197      53.090  28.820  49.770  1.00  0.00           H
ATOM   3028  CB  HSD A 197      52.310  30.830  49.460  1.00  0.00           C
ATOM   3029  HB1 HSD A 197      52.670  31.290  50.410  1.00  0.00           H
ATOM   3030  HB2 HSD A 197      51.260  30.540  49.660  1.00  0.00           H
ATOM   3031  ND1 HSD A 197      51.800  33.260  48.770  1.00  0.00           N
ATOM   3032  HD1 HSD A 197      51.840  33.520  49.740  1.00  0.00           H
ATOM   3033  CG  HSD A 197      52.210  32.010  48.430  1.00  0.00           C
ATOM   3034  CE1 HSD A 197      51.740  34.000  47.670  1.00  0.00           C
ATOM   3035  HE1 HSD A 197      51.550  35.080  47.620  1.00  0.00           H
ATOM   3036  NE2 HSD A 197      52.030  33.320  46.580  1.00  0.00           N
ATOM   3037  CD2 HSD A 197      52.310  32.050  47.090  1.00  0.00           C
ATOM   3038  HD2 HSD A 197      52.480  31.370  46.260  1.00  0.00           H
ATOM   3039  C   HSD A 197      52.670  29.020  47.770  1.00  0.00           C
ATOM   3040  O   HSD A 197      51.430  28.850  47.700  1.00  0.00           O
ATOM   3041  N   LEU A 198      53.600  28.600  46.830  1.00  0.00           N
ATOM   3042  HN  LEU A 198      54.580  28.700  46.960  1.00  0.00           H
ATOM   3043  CA  LEU A 198      53.220  28.050  45.540  1.00  0.00           C
ATOM   3044  HA  LEU A 198      52.630  28.670  44.890  1.00  0.00           H
ATOM   3045  CB  LEU A 198      54.440  27.590  44.710  1.00  0.00           C
ATOM   3046  HB1 LEU A 198      55.140  26.870  45.180  1.00  0.00           H
ATOM   3047  HB2 LEU A 198      55.120  28.460  44.600  1.00  0.00           H
ATOM   3048  CG  LEU A 198      54.270  27.010  43.270  1.00  0.00           C
ATOM   3049  HG  LEU A 198      53.850  25.980  43.320  1.00  0.00           H
ATOM   3050  CD1 LEU A 198      53.200  27.670  42.420  1.00  0.00           C
ATOM   3051 HD11 LEU A 198      53.350  28.760  42.260  1.00  0.00           H
ATOM   3052 HD12 LEU A 198      52.200  27.560  42.890  1.00  0.00           H
ATOM   3053 HD13 LEU A 198      53.120  27.150  41.440  1.00  0.00           H
ATOM   3054  CD2 LEU A 198      55.580  26.980  42.500  1.00  0.00           C
ATOM   3055 HD21 LEU A 198      55.790  28.010  42.130  1.00  0.00           H
ATOM   3056 HD22 LEU A 198      55.440  26.360  41.580  1.00  0.00           H
ATOM   3057 HD23 LEU A 198      56.450  26.660  43.100  1.00  0.00           H
ATOM   3058  C   LEU A 198      52.400  26.750  45.610  1.00  0.00           C
ATOM   3059  O   LEU A 198      51.330  26.630  45.000  1.00  0.00           O
ATOM   3060  N   ASN A 199      52.690  25.780  46.510  1.00  0.00           N
ATOM   3061  HN  ASN A 199      53.590  25.890  46.940  1.00  0.00           H
ATOM   3062  CA  ASN A 199      52.010  24.490  46.620  1.00  0.00           C
ATOM   3063  HA  ASN A 199      51.280  24.380  45.830  1.00  0.00           H
ATOM   3064  CB  ASN A 199      53.020  23.360  46.380  1.00  0.00           C
ATOM   3065  HB1 ASN A 199      52.630  22.360  46.650  1.00  0.00           H
ATOM   3066  HB2 ASN A 199      54.000  23.510  46.910  1.00  0.00           H
ATOM   3067  CG  ASN A 199      53.410  23.270  44.880  1.00  0.00           C
ATOM   3068  OD1 ASN A 199      54.490  23.560  44.380  1.00  0.00           O
ATOM   3069  ND2 ASN A 199      52.410  22.780  44.020  1.00  0.00           N
ATOM   3070 HD21 ASN A 199      52.320  23.150  43.090  1.00  0.00           H
ATOM   3071 HD22 ASN A 199      51.640  22.310  44.460  1.00  0.00           H
ATOM   3072  C   ASN A 199      51.260  24.410  47.960  1.00  0.00           C
ATOM   3073  O   ASN A 199      50.590  23.440  48.350  1.00  0.00           O
ATOM   3074  N   ASP A 200      51.450  25.450  48.860  1.00  0.00           N
ATOM   3075  HN  ASP A 200      51.950  26.260  48.530  1.00  0.00           H
ATOM   3076  CA  ASP A 200      51.100  25.450  50.250  1.00  0.00           C
ATOM   3077  HA  ASP A 200      51.420  24.570  50.780  1.00  0.00           H
ATOM   3078  CB  ASP A 200      51.880  26.590  50.980  1.00  0.00           C
ATOM   3079  HB1 ASP A 200      51.380  27.530  50.650  1.00  0.00           H
ATOM   3080  HB2 ASP A 200      52.970  26.670  50.780  1.00  0.00           H
ATOM   3081  CG  ASP A 200      51.810  26.620  52.540  1.00  0.00           C
ATOM   3082  OD1 ASP A 200      51.530  25.550  53.150  1.00  0.00           O
ATOM   3083  OD2 ASP A 200      52.140  27.680  53.080  1.00  0.00           O
ATOM   3084  C   ASP A 200      49.580  25.650  50.390  1.00  0.00           C
ATOM   3085  O   ASP A 200      48.900  26.070  49.410  1.00  0.00           O
ATOM   3086  N   VAL A 201      48.930  25.330  51.580  1.00  0.00           N
ATOM   3087  HN  VAL A 201      49.380  24.860  52.330  1.00  0.00           H
ATOM   3088  CA  VAL A 201      47.520  25.350  51.880  1.00  0.00           C
ATOM   3089  HA  VAL A 201      46.850  25.250  51.040  1.00  0.00           H
ATOM   3090  CB  VAL A 201      47.240  24.160  52.790  1.00  0.00           C
ATOM   3091  HB  VAL A 201      47.730  24.480  53.730  1.00  0.00           H
ATOM   3092  CG1 VAL A 201      45.720  23.970  53.040  1.00  0.00           C
ATOM   3093 HG11 VAL A 201      45.530  23.180  53.800  1.00  0.00           H
ATOM   3094 HG12 VAL A 201      45.280  23.580  52.100  1.00  0.00           H
ATOM   3095 HG13 VAL A 201      45.240  24.870  53.500  1.00  0.00           H
ATOM   3096  CG2 VAL A 201      47.820  22.820  52.300  1.00  0.00           C
ATOM   3097 HG21 VAL A 201      48.860  22.860  52.680  1.00  0.00           H
ATOM   3098 HG22 VAL A 201      47.810  22.600  51.220  1.00  0.00           H
ATOM   3099 HG23 VAL A 201      47.340  22.030  52.930  1.00  0.00           H
ATOM   3100  C   VAL A 201      47.090  26.700  52.460  1.00  0.00           C
ATOM   3101  O   VAL A 201      47.960  27.370  53.010  1.00  0.00           O
ATOM   3102  N   ASN A 202      45.810  27.170  52.280  1.00  0.00           N
ATOM   3103  HN  ASN A 202      45.220  26.620  51.700  1.00  0.00           H
ATOM   3104  CA  ASN A 202      45.240  28.330  52.880  1.00  0.00           C
ATOM   3105  HA  ASN A 202      44.180  28.160  52.750  1.00  0.00           H
ATOM   3106  CB  ASN A 202      45.270  28.480  54.370  1.00  0.00           C
ATOM   3107  HB1 ASN A 202      44.520  29.230  54.720  1.00  0.00           H
ATOM   3108  HB2 ASN A 202      46.270  28.840  54.720  1.00  0.00           H
ATOM   3109  CG  ASN A 202      45.040  27.200  55.100  1.00  0.00           C
ATOM   3110  OD1 ASN A 202      45.950  26.610  55.680  1.00  0.00           O
ATOM   3111  ND2 ASN A 202      43.780  26.650  55.080  1.00  0.00           N
ATOM   3112 HD21 ASN A 202      43.020  27.270  54.900  1.00  0.00           H
ATOM   3113 HD22 ASN A 202      43.750  25.740  55.470  1.00  0.00           H
ATOM   3114  C   ASN A 202      45.690  29.520  52.110  1.00  0.00           C
ATOM   3115  O   ASN A 202      46.310  29.470  51.000  1.00  0.00           O
ATOM   3116  N   ALA A 203      45.220  30.710  52.630  1.00  0.00           N
ATOM   3117  HN  ALA A 203      44.540  30.770  53.350  1.00  0.00           H
ATOM   3118  CA  ALA A 203      45.740  32.050  52.220  1.00  0.00           C
ATOM   3119  HA  ALA A 203      46.520  31.880  51.490  1.00  0.00           H
ATOM   3120  CB  ALA A 203      44.570  32.800  51.670  1.00  0.00           C
ATOM   3121  HB1 ALA A 203      43.800  33.030  52.440  1.00  0.00           H
ATOM   3122  HB2 ALA A 203      44.100  32.110  50.940  1.00  0.00           H
ATOM   3123  HB3 ALA A 203      44.860  33.710  51.100  1.00  0.00           H
ATOM   3124  C   ALA A 203      46.290  32.810  53.400  1.00  0.00           C
ATOM   3125  O   ALA A 203      45.900  32.520  54.560  1.00  0.00           O
ATOM   3126  N   LYS A 204      47.360  33.620  53.260  1.00  0.00           N
ATOM   3127  HN  LYS A 204      47.670  33.760  52.320  1.00  0.00           H
ATOM   3128  CA  LYS A 204      48.170  34.210  54.390  1.00  0.00           C
ATOM   3129  HA  LYS A 204      47.490  34.270  55.230  1.00  0.00           H
ATOM   3130  CB  LYS A 204      49.130  33.150  54.930  1.00  0.00           C
ATOM   3131  HB1 LYS A 204      48.540  32.380  55.470  1.00  0.00           H
ATOM   3132  HB2 LYS A 204      49.670  33.640  55.760  1.00  0.00           H
ATOM   3133  CG  LYS A 204      50.090  32.460  53.950  1.00  0.00           C
ATOM   3134  HG1 LYS A 204      50.930  33.180  53.830  1.00  0.00           H
ATOM   3135  HG2 LYS A 204      49.690  32.140  52.960  1.00  0.00           H
ATOM   3136  CD  LYS A 204      50.940  31.340  54.570  1.00  0.00           C
ATOM   3137  HD1 LYS A 204      51.400  31.770  55.470  1.00  0.00           H
ATOM   3138  HD2 LYS A 204      51.810  31.120  53.910  1.00  0.00           H
ATOM   3139  CE  LYS A 204      50.270  30.010  54.990  1.00  0.00           C
ATOM   3140  HE1 LYS A 204      49.290  30.150  55.490  1.00  0.00           H
ATOM   3141  HE2 LYS A 204      50.890  29.460  55.730  1.00  0.00           H
ATOM   3142  NZ  LYS A 204      50.060  29.190  53.780  1.00  0.00           N
ATOM   3143  HZ1 LYS A 204      50.890  28.630  53.560  1.00  0.00           H
ATOM   3144  HZ2 LYS A 204      49.780  29.790  52.980  1.00  0.00           H
ATOM   3145  HZ3 LYS A 204      49.230  28.590  53.960  1.00  0.00           H
ATOM   3146  C   LYS A 204      48.930  35.530  54.000  1.00  0.00           C
ATOM   3147  O   LYS A 204      49.350  35.610  52.870  1.00  0.00           O
ATOM   3148  N   PRO A 205      49.140  36.550  54.850  1.00  0.00           N
ATOM   3149  CD  PRO A 205      48.660  36.640  56.230  1.00  0.00           C
ATOM   3150  HD1 PRO A 205      49.300  36.150  56.990  1.00  0.00           H
ATOM   3151  HD2 PRO A 205      47.640  36.180  56.240  1.00  0.00           H
ATOM   3152  CA  PRO A 205      50.190  37.550  54.670  1.00  0.00           C
ATOM   3153  HA  PRO A 205      49.930  38.080  53.770  1.00  0.00           H
ATOM   3154  CB  PRO A 205      49.970  38.490  55.890  1.00  0.00           C
ATOM   3155  HB1 PRO A 205      49.990  39.540  55.540  1.00  0.00           H
ATOM   3156  HB2 PRO A 205      50.740  38.280  56.670  1.00  0.00           H
ATOM   3157  CG  PRO A 205      48.670  38.160  56.550  1.00  0.00           C
ATOM   3158  HG1 PRO A 205      48.580  38.430  57.620  1.00  0.00           H
ATOM   3159  HG2 PRO A 205      47.850  38.610  55.950  1.00  0.00           H
ATOM   3160  C   PRO A 205      51.680  37.110  54.650  1.00  0.00           C
ATOM   3161  O   PRO A 205      51.890  36.010  55.180  1.00  0.00           O
ATOM   3162  N   THR A 206      52.600  37.880  54.090  1.00  0.00           N
ATOM   3163  HN  THR A 206      52.330  38.750  53.680  1.00  0.00           H
ATOM   3164  CA  THR A 206      54.020  37.620  54.150  1.00  0.00           C
ATOM   3165  HA  THR A 206      54.480  37.830  55.100  1.00  0.00           H
ATOM   3166  CB  THR A 206      54.530  36.290  53.600  1.00  0.00           C
ATOM   3167  HB  THR A 206      53.920  36.020  52.720  1.00  0.00           H
ATOM   3168  OG1 THR A 206      54.410  35.250  54.620  1.00  0.00           O
ATOM   3169  HG1 THR A 206      53.500  35.270  54.910  1.00  0.00           H
ATOM   3170  CG2 THR A 206      56.080  36.240  53.240  1.00  0.00           C
ATOM   3171 HG21 THR A 206      56.350  37.070  52.560  1.00  0.00           H
ATOM   3172 HG22 THR A 206      56.290  35.240  52.820  1.00  0.00           H
ATOM   3173 HG23 THR A 206      56.590  36.400  54.210  1.00  0.00           H
ATOM   3174  C   THR A 206      54.610  38.710  53.170  1.00  0.00           C
ATOM   3175  O   THR A 206      54.170  38.720  52.070  1.00  0.00           O
ATOM   3176  N   GLU A 207      55.470  39.700  53.620  1.00  0.00           N
ATOM   3177  HN  GLU A 207      55.910  39.670  54.510  1.00  0.00           H
ATOM   3178  CA  GLU A 207      55.870  40.860  52.800  1.00  0.00           C
ATOM   3179  HA  GLU A 207      54.920  41.330  52.580  1.00  0.00           H
ATOM   3180  CB  GLU A 207      56.750  41.930  53.490  1.00  0.00           C
ATOM   3181  HB1 GLU A 207      57.590  41.420  54.010  1.00  0.00           H
ATOM   3182  HB2 GLU A 207      56.230  42.400  54.340  1.00  0.00           H
ATOM   3183  CG  GLU A 207      57.230  43.110  52.670  1.00  0.00           C
ATOM   3184  HG1 GLU A 207      56.400  43.800  52.370  1.00  0.00           H
ATOM   3185  HG2 GLU A 207      57.800  42.880  51.750  1.00  0.00           H
ATOM   3186  CD  GLU A 207      58.200  43.900  53.430  1.00  0.00           C
ATOM   3187  OE1 GLU A 207      57.980  44.410  54.600  1.00  0.00           O
ATOM   3188  OE2 GLU A 207      59.360  44.050  52.920  1.00  0.00           O
ATOM   3189  C   GLU A 207      56.460  40.470  51.430  1.00  0.00           C
ATOM   3190  O   GLU A 207      56.130  40.930  50.380  1.00  0.00           O
ATOM   3191  N   LYS A 208      57.520  39.680  51.460  1.00  0.00           N
ATOM   3192  HN  LYS A 208      57.880  39.270  52.290  1.00  0.00           H
ATOM   3193  CA  LYS A 208      58.410  39.520  50.280  1.00  0.00           C
ATOM   3194  HA  LYS A 208      58.490  40.450  49.740  1.00  0.00           H
ATOM   3195  CB  LYS A 208      59.720  39.100  50.870  1.00  0.00           C
ATOM   3196  HB1 LYS A 208      60.460  38.880  50.060  1.00  0.00           H
ATOM   3197  HB2 LYS A 208      59.600  38.210  51.520  1.00  0.00           H
ATOM   3198  CG  LYS A 208      60.510  40.130  51.760  1.00  0.00           C
ATOM   3199  HG1 LYS A 208      61.530  39.770  52.000  1.00  0.00           H
ATOM   3200  HG2 LYS A 208      59.900  40.250  52.680  1.00  0.00           H
ATOM   3201  CD  LYS A 208      60.620  41.540  51.060  1.00  0.00           C
ATOM   3202  HD1 LYS A 208      59.670  42.110  51.150  1.00  0.00           H
ATOM   3203  HD2 LYS A 208      60.820  41.250  50.010  1.00  0.00           H
ATOM   3204  CE  LYS A 208      61.840  42.260  51.530  1.00  0.00           C
ATOM   3205  HE1 LYS A 208      62.100  43.200  51.000  1.00  0.00           H
ATOM   3206  HE2 LYS A 208      62.740  41.610  51.590  1.00  0.00           H
ATOM   3207  NZ  LYS A 208      61.640  42.620  52.960  1.00  0.00           N
ATOM   3208  HZ1 LYS A 208      61.590  41.770  53.550  1.00  0.00           H
ATOM   3209  HZ2 LYS A 208      60.760  43.140  53.160  1.00  0.00           H
ATOM   3210  HZ3 LYS A 208      62.400  43.270  53.260  1.00  0.00           H
ATOM   3211  C   LYS A 208      57.870  38.560  49.230  1.00  0.00           C
ATOM   3212  O   LYS A 208      58.260  38.620  48.080  1.00  0.00           O
ATOM   3213  N   SER A 209      56.830  37.780  49.570  1.00  0.00           N
ATOM   3214  HN  SER A 209      56.470  37.720  50.500  1.00  0.00           H
ATOM   3215  CA  SER A 209      55.960  37.110  48.660  1.00  0.00           C
ATOM   3216  HA  SER A 209      56.580  36.550  47.990  1.00  0.00           H
ATOM   3217  CB  SER A 209      54.950  36.090  49.280  1.00  0.00           C
ATOM   3218  HB1 SER A 209      54.310  35.570  48.540  1.00  0.00           H
ATOM   3219  HB2 SER A 209      54.190  36.560  49.940  1.00  0.00           H
ATOM   3220  OG  SER A 209      55.630  35.080  50.060  1.00  0.00           O
ATOM   3221  HG1 SER A 209      56.340  34.680  49.560  1.00  0.00           H
ATOM   3222  C   SER A 209      55.130  38.130  47.860  1.00  0.00           C
ATOM   3223  O   SER A 209      54.950  37.950  46.640  1.00  0.00           O
ATOM   3224  N   ASP A 210      54.580  39.180  48.550  1.00  0.00           N
ATOM   3225  HN  ASP A 210      54.650  39.350  49.530  1.00  0.00           H
ATOM   3226  CA  ASP A 210      53.880  40.220  47.880  1.00  0.00           C
ATOM   3227  HA  ASP A 210      53.170  39.790  47.180  1.00  0.00           H
ATOM   3228  CB  ASP A 210      53.030  41.130  48.780  1.00  0.00           C
ATOM   3229  HB1 ASP A 210      52.570  42.010  48.280  1.00  0.00           H
ATOM   3230  HB2 ASP A 210      53.690  41.410  49.640  1.00  0.00           H
ATOM   3231  CG  ASP A 210      51.930  40.350  49.510  1.00  0.00           C
ATOM   3232  OD1 ASP A 210      51.460  39.380  48.940  1.00  0.00           O
ATOM   3233  OD2 ASP A 210      51.560  40.890  50.590  1.00  0.00           O
ATOM   3234  C   ASP A 210      54.720  41.070  47.030  1.00  0.00           C
ATOM   3235  O   ASP A 210      54.210  41.600  45.990  1.00  0.00           O
ATOM   3236  N   VAL A 211      56.050  41.150  47.330  1.00  0.00           N
ATOM   3237  HN  VAL A 211      56.430  40.830  48.200  1.00  0.00           H
ATOM   3238  CA  VAL A 211      56.990  41.870  46.450  1.00  0.00           C
ATOM   3239  HA  VAL A 211      56.580  42.850  46.310  1.00  0.00           H
ATOM   3240  CB  VAL A 211      58.350  42.100  47.110  1.00  0.00           C
ATOM   3241  HB  VAL A 211      58.770  41.160  47.530  1.00  0.00           H
ATOM   3242  CG1 VAL A 211      59.330  42.630  46.040  1.00  0.00           C
ATOM   3243 HG11 VAL A 211      60.320  42.920  46.480  1.00  0.00           H
ATOM   3244 HG12 VAL A 211      58.790  43.500  45.610  1.00  0.00           H
ATOM   3245 HG13 VAL A 211      59.550  41.860  45.270  1.00  0.00           H
ATOM   3246  CG2 VAL A 211      58.200  43.090  48.320  1.00  0.00           C
ATOM   3247 HG21 VAL A 211      59.210  43.320  48.740  1.00  0.00           H
ATOM   3248 HG22 VAL A 211      57.670  42.790  49.240  1.00  0.00           H
ATOM   3249 HG23 VAL A 211      57.820  44.050  47.910  1.00  0.00           H
ATOM   3250  C   VAL A 211      57.050  41.130  45.020  1.00  0.00           C
ATOM   3251  O   VAL A 211      56.970  41.750  43.960  1.00  0.00           O
ATOM   3252  N   TYR A 212      57.170  39.760  45.040  1.00  0.00           N
ATOM   3253  HN  TYR A 212      57.140  39.290  45.920  1.00  0.00           H
ATOM   3254  CA  TYR A 212      57.260  38.810  43.920  1.00  0.00           C
ATOM   3255  HA  TYR A 212      58.090  39.090  43.300  1.00  0.00           H
ATOM   3256  CB  TYR A 212      57.590  37.350  44.400  1.00  0.00           C
ATOM   3257  HB1 TYR A 212      56.820  36.920  45.070  1.00  0.00           H
ATOM   3258  HB2 TYR A 212      58.560  37.320  44.970  1.00  0.00           H
ATOM   3259  CG  TYR A 212      57.640  36.400  43.230  1.00  0.00           C
ATOM   3260  CD1 TYR A 212      56.480  35.890  42.560  1.00  0.00           C
ATOM   3261  HD1 TYR A 212      55.550  36.300  42.920  1.00  0.00           H
ATOM   3262  CE1 TYR A 212      56.540  34.940  41.540  1.00  0.00           C
ATOM   3263  HE1 TYR A 212      55.690  34.630  40.960  1.00  0.00           H
ATOM   3264  CZ  TYR A 212      57.810  34.400  41.190  1.00  0.00           C
ATOM   3265  OH  TYR A 212      58.100  33.730  39.920  1.00  0.00           O
ATOM   3266  HH  TYR A 212      57.240  33.620  39.510  1.00  0.00           H
ATOM   3267  CD2 TYR A 212      58.810  35.750  42.940  1.00  0.00           C
ATOM   3268  HD2 TYR A 212      59.710  36.090  43.430  1.00  0.00           H
ATOM   3269  CE2 TYR A 212      58.920  34.820  41.900  1.00  0.00           C
ATOM   3270  HE2 TYR A 212      59.860  34.340  41.680  1.00  0.00           H
ATOM   3271  C   TYR A 212      56.030  38.900  42.940  1.00  0.00           C
ATOM   3272  O   TYR A 212      56.130  39.110  41.750  1.00  0.00           O
ATOM   3273  N   SER A 213      54.770  38.940  43.480  1.00  0.00           N
ATOM   3274  HN  SER A 213      54.580  38.960  44.460  1.00  0.00           H
ATOM   3275  CA  SER A 213      53.530  39.290  42.790  1.00  0.00           C
ATOM   3276  HA  SER A 213      53.480  38.590  41.970  1.00  0.00           H
ATOM   3277  CB  SER A 213      52.200  39.150  43.660  1.00  0.00           C
ATOM   3278  HB1 SER A 213      51.320  39.160  43.000  1.00  0.00           H
ATOM   3279  HB2 SER A 213      52.230  39.980  44.410  1.00  0.00           H
ATOM   3280  OG  SER A 213      52.280  37.900  44.350  1.00  0.00           O
ATOM   3281  HG1 SER A 213      52.360  37.180  43.720  1.00  0.00           H
ATOM   3282  C   SER A 213      53.510  40.690  42.230  1.00  0.00           C
ATOM   3283  O   SER A 213      53.150  40.860  41.030  1.00  0.00           O
ATOM   3284  N   PHE A 214      53.960  41.710  42.990  1.00  0.00           N
ATOM   3285  HN  PHE A 214      54.480  41.480  43.820  1.00  0.00           H
ATOM   3286  CA  PHE A 214      54.170  43.060  42.590  1.00  0.00           C
ATOM   3287  HA  PHE A 214      53.180  43.300  42.250  1.00  0.00           H
ATOM   3288  CB  PHE A 214      54.480  44.020  43.810  1.00  0.00           C
ATOM   3289  HB1 PHE A 214      55.330  43.630  44.410  1.00  0.00           H
ATOM   3290  HB2 PHE A 214      53.570  44.100  44.440  1.00  0.00           H
ATOM   3291  CG  PHE A 214      54.900  45.390  43.390  1.00  0.00           C
ATOM   3292  CD1 PHE A 214      53.910  46.370  43.050  1.00  0.00           C
ATOM   3293  HD1 PHE A 214      52.880  46.040  43.160  1.00  0.00           H
ATOM   3294  CE1 PHE A 214      54.280  47.530  42.370  1.00  0.00           C
ATOM   3295  HE1 PHE A 214      53.530  48.180  41.940  1.00  0.00           H
ATOM   3296  CZ  PHE A 214      55.640  47.780  42.160  1.00  0.00           C
ATOM   3297  HZ  PHE A 214      56.020  48.570  41.520  1.00  0.00           H
ATOM   3298  CD2 PHE A 214      56.280  45.700  43.260  1.00  0.00           C
ATOM   3299  HD2 PHE A 214      56.990  44.990  43.650  1.00  0.00           H
ATOM   3300  CE2 PHE A 214      56.640  46.920  42.700  1.00  0.00           C
ATOM   3301  HE2 PHE A 214      57.680  47.050  42.470  1.00  0.00           H
ATOM   3302  C   PHE A 214      55.050  43.180  41.280  1.00  0.00           C
ATOM   3303  O   PHE A 214      54.750  44.000  40.420  1.00  0.00           O
ATOM   3304  N   ALA A 215      56.210  42.490  41.160  1.00  0.00           N
ATOM   3305  HN  ALA A 215      56.380  41.830  41.890  1.00  0.00           H
ATOM   3306  CA  ALA A 215      57.050  42.440  40.000  1.00  0.00           C
ATOM   3307  HA  ALA A 215      57.280  43.470  39.760  1.00  0.00           H
ATOM   3308  CB  ALA A 215      58.330  41.740  40.360  1.00  0.00           C
ATOM   3309  HB1 ALA A 215      59.000  41.890  39.480  1.00  0.00           H
ATOM   3310  HB2 ALA A 215      57.960  40.720  40.540  1.00  0.00           H
ATOM   3311  HB3 ALA A 215      58.720  42.170  41.300  1.00  0.00           H
ATOM   3312  C   ALA A 215      56.430  41.850  38.740  1.00  0.00           C
ATOM   3313  O   ALA A 215      56.680  42.260  37.610  1.00  0.00           O
ATOM   3314  N   VAL A 216      55.660  40.760  38.890  1.00  0.00           N
ATOM   3315  HN  VAL A 216      55.600  40.310  39.760  1.00  0.00           H
ATOM   3316  CA  VAL A 216      54.970  40.250  37.770  1.00  0.00           C
ATOM   3317  HA  VAL A 216      55.670  40.110  36.960  1.00  0.00           H
ATOM   3318  CB  VAL A 216      54.360  38.910  38.140  1.00  0.00           C
ATOM   3319  HB  VAL A 216      53.730  38.870  39.060  1.00  0.00           H
ATOM   3320  CG1 VAL A 216      53.510  38.340  36.910  1.00  0.00           C
ATOM   3321 HG11 VAL A 216      54.260  38.010  36.150  1.00  0.00           H
ATOM   3322 HG12 VAL A 216      52.830  39.130  36.520  1.00  0.00           H
ATOM   3323 HG13 VAL A 216      52.840  37.480  37.090  1.00  0.00           H
ATOM   3324  CG2 VAL A 216      55.450  37.820  38.320  1.00  0.00           C
ATOM   3325 HG21 VAL A 216      54.850  36.940  38.640  1.00  0.00           H
ATOM   3326 HG22 VAL A 216      56.130  38.080  39.170  1.00  0.00           H
ATOM   3327 HG23 VAL A 216      56.130  37.480  37.500  1.00  0.00           H
ATOM   3328  C   VAL A 216      53.820  41.200  37.310  1.00  0.00           C
ATOM   3329  O   VAL A 216      53.710  41.490  36.090  1.00  0.00           O
ATOM   3330  N   VAL A 217      53.100  41.810  38.340  1.00  0.00           N
ATOM   3331  HN  VAL A 217      53.290  41.550  39.270  1.00  0.00           H
ATOM   3332  CA  VAL A 217      52.200  42.930  38.030  1.00  0.00           C
ATOM   3333  HA  VAL A 217      51.520  42.590  37.260  1.00  0.00           H
ATOM   3334  CB  VAL A 217      51.580  43.340  39.350  1.00  0.00           C
ATOM   3335  HB  VAL A 217      52.370  43.360  40.130  1.00  0.00           H
ATOM   3336  CG1 VAL A 217      51.000  44.810  39.270  1.00  0.00           C
ATOM   3337 HG11 VAL A 217      51.720  45.620  39.040  1.00  0.00           H
ATOM   3338 HG12 VAL A 217      50.690  45.130  40.290  1.00  0.00           H
ATOM   3339 HG13 VAL A 217      50.240  44.980  38.490  1.00  0.00           H
ATOM   3340  CG2 VAL A 217      50.520  42.340  39.840  1.00  0.00           C
ATOM   3341 HG21 VAL A 217      49.510  42.660  39.500  1.00  0.00           H
ATOM   3342 HG22 VAL A 217      50.600  42.230  40.950  1.00  0.00           H
ATOM   3343 HG23 VAL A 217      50.820  41.330  39.460  1.00  0.00           H
ATOM   3344  C   VAL A 217      52.940  44.140  37.330  1.00  0.00           C
ATOM   3345  O   VAL A 217      52.530  44.650  36.370  1.00  0.00           O
ATOM   3346  N   LEU A 218      54.120  44.570  37.860  1.00  0.00           N
ATOM   3347  HN  LEU A 218      54.450  44.290  38.760  1.00  0.00           H
ATOM   3348  CA  LEU A 218      54.840  45.610  37.130  1.00  0.00           C
ATOM   3349  HA  LEU A 218      54.170  46.460  37.010  1.00  0.00           H
ATOM   3350  CB  LEU A 218      56.110  46.030  38.000  1.00  0.00           C
ATOM   3351  HB1 LEU A 218      56.600  45.070  38.310  1.00  0.00           H
ATOM   3352  HB2 LEU A 218      55.800  46.570  38.920  1.00  0.00           H
ATOM   3353  CG  LEU A 218      57.260  46.780  37.300  1.00  0.00           C
ATOM   3354  HG  LEU A 218      57.400  46.160  36.390  1.00  0.00           H
ATOM   3355  CD1 LEU A 218      56.820  48.190  36.980  1.00  0.00           C
ATOM   3356 HD11 LEU A 218      55.800  48.280  36.550  1.00  0.00           H
ATOM   3357 HD12 LEU A 218      57.640  48.630  36.370  1.00  0.00           H
ATOM   3358 HD13 LEU A 218      56.770  48.830  37.890  1.00  0.00           H
ATOM   3359  CD2 LEU A 218      58.500  46.690  38.120  1.00  0.00           C
ATOM   3360 HD21 LEU A 218      58.820  45.650  38.320  1.00  0.00           H
ATOM   3361 HD22 LEU A 218      58.410  47.130  39.140  1.00  0.00           H
ATOM   3362 HD23 LEU A 218      59.310  47.320  37.680  1.00  0.00           H
ATOM   3363  C   LEU A 218      55.320  45.230  35.730  1.00  0.00           C
ATOM   3364  O   LEU A 218      55.140  46.040  34.840  1.00  0.00           O
ATOM   3365  N   TRP A 219      55.900  44.040  35.500  1.00  0.00           N
ATOM   3366  HN  TRP A 219      55.850  43.420  36.270  1.00  0.00           H
ATOM   3367  CA  TRP A 219      56.290  43.640  34.170  1.00  0.00           C
ATOM   3368  HA  TRP A 219      57.100  44.250  33.810  1.00  0.00           H
ATOM   3369  CB  TRP A 219      56.780  42.160  34.160  1.00  0.00           C
ATOM   3370  HB1 TRP A 219      56.060  41.500  34.680  1.00  0.00           H
ATOM   3371  HB2 TRP A 219      57.750  42.170  34.720  1.00  0.00           H
ATOM   3372  CG  TRP A 219      57.120  41.510  32.850  1.00  0.00           C
ATOM   3373  CD1 TRP A 219      58.320  41.440  32.180  1.00  0.00           C
ATOM   3374  HD1 TRP A 219      59.220  41.950  32.490  1.00  0.00           H
ATOM   3375  NE1 TRP A 219      58.130  40.820  30.930  1.00  0.00           N
ATOM   3376  HE1 TRP A 219      58.790  40.620  30.250  1.00  0.00           H
ATOM   3377  CE2 TRP A 219      56.900  40.460  30.810  1.00  0.00           C
ATOM   3378  CD2 TRP A 219      56.230  40.850  31.950  1.00  0.00           C
ATOM   3379  CE3 TRP A 219      54.850  40.460  32.050  1.00  0.00           C
ATOM   3380  HE3 TRP A 219      54.240  40.790  32.880  1.00  0.00           H
ATOM   3381  CZ3 TRP A 219      54.240  39.800  30.980  1.00  0.00           C
ATOM   3382  HZ3 TRP A 219      53.230  39.470  31.160  1.00  0.00           H
ATOM   3383  CZ2 TRP A 219      56.320  39.740  29.750  1.00  0.00           C
ATOM   3384  HZ2 TRP A 219      56.850  39.380  28.880  1.00  0.00           H
ATOM   3385  CH2 TRP A 219      54.970  39.350  29.880  1.00  0.00           C
ATOM   3386  HH2 TRP A 219      54.660  38.690  29.090  1.00  0.00           H
ATOM   3387  C   TRP A 219      55.160  43.690  33.130  1.00  0.00           C
ATOM   3388  O   TRP A 219      55.370  44.120  31.980  1.00  0.00           O
ATOM   3389  N   ALA A 220      53.960  43.190  33.590  1.00  0.00           N
ATOM   3390  HN  ALA A 220      53.780  42.840  34.510  1.00  0.00           H
ATOM   3391  CA  ALA A 220      52.770  43.090  32.770  1.00  0.00           C
ATOM   3392  HA  ALA A 220      53.160  42.660  31.860  1.00  0.00           H
ATOM   3393  CB  ALA A 220      51.780  42.130  33.470  1.00  0.00           C
ATOM   3394  HB1 ALA A 220      50.800  41.940  32.990  1.00  0.00           H
ATOM   3395  HB2 ALA A 220      51.570  42.380  34.530  1.00  0.00           H
ATOM   3396  HB3 ALA A 220      52.260  41.130  33.540  1.00  0.00           H
ATOM   3397  C   ALA A 220      52.080  44.370  32.390  1.00  0.00           C
ATOM   3398  O   ALA A 220      51.580  44.490  31.290  1.00  0.00           O
ATOM   3399  N   ILE A 221      52.210  45.430  33.200  1.00  0.00           N
ATOM   3400  HN  ILE A 221      52.630  45.360  34.100  1.00  0.00           H
ATOM   3401  CA  ILE A 221      51.700  46.740  32.820  1.00  0.00           C
ATOM   3402  HA  ILE A 221      50.770  46.600  32.290  1.00  0.00           H
ATOM   3403  CB  ILE A 221      51.420  47.580  34.120  1.00  0.00           C
ATOM   3404  HB  ILE A 221      52.110  47.170  34.890  1.00  0.00           H
ATOM   3405  CG2 ILE A 221      51.610  49.050  33.810  1.00  0.00           C
ATOM   3406 HG21 ILE A 221      51.440  49.620  34.750  1.00  0.00           H
ATOM   3407 HG22 ILE A 221      50.920  49.480  33.060  1.00  0.00           H
ATOM   3408 HG23 ILE A 221      52.670  49.250  33.520  1.00  0.00           H
ATOM   3409  CG1 ILE A 221      49.980  47.380  34.630  1.00  0.00           C
ATOM   3410 HG11 ILE A 221      49.290  47.840  33.890  1.00  0.00           H
ATOM   3411 HG12 ILE A 221      49.880  48.070  35.490  1.00  0.00           H
ATOM   3412  CD  ILE A 221      49.700  45.990  35.100  1.00  0.00           C
ATOM   3413  HD1 ILE A 221      49.910  45.190  34.370  1.00  0.00           H
ATOM   3414  HD2 ILE A 221      48.770  45.870  35.710  1.00  0.00           H
ATOM   3415  HD3 ILE A 221      50.580  45.670  35.680  1.00  0.00           H
ATOM   3416  C   ILE A 221      52.470  47.370  31.700  1.00  0.00           C
ATOM   3417  O   ILE A 221      51.950  47.850  30.680  1.00  0.00           O
ATOM   3418  N   PHE A 222      53.790  47.200  31.780  1.00  0.00           N
ATOM   3419  HN  PHE A 222      54.140  46.770  32.600  1.00  0.00           H
ATOM   3420  CA  PHE A 222      54.750  47.560  30.750  1.00  0.00           C
ATOM   3421  HA  PHE A 222      54.770  48.600  30.480  1.00  0.00           H
ATOM   3422  CB  PHE A 222      56.160  47.310  31.350  1.00  0.00           C
ATOM   3423  HB1 PHE A 222      56.880  47.030  30.550  1.00  0.00           H
ATOM   3424  HB2 PHE A 222      56.190  46.420  32.030  1.00  0.00           H
ATOM   3425  CG  PHE A 222      56.740  48.470  32.080  1.00  0.00           C
ATOM   3426  CD1 PHE A 222      56.470  48.710  33.440  1.00  0.00           C
ATOM   3427  HD1 PHE A 222      55.870  47.990  33.980  1.00  0.00           H
ATOM   3428  CE1 PHE A 222      56.860  49.930  33.990  1.00  0.00           C
ATOM   3429  HE1 PHE A 222      56.660  50.110  35.040  1.00  0.00           H
ATOM   3430  CZ  PHE A 222      57.570  50.860  33.210  1.00  0.00           C
ATOM   3431  HZ  PHE A 222      57.690  51.880  33.530  1.00  0.00           H
ATOM   3432  CD2 PHE A 222      57.400  49.450  31.330  1.00  0.00           C
ATOM   3433  HD2 PHE A 222      57.520  49.360  30.270  1.00  0.00           H
ATOM   3434  CE2 PHE A 222      57.690  50.730  31.870  1.00  0.00           C
ATOM   3435  HE2 PHE A 222      57.980  51.520  31.200  1.00  0.00           H
ATOM   3436  C   PHE A 222      54.580  46.810  29.420  1.00  0.00           C
ATOM   3437  O   PHE A 222      54.680  47.400  28.310  1.00  0.00           O
ATOM   3438  N   ALA A 223      54.290  45.470  29.520  1.00  0.00           N
ATOM   3439  HN  ALA A 223      54.310  44.910  30.350  1.00  0.00           H
ATOM   3440  CA  ALA A 223      54.160  44.580  28.340  1.00  0.00           C
ATOM   3441  HA  ALA A 223      54.720  44.930  27.490  1.00  0.00           H
ATOM   3442  CB  ALA A 223      54.610  43.220  28.810  1.00  0.00           C
ATOM   3443  HB1 ALA A 223      55.680  43.120  29.090  1.00  0.00           H
ATOM   3444  HB2 ALA A 223      54.520  42.520  27.950  1.00  0.00           H
ATOM   3445  HB3 ALA A 223      54.060  42.820  29.690  1.00  0.00           H
ATOM   3446  C   ALA A 223      52.730  44.420  27.890  1.00  0.00           C
ATOM   3447  O   ALA A 223      52.380  43.940  26.830  1.00  0.00           O
ATOM   3448  N   ASN A 224      51.760  44.960  28.680  1.00  0.00           N
ATOM   3449  HN  ASN A 224      51.940  45.160  29.630  1.00  0.00           H
ATOM   3450  CA  ASN A 224      50.350  45.020  28.320  1.00  0.00           C
ATOM   3451  HA  ASN A 224      49.860  45.500  29.160  1.00  0.00           H
ATOM   3452  CB  ASN A 224      50.030  45.830  27.000  1.00  0.00           C
ATOM   3453  HB1 ASN A 224      48.920  45.950  26.990  1.00  0.00           H
ATOM   3454  HB2 ASN A 224      50.390  45.140  26.210  1.00  0.00           H
ATOM   3455  CG  ASN A 224      50.710  47.190  27.080  1.00  0.00           C
ATOM   3456  OD1 ASN A 224      50.290  48.140  27.740  1.00  0.00           O
ATOM   3457  ND2 ASN A 224      51.760  47.340  26.250  1.00  0.00           N
ATOM   3458 HD21 ASN A 224      52.340  48.150  26.350  1.00  0.00           H
ATOM   3459 HD22 ASN A 224      52.150  46.450  26.000  1.00  0.00           H
ATOM   3460  C   ASN A 224      49.670  43.610  28.210  1.00  0.00           C
ATOM   3461  O   ASN A 224      48.660  43.420  27.510  1.00  0.00           O
ATOM   3462  N   LYS A 225      50.240  42.540  28.830  1.00  0.00           N
ATOM   3463  HN  LYS A 225      50.960  42.620  29.510  1.00  0.00           H
ATOM   3464  CA  LYS A 225      49.720  41.210  28.590  1.00  0.00           C
ATOM   3465  HA  LYS A 225      48.660  41.250  28.430  1.00  0.00           H
ATOM   3466  CB  LYS A 225      50.520  40.420  27.480  1.00  0.00           C
ATOM   3467  HB1 LYS A 225      50.180  39.360  27.380  1.00  0.00           H
ATOM   3468  HB2 LYS A 225      51.560  40.400  27.850  1.00  0.00           H
ATOM   3469  CG  LYS A 225      50.630  41.040  26.090  1.00  0.00           C
ATOM   3470  HG1 LYS A 225      51.140  42.030  26.050  1.00  0.00           H
ATOM   3471  HG2 LYS A 225      49.590  41.290  25.770  1.00  0.00           H
ATOM   3472  CD  LYS A 225      51.220  40.070  24.970  1.00  0.00           C
ATOM   3473  HD1 LYS A 225      50.690  40.220  24.010  1.00  0.00           H
ATOM   3474  HD2 LYS A 225      50.920  39.050  25.280  1.00  0.00           H
ATOM   3475  CE  LYS A 225      52.740  40.210  24.770  1.00  0.00           C
ATOM   3476  HE1 LYS A 225      53.280  39.700  25.590  1.00  0.00           H
ATOM   3477  HE2 LYS A 225      52.940  41.300  24.690  1.00  0.00           H
ATOM   3478  NZ  LYS A 225      53.260  39.620  23.520  1.00  0.00           N
ATOM   3479  HZ1 LYS A 225      52.940  40.130  22.670  1.00  0.00           H
ATOM   3480  HZ2 LYS A 225      52.930  38.630  23.510  1.00  0.00           H
ATOM   3481  HZ3 LYS A 225      54.300  39.710  23.520  1.00  0.00           H
ATOM   3482  C   LYS A 225      49.970  40.370  29.850  1.00  0.00           C
ATOM   3483  O   LYS A 225      50.870  40.620  30.650  1.00  0.00           O
ATOM   3484  N   GLU A 226      49.130  39.370  30.190  1.00  0.00           N
ATOM   3485  HN  GLU A 226      48.360  39.030  29.650  1.00  0.00           H
ATOM   3486  CA  GLU A 226      49.370  38.490  31.280  1.00  0.00           C
ATOM   3487  HA  GLU A 226      49.750  39.080  32.110  1.00  0.00           H
ATOM   3488  CB  GLU A 226      48.190  37.510  31.830  1.00  0.00           C
ATOM   3489  HB1 GLU A 226      48.660  36.990  32.690  1.00  0.00           H
ATOM   3490  HB2 GLU A 226      47.930  36.810  31.000  1.00  0.00           H
ATOM   3491  CG  GLU A 226      46.940  38.280  32.380  1.00  0.00           C
ATOM   3492  HG1 GLU A 226      46.460  38.720  31.470  1.00  0.00           H
ATOM   3493  HG2 GLU A 226      47.310  39.120  33.000  1.00  0.00           H
ATOM   3494  CD  GLU A 226      46.040  37.340  33.260  1.00  0.00           C
ATOM   3495  OE1 GLU A 226      46.440  36.930  34.370  1.00  0.00           O
ATOM   3496  OE2 GLU A 226      44.890  37.050  32.840  1.00  0.00           O
ATOM   3497  C   GLU A 226      50.530  37.540  30.880  1.00  0.00           C
ATOM   3498  O   GLU A 226      50.720  37.390  29.650  1.00  0.00           O
ATOM   3499  N   PRO A 227      51.430  37.080  31.780  1.00  0.00           N
ATOM   3500  CD  PRO A 227      51.550  37.550  33.230  1.00  0.00           C
ATOM   3501  HD1 PRO A 227      50.610  37.490  33.810  1.00  0.00           H
ATOM   3502  HD2 PRO A 227      51.930  38.610  33.240  1.00  0.00           H
ATOM   3503  CA  PRO A 227      52.280  35.960  31.540  1.00  0.00           C
ATOM   3504  HA  PRO A 227      53.010  36.420  30.880  1.00  0.00           H
ATOM   3505  CB  PRO A 227      52.570  35.440  32.910  1.00  0.00           C
ATOM   3506  HB1 PRO A 227      53.460  34.780  32.800  1.00  0.00           H
ATOM   3507  HB2 PRO A 227      51.640  35.010  33.310  1.00  0.00           H
ATOM   3508  CG  PRO A 227      52.730  36.660  33.770  1.00  0.00           C
ATOM   3509  HG1 PRO A 227      52.660  36.310  34.820  1.00  0.00           H
ATOM   3510  HG2 PRO A 227      53.710  37.180  33.600  1.00  0.00           H
ATOM   3511  C   PRO A 227      51.720  34.800  30.750  1.00  0.00           C
ATOM   3512  O   PRO A 227      50.570  34.410  31.030  1.00  0.00           O
ATOM   3513  N   TYR A 228      52.590  34.150  29.840  1.00  0.00           N
ATOM   3514  HN  TYR A 228      53.530  34.450  29.700  1.00  0.00           H
ATOM   3515  CA  TYR A 228      52.180  32.880  29.250  1.00  0.00           C
ATOM   3516  HA  TYR A 228      53.060  32.550  28.690  1.00  0.00           H
ATOM   3517  CB  TYR A 228      52.030  31.730  30.230  1.00  0.00           C
ATOM   3518  HB1 TYR A 228      51.780  30.890  29.550  1.00  0.00           H
ATOM   3519  HB2 TYR A 228      51.100  31.910  30.800  1.00  0.00           H
ATOM   3520  CG  TYR A 228      53.290  31.430  31.090  1.00  0.00           C
ATOM   3521  CD1 TYR A 228      54.350  30.710  30.540  1.00  0.00           C
ATOM   3522  HD1 TYR A 228      54.380  30.430  29.500  1.00  0.00           H
ATOM   3523  CE1 TYR A 228      55.430  30.300  31.290  1.00  0.00           C
ATOM   3524  HE1 TYR A 228      56.150  29.640  30.850  1.00  0.00           H
ATOM   3525  CZ  TYR A 228      55.580  30.840  32.610  1.00  0.00           C
ATOM   3526  OH  TYR A 228      56.810  30.630  33.330  1.00  0.00           O
ATOM   3527  HH  TYR A 228      56.740  31.090  34.180  1.00  0.00           H
ATOM   3528  CD2 TYR A 228      53.350  31.890  32.380  1.00  0.00           C
ATOM   3529  HD2 TYR A 228      52.620  32.580  32.780  1.00  0.00           H
ATOM   3530  CE2 TYR A 228      54.510  31.660  33.110  1.00  0.00           C
ATOM   3531  HE2 TYR A 228      54.650  32.030  34.110  1.00  0.00           H
ATOM   3532  C   TYR A 228      50.960  32.930  28.300  1.00  0.00           C
ATOM   3533  O   TYR A 228      49.790  32.690  28.710  1.00  0.00           O
ATOM   3534  N   GLU A 229      51.180  33.230  27.000  1.00  0.00           N
ATOM   3535  HN  GLU A 229      52.090  33.160  26.610  1.00  0.00           H
ATOM   3536  CA  GLU A 229      50.080  33.530  26.070  1.00  0.00           C
ATOM   3537  HA  GLU A 229      49.230  34.030  26.510  1.00  0.00           H
ATOM   3538  CB  GLU A 229      50.620  34.400  24.890  1.00  0.00           C
ATOM   3539  HB1 GLU A 229      49.860  34.550  24.100  1.00  0.00           H
ATOM   3540  HB2 GLU A 229      51.520  33.890  24.480  1.00  0.00           H
ATOM   3541  CG  GLU A 229      51.100  35.850  25.360  1.00  0.00           C
ATOM   3542  HG1 GLU A 229      51.660  35.660  26.310  1.00  0.00           H
ATOM   3543  HG2 GLU A 229      50.170  36.440  25.510  1.00  0.00           H
ATOM   3544  CD  GLU A 229      52.190  36.570  24.510  1.00  0.00           C
ATOM   3545  OE1 GLU A 229      53.410  36.440  24.700  1.00  0.00           O
ATOM   3546  OE2 GLU A 229      51.660  37.360  23.690  1.00  0.00           O
ATOM   3547  C   GLU A 229      49.600  32.160  25.530  1.00  0.00           C
ATOM   3548  O   GLU A 229      48.470  31.820  25.800  1.00  0.00           O
ATOM   3549  N   ASN A 230      50.500  31.300  25.000  1.00  0.00           N
ATOM   3550  HN  ASN A 230      51.420  31.660  25.020  1.00  0.00           H
ATOM   3551  CA  ASN A 230      50.180  29.960  24.600  1.00  0.00           C
ATOM   3552  HA  ASN A 230      49.220  29.870  24.110  1.00  0.00           H
ATOM   3553  CB  ASN A 230      51.300  29.420  23.570  1.00  0.00           C
ATOM   3554  HB1 ASN A 230      50.920  28.560  22.970  1.00  0.00           H
ATOM   3555  HB2 ASN A 230      52.220  29.120  24.100  1.00  0.00           H
ATOM   3556  CG  ASN A 230      51.900  30.450  22.580  1.00  0.00           C
ATOM   3557  OD1 ASN A 230      53.080  30.710  22.630  1.00  0.00           O
ATOM   3558  ND2 ASN A 230      51.040  31.240  21.870  1.00  0.00           N
ATOM   3559 HD21 ASN A 230      51.450  32.080  21.520  1.00  0.00           H
ATOM   3560 HD22 ASN A 230      50.110  30.930  21.660  1.00  0.00           H
ATOM   3561  C   ASN A 230      50.050  28.990  25.740  1.00  0.00           C
ATOM   3562  O   ASN A 230      50.610  29.240  26.810  1.00  0.00           O
ATOM   3563  N   ALA A 231      49.130  28.020  25.570  1.00  0.00           N
ATOM   3564  HN  ALA A 231      48.600  27.970  24.720  1.00  0.00           H
ATOM   3565  CA  ALA A 231      48.690  27.030  26.540  1.00  0.00           C
ATOM   3566  HA  ALA A 231      48.540  27.680  27.390  1.00  0.00           H
ATOM   3567  CB  ALA A 231      47.340  26.430  26.120  1.00  0.00           C
ATOM   3568  HB1 ALA A 231      46.940  25.640  26.800  1.00  0.00           H
ATOM   3569  HB2 ALA A 231      47.440  25.850  25.170  1.00  0.00           H
ATOM   3570  HB3 ALA A 231      46.600  27.240  26.010  1.00  0.00           H
ATOM   3571  C   ALA A 231      49.670  26.010  27.070  1.00  0.00           C
ATOM   3572  O   ALA A 231      50.560  25.490  26.430  1.00  0.00           O
ATOM   3573  N   ILE A 232      49.610  25.760  28.360  1.00  0.00           N
ATOM   3574  HN  ILE A 232      48.730  26.110  28.690  1.00  0.00           H
ATOM   3575  CA  ILE A 232      50.530  24.990  29.140  1.00  0.00           C
ATOM   3576  HA  ILE A 232      51.190  24.460  28.480  1.00  0.00           H
ATOM   3577  CB  ILE A 232      51.630  25.870  29.830  1.00  0.00           C
ATOM   3578  HB  ILE A 232      52.330  25.230  30.410  1.00  0.00           H
ATOM   3579  CG2 ILE A 232      52.500  26.450  28.710  1.00  0.00           C
ATOM   3580 HG21 ILE A 232      52.950  25.640  28.100  1.00  0.00           H
ATOM   3581 HG22 ILE A 232      53.320  27.070  29.120  1.00  0.00           H
ATOM   3582 HG23 ILE A 232      51.990  27.170  28.040  1.00  0.00           H
ATOM   3583  CG1 ILE A 232      51.010  27.070  30.640  1.00  0.00           C
ATOM   3584 HG11 ILE A 232      50.340  26.660  31.430  1.00  0.00           H
ATOM   3585 HG12 ILE A 232      50.340  27.660  29.990  1.00  0.00           H
ATOM   3586  CD  ILE A 232      52.030  27.950  31.270  1.00  0.00           C
ATOM   3587  HD1 ILE A 232      52.600  28.440  30.460  1.00  0.00           H
ATOM   3588  HD2 ILE A 232      52.840  27.390  31.780  1.00  0.00           H
ATOM   3589  HD3 ILE A 232      51.640  28.760  31.930  1.00  0.00           H
ATOM   3590  C   ILE A 232      49.850  24.000  30.080  1.00  0.00           C
ATOM   3591  O   ILE A 232      48.770  24.160  30.670  1.00  0.00           O
ATOM   3592  N   CYS A 233      50.570  22.880  30.330  1.00  0.00           N
ATOM   3593  HN  CYS A 233      51.370  22.710  29.770  1.00  0.00           H
ATOM   3594  CA  CYS A 233      50.340  22.010  31.460  1.00  0.00           C
ATOM   3595  HA  CYS A 233      49.350  21.580  31.420  1.00  0.00           H
ATOM   3596  CB  CYS A 233      51.280  20.790  31.270  1.00  0.00           C
ATOM   3597  HB1 CYS A 233      51.370  20.220  32.220  1.00  0.00           H
ATOM   3598  HB2 CYS A 233      52.260  21.290  31.070  1.00  0.00           H
ATOM   3599  SG  CYS A 233      50.680  19.620  29.950  1.00  0.00           S
ATOM   3600  HG1 CYS A 233      51.370  20.100  28.930  1.00  0.00           H
ATOM   3601  C   CYS A 233      50.680  22.610  32.810  1.00  0.00           C
ATOM   3602  O   CYS A 233      51.570  23.460  32.910  1.00  0.00           O
ATOM   3603  N   GLU A 234      49.880  22.200  33.870  1.00  0.00           N
ATOM   3604  HN  GLU A 234      49.190  21.500  33.790  1.00  0.00           H
ATOM   3605  CA  GLU A 234      50.000  22.710  35.250  1.00  0.00           C
ATOM   3606  HA  GLU A 234      49.980  23.780  35.130  1.00  0.00           H
ATOM   3607  CB  GLU A 234      48.690  22.190  35.930  1.00  0.00           C
ATOM   3608  HB1 GLU A 234      48.710  21.090  35.850  1.00  0.00           H
ATOM   3609  HB2 GLU A 234      47.770  22.590  35.460  1.00  0.00           H
ATOM   3610  CG  GLU A 234      48.610  22.460  37.440  1.00  0.00           C
ATOM   3611  HG1 GLU A 234      49.180  23.390  37.630  1.00  0.00           H
ATOM   3612  HG2 GLU A 234      49.040  21.580  37.980  1.00  0.00           H
ATOM   3613  CD  GLU A 234      47.120  22.540  37.880  1.00  0.00           C
ATOM   3614  OE1 GLU A 234      46.340  23.410  37.470  1.00  0.00           O
ATOM   3615  OE2 GLU A 234      46.790  21.600  38.660  1.00  0.00           O
ATOM   3616  C   GLU A 234      51.320  22.450  36.000  1.00  0.00           C
ATOM   3617  O   GLU A 234      51.980  23.320  36.540  1.00  0.00           O
ATOM   3618  N   GLN A 235      51.810  21.200  35.930  1.00  0.00           N
ATOM   3619  HN  GLN A 235      51.330  20.410  35.570  1.00  0.00           H
ATOM   3620  CA  GLN A 235      53.120  20.950  36.430  1.00  0.00           C
ATOM   3621  HA  GLN A 235      53.150  21.340  37.440  1.00  0.00           H
ATOM   3622  CB  GLN A 235      53.410  19.370  36.510  1.00  0.00           C
ATOM   3623  HB1 GLN A 235      54.500  19.310  36.710  1.00  0.00           H
ATOM   3624  HB2 GLN A 235      53.310  19.080  35.440  1.00  0.00           H
ATOM   3625  CG  GLN A 235      52.460  18.510  37.330  1.00  0.00           C
ATOM   3626  HG1 GLN A 235      52.760  17.440  37.280  1.00  0.00           H
ATOM   3627  HG2 GLN A 235      51.490  18.650  36.800  1.00  0.00           H
ATOM   3628  CD  GLN A 235      52.390  18.860  38.800  1.00  0.00           C
ATOM   3629  OE1 GLN A 235      53.040  19.620  39.450  1.00  0.00           O
ATOM   3630  NE2 GLN A 235      51.260  18.330  39.450  1.00  0.00           N
ATOM   3631 HE21 GLN A 235      51.200  18.320  40.430  1.00  0.00           H
ATOM   3632 HE22 GLN A 235      50.770  17.730  38.820  1.00  0.00           H
ATOM   3633  C   GLN A 235      54.280  21.640  35.770  1.00  0.00           C
ATOM   3634  O   GLN A 235      55.280  22.110  36.360  1.00  0.00           O
ATOM   3635  N   GLN A 236      54.270  21.890  34.450  1.00  0.00           N
ATOM   3636  HN  GLN A 236      53.610  21.450  33.840  1.00  0.00           H
ATOM   3637  CA  GLN A 236      55.200  22.630  33.630  1.00  0.00           C
ATOM   3638  HA  GLN A 236      56.140  22.100  33.700  1.00  0.00           H
ATOM   3639  CB  GLN A 236      54.720  22.630  32.130  1.00  0.00           C
ATOM   3640  HB1 GLN A 236      53.720  23.080  32.010  1.00  0.00           H
ATOM   3641  HB2 GLN A 236      54.550  21.660  31.620  1.00  0.00           H
ATOM   3642  CG  GLN A 236      55.580  23.510  31.250  1.00  0.00           C
ATOM   3643  HG1 GLN A 236      55.620  24.530  31.690  1.00  0.00           H
ATOM   3644  HG2 GLN A 236      55.240  23.720  30.210  1.00  0.00           H
ATOM   3645  CD  GLN A 236      57.010  23.060  31.030  1.00  0.00           C
ATOM   3646  OE1 GLN A 236      57.970  23.840  30.980  1.00  0.00           O
ATOM   3647  NE2 GLN A 236      57.140  21.750  30.620  1.00  0.00           N
ATOM   3648 HE21 GLN A 236      58.020  21.430  30.270  1.00  0.00           H
ATOM   3649 HE22 GLN A 236      56.250  21.320  30.510  1.00  0.00           H
ATOM   3650  C   GLN A 236      55.400  24.060  34.120  1.00  0.00           C
ATOM   3651  O   GLN A 236      56.500  24.580  34.300  1.00  0.00           O
ATOM   3652  N   LEU A 237      54.250  24.740  34.330  1.00  0.00           N
ATOM   3653  HN  LEU A 237      53.360  24.300  34.170  1.00  0.00           H
ATOM   3654  CA  LEU A 237      54.150  26.010  35.010  1.00  0.00           C
ATOM   3655  HA  LEU A 237      54.600  26.720  34.340  1.00  0.00           H
ATOM   3656  CB  LEU A 237      52.690  26.520  34.990  1.00  0.00           C
ATOM   3657  HB1 LEU A 237      52.070  25.800  35.570  1.00  0.00           H
ATOM   3658  HB2 LEU A 237      52.330  26.620  33.940  1.00  0.00           H
ATOM   3659  CG  LEU A 237      52.380  27.940  35.560  1.00  0.00           C
ATOM   3660  HG  LEU A 237      52.610  27.850  36.650  1.00  0.00           H
ATOM   3661  CD1 LEU A 237      53.200  29.070  34.900  1.00  0.00           C
ATOM   3662 HD11 LEU A 237      54.300  28.960  34.880  1.00  0.00           H
ATOM   3663 HD12 LEU A 237      53.020  30.060  35.390  1.00  0.00           H
ATOM   3664 HD13 LEU A 237      52.840  28.990  33.850  1.00  0.00           H
ATOM   3665  CD2 LEU A 237      50.900  28.200  35.440  1.00  0.00           C
ATOM   3666 HD21 LEU A 237      50.710  28.310  34.350  1.00  0.00           H
ATOM   3667 HD22 LEU A 237      50.500  29.130  35.900  1.00  0.00           H
ATOM   3668 HD23 LEU A 237      50.260  27.340  35.740  1.00  0.00           H
ATOM   3669  C   LEU A 237      54.740  26.140  36.400  1.00  0.00           C
ATOM   3670  O   LEU A 237      55.530  26.990  36.730  1.00  0.00           O
ATOM   3671  N   ILE A 238      54.380  25.170  37.290  1.00  0.00           N
ATOM   3672  HN  ILE A 238      53.690  24.510  37.010  1.00  0.00           H
ATOM   3673  CA  ILE A 238      55.170  24.950  38.490  1.00  0.00           C
ATOM   3674  HA  ILE A 238      55.140  25.870  39.050  1.00  0.00           H
ATOM   3675  CB  ILE A 238      54.500  23.860  39.280  1.00  0.00           C
ATOM   3676  HB  ILE A 238      54.340  22.930  38.690  1.00  0.00           H
ATOM   3677  CG2 ILE A 238      55.340  23.340  40.540  1.00  0.00           C
ATOM   3678 HG21 ILE A 238      56.060  22.530  40.320  1.00  0.00           H
ATOM   3679 HG22 ILE A 238      54.670  22.890  41.310  1.00  0.00           H
ATOM   3680 HG23 ILE A 238      55.760  24.260  40.990  1.00  0.00           H
ATOM   3681  CG1 ILE A 238      53.090  24.430  39.760  1.00  0.00           C
ATOM   3682 HG11 ILE A 238      52.610  24.970  38.910  1.00  0.00           H
ATOM   3683 HG12 ILE A 238      53.170  25.080  40.660  1.00  0.00           H
ATOM   3684  CD  ILE A 238      52.050  23.300  39.990  1.00  0.00           C
ATOM   3685  HD1 ILE A 238      51.050  23.650  40.340  1.00  0.00           H
ATOM   3686  HD2 ILE A 238      52.420  22.550  40.710  1.00  0.00           H
ATOM   3687  HD3 ILE A 238      51.800  22.710  39.080  1.00  0.00           H
ATOM   3688  C   ILE A 238      56.590  24.640  38.380  1.00  0.00           C
ATOM   3689  O   ILE A 238      57.320  25.290  39.110  1.00  0.00           O
ATOM   3690  N   MET A 239      57.120  23.710  37.540  1.00  0.00           N
ATOM   3691  HN  MET A 239      56.510  23.170  36.950  1.00  0.00           H
ATOM   3692  CA  MET A 239      58.590  23.590  37.270  1.00  0.00           C
ATOM   3693  HA  MET A 239      58.990  23.470  38.270  1.00  0.00           H
ATOM   3694  CB  MET A 239      58.940  22.410  36.350  1.00  0.00           C
ATOM   3695  HB1 MET A 239      59.970  22.510  35.940  1.00  0.00           H
ATOM   3696  HB2 MET A 239      58.270  22.460  35.470  1.00  0.00           H
ATOM   3697  CG  MET A 239      58.970  21.000  37.090  1.00  0.00           C
ATOM   3698  HG1 MET A 239      57.940  20.910  37.450  1.00  0.00           H
ATOM   3699  HG2 MET A 239      59.780  21.120  37.840  1.00  0.00           H
ATOM   3700  SD  MET A 239      59.500  19.570  36.140  1.00  0.00           S
ATOM   3701  CE  MET A 239      57.810  18.960  35.680  1.00  0.00           C
ATOM   3702  HE1 MET A 239      57.910  18.510  34.670  1.00  0.00           H
ATOM   3703  HE2 MET A 239      57.140  19.840  35.600  1.00  0.00           H
ATOM   3704  HE3 MET A 239      57.320  18.210  36.350  1.00  0.00           H
ATOM   3705  C   MET A 239      59.190  24.820  36.720  1.00  0.00           C
ATOM   3706  O   MET A 239      60.270  25.130  37.140  1.00  0.00           O
ATOM   3707  N   CYS A 240      58.470  25.550  35.880  1.00  0.00           N
ATOM   3708  HN  CYS A 240      57.620  25.280  35.450  1.00  0.00           H
ATOM   3709  CA  CYS A 240      58.990  26.890  35.470  1.00  0.00           C
ATOM   3710  HA  CYS A 240      59.890  26.700  34.880  1.00  0.00           H
ATOM   3711  CB  CYS A 240      58.060  27.660  34.520  1.00  0.00           C
ATOM   3712  HB1 CYS A 240      58.390  28.710  34.370  1.00  0.00           H
ATOM   3713  HB2 CYS A 240      57.000  27.560  34.840  1.00  0.00           H
ATOM   3714  SG  CYS A 240      58.170  26.910  32.850  1.00  0.00           S
ATOM   3715  HG1 CYS A 240      57.520  25.820  33.250  1.00  0.00           H
ATOM   3716  C   CYS A 240      59.240  27.890  36.640  1.00  0.00           C
ATOM   3717  O   CYS A 240      60.320  28.370  36.810  1.00  0.00           O
ATOM   3718  N   ILE A 241      58.200  28.050  37.530  1.00  0.00           N
ATOM   3719  HN  ILE A 241      57.280  27.710  37.410  1.00  0.00           H
ATOM   3720  CA  ILE A 241      58.310  28.960  38.680  1.00  0.00           C
ATOM   3721  HA  ILE A 241      58.520  29.940  38.280  1.00  0.00           H
ATOM   3722  CB  ILE A 241      56.990  29.140  39.440  1.00  0.00           C
ATOM   3723  HB  ILE A 241      56.500  28.160  39.680  1.00  0.00           H
ATOM   3724  CG2 ILE A 241      57.040  29.960  40.760  1.00  0.00           C
ATOM   3725 HG21 ILE A 241      57.820  30.740  40.700  1.00  0.00           H
ATOM   3726 HG22 ILE A 241      57.300  29.370  41.660  1.00  0.00           H
ATOM   3727 HG23 ILE A 241      56.010  30.360  40.850  1.00  0.00           H
ATOM   3728  CG1 ILE A 241      56.000  29.870  38.480  1.00  0.00           C
ATOM   3729 HG11 ILE A 241      56.130  29.610  37.400  1.00  0.00           H
ATOM   3730 HG12 ILE A 241      56.180  30.960  38.530  1.00  0.00           H
ATOM   3731  CD  ILE A 241      54.560  29.560  38.780  1.00  0.00           C
ATOM   3732  HD1 ILE A 241      54.200  28.520  38.700  1.00  0.00           H
ATOM   3733  HD2 ILE A 241      53.800  30.060  38.140  1.00  0.00           H
ATOM   3734  HD3 ILE A 241      54.250  29.790  39.830  1.00  0.00           H
ATOM   3735  C   ILE A 241      59.370  28.740  39.720  1.00  0.00           C
ATOM   3736  O   ILE A 241      60.160  29.600  39.960  1.00  0.00           O
ATOM   3737  N   LYS A 242      59.540  27.550  40.210  1.00  0.00           N
ATOM   3738  HN  LYS A 242      58.840  26.880  39.970  1.00  0.00           H
ATOM   3739  CA  LYS A 242      60.590  27.160  41.080  1.00  0.00           C
ATOM   3740  HA  LYS A 242      60.540  27.890  41.870  1.00  0.00           H
ATOM   3741  CB  LYS A 242      60.260  25.800  41.620  1.00  0.00           C
ATOM   3742  HB1 LYS A 242      61.190  25.330  42.010  1.00  0.00           H
ATOM   3743  HB2 LYS A 242      59.950  25.110  40.800  1.00  0.00           H
ATOM   3744  CG  LYS A 242      59.120  25.730  42.700  1.00  0.00           C
ATOM   3745  HG1 LYS A 242      58.220  26.150  42.220  1.00  0.00           H
ATOM   3746  HG2 LYS A 242      59.350  26.460  43.490  1.00  0.00           H
ATOM   3747  CD  LYS A 242      58.640  24.380  43.200  1.00  0.00           C
ATOM   3748  HD1 LYS A 242      58.150  23.850  42.370  1.00  0.00           H
ATOM   3749  HD2 LYS A 242      57.880  24.530  44.000  1.00  0.00           H
ATOM   3750  CE  LYS A 242      59.790  23.470  43.670  1.00  0.00           C
ATOM   3751  HE1 LYS A 242      60.550  23.450  42.860  1.00  0.00           H
ATOM   3752  HE2 LYS A 242      59.480  22.430  43.910  1.00  0.00           H
ATOM   3753  NZ  LYS A 242      60.400  24.080  44.850  1.00  0.00           N
ATOM   3754  HZ1 LYS A 242      60.790  25.020  44.660  1.00  0.00           H
ATOM   3755  HZ2 LYS A 242      61.270  23.600  45.180  1.00  0.00           H
ATOM   3756  HZ3 LYS A 242      59.760  24.130  45.670  1.00  0.00           H
ATOM   3757  C   LYS A 242      61.990  27.200  40.470  1.00  0.00           C
ATOM   3758  O   LYS A 242      62.990  27.410  41.190  1.00  0.00           O
ATOM   3759  N   SER A 243      62.120  26.920  39.160  1.00  0.00           N
ATOM   3760  HN  SER A 243      61.290  26.630  38.670  1.00  0.00           H
ATOM   3761  CA  SER A 243      63.340  26.620  38.540  1.00  0.00           C
ATOM   3762  HA  SER A 243      64.000  25.970  39.100  1.00  0.00           H
ATOM   3763  CB  SER A 243      63.240  25.900  37.170  1.00  0.00           C
ATOM   3764  HB1 SER A 243      64.230  25.930  36.670  1.00  0.00           H
ATOM   3765  HB2 SER A 243      62.450  26.340  36.510  1.00  0.00           H
ATOM   3766  OG  SER A 243      62.930  24.500  37.300  1.00  0.00           O
ATOM   3767  HG1 SER A 243      61.960  24.440  37.300  1.00  0.00           H
ATOM   3768  C   SER A 243      63.970  27.990  38.160  1.00  0.00           C
ATOM   3769  O   SER A 243      65.110  28.030  37.660  1.00  0.00           O
ATOM   3770  N   GLY A 244      63.240  29.090  38.330  1.00  0.00           N
ATOM   3771  HN  GLY A 244      62.330  29.010  38.750  1.00  0.00           H
ATOM   3772  CA  GLY A 244      63.770  30.410  38.080  1.00  0.00           C
ATOM   3773  HA1 GLY A 244      64.840  30.440  38.190  1.00  0.00           H
ATOM   3774  HA2 GLY A 244      63.320  31.140  38.740  1.00  0.00           H
ATOM   3775  C   GLY A 244      63.540  30.960  36.640  1.00  0.00           C
ATOM   3776  O   GLY A 244      64.200  31.850  36.140  1.00  0.00           O
ATOM   3777  N   ASN A 245      62.450  30.440  36.010  1.00  0.00           N
ATOM   3778  HN  ASN A 245      61.980  29.680  36.430  1.00  0.00           H
ATOM   3779  CA  ASN A 245      61.880  30.900  34.730  1.00  0.00           C
ATOM   3780  HA  ASN A 245      62.700  31.380  34.200  1.00  0.00           H
ATOM   3781  CB  ASN A 245      61.170  29.930  33.870  1.00  0.00           C
ATOM   3782  HB1 ASN A 245      60.810  30.440  32.950  1.00  0.00           H
ATOM   3783  HB2 ASN A 245      60.270  29.570  34.430  1.00  0.00           H
ATOM   3784  CG  ASN A 245      62.060  28.750  33.490  1.00  0.00           C
ATOM   3785  OD1 ASN A 245      62.440  27.940  34.340  1.00  0.00           O
ATOM   3786  ND2 ASN A 245      62.470  28.680  32.240  1.00  0.00           N
ATOM   3787 HD21 ASN A 245      61.990  29.220  31.540  1.00  0.00           H
ATOM   3788 HD22 ASN A 245      63.210  28.040  32.010  1.00  0.00           H
ATOM   3789  C   ASN A 245      61.010  32.120  35.040  1.00  0.00           C
ATOM   3790  O   ASN A 245      60.020  32.030  35.800  1.00  0.00           O
ATOM   3791  N   ARG A 246      61.340  33.240  34.400  1.00  0.00           N
ATOM   3792  HN  ARG A 246      62.140  33.280  33.800  1.00  0.00           H
ATOM   3793  CA  ARG A 246      60.530  34.460  34.580  1.00  0.00           C
ATOM   3794  HA  ARG A 246      59.660  34.230  35.160  1.00  0.00           H
ATOM   3795  CB  ARG A 246      61.420  35.580  35.370  1.00  0.00           C
ATOM   3796  HB1 ARG A 246      60.950  36.590  35.480  1.00  0.00           H
ATOM   3797  HB2 ARG A 246      62.420  35.750  34.920  1.00  0.00           H
ATOM   3798  CG  ARG A 246      61.820  35.020  36.730  1.00  0.00           C
ATOM   3799  HG1 ARG A 246      62.620  35.670  37.130  1.00  0.00           H
ATOM   3800  HG2 ARG A 246      62.390  34.070  36.670  1.00  0.00           H
ATOM   3801  CD  ARG A 246      60.710  34.920  37.760  1.00  0.00           C
ATOM   3802  HD1 ARG A 246      59.950  34.240  37.330  1.00  0.00           H
ATOM   3803  HD2 ARG A 246      60.270  35.930  37.990  1.00  0.00           H
ATOM   3804  NE  ARG A 246      61.320  34.390  38.980  1.00  0.00           N
ATOM   3805  HE  ARG A 246      61.840  34.990  39.590  1.00  0.00           H
ATOM   3806  CZ  ARG A 246      61.240  33.160  39.470  1.00  0.00           C
ATOM   3807  NH1 ARG A 246      60.670  32.180  38.860  1.00  0.00           N
ATOM   3808 HH11 ARG A 246      60.600  32.290  37.860  1.00  0.00           H
ATOM   3809 HH12 ARG A 246      60.660  31.290  39.290  1.00  0.00           H
ATOM   3810  NH2 ARG A 246      61.790  32.910  40.610  1.00  0.00           N
ATOM   3811 HH21 ARG A 246      62.330  33.670  40.990  1.00  0.00           H
ATOM   3812 HH22 ARG A 246      61.960  32.000  40.970  1.00  0.00           H
ATOM   3813  C   ARG A 246      60.040  35.090  33.200  1.00  0.00           C
ATOM   3814  O   ARG A 246      60.710  34.780  32.210  1.00  0.00           O
ATOM   3815  N   PRO A 247      59.010  35.880  33.010  1.00  0.00           N
ATOM   3816  CD  PRO A 247      58.110  36.200  34.090  1.00  0.00           C
ATOM   3817  HD1 PRO A 247      58.620  36.850  34.840  1.00  0.00           H
ATOM   3818  HD2 PRO A 247      57.910  35.230  34.590  1.00  0.00           H
ATOM   3819  CA  PRO A 247      58.590  36.550  31.730  1.00  0.00           C
ATOM   3820  HA  PRO A 247      58.300  35.760  31.050  1.00  0.00           H
ATOM   3821  CB  PRO A 247      57.460  37.500  32.220  1.00  0.00           C
ATOM   3822  HB1 PRO A 247      56.660  37.640  31.470  1.00  0.00           H
ATOM   3823  HB2 PRO A 247      57.890  38.470  32.570  1.00  0.00           H
ATOM   3824  CG  PRO A 247      56.840  36.860  33.470  1.00  0.00           C
ATOM   3825  HG1 PRO A 247      56.180  37.610  33.960  1.00  0.00           H
ATOM   3826  HG2 PRO A 247      56.160  36.080  33.060  1.00  0.00           H
ATOM   3827  C   PRO A 247      59.660  37.200  30.840  1.00  0.00           C
ATOM   3828  O   PRO A 247      60.700  37.540  31.320  1.00  0.00           O
ATOM   3829  N   ASP A 248      59.500  37.320  29.520  1.00  0.00           N
ATOM   3830  HN  ASP A 248      58.650  36.950  29.160  1.00  0.00           H
ATOM   3831  CA  ASP A 248      60.500  37.930  28.650  1.00  0.00           C
ATOM   3832  HA  ASP A 248      61.510  37.700  28.950  1.00  0.00           H
ATOM   3833  CB  ASP A 248      60.410  37.420  27.130  1.00  0.00           C
ATOM   3834  HB1 ASP A 248      61.070  38.020  26.470  1.00  0.00           H
ATOM   3835  HB2 ASP A 248      59.350  37.490  26.830  1.00  0.00           H
ATOM   3836  CG  ASP A 248      60.960  36.040  26.980  1.00  0.00           C
ATOM   3837  OD1 ASP A 248      61.860  35.670  27.800  1.00  0.00           O
ATOM   3838  OD2 ASP A 248      60.680  35.390  25.990  1.00  0.00           O
ATOM   3839  C   ASP A 248      60.460  39.460  28.670  1.00  0.00           C
ATOM   3840  O   ASP A 248      59.410  40.090  28.490  1.00  0.00           O
ATOM   3841  N   VAL A 249      61.630  40.110  28.950  1.00  0.00           N
ATOM   3842  HN  VAL A 249      62.400  39.470  28.990  1.00  0.00           H
ATOM   3843  CA  VAL A 249      61.720  41.470  29.170  1.00  0.00           C
ATOM   3844  HA  VAL A 249      60.840  41.690  29.750  1.00  0.00           H
ATOM   3845  CB  VAL A 249      62.830  41.790  30.050  1.00  0.00           C
ATOM   3846  HB  VAL A 249      62.880  42.890  30.080  1.00  0.00           H
ATOM   3847  CG1 VAL A 249      62.570  41.250  31.430  1.00  0.00           C
ATOM   3848 HG11 VAL A 249      61.580  41.540  31.820  1.00  0.00           H
ATOM   3849 HG12 VAL A 249      63.280  41.600  32.200  1.00  0.00           H
ATOM   3850 HG13 VAL A 249      62.440  40.160  31.280  1.00  0.00           H
ATOM   3851  CG2 VAL A 249      64.210  41.250  29.550  1.00  0.00           C
ATOM   3852 HG21 VAL A 249      64.360  40.170  29.770  1.00  0.00           H
ATOM   3853 HG22 VAL A 249      65.030  41.860  29.960  1.00  0.00           H
ATOM   3854 HG23 VAL A 249      64.250  41.590  28.490  1.00  0.00           H
ATOM   3855  C   VAL A 249      61.660  42.370  27.850  1.00  0.00           C
ATOM   3856  O   VAL A 249      61.230  43.490  27.770  1.00  0.00           O
ATOM   3857  N   ASP A 250      62.120  41.730  26.740  1.00  0.00           N
ATOM   3858  HN  ASP A 250      62.510  40.830  26.760  1.00  0.00           H
ATOM   3859  CA  ASP A 250      62.160  42.320  25.460  1.00  0.00           C
ATOM   3860  HA  ASP A 250      62.440  43.350  25.600  1.00  0.00           H
ATOM   3861  CB  ASP A 250      63.280  41.720  24.650  1.00  0.00           C
ATOM   3862  HB1 ASP A 250      63.270  42.140  23.620  1.00  0.00           H
ATOM   3863  HB2 ASP A 250      63.150  40.630  24.560  1.00  0.00           H
ATOM   3864  CG  ASP A 250      64.700  41.980  25.070  1.00  0.00           C
ATOM   3865  OD1 ASP A 250      65.600  41.350  24.480  1.00  0.00           O
ATOM   3866  OD2 ASP A 250      64.920  42.790  26.050  1.00  0.00           O
ATOM   3867  C   ASP A 250      60.810  42.370  24.750  1.00  0.00           C
ATOM   3868  O   ASP A 250      60.730  43.090  23.770  1.00  0.00           O
ATOM   3869  N   ASP A 251      59.700  41.740  25.290  1.00  0.00           N
ATOM   3870  HN  ASP A 251      59.770  41.080  26.030  1.00  0.00           H
ATOM   3871  CA  ASP A 251      58.440  42.030  24.690  1.00  0.00           C
ATOM   3872  HA  ASP A 251      58.670  42.130  23.640  1.00  0.00           H
ATOM   3873  CB  ASP A 251      57.460  40.830  25.110  1.00  0.00           C
ATOM   3874  HB1 ASP A 251      56.770  41.040  25.960  1.00  0.00           H
ATOM   3875  HB2 ASP A 251      58.050  39.900  25.250  1.00  0.00           H
ATOM   3876  CG  ASP A 251      56.500  40.400  24.060  1.00  0.00           C
ATOM   3877  OD1 ASP A 251      56.260  41.130  23.100  1.00  0.00           O
ATOM   3878  OD2 ASP A 251      55.960  39.280  24.190  1.00  0.00           O
ATOM   3879  C   ASP A 251      57.900  43.370  25.110  1.00  0.00           C
ATOM   3880  O   ASP A 251      56.860  43.870  24.660  1.00  0.00           O
ATOM   3881  N   ILE A 252      58.430  44.060  26.100  1.00  0.00           N
ATOM   3882  HN  ILE A 252      59.100  43.760  26.770  1.00  0.00           H
ATOM   3883  CA  ILE A 252      57.990  45.370  26.430  1.00  0.00           C
ATOM   3884  HA  ILE A 252      56.920  45.310  26.480  1.00  0.00           H
ATOM   3885  CB  ILE A 252      58.640  45.820  27.770  1.00  0.00           C
ATOM   3886  HB  ILE A 252      59.750  45.740  27.770  1.00  0.00           H
ATOM   3887  CG2 ILE A 252      58.130  47.190  28.130  1.00  0.00           C
ATOM   3888 HG21 ILE A 252      58.490  47.510  29.130  1.00  0.00           H
ATOM   3889 HG22 ILE A 252      57.040  47.140  28.000  1.00  0.00           H
ATOM   3890 HG23 ILE A 252      58.420  47.950  27.370  1.00  0.00           H
ATOM   3891  CG1 ILE A 252      58.280  44.800  28.960  1.00  0.00           C
ATOM   3892 HG11 ILE A 252      58.490  43.790  28.520  1.00  0.00           H
ATOM   3893 HG12 ILE A 252      57.240  44.880  29.320  1.00  0.00           H
ATOM   3894  CD  ILE A 252      59.260  44.850  30.140  1.00  0.00           C
ATOM   3895  HD1 ILE A 252      60.320  44.890  29.820  1.00  0.00           H
ATOM   3896  HD2 ILE A 252      59.200  43.890  30.680  1.00  0.00           H
ATOM   3897  HD3 ILE A 252      59.020  45.780  30.700  1.00  0.00           H
ATOM   3898  C   ILE A 252      58.590  46.290  25.320  1.00  0.00           C
ATOM   3899  O   ILE A 252      59.780  46.560  25.350  1.00  0.00           O
ATOM   3900  N   THR A 253      57.850  46.840  24.320  1.00  0.00           N
ATOM   3901  HN  THR A 253      56.880  46.720  24.130  1.00  0.00           H
ATOM   3902  CA  THR A 253      58.450  47.710  23.320  1.00  0.00           C
ATOM   3903  HA  THR A 253      59.420  47.320  23.040  1.00  0.00           H
ATOM   3904  CB  THR A 253      57.820  47.690  21.990  1.00  0.00           C
ATOM   3905  HB  THR A 253      58.370  48.310  21.260  1.00  0.00           H
ATOM   3906  OG1 THR A 253      56.440  48.010  22.090  1.00  0.00           O
ATOM   3907  HG1 THR A 253      56.400  48.910  22.390  1.00  0.00           H
ATOM   3908  CG2 THR A 253      57.910  46.240  21.370  1.00  0.00           C
ATOM   3909 HG21 THR A 253      57.770  46.370  20.280  1.00  0.00           H
ATOM   3910 HG22 THR A 253      57.370  45.400  21.860  1.00  0.00           H
ATOM   3911 HG23 THR A 253      59.010  46.060  21.400  1.00  0.00           H
ATOM   3912  C   THR A 253      58.630  49.180  23.780  1.00  0.00           C
ATOM   3913  O   THR A 253      59.450  49.870  23.290  1.00  0.00           O
ATOM   3914  N   GLU A 254      57.790  49.580  24.800  1.00  0.00           N
ATOM   3915  HN  GLU A 254      57.070  48.950  25.080  1.00  0.00           H
ATOM   3916  CA  GLU A 254      57.880  50.830  25.520  1.00  0.00           C
ATOM   3917  HA  GLU A 254      57.700  51.620  24.810  1.00  0.00           H
ATOM   3918  CB  GLU A 254      56.650  50.930  26.530  1.00  0.00           C
ATOM   3919  HB1 GLU A 254      56.790  51.810  27.190  1.00  0.00           H
ATOM   3920  HB2 GLU A 254      56.620  50.000  27.160  1.00  0.00           H
ATOM   3921  CG  GLU A 254      55.360  51.110  25.740  1.00  0.00           C
ATOM   3922  HG1 GLU A 254      55.590  50.590  24.780  1.00  0.00           H
ATOM   3923  HG2 GLU A 254      55.110  52.160  25.470  1.00  0.00           H
ATOM   3924  CD  GLU A 254      54.100  50.580  26.360  1.00  0.00           C
ATOM   3925  OE1 GLU A 254      53.610  51.240  27.330  1.00  0.00           O
ATOM   3926  OE2 GLU A 254      53.550  49.600  25.890  1.00  0.00           O
ATOM   3927  C   GLU A 254      59.220  51.150  26.130  1.00  0.00           C
ATOM   3928  O   GLU A 254      60.170  50.370  26.160  1.00  0.00           O
ATOM   3929  N   TYR A 255      59.410  52.430  26.610  1.00  0.00           N
ATOM   3930  HN  TYR A 255      58.740  53.070  26.250  1.00  0.00           H
ATOM   3931  CA  TYR A 255      60.600  52.930  27.260  1.00  0.00           C
ATOM   3932  HA  TYR A 255      61.430  52.490  26.720  1.00  0.00           H
ATOM   3933  CB  TYR A 255      60.700  54.500  27.180  1.00  0.00           C
ATOM   3934  HB1 TYR A 255      59.720  54.880  27.510  1.00  0.00           H
ATOM   3935  HB2 TYR A 255      60.660  54.760  26.100  1.00  0.00           H
ATOM   3936  CG  TYR A 255      61.790  55.150  27.950  1.00  0.00           C
ATOM   3937  CD1 TYR A 255      61.510  56.390  28.570  1.00  0.00           C
ATOM   3938  HD1 TYR A 255      60.520  56.810  28.500  1.00  0.00           H
ATOM   3939  CE1 TYR A 255      62.560  56.990  29.250  1.00  0.00           C
ATOM   3940  HE1 TYR A 255      62.420  57.930  29.760  1.00  0.00           H
ATOM   3941  CZ  TYR A 255      63.830  56.370  29.490  1.00  0.00           C
ATOM   3942  OH  TYR A 255      64.760  57.020  30.280  1.00  0.00           O
ATOM   3943  HH  TYR A 255      64.460  57.910  30.460  1.00  0.00           H
ATOM   3944  CD2 TYR A 255      63.060  54.510  28.100  1.00  0.00           C
ATOM   3945  HD2 TYR A 255      63.250  53.640  27.490  1.00  0.00           H
ATOM   3946  CE2 TYR A 255      64.100  55.100  28.910  1.00  0.00           C
ATOM   3947  HE2 TYR A 255      64.970  54.510  29.140  1.00  0.00           H
ATOM   3948  C   TYR A 255      60.620  52.460  28.680  1.00  0.00           C
ATOM   3949  O   TYR A 255      59.700  52.710  29.400  1.00  0.00           O
ATOM   3950  N   CYS A 256      61.630  51.650  29.050  1.00  0.00           N
ATOM   3951  HN  CYS A 256      62.300  51.450  28.340  1.00  0.00           H
ATOM   3952  CA  CYS A 256      61.690  51.290  30.420  1.00  0.00           C
ATOM   3953  HA  CYS A 256      60.960  51.800  31.020  1.00  0.00           H
ATOM   3954  CB  CYS A 256      61.430  49.810  30.630  1.00  0.00           C
ATOM   3955  HB1 CYS A 256      62.110  49.040  30.190  1.00  0.00           H
ATOM   3956  HB2 CYS A 256      60.460  49.690  30.100  1.00  0.00           H
ATOM   3957  SG  CYS A 256      61.220  49.430  32.430  1.00  0.00           S
ATOM   3958  HG1 CYS A 256      62.480  49.190  32.740  1.00  0.00           H
ATOM   3959  C   CYS A 256      63.130  51.520  30.870  1.00  0.00           C
ATOM   3960  O   CYS A 256      63.970  50.830  30.290  1.00  0.00           O
ATOM   3961  N   PRO A 257      63.460  52.370  31.840  1.00  0.00           N
ATOM   3962  CD  PRO A 257      62.550  53.340  32.280  1.00  0.00           C
ATOM   3963  HD1 PRO A 257      61.960  52.920  33.120  1.00  0.00           H
ATOM   3964  HD2 PRO A 257      61.880  53.800  31.520  1.00  0.00           H
ATOM   3965  CA  PRO A 257      64.850  52.450  32.400  1.00  0.00           C
ATOM   3966  HA  PRO A 257      65.530  52.850  31.650  1.00  0.00           H
ATOM   3967  CB  PRO A 257      64.500  53.410  33.580  1.00  0.00           C
ATOM   3968  HB1 PRO A 257      65.360  53.930  34.050  1.00  0.00           H
ATOM   3969  HB2 PRO A 257      63.960  52.780  34.320  1.00  0.00           H
ATOM   3970  CG  PRO A 257      63.510  54.340  32.860  1.00  0.00           C
ATOM   3971  HG1 PRO A 257      62.990  55.100  33.480  1.00  0.00           H
ATOM   3972  HG2 PRO A 257      64.140  54.780  32.060  1.00  0.00           H
ATOM   3973  C   PRO A 257      65.490  51.120  32.830  1.00  0.00           C
ATOM   3974  O   PRO A 257      64.860  50.270  33.540  1.00  0.00           O
ATOM   3975  N   ARG A 258      66.720  50.970  32.430  1.00  0.00           N
ATOM   3976  HN  ARG A 258      67.080  51.710  31.860  1.00  0.00           H
ATOM   3977  CA  ARG A 258      67.530  49.810  32.650  1.00  0.00           C
ATOM   3978  HA  ARG A 258      67.090  48.880  32.310  1.00  0.00           H
ATOM   3979  CB  ARG A 258      68.890  49.980  31.860  1.00  0.00           C
ATOM   3980  HB1 ARG A 258      69.640  49.240  32.230  1.00  0.00           H
ATOM   3981  HB2 ARG A 258      69.300  50.990  32.090  1.00  0.00           H
ATOM   3982  CG  ARG A 258      68.770  49.820  30.300  1.00  0.00           C
ATOM   3983  HG1 ARG A 258      67.920  50.470  30.040  1.00  0.00           H
ATOM   3984  HG2 ARG A 258      68.600  48.730  30.160  1.00  0.00           H
ATOM   3985  CD  ARG A 258      70.030  50.250  29.490  1.00  0.00           C
ATOM   3986  HD1 ARG A 258      70.840  49.540  29.750  1.00  0.00           H
ATOM   3987  HD2 ARG A 258      70.320  51.280  29.730  1.00  0.00           H
ATOM   3988  NE  ARG A 258      69.750  50.050  28.040  1.00  0.00           N
ATOM   3989  HE  ARG A 258      68.790  49.890  27.790  1.00  0.00           H
ATOM   3990  CZ  ARG A 258      70.550  49.470  27.140  1.00  0.00           C
ATOM   3991  NH1 ARG A 258      71.790  49.140  27.360  1.00  0.00           N
ATOM   3992 HH11 ARG A 258      72.160  49.530  28.210  1.00  0.00           H
ATOM   3993 HH12 ARG A 258      72.210  48.610  26.630  1.00  0.00           H
ATOM   3994  NH2 ARG A 258      70.020  49.180  25.960  1.00  0.00           N
ATOM   3995 HH21 ARG A 258      69.070  49.420  25.750  1.00  0.00           H
ATOM   3996 HH22 ARG A 258      70.610  48.800  25.250  1.00  0.00           H
ATOM   3997  C   ARG A 258      67.770  49.470  34.110  1.00  0.00           C
ATOM   3998  O   ARG A 258      67.820  48.280  34.490  1.00  0.00           O
ATOM   3999  N   GLU A 259      67.790  50.480  34.990  1.00  0.00           N
ATOM   4000  HN  GLU A 259      67.680  51.420  34.670  1.00  0.00           H
ATOM   4001  CA  GLU A 259      67.700  50.270  36.480  1.00  0.00           C
ATOM   4002  HA  GLU A 259      68.490  49.570  36.750  1.00  0.00           H
ATOM   4003  CB  GLU A 259      68.060  51.600  37.090  1.00  0.00           C
ATOM   4004  HB1 GLU A 259      68.780  52.150  36.440  1.00  0.00           H
ATOM   4005  HB2 GLU A 259      68.540  51.460  38.080  1.00  0.00           H
ATOM   4006  CG  GLU A 259      66.950  52.610  37.240  1.00  0.00           C
ATOM   4007  HG1 GLU A 259      66.290  52.360  38.100  1.00  0.00           H
ATOM   4008  HG2 GLU A 259      66.370  52.550  36.300  1.00  0.00           H
ATOM   4009  CD  GLU A 259      67.400  54.080  37.480  1.00  0.00           C
ATOM   4010  OE1 GLU A 259      67.390  54.850  36.490  1.00  0.00           O
ATOM   4011  OE2 GLU A 259      67.690  54.430  38.660  1.00  0.00           O
ATOM   4012  C   GLU A 259      66.380  49.600  36.940  1.00  0.00           C
ATOM   4013  O   GLU A 259      66.350  48.690  37.780  1.00  0.00           O
ATOM   4014  N   ILE A 260      65.230  50.060  36.360  1.00  0.00           N
ATOM   4015  HN  ILE A 260      65.170  50.840  35.740  1.00  0.00           H
ATOM   4016  CA  ILE A 260      63.900  49.410  36.580  1.00  0.00           C
ATOM   4017  HA  ILE A 260      63.770  49.250  37.630  1.00  0.00           H
ATOM   4018  CB  ILE A 260      62.760  50.420  36.160  1.00  0.00           C
ATOM   4019  HB  ILE A 260      63.000  50.750  35.130  1.00  0.00           H
ATOM   4020  CG2 ILE A 260      61.400  49.750  36.140  1.00  0.00           C
ATOM   4021 HG21 ILE A 260      61.150  49.360  37.150  1.00  0.00           H
ATOM   4022 HG22 ILE A 260      61.300  48.850  35.490  1.00  0.00           H
ATOM   4023 HG23 ILE A 260      60.560  50.270  35.630  1.00  0.00           H
ATOM   4024  CG1 ILE A 260      62.840  51.730  37.070  1.00  0.00           C
ATOM   4025 HG11 ILE A 260      63.850  52.150  36.960  1.00  0.00           H
ATOM   4026 HG12 ILE A 260      62.770  51.370  38.120  1.00  0.00           H
ATOM   4027  CD  ILE A 260      61.780  52.790  36.780  1.00  0.00           C
ATOM   4028  HD1 ILE A 260      61.800  53.140  35.720  1.00  0.00           H
ATOM   4029  HD2 ILE A 260      61.950  53.680  37.420  1.00  0.00           H
ATOM   4030  HD3 ILE A 260      60.790  52.340  37.000  1.00  0.00           H
ATOM   4031  C   ILE A 260      63.860  48.000  36.060  1.00  0.00           C
ATOM   4032  O   ILE A 260      63.250  47.130  36.740  1.00  0.00           O
ATOM   4033  N   ILE A 261      64.410  47.750  34.900  1.00  0.00           N
ATOM   4034  HN  ILE A 261      64.750  48.490  34.320  1.00  0.00           H
ATOM   4035  CA  ILE A 261      64.580  46.400  34.350  1.00  0.00           C
ATOM   4036  HA  ILE A 261      63.540  46.070  34.330  1.00  0.00           H
ATOM   4037  CB  ILE A 261      65.090  46.230  32.890  1.00  0.00           C
ATOM   4038  HB  ILE A 261      66.010  46.850  32.780  1.00  0.00           H
ATOM   4039  CG2 ILE A 261      65.430  44.740  32.430  1.00  0.00           C
ATOM   4040 HG21 ILE A 261      65.530  44.730  31.320  1.00  0.00           H
ATOM   4041 HG22 ILE A 261      64.610  44.070  32.750  1.00  0.00           H
ATOM   4042 HG23 ILE A 261      66.410  44.500  32.900  1.00  0.00           H
ATOM   4043  CG1 ILE A 261      64.150  46.960  31.880  1.00  0.00           C
ATOM   4044 HG11 ILE A 261      64.620  46.970  30.880  1.00  0.00           H
ATOM   4045 HG12 ILE A 261      63.990  48.020  32.160  1.00  0.00           H
ATOM   4046  CD  ILE A 261      62.790  46.260  31.630  1.00  0.00           C
ATOM   4047  HD1 ILE A 261      62.920  45.250  31.210  1.00  0.00           H
ATOM   4048  HD2 ILE A 261      62.270  46.860  30.850  1.00  0.00           H
ATOM   4049  HD3 ILE A 261      62.250  46.340  32.600  1.00  0.00           H
ATOM   4050  C   ILE A 261      65.350  45.510  35.310  1.00  0.00           C
ATOM   4051  O   ILE A 261      64.960  44.420  35.690  1.00  0.00           O
ATOM   4052  N   SER A 262      66.500  46.090  35.810  1.00  0.00           N
ATOM   4053  HN  SER A 262      66.740  47.030  35.610  1.00  0.00           H
ATOM   4054  CA  SER A 262      67.340  45.260  36.670  1.00  0.00           C
ATOM   4055  HA  SER A 262      67.520  44.310  36.220  1.00  0.00           H
ATOM   4056  CB  SER A 262      68.780  45.900  36.930  1.00  0.00           C
ATOM   4057  HB1 SER A 262      68.730  46.900  37.440  1.00  0.00           H
ATOM   4058  HB2 SER A 262      69.310  46.030  35.970  1.00  0.00           H
ATOM   4059  OG  SER A 262      69.570  45.080  37.790  1.00  0.00           O
ATOM   4060  HG1 SER A 262      69.280  45.340  38.670  1.00  0.00           H
ATOM   4061  C   SER A 262      66.700  45.090  38.120  1.00  0.00           C
ATOM   4062  O   SER A 262      66.620  44.030  38.720  1.00  0.00           O
ATOM   4063  N   LEU A 263      66.080  46.150  38.600  1.00  0.00           N
ATOM   4064  HN  LEU A 263      66.150  47.050  38.180  1.00  0.00           H
ATOM   4065  CA  LEU A 263      65.190  46.130  39.800  1.00  0.00           C
ATOM   4066  HA  LEU A 263      65.790  45.770  40.620  1.00  0.00           H
ATOM   4067  CB  LEU A 263      64.620  47.520  40.250  1.00  0.00           C
ATOM   4068  HB1 LEU A 263      64.030  47.910  39.390  1.00  0.00           H
ATOM   4069  HB2 LEU A 263      65.510  48.140  40.460  1.00  0.00           H
ATOM   4070  CG  LEU A 263      63.700  47.640  41.470  1.00  0.00           C
ATOM   4071  HG  LEU A 263      63.080  46.720  41.500  1.00  0.00           H
ATOM   4072  CD1 LEU A 263      64.520  47.720  42.790  1.00  0.00           C
ATOM   4073 HD11 LEU A 263      65.050  48.650  43.080  1.00  0.00           H
ATOM   4074 HD12 LEU A 263      65.330  46.950  42.770  1.00  0.00           H
ATOM   4075 HD13 LEU A 263      63.860  47.610  43.670  1.00  0.00           H
ATOM   4076  CD2 LEU A 263      62.750  48.900  41.300  1.00  0.00           C
ATOM   4077 HD21 LEU A 263      63.350  49.830  41.280  1.00  0.00           H
ATOM   4078 HD22 LEU A 263      62.020  49.020  42.130  1.00  0.00           H
ATOM   4079 HD23 LEU A 263      62.210  48.790  40.340  1.00  0.00           H
ATOM   4080  C   LEU A 263      63.980  45.190  39.850  1.00  0.00           C
ATOM   4081  O   LEU A 263      63.690  44.550  40.840  1.00  0.00           O
ATOM   4082  N   MET A 264      63.190  45.070  38.710  1.00  0.00           N
ATOM   4083  HN  MET A 264      63.480  45.620  37.940  1.00  0.00           H
ATOM   4084  CA  MET A 264      62.060  44.140  38.450  1.00  0.00           C
ATOM   4085  HA  MET A 264      61.210  44.320  39.100  1.00  0.00           H
ATOM   4086  CB  MET A 264      61.630  44.490  37.020  1.00  0.00           C
ATOM   4087  HB1 MET A 264      62.420  44.340  36.250  1.00  0.00           H
ATOM   4088  HB2 MET A 264      61.220  45.520  36.920  1.00  0.00           H
ATOM   4089  CG  MET A 264      60.390  43.680  36.490  1.00  0.00           C
ATOM   4090  HG1 MET A 264      59.480  44.000  37.040  1.00  0.00           H
ATOM   4091  HG2 MET A 264      60.440  42.610  36.780  1.00  0.00           H
ATOM   4092  SD  MET A 264      60.140  43.850  34.650  1.00  0.00           S
ATOM   4093  CE  MET A 264      59.690  45.580  34.650  1.00  0.00           C
ATOM   4094  HE1 MET A 264      59.350  45.910  35.650  1.00  0.00           H
ATOM   4095  HE2 MET A 264      58.930  45.940  33.920  1.00  0.00           H
ATOM   4096  HE3 MET A 264      60.570  46.210  34.440  1.00  0.00           H
ATOM   4097  C   MET A 264      62.480  42.730  38.600  1.00  0.00           C
ATOM   4098  O   MET A 264      61.840  41.890  39.250  1.00  0.00           O
ATOM   4099  N   LYS A 265      63.700  42.470  38.190  1.00  0.00           N
ATOM   4100  HN  LYS A 265      64.190  43.220  37.760  1.00  0.00           H
ATOM   4101  CA  LYS A 265      64.400  41.230  38.360  1.00  0.00           C
ATOM   4102  HA  LYS A 265      63.600  40.550  38.080  1.00  0.00           H
ATOM   4103  CB  LYS A 265      65.560  41.260  37.400  1.00  0.00           C
ATOM   4104  HB1 LYS A 265      66.310  40.500  37.690  1.00  0.00           H
ATOM   4105  HB2 LYS A 265      66.070  42.250  37.440  1.00  0.00           H
ATOM   4106  CG  LYS A 265      65.090  41.160  35.950  1.00  0.00           C
ATOM   4107  HG1 LYS A 265      64.570  42.120  35.750  1.00  0.00           H
ATOM   4108  HG2 LYS A 265      64.470  40.250  35.770  1.00  0.00           H
ATOM   4109  CD  LYS A 265      66.350  41.200  35.150  1.00  0.00           C
ATOM   4110  HD1 LYS A 265      66.870  40.280  35.460  1.00  0.00           H
ATOM   4111  HD2 LYS A 265      66.880  42.160  35.290  1.00  0.00           H
ATOM   4112  CE  LYS A 265      66.110  41.060  33.630  1.00  0.00           C
ATOM   4113  HE1 LYS A 265      65.620  41.940  33.170  1.00  0.00           H
ATOM   4114  HE2 LYS A 265      65.510  40.150  33.370  1.00  0.00           H
ATOM   4115  NZ  LYS A 265      67.290  40.760  32.790  1.00  0.00           N
ATOM   4116  HZ1 LYS A 265      67.180  39.770  32.480  1.00  0.00           H
ATOM   4117  HZ2 LYS A 265      68.210  40.870  33.250  1.00  0.00           H
ATOM   4118  HZ3 LYS A 265      67.290  41.340  31.930  1.00  0.00           H
ATOM   4119  C   LYS A 265      64.780  40.780  39.780  1.00  0.00           C
ATOM   4120  O   LYS A 265      64.440  39.660  40.250  1.00  0.00           O
ATOM   4121  N   LEU A 266      65.450  41.670  40.580  1.00  0.00           N
ATOM   4122  HN  LEU A 266      65.770  42.540  40.210  1.00  0.00           H
ATOM   4123  CA  LEU A 266      65.560  41.590  42.010  1.00  0.00           C
ATOM   4124  HA  LEU A 266      66.110  40.680  42.210  1.00  0.00           H
ATOM   4125  CB  LEU A 266      66.320  42.810  42.620  1.00  0.00           C
ATOM   4126  HB1 LEU A 266      66.070  42.920  43.700  1.00  0.00           H
ATOM   4127  HB2 LEU A 266      66.000  43.770  42.170  1.00  0.00           H
ATOM   4128  CG  LEU A 266      67.770  42.540  42.610  1.00  0.00           C
ATOM   4129  HG  LEU A 266      68.130  42.390  41.580  1.00  0.00           H
ATOM   4130  CD1 LEU A 266      68.630  43.830  42.970  1.00  0.00           C
ATOM   4131 HD11 LEU A 266      68.260  44.600  42.250  1.00  0.00           H
ATOM   4132 HD12 LEU A 266      69.740  43.730  42.940  1.00  0.00           H
ATOM   4133 HD13 LEU A 266      68.390  44.130  44.020  1.00  0.00           H
ATOM   4134  CD2 LEU A 266      68.200  41.330  43.540  1.00  0.00           C
ATOM   4135 HD21 LEU A 266      67.930  41.550  44.600  1.00  0.00           H
ATOM   4136 HD22 LEU A 266      69.300  41.270  43.570  1.00  0.00           H
ATOM   4137 HD23 LEU A 266      67.850  40.320  43.210  1.00  0.00           H
ATOM   4138  C   LEU A 266      64.260  41.330  42.710  1.00  0.00           C
ATOM   4139  O   LEU A 266      64.270  40.540  43.680  1.00  0.00           O
ATOM   4140  N   CYS A 267      63.170  41.900  42.230  1.00  0.00           N
ATOM   4141  HN  CYS A 267      63.100  42.500  41.440  1.00  0.00           H
ATOM   4142  CA  CYS A 267      61.960  41.830  42.980  1.00  0.00           C
ATOM   4143  HA  CYS A 267      62.120  41.990  44.030  1.00  0.00           H
ATOM   4144  CB  CYS A 267      60.870  42.810  42.530  1.00  0.00           C
ATOM   4145  HB1 CYS A 267      59.850  42.600  42.920  1.00  0.00           H
ATOM   4146  HB2 CYS A 267      60.820  42.760  41.430  1.00  0.00           H
ATOM   4147  SG  CYS A 267      61.390  44.510  43.080  1.00  0.00           S
ATOM   4148  HG1 CYS A 267      62.560  44.280  42.530  1.00  0.00           H
ATOM   4149  C   CYS A 267      61.310  40.450  42.890  1.00  0.00           C
ATOM   4150  O   CYS A 267      60.640  40.050  43.850  1.00  0.00           O
ATOM   4151  N   TRP A 268      61.580  39.620  41.860  1.00  0.00           N
ATOM   4152  HN  TRP A 268      62.200  39.940  41.150  1.00  0.00           H
ATOM   4153  CA  TRP A 268      61.020  38.280  41.680  1.00  0.00           C
ATOM   4154  HA  TRP A 268      60.250  38.150  42.430  1.00  0.00           H
ATOM   4155  CB  TRP A 268      60.250  38.120  40.350  1.00  0.00           C
ATOM   4156  HB1 TRP A 268      59.290  38.660  40.440  1.00  0.00           H
ATOM   4157  HB2 TRP A 268      59.900  37.060  40.280  1.00  0.00           H
ATOM   4158  CG  TRP A 268      60.920  38.510  39.100  1.00  0.00           C
ATOM   4159  CD1 TRP A 268      62.150  38.200  38.690  1.00  0.00           C
ATOM   4160  HD1 TRP A 268      62.990  37.770  39.220  1.00  0.00           H
ATOM   4161  NE1 TRP A 268      62.300  38.640  37.360  1.00  0.00           N
ATOM   4162  HE1 TRP A 268      62.960  38.180  36.790  1.00  0.00           H
ATOM   4163  CE2 TRP A 268      61.130  39.070  36.850  1.00  0.00           C
ATOM   4164  CD2 TRP A 268      60.250  39.040  37.930  1.00  0.00           C
ATOM   4165  CE3 TRP A 268      58.910  39.430  37.640  1.00  0.00           C
ATOM   4166  HE3 TRP A 268      58.100  39.340  38.360  1.00  0.00           H
ATOM   4167  CZ3 TRP A 268      58.610  39.880  36.330  1.00  0.00           C
ATOM   4168  HZ3 TRP A 268      57.600  40.220  36.140  1.00  0.00           H
ATOM   4169  CZ2 TRP A 268      60.800  39.490  35.560  1.00  0.00           C
ATOM   4170  HZ2 TRP A 268      61.570  39.430  34.800  1.00  0.00           H
ATOM   4171  CH2 TRP A 268      59.530  39.850  35.290  1.00  0.00           C
ATOM   4172  HH2 TRP A 268      59.220  40.190  34.320  1.00  0.00           H
ATOM   4173  C   TRP A 268      62.070  37.320  41.980  1.00  0.00           C
ATOM   4174  O   TRP A 268      61.920  36.200  41.510  1.00  0.00           O
ATOM   4175  N   GLU A 269      63.130  37.660  42.760  1.00  0.00           N
ATOM   4176  HN  GLU A 269      63.350  38.590  43.070  1.00  0.00           H
ATOM   4177  CA  GLU A 269      64.050  36.660  43.200  1.00  0.00           C
ATOM   4178  HA  GLU A 269      64.600  36.430  42.300  1.00  0.00           H
ATOM   4179  CB  GLU A 269      65.050  37.150  44.260  1.00  0.00           C
ATOM   4180  HB1 GLU A 269      65.460  36.290  44.830  1.00  0.00           H
ATOM   4181  HB2 GLU A 269      64.570  37.750  45.060  1.00  0.00           H
ATOM   4182  CG  GLU A 269      66.290  37.970  43.830  1.00  0.00           C
ATOM   4183  HG1 GLU A 269      66.690  38.620  44.630  1.00  0.00           H
ATOM   4184  HG2 GLU A 269      66.040  38.510  42.890  1.00  0.00           H
ATOM   4185  CD  GLU A 269      67.500  37.080  43.310  1.00  0.00           C
ATOM   4186  OE1 GLU A 269      67.830  37.100  42.130  1.00  0.00           O
ATOM   4187  OE2 GLU A 269      68.120  36.430  44.190  1.00  0.00           O
ATOM   4188  C   GLU A 269      63.420  35.320  43.740  1.00  0.00           C
ATOM   4189  O   GLU A 269      62.480  35.380  44.500  1.00  0.00           O
ATOM   4190  N   ALA A 270      64.020  34.160  43.470  1.00  0.00           N
ATOM   4191  HN  ALA A 270      64.810  34.150  42.840  1.00  0.00           H
ATOM   4192  CA  ALA A 270      63.750  32.870  44.060  1.00  0.00           C
ATOM   4193  HA  ALA A 270      62.770  32.550  43.740  1.00  0.00           H
ATOM   4194  CB  ALA A 270      64.930  32.020  43.490  1.00  0.00           C
ATOM   4195  HB1 ALA A 270      64.740  31.970  42.380  1.00  0.00           H
ATOM   4196  HB2 ALA A 270      64.790  31.010  43.920  1.00  0.00           H
ATOM   4197  HB3 ALA A 270      65.890  32.500  43.770  1.00  0.00           H
ATOM   4198  C   ALA A 270      63.720  32.850  45.620  1.00  0.00           C
ATOM   4199  O   ALA A 270      62.770  32.390  46.280  1.00  0.00           O
ATOM   4200  N   ASN A 271      64.850  33.350  46.130  1.00  0.00           N
ATOM   4201  HN  ASN A 271      65.680  33.570  45.620  1.00  0.00           H
ATOM   4202  CA  ASN A 271      64.950  33.540  47.530  1.00  0.00           C
ATOM   4203  HA  ASN A 271      64.590  32.710  48.120  1.00  0.00           H
ATOM   4204  CB  ASN A 271      66.510  33.760  47.760  1.00  0.00           C
ATOM   4205  HB1 ASN A 271      66.860  34.530  47.040  1.00  0.00           H
ATOM   4206  HB2 ASN A 271      67.100  32.840  47.510  1.00  0.00           H
ATOM   4207  CG  ASN A 271      67.030  34.160  49.160  1.00  0.00           C
ATOM   4208  OD1 ASN A 271      66.440  34.080  50.210  1.00  0.00           O
ATOM   4209  ND2 ASN A 271      68.260  34.580  49.150  1.00  0.00           N
ATOM   4210 HD21 ASN A 271      68.770  34.730  49.990  1.00  0.00           H
ATOM   4211 HD22 ASN A 271      68.580  34.770  48.230  1.00  0.00           H
ATOM   4212  C   ASN A 271      64.240  34.800  48.110  1.00  0.00           C
ATOM   4213  O   ASN A 271      64.480  35.930  47.660  1.00  0.00           O
ATOM   4214  N   PRO A 272      63.350  34.760  49.090  1.00  0.00           N
ATOM   4215  CD  PRO A 272      63.130  33.610  50.030  1.00  0.00           C
ATOM   4216  HD1 PRO A 272      64.060  33.160  50.450  1.00  0.00           H
ATOM   4217  HD2 PRO A 272      62.570  32.850  49.430  1.00  0.00           H
ATOM   4218  CA  PRO A 272      62.700  35.990  49.570  1.00  0.00           C
ATOM   4219  HA  PRO A 272      62.220  36.530  48.780  1.00  0.00           H
ATOM   4220  CB  PRO A 272      61.630  35.410  50.530  1.00  0.00           C
ATOM   4221  HB1 PRO A 272      60.780  35.120  49.870  1.00  0.00           H
ATOM   4222  HB2 PRO A 272      61.230  36.150  51.250  1.00  0.00           H
ATOM   4223  CG  PRO A 272      62.300  34.130  51.130  1.00  0.00           C
ATOM   4224  HG1 PRO A 272      62.980  34.360  51.980  1.00  0.00           H
ATOM   4225  HG2 PRO A 272      61.430  33.570  51.510  1.00  0.00           H
ATOM   4226  C   PRO A 272      63.500  37.010  50.450  1.00  0.00           C
ATOM   4227  O   PRO A 272      62.960  38.070  50.820  1.00  0.00           O
ATOM   4228  N   GLU A 273      64.800  36.770  50.750  1.00  0.00           N
ATOM   4229  HN  GLU A 273      65.170  35.910  50.400  1.00  0.00           H
ATOM   4230  CA  GLU A 273      65.550  37.640  51.630  1.00  0.00           C
ATOM   4231  HA  GLU A 273      64.910  38.010  52.420  1.00  0.00           H
ATOM   4232  CB  GLU A 273      66.580  36.720  52.420  1.00  0.00           C
ATOM   4233  HB1 GLU A 273      67.440  37.280  52.810  1.00  0.00           H
ATOM   4234  HB2 GLU A 273      66.940  36.080  51.590  1.00  0.00           H
ATOM   4235  CG  GLU A 273      65.970  35.790  53.530  1.00  0.00           C
ATOM   4236  HG1 GLU A 273      66.840  35.120  53.670  1.00  0.00           H
ATOM   4237  HG2 GLU A 273      65.130  35.190  53.110  1.00  0.00           H
ATOM   4238  CD  GLU A 273      65.880  36.480  54.840  1.00  0.00           C
ATOM   4239  OE1 GLU A 273      66.870  37.130  55.340  1.00  0.00           O
ATOM   4240  OE2 GLU A 273      64.780  36.310  55.440  1.00  0.00           O
ATOM   4241  C   GLU A 273      66.330  38.700  50.840  1.00  0.00           C
ATOM   4242  O   GLU A 273      66.760  39.750  51.330  1.00  0.00           O
ATOM   4243  N   ALA A 274      66.570  38.390  49.470  1.00  0.00           N
ATOM   4244  HN  ALA A 274      66.550  37.420  49.240  1.00  0.00           H
ATOM   4245  CA  ALA A 274      67.160  39.340  48.510  1.00  0.00           C
ATOM   4246  HA  ALA A 274      67.860  39.990  49.030  1.00  0.00           H
ATOM   4247  CB  ALA A 274      67.920  38.560  47.430  1.00  0.00           C
ATOM   4248  HB1 ALA A 274      67.230  37.860  46.890  1.00  0.00           H
ATOM   4249  HB2 ALA A 274      68.750  38.120  48.030  1.00  0.00           H
ATOM   4250  HB3 ALA A 274      68.350  39.230  46.670  1.00  0.00           H
ATOM   4251  C   ALA A 274      66.150  40.290  47.820  1.00  0.00           C
ATOM   4252  O   ALA A 274      66.460  41.350  47.310  1.00  0.00           O
ATOM   4253  N   ARG A 275      64.820  40.080  47.980  1.00  0.00           N
ATOM   4254  HN  ARG A 275      64.310  39.390  48.490  1.00  0.00           H
ATOM   4255  CA  ARG A 275      63.790  40.940  47.490  1.00  0.00           C
ATOM   4256  HA  ARG A 275      63.810  41.050  46.420  1.00  0.00           H
ATOM   4257  CB  ARG A 275      62.430  40.210  47.480  1.00  0.00           C
ATOM   4258  HB1 ARG A 275      61.570  40.870  47.230  1.00  0.00           H
ATOM   4259  HB2 ARG A 275      62.340  39.950  48.560  1.00  0.00           H
ATOM   4260  CG  ARG A 275      62.290  38.980  46.610  1.00  0.00           C
ATOM   4261  HG1 ARG A 275      62.970  38.180  46.950  1.00  0.00           H
ATOM   4262  HG2 ARG A 275      62.470  39.230  45.550  1.00  0.00           H
ATOM   4263  CD  ARG A 275      60.860  38.380  46.750  1.00  0.00           C
ATOM   4264  HD1 ARG A 275      60.060  38.930  46.200  1.00  0.00           H
ATOM   4265  HD2 ARG A 275      60.730  38.410  47.850  1.00  0.00           H
ATOM   4266  NE  ARG A 275      60.930  37.030  46.140  1.00  0.00           N
ATOM   4267  HE  ARG A 275      61.730  36.860  45.550  1.00  0.00           H
ATOM   4268  CZ  ARG A 275      60.360  36.000  46.830  1.00  0.00           C
ATOM   4269  NH1 ARG A 275      59.250  36.160  47.520  1.00  0.00           N
ATOM   4270 HH11 ARG A 275      58.780  37.030  47.420  1.00  0.00           H
ATOM   4271 HH12 ARG A 275      58.830  35.360  47.930  1.00  0.00           H
ATOM   4272  NH2 ARG A 275      60.820  34.760  46.710  1.00  0.00           N
ATOM   4273 HH21 ARG A 275      61.480  34.620  45.990  1.00  0.00           H
ATOM   4274 HH22 ARG A 275      60.320  34.030  47.180  1.00  0.00           H
ATOM   4275  C   ARG A 275      63.880  42.350  48.090  1.00  0.00           C
ATOM   4276  O   ARG A 275      63.820  42.330  49.280  1.00  0.00           O
ATOM   4277  N   PRO A 276      63.900  43.410  47.360  1.00  0.00           N
ATOM   4278  CD  PRO A 276      64.250  43.370  45.910  1.00  0.00           C
ATOM   4279  HD1 PRO A 276      63.370  43.260  45.230  1.00  0.00           H
ATOM   4280  HD2 PRO A 276      65.110  42.730  45.660  1.00  0.00           H
ATOM   4281  CA  PRO A 276      63.610  44.760  47.740  1.00  0.00           C
ATOM   4282  HA  PRO A 276      64.410  44.990  48.420  1.00  0.00           H
ATOM   4283  CB  PRO A 276      63.830  45.610  46.460  1.00  0.00           C
ATOM   4284  HB1 PRO A 276      64.260  46.630  46.520  1.00  0.00           H
ATOM   4285  HB2 PRO A 276      62.840  45.620  45.970  1.00  0.00           H
ATOM   4286  CG  PRO A 276      64.790  44.750  45.660  1.00  0.00           C
ATOM   4287  HG1 PRO A 276      64.740  44.870  44.560  1.00  0.00           H
ATOM   4288  HG2 PRO A 276      65.850  44.800  46.000  1.00  0.00           H
ATOM   4289  C   PRO A 276      62.350  45.030  48.460  1.00  0.00           C
ATOM   4290  O   PRO A 276      61.390  44.280  48.370  1.00  0.00           O
ATOM   4291  N   THR A 277      62.360  46.100  49.270  1.00  0.00           N
ATOM   4292  HN  THR A 277      63.230  46.540  49.490  1.00  0.00           H
ATOM   4293  CA  THR A 277      61.250  46.450  50.170  1.00  0.00           C
ATOM   4294  HA  THR A 277      60.550  45.620  50.080  1.00  0.00           H
ATOM   4295  CB  THR A 277      61.680  46.680  51.610  1.00  0.00           C
ATOM   4296  HB  THR A 277      62.410  45.890  51.890  1.00  0.00           H
ATOM   4297  OG1 THR A 277      60.510  46.770  52.430  1.00  0.00           O
ATOM   4298  HG1 THR A 277      60.250  45.850  52.510  1.00  0.00           H
ATOM   4299  CG2 THR A 277      62.350  48.060  51.730  1.00  0.00           C
ATOM   4300 HG21 THR A 277      63.330  47.970  51.190  1.00  0.00           H
ATOM   4301 HG22 THR A 277      62.490  48.290  52.810  1.00  0.00           H
ATOM   4302 HG23 THR A 277      61.870  48.930  51.240  1.00  0.00           H
ATOM   4303  C   THR A 277      60.530  47.560  49.510  1.00  0.00           C
ATOM   4304  O   THR A 277      61.100  48.380  48.840  1.00  0.00           O
ATOM   4305  N   PHE A 278      59.220  47.570  49.660  1.00  0.00           N
ATOM   4306  HN  PHE A 278      58.790  47.020  50.380  1.00  0.00           H
ATOM   4307  CA  PHE A 278      58.230  48.460  48.970  1.00  0.00           C
ATOM   4308  HA  PHE A 278      58.380  48.250  47.920  1.00  0.00           H
ATOM   4309  CB  PHE A 278      56.720  48.140  49.320  1.00  0.00           C
ATOM   4310  HB1 PHE A 278      56.060  48.890  48.840  1.00  0.00           H
ATOM   4311  HB2 PHE A 278      56.470  48.250  50.400  1.00  0.00           H
ATOM   4312  CG  PHE A 278      56.220  46.710  49.020  1.00  0.00           C
ATOM   4313  CD1 PHE A 278      56.060  45.780  50.020  1.00  0.00           C
ATOM   4314  HD1 PHE A 278      56.470  45.990  50.990  1.00  0.00           H
ATOM   4315  CE1 PHE A 278      55.380  44.590  49.720  1.00  0.00           C
ATOM   4316  HE1 PHE A 278      55.300  43.780  50.420  1.00  0.00           H
ATOM   4317  CZ  PHE A 278      54.860  44.320  48.430  1.00  0.00           C
ATOM   4318  HZ  PHE A 278      54.320  43.410  48.250  1.00  0.00           H
ATOM   4319  CD2 PHE A 278      55.780  46.390  47.740  1.00  0.00           C
ATOM   4320  HD2 PHE A 278      55.910  47.170  47.010  1.00  0.00           H
ATOM   4321  CE2 PHE A 278      55.110  45.210  47.460  1.00  0.00           C
ATOM   4322  HE2 PHE A 278      54.640  45.110  46.490  1.00  0.00           H
ATOM   4323  C   PHE A 278      58.440  50.020  49.090  1.00  0.00           C
ATOM   4324  O   PHE A 278      58.420  50.650  47.990  1.00  0.00           O
ATOM   4325  N   PRO A 279      58.730  50.700  50.180  1.00  0.00           N
ATOM   4326  CD  PRO A 279      58.710  50.260  51.600  1.00  0.00           C
ATOM   4327  HD1 PRO A 279      59.740  49.930  51.850  1.00  0.00           H
ATOM   4328  HD2 PRO A 279      57.940  49.460  51.680  1.00  0.00           H
ATOM   4329  CA  PRO A 279      59.110  52.110  50.090  1.00  0.00           C
ATOM   4330  HA  PRO A 279      58.290  52.530  49.510  1.00  0.00           H
ATOM   4331  CB  PRO A 279      59.170  52.650  51.560  1.00  0.00           C
ATOM   4332  HB1 PRO A 279      58.790  53.690  51.580  1.00  0.00           H
ATOM   4333  HB2 PRO A 279      60.180  52.510  51.990  1.00  0.00           H
ATOM   4334  CG  PRO A 279      58.340  51.560  52.320  1.00  0.00           C
ATOM   4335  HG1 PRO A 279      58.690  51.560  53.380  1.00  0.00           H
ATOM   4336  HG2 PRO A 279      57.250  51.770  52.260  1.00  0.00           H
ATOM   4337  C   PRO A 279      60.460  52.360  49.450  1.00  0.00           C
ATOM   4338  O   PRO A 279      60.630  53.400  48.850  1.00  0.00           O
ATOM   4339  N   GLY A 280      61.340  51.290  49.590  1.00  0.00           N
ATOM   4340  HN  GLY A 280      61.070  50.480  50.090  1.00  0.00           H
ATOM   4341  CA  GLY A 280      62.550  51.410  48.810  1.00  0.00           C
ATOM   4342  HA1 GLY A 280      63.060  50.510  49.130  1.00  0.00           H
ATOM   4343  HA2 GLY A 280      63.030  52.320  49.140  1.00  0.00           H
ATOM   4344  C   GLY A 280      62.230  51.340  47.330  1.00  0.00           C
ATOM   4345  O   GLY A 280      62.790  52.130  46.570  1.00  0.00           O
ATOM   4346  N   ILE A 281      61.400  50.400  46.810  1.00  0.00           N
ATOM   4347  HN  ILE A 281      61.010  49.770  47.480  1.00  0.00           H
ATOM   4348  CA  ILE A 281      60.920  50.340  45.450  1.00  0.00           C
ATOM   4349  HA  ILE A 281      61.770  50.130  44.820  1.00  0.00           H
ATOM   4350  CB  ILE A 281      59.930  49.180  45.300  1.00  0.00           C
ATOM   4351  HB  ILE A 281      59.130  49.330  46.060  1.00  0.00           H
ATOM   4352  CG2 ILE A 281      59.070  49.280  44.040  1.00  0.00           C
ATOM   4353 HG21 ILE A 281      59.690  49.420  43.140  1.00  0.00           H
ATOM   4354 HG22 ILE A 281      58.340  50.110  44.150  1.00  0.00           H
ATOM   4355 HG23 ILE A 281      58.510  48.330  43.900  1.00  0.00           H
ATOM   4356  CG1 ILE A 281      60.550  47.760  45.460  1.00  0.00           C
ATOM   4357 HG11 ILE A 281      61.180  47.810  46.370  1.00  0.00           H
ATOM   4358 HG12 ILE A 281      61.260  47.580  44.610  1.00  0.00           H
ATOM   4359  CD  ILE A 281      59.680  46.520  45.610  1.00  0.00           C
ATOM   4360  HD1 ILE A 281      60.230  45.630  45.980  1.00  0.00           H
ATOM   4361  HD2 ILE A 281      59.220  46.200  44.660  1.00  0.00           H
ATOM   4362  HD3 ILE A 281      58.890  46.840  46.330  1.00  0.00           H
ATOM   4363  C   ILE A 281      60.340  51.640  45.000  1.00  0.00           C
ATOM   4364  O   ILE A 281      60.520  52.070  43.850  1.00  0.00           O
ATOM   4365  N   GLU A 282      59.590  52.300  45.840  1.00  0.00           N
ATOM   4366  HN  GLU A 282      59.480  51.880  46.730  1.00  0.00           H
ATOM   4367  CA  GLU A 282      59.020  53.660  45.570  1.00  0.00           C
ATOM   4368  HA  GLU A 282      58.370  53.510  44.720  1.00  0.00           H
ATOM   4369  CB  GLU A 282      58.160  54.090  46.740  1.00  0.00           C
ATOM   4370  HB1 GLU A 282      58.600  54.360  47.730  1.00  0.00           H
ATOM   4371  HB2 GLU A 282      57.570  53.210  47.080  1.00  0.00           H
ATOM   4372  CG  GLU A 282      57.140  55.230  46.310  1.00  0.00           C
ATOM   4373  HG1 GLU A 282      56.400  54.790  45.600  1.00  0.00           H
ATOM   4374  HG2 GLU A 282      57.730  56.000  45.770  1.00  0.00           H
ATOM   4375  CD  GLU A 282      56.330  55.870  47.430  1.00  0.00           C
ATOM   4376  OE1 GLU A 282      55.650  55.140  48.190  1.00  0.00           O
ATOM   4377  OE2 GLU A 282      56.370  57.090  47.490  1.00  0.00           O
ATOM   4378  C   GLU A 282      59.940  54.700  45.250  1.00  0.00           C
ATOM   4379  O   GLU A 282      59.690  55.500  44.320  1.00  0.00           O
ATOM   4380  N   GLU A 283      61.100  54.690  45.940  1.00  0.00           N
ATOM   4381  HN  GLU A 283      61.360  53.950  46.570  1.00  0.00           H
ATOM   4382  CA  GLU A 283      62.180  55.630  45.690  1.00  0.00           C
ATOM   4383  HA  GLU A 283      61.810  56.650  45.720  1.00  0.00           H
ATOM   4384  CB  GLU A 283      63.260  55.460  46.800  1.00  0.00           C
ATOM   4385  HB1 GLU A 283      64.230  55.910  46.490  1.00  0.00           H
ATOM   4386  HB2 GLU A 283      63.270  54.360  46.910  1.00  0.00           H
ATOM   4387  CG  GLU A 283      62.880  56.150  48.130  1.00  0.00           C
ATOM   4388  HG1 GLU A 283      61.920  55.710  48.480  1.00  0.00           H
ATOM   4389  HG2 GLU A 283      62.660  57.180  47.800  1.00  0.00           H
ATOM   4390  CD  GLU A 283      64.000  56.180  49.140  1.00  0.00           C
ATOM   4391  OE1 GLU A 283      64.190  55.150  49.800  1.00  0.00           O
ATOM   4392  OE2 GLU A 283      64.670  57.270  49.290  1.00  0.00           O
ATOM   4393  C   GLU A 283      62.880  55.530  44.250  1.00  0.00           C
ATOM   4394  O   GLU A 283      63.410  56.560  43.700  1.00  0.00           O
ATOM   4395  N   LYS A 284      62.790  54.380  43.560  1.00  0.00           N
ATOM   4396  HN  LYS A 284      62.530  53.510  43.970  1.00  0.00           H
ATOM   4397  CA  LYS A 284      63.060  54.340  42.120  1.00  0.00           C
ATOM   4398  HA  LYS A 284      63.950  54.930  41.970  1.00  0.00           H
ATOM   4399  CB  LYS A 284      63.330  52.920  41.620  1.00  0.00           C
ATOM   4400  HB1 LYS A 284      63.380  52.840  40.520  1.00  0.00           H
ATOM   4401  HB2 LYS A 284      62.470  52.300  41.950  1.00  0.00           H
ATOM   4402  CG  LYS A 284      64.690  52.270  42.030  1.00  0.00           C
ATOM   4403  HG1 LYS A 284      64.780  51.160  42.010  1.00  0.00           H
ATOM   4404  HG2 LYS A 284      64.810  52.470  43.110  1.00  0.00           H
ATOM   4405  CD  LYS A 284      65.800  52.870  41.220  1.00  0.00           C
ATOM   4406  HD1 LYS A 284      65.800  53.980  41.340  1.00  0.00           H
ATOM   4407  HD2 LYS A 284      65.600  52.510  40.180  1.00  0.00           H
ATOM   4408  CE  LYS A 284      67.170  52.270  41.640  1.00  0.00           C
ATOM   4409  HE1 LYS A 284      67.250  51.280  41.140  1.00  0.00           H
ATOM   4410  HE2 LYS A 284      67.210  52.280  42.760  1.00  0.00           H
ATOM   4411  NZ  LYS A 284      68.230  53.130  41.030  1.00  0.00           N
ATOM   4412  HZ1 LYS A 284      68.010  53.470  40.080  1.00  0.00           H
ATOM   4413  HZ2 LYS A 284      69.220  52.800  41.060  1.00  0.00           H
ATOM   4414  HZ3 LYS A 284      68.340  53.950  41.650  1.00  0.00           H
ATOM   4415  C   LYS A 284      61.920  54.970  41.300  1.00  0.00           C
ATOM   4416  O   LYS A 284      62.200  55.840  40.470  1.00  0.00           O
ATOM   4417  N   PHE A 285      60.700  54.550  41.480  1.00  0.00           N
ATOM   4418  HN  PHE A 285      60.540  53.800  42.110  1.00  0.00           H
ATOM   4419  CA  PHE A 285      59.480  54.960  40.740  1.00  0.00           C
ATOM   4420  HA  PHE A 285      59.600  54.730  39.680  1.00  0.00           H
ATOM   4421  CB  PHE A 285      58.250  54.040  40.950  1.00  0.00           C
ATOM   4422  HB1 PHE A 285      57.330  54.550  40.590  1.00  0.00           H
ATOM   4423  HB2 PHE A 285      58.190  53.820  42.040  1.00  0.00           H
ATOM   4424  CG  PHE A 285      58.480  52.660  40.290  1.00  0.00           C
ATOM   4425  CD1 PHE A 285      58.150  52.540  38.920  1.00  0.00           C
ATOM   4426  HD1 PHE A 285      57.740  53.410  38.430  1.00  0.00           H
ATOM   4427  CE1 PHE A 285      58.390  51.440  38.190  1.00  0.00           C
ATOM   4428  HE1 PHE A 285      58.180  51.420  37.130  1.00  0.00           H
ATOM   4429  CZ  PHE A 285      58.960  50.310  38.860  1.00  0.00           C
ATOM   4430  HZ  PHE A 285      59.310  49.540  38.190  1.00  0.00           H
ATOM   4431  CD2 PHE A 285      58.890  51.470  40.900  1.00  0.00           C
ATOM   4432  HD2 PHE A 285      59.040  51.570  41.970  1.00  0.00           H
ATOM   4433  CE2 PHE A 285      59.180  50.340  40.190  1.00  0.00           C
ATOM   4434  HE2 PHE A 285      59.700  49.550  40.720  1.00  0.00           H
ATOM   4435  C   PHE A 285      59.120  56.480  40.830  1.00  0.00           C
ATOM   4436  O   PHE A 285      58.620  57.030  39.850  1.00  0.00           O
ATOM   4437  N   ARG A 286      59.390  57.150  42.010  1.00  0.00           N
ATOM   4438  HN  ARG A 286      59.780  56.640  42.780  1.00  0.00           H
ATOM   4439  CA  ARG A 286      59.210  58.590  42.160  1.00  0.00           C
ATOM   4440  HA  ARG A 286      58.140  58.660  42.020  1.00  0.00           H
ATOM   4441  CB  ARG A 286      59.350  59.110  43.630  1.00  0.00           C
ATOM   4442  HB1 ARG A 286      59.390  60.210  43.730  1.00  0.00           H
ATOM   4443  HB2 ARG A 286      60.340  58.780  44.000  1.00  0.00           H
ATOM   4444  CG  ARG A 286      58.310  58.640  44.650  1.00  0.00           C
ATOM   4445  HG1 ARG A 286      58.660  58.710  45.700  1.00  0.00           H
ATOM   4446  HG2 ARG A 286      57.970  57.630  44.350  1.00  0.00           H
ATOM   4447  CD  ARG A 286      57.160  59.620  44.650  1.00  0.00           C
ATOM   4448  HD1 ARG A 286      56.760  59.780  43.620  1.00  0.00           H
ATOM   4449  HD2 ARG A 286      57.470  60.570  45.120  1.00  0.00           H
ATOM   4450  NE  ARG A 286      56.120  58.900  45.490  1.00  0.00           N
ATOM   4451  HE  ARG A 286      56.360  58.280  46.250  1.00  0.00           H
ATOM   4452  CZ  ARG A 286      54.840  58.970  45.260  1.00  0.00           C
ATOM   4453  NH1 ARG A 286      54.330  59.880  44.450  1.00  0.00           N
ATOM   4454 HH11 ARG A 286      54.970  60.520  44.010  1.00  0.00           H
ATOM   4455 HH12 ARG A 286      53.340  59.980  44.600  1.00  0.00           H
ATOM   4456  NH2 ARG A 286      54.040  58.100  45.840  1.00  0.00           N
ATOM   4457 HH21 ARG A 286      54.380  57.360  46.420  1.00  0.00           H
ATOM   4458 HH22 ARG A 286      53.030  58.130  45.800  1.00  0.00           H
ATOM   4459  C   ARG A 286      59.930  59.460  41.100  1.00  0.00           C
ATOM   4460  O   ARG A 286      59.220  60.200  40.460  1.00  0.00           O
ATOM   4461  N   PRO A 287      61.240  59.470  40.870  1.00  0.00           N
ATOM   4462  CD  PRO A 287      62.230  58.850  41.840  1.00  0.00           C
ATOM   4463  HD1 PRO A 287      61.960  57.800  42.120  1.00  0.00           H
ATOM   4464  HD2 PRO A 287      62.190  59.460  42.770  1.00  0.00           H
ATOM   4465  CA  PRO A 287      61.920  60.350  39.940  1.00  0.00           C
ATOM   4466  HA  PRO A 287      61.410  61.300  40.010  1.00  0.00           H
ATOM   4467  CB  PRO A 287      63.400  60.330  40.340  1.00  0.00           C
ATOM   4468  HB1 PRO A 287      63.500  61.150  41.070  1.00  0.00           H
ATOM   4469  HB2 PRO A 287      64.080  60.490  39.490  1.00  0.00           H
ATOM   4470  CG  PRO A 287      63.570  59.000  41.130  1.00  0.00           C
ATOM   4471  HG1 PRO A 287      63.740  58.210  40.370  1.00  0.00           H
ATOM   4472  HG2 PRO A 287      64.430  58.950  41.830  1.00  0.00           H
ATOM   4473  C   PRO A 287      61.630  59.840  38.500  1.00  0.00           C
ATOM   4474  O   PRO A 287      61.520  60.620  37.580  1.00  0.00           O
ATOM   4475  N   PHE A 288      61.510  58.550  38.270  1.00  0.00           N
ATOM   4476  HN  PHE A 288      61.790  57.970  39.030  1.00  0.00           H
ATOM   4477  CA  PHE A 288      61.060  58.100  37.030  1.00  0.00           C
ATOM   4478  HA  PHE A 288      61.720  58.510  36.290  1.00  0.00           H
ATOM   4479  CB  PHE A 288      61.250  56.600  36.870  1.00  0.00           C
ATOM   4480  HB1 PHE A 288      61.140  56.110  37.860  1.00  0.00           H
ATOM   4481  HB2 PHE A 288      62.260  56.400  36.440  1.00  0.00           H
ATOM   4482  CG  PHE A 288      60.230  55.940  35.930  1.00  0.00           C
ATOM   4483  CD1 PHE A 288      60.410  55.790  34.520  1.00  0.00           C
ATOM   4484  HD1 PHE A 288      61.240  56.340  34.110  1.00  0.00           H
ATOM   4485  CE1 PHE A 288      59.460  55.100  33.780  1.00  0.00           C
ATOM   4486  HE1 PHE A 288      59.670  54.870  32.750  1.00  0.00           H
ATOM   4487  CZ  PHE A 288      58.220  54.670  34.290  1.00  0.00           C
ATOM   4488  HZ  PHE A 288      57.380  54.370  33.680  1.00  0.00           H
ATOM   4489  CD2 PHE A 288      59.030  55.410  36.500  1.00  0.00           C
ATOM   4490  HD2 PHE A 288      58.850  55.520  37.550  1.00  0.00           H
ATOM   4491  CE2 PHE A 288      58.040  54.930  35.680  1.00  0.00           C
ATOM   4492  HE2 PHE A 288      57.070  54.720  36.100  1.00  0.00           H
ATOM   4493  C   PHE A 288      59.700  58.590  36.650  1.00  0.00           C
ATOM   4494  O   PHE A 288      59.530  58.980  35.540  1.00  0.00           O
ATOM   4495  N   TYR A 289      58.690  58.700  37.570  1.00  0.00           N
ATOM   4496  HN  TYR A 289      58.760  58.190  38.420  1.00  0.00           H
ATOM   4497  CA  TYR A 289      57.440  59.380  37.320  1.00  0.00           C
ATOM   4498  HA  TYR A 289      56.960  58.930  36.460  1.00  0.00           H
ATOM   4499  CB  TYR A 289      56.520  59.240  38.490  1.00  0.00           C
ATOM   4500  HB1 TYR A 289      57.000  59.440  39.470  1.00  0.00           H
ATOM   4501  HB2 TYR A 289      56.130  58.190  38.530  1.00  0.00           H
ATOM   4502  CG  TYR A 289      55.230  60.050  38.320  1.00  0.00           C
ATOM   4503  CD1 TYR A 289      54.420  59.790  37.190  1.00  0.00           C
ATOM   4504  HD1 TYR A 289      54.850  59.200  36.390  1.00  0.00           H
ATOM   4505  CE1 TYR A 289      53.200  60.480  37.040  1.00  0.00           C
ATOM   4506  HE1 TYR A 289      52.710  60.340  36.090  1.00  0.00           H
ATOM   4507  CZ  TYR A 289      52.670  61.220  38.060  1.00  0.00           C
ATOM   4508  OH  TYR A 289      51.330  61.750  38.060  1.00  0.00           O
ATOM   4509  HH  TYR A 289      51.080  61.450  37.180  1.00  0.00           H
ATOM   4510  CD2 TYR A 289      54.680  60.850  39.350  1.00  0.00           C
ATOM   4511  HD2 TYR A 289      55.340  61.010  40.200  1.00  0.00           H
ATOM   4512  CE2 TYR A 289      53.390  61.400  39.210  1.00  0.00           C
ATOM   4513  HE2 TYR A 289      53.000  61.960  40.050  1.00  0.00           H
ATOM   4514  C   TYR A 289      57.660  60.910  36.920  1.00  0.00           C
ATOM   4515  O   TYR A 289      57.020  61.450  35.940  1.00  0.00           O
ATOM   4516  N   LEU A 290      58.580  61.610  37.550  1.00  0.00           N
ATOM   4517  HN  LEU A 290      59.070  61.170  38.290  1.00  0.00           H
ATOM   4518  CA  LEU A 290      58.940  63.000  37.300  1.00  0.00           C
ATOM   4519  HA  LEU A 290      58.070  63.610  37.100  1.00  0.00           H
ATOM   4520  CB  LEU A 290      59.810  63.530  38.550  1.00  0.00           C
ATOM   4521  HB1 LEU A 290      60.320  64.510  38.390  1.00  0.00           H
ATOM   4522  HB2 LEU A 290      60.720  62.960  38.840  1.00  0.00           H
ATOM   4523  CG  LEU A 290      59.030  63.720  39.900  1.00  0.00           C
ATOM   4524  HG  LEU A 290      58.400  62.800  39.980  1.00  0.00           H
ATOM   4525  CD1 LEU A 290      59.980  63.910  41.030  1.00  0.00           C
ATOM   4526 HD11 LEU A 290      60.590  63.000  41.150  1.00  0.00           H
ATOM   4527 HD12 LEU A 290      59.480  64.040  42.020  1.00  0.00           H
ATOM   4528 HD13 LEU A 290      60.690  64.730  40.770  1.00  0.00           H
ATOM   4529  CD2 LEU A 290      58.090  64.950  39.710  1.00  0.00           C
ATOM   4530 HD21 LEU A 290      57.440  65.040  40.610  1.00  0.00           H
ATOM   4531 HD22 LEU A 290      57.580  64.910  38.720  1.00  0.00           H
ATOM   4532 HD23 LEU A 290      58.700  65.870  39.800  1.00  0.00           H
ATOM   4533  C   LEU A 290      59.680  63.200  35.940  1.00  0.00           C
ATOM   4534  O   LEU A 290      59.320  64.080  35.140  1.00  0.00           O
ATOM   4535  N   SER A 291      60.540  62.210  35.520  1.00  0.00           N
ATOM   4536  HN  SER A 291      60.740  61.460  36.160  1.00  0.00           H
ATOM   4537  CA  SER A 291      61.160  62.290  34.190  1.00  0.00           C
ATOM   4538  HA  SER A 291      61.570  63.290  34.160  1.00  0.00           H
ATOM   4539  CB  SER A 291      62.410  61.350  34.100  1.00  0.00           C
ATOM   4540  HB1 SER A 291      62.630  61.240  33.020  1.00  0.00           H
ATOM   4541  HB2 SER A 291      62.150  60.330  34.450  1.00  0.00           H
ATOM   4542  OG  SER A 291      63.510  61.890  34.820  1.00  0.00           O
ATOM   4543  HG1 SER A 291      63.800  62.580  34.220  1.00  0.00           H
ATOM   4544  C   SER A 291      60.120  62.120  33.090  1.00  0.00           C
ATOM   4545  O   SER A 291      60.230  62.690  31.990  1.00  0.00           O
ATOM   4546  N   GLN A 292      59.040  61.430  33.450  1.00  0.00           N
ATOM   4547  HN  GLN A 292      58.830  61.010  34.330  1.00  0.00           H
ATOM   4548  CA  GLN A 292      58.010  61.110  32.510  1.00  0.00           C
ATOM   4549  HA  GLN A 292      58.520  60.940  31.570  1.00  0.00           H
ATOM   4550  CB  GLN A 292      57.330  59.730  32.740  1.00  0.00           C
ATOM   4551  HB1 GLN A 292      56.590  59.640  31.930  1.00  0.00           H
ATOM   4552  HB2 GLN A 292      56.790  59.710  33.700  1.00  0.00           H
ATOM   4553  CG  GLN A 292      58.170  58.490  32.550  1.00  0.00           C
ATOM   4554  HG1 GLN A 292      57.530  57.770  32.000  1.00  0.00           H
ATOM   4555  HG2 GLN A 292      58.300  57.960  33.510  1.00  0.00           H
ATOM   4556  CD  GLN A 292      59.440  58.490  31.680  1.00  0.00           C
ATOM   4557  OE1 GLN A 292      59.400  58.160  30.500  1.00  0.00           O
ATOM   4558  NE2 GLN A 292      60.630  58.680  32.380  1.00  0.00           N
ATOM   4559 HE21 GLN A 292      61.440  58.580  31.790  1.00  0.00           H
ATOM   4560 HE22 GLN A 292      60.500  59.030  33.300  1.00  0.00           H
ATOM   4561  C   GLN A 292      57.010  62.190  32.410  1.00  0.00           C
ATOM   4562  O   GLN A 292      56.270  62.190  31.440  1.00  0.00           O
ATOM   4563  N   LEU A 293      56.970  63.210  33.360  1.00  0.00           N
ATOM   4564  HN  LEU A 293      57.680  63.110  34.060  1.00  0.00           H
ATOM   4565  CA  LEU A 293      56.100  64.430  33.360  1.00  0.00           C
ATOM   4566  HA  LEU A 293      55.200  64.460  32.760  1.00  0.00           H
ATOM   4567  CB  LEU A 293      55.660  64.720  34.840  1.00  0.00           C
ATOM   4568  HB1 LEU A 293      55.200  65.720  34.790  1.00  0.00           H
ATOM   4569  HB2 LEU A 293      56.550  64.760  35.500  1.00  0.00           H
ATOM   4570  CG  LEU A 293      54.680  63.750  35.410  1.00  0.00           C
ATOM   4571  HG  LEU A 293      55.100  62.720  35.340  1.00  0.00           H
ATOM   4572  CD1 LEU A 293      54.580  64.110  36.910  1.00  0.00           C
ATOM   4573 HD11 LEU A 293      54.220  65.140  37.120  1.00  0.00           H
ATOM   4574 HD12 LEU A 293      55.570  64.200  37.410  1.00  0.00           H
ATOM   4575 HD13 LEU A 293      53.970  63.320  37.400  1.00  0.00           H
ATOM   4576  CD2 LEU A 293      53.290  63.750  34.780  1.00  0.00           C
ATOM   4577 HD21 LEU A 293      52.850  64.770  34.780  1.00  0.00           H
ATOM   4578 HD22 LEU A 293      52.490  63.100  35.190  1.00  0.00           H
ATOM   4579 HD23 LEU A 293      53.410  63.410  33.720  1.00  0.00           H
ATOM   4580  C   LEU A 293      56.970  65.650  32.920  1.00  0.00           C
ATOM   4581  O   LEU A 293      56.700  66.830  33.130  1.00  0.00           O
ATOM   4582  N   GLU A 294      58.200  65.400  32.400  1.00  0.00           N
ATOM   4583  HN  GLU A 294      58.530  64.480  32.190  1.00  0.00           H
ATOM   4584  CA  GLU A 294      59.130  66.530  31.960  1.00  0.00           C
ATOM   4585  HA  GLU A 294      59.000  67.450  32.520  1.00  0.00           H
ATOM   4586  CB  GLU A 294      60.630  66.020  31.950  1.00  0.00           C
ATOM   4587  HB1 GLU A 294      60.820  65.480  31.010  1.00  0.00           H
ATOM   4588  HB2 GLU A 294      60.760  65.330  32.810  1.00  0.00           H
ATOM   4589  CG  GLU A 294      61.660  67.240  32.040  1.00  0.00           C
ATOM   4590  HG1 GLU A 294      61.350  67.870  32.910  1.00  0.00           H
ATOM   4591  HG2 GLU A 294      61.600  67.740  31.050  1.00  0.00           H
ATOM   4592  CD  GLU A 294      63.100  66.860  32.380  1.00  0.00           C
ATOM   4593  OE1 GLU A 294      63.830  67.480  33.220  1.00  0.00           O
ATOM   4594  OE2 GLU A 294      63.620  66.070  31.580  1.00  0.00           O
ATOM   4595  C   GLU A 294      58.720  66.850  30.510  1.00  0.00           C
ATOM   4596  OT1 GLU A 294      58.780  68.040  30.140  1.00  0.00           O
ATOM   4597  OT2 GLU A 294      58.470  65.910  29.640  1.00  0.00           O
ATOM   4598  C1  LIG B 295      32.170  39.760  43.100  1.00  0.00           C
ATOM   4599  C2  LIG B 295      31.390  40.700  42.210  1.00  0.00           C
ATOM   4600  O1  LIG B 295      32.990  38.750  42.440  1.00  0.00           O
ATOM   4601  C3  LIG B 295      33.330  38.870  41.100  1.00  0.00           C
ATOM   4602  C4  LIG B 295      32.790  39.910  40.350  1.00  0.00           C
ATOM   4603  C5  LIG B 295      31.670  40.680  40.890  1.00  0.00           C
ATOM   4604  C6  LIG B 295      34.240  37.960  40.600  1.00  0.00           C
ATOM   4605  C7  LIG B 295      34.560  38.030  39.210  1.00  0.00           C
ATOM   4606  C8  LIG B 295      34.080  39.110  38.450  1.00  0.00           C
ATOM   4607  C9  LIG B 295      34.390  39.300  36.940  1.00  0.00           C
ATOM   4608  C10 LIG B 295      33.200  40.080  39.040  1.00  0.00           C
ATOM   4609  O2  LIG B 295      32.680  41.160  38.320  1.00  0.00           O
ATOM   4610  C11 LIG B 295      33.070  41.380  36.900  1.00  0.00           C
ATOM   4611  C12 LIG B 295      33.160  39.960  36.310  1.00  0.00           C
ATOM   4612  C13 LIG B 295      33.170  39.770  34.860  1.00  0.00           C
ATOM   4613  C14 LIG B 295      33.990  38.570  34.750  1.00  0.00           C
ATOM   4614  O3  LIG B 295      34.620  38.220  36.040  1.00  0.00           O
ATOM   4615  C15 LIG B 295      32.680  40.540  33.780  1.00  0.00           C
ATOM   4616  C16 LIG B 295      32.820  39.850  32.610  1.00  0.00           C
ATOM   4617  O4  LIG B 295      32.300  40.140  31.430  1.00  0.00           O
ATOM   4618  C17 LIG B 295      33.520  38.640  32.520  1.00  0.00           C
ATOM   4619  O5  LIG B 295      33.560  38.220  31.190  1.00  0.00           O
ATOM   4620  C18 LIG B 295      32.370  38.870  30.740  1.00  0.00           C
ATOM   4621  C19 LIG B 295      34.190  37.950  33.540  1.00  0.00           C
ATOM   4622  C20 LIG B 295      31.040  38.780  43.720  1.00  0.00           C
ATOM   4623  C21 LIG B 295      32.970  40.520  44.170  1.00  0.00           C
ATOM   4624  C22 LIG B 295      32.170  41.610  44.980  1.00  0.00           C
ATOM   4625  C23 LIG B 295      33.080  42.080  46.050  1.00  0.00           C
ATOM   4626  C24 LIG B 295      33.720  43.290  46.250  1.00  0.00           C
ATOM   4627  C25 LIG B 295      33.700  44.520  45.350  1.00  0.00           C
ATOM   4628  C26 LIG B 295      34.540  43.450  47.510  1.00  0.00           C
ATOM   4629  H1  LIG B 295      30.570  41.230  42.710  1.00  0.00           H
ATOM   4630  H2  LIG B 295      31.050  41.220  40.170  1.00  0.00           H
ATOM   4631  H3  LIG B 295      34.610  37.090  41.120  1.00  0.00           H
ATOM   4632  H4  LIG B 295      35.340  37.420  38.760  1.00  0.00           H
ATOM   4633  H5  LIG B 295      35.220  40.010  36.800  1.00  0.00           H
ATOM   4634  H6  LIG B 295      34.040  41.910  36.790  1.00  0.00           H
ATOM   4635  H7  LIG B 295      32.310  42.050  36.450  1.00  0.00           H
ATOM   4636  H8  LIG B 295      32.260  39.400  36.640  1.00  0.00           H
ATOM   4637  H9  LIG B 295      31.980  41.360  33.950  1.00  0.00           H
ATOM   4638  H10 LIG B 295      32.560  39.000  29.660  1.00  0.00           H
ATOM   4639  H11 LIG B 295      31.520  38.190  30.930  1.00  0.00           H
ATOM   4640  H12 LIG B 295      34.880  37.130  33.420  1.00  0.00           H
ATOM   4641  H13 LIG B 295      30.340  39.310  44.400  1.00  0.00           H
ATOM   4642  H14 LIG B 295      31.510  37.950  44.280  1.00  0.00           H
ATOM   4643  H15 LIG B 295      30.420  38.440  42.860  1.00  0.00           H
ATOM   4644  H16 LIG B 295      33.820  41.020  43.660  1.00  0.00           H
ATOM   4645  H17 LIG B 295      33.380  39.780  44.870  1.00  0.00           H
ATOM   4646  H18 LIG B 295      31.220  41.190  45.390  1.00  0.00           H
ATOM   4647  H19 LIG B 295      31.740  42.370  44.300  1.00  0.00           H
ATOM   4648  H20 LIG B 295      33.210  41.380  46.900  1.00  0.00           H
ATOM   4649  H21 LIG B 295      32.970  45.280  45.710  1.00  0.00           H
ATOM   4650  H22 LIG B 295      33.500  44.230  44.300  1.00  0.00           H
ATOM   4651  H23 LIG B 295      34.700  45.010  45.270  1.00  0.00           H
ATOM   4652  H24 LIG B 295      35.630  43.480  47.320  1.00  0.00           H
ATOM   4653  H25 LIG B 295      34.320  42.620  48.230  1.00  0.00           H
ATOM   4654  H26 LIG B 295      34.260  44.330  48.120  1.00  0.00           H
TER
ENDMDL
