# Supplementary material for: Virtual screening of flavonoids as potential RIPK1 inhibitors for neurodegeneration therapy
Source: PeerJ. 2024 Jan 22;12:e16762. doi: 10.7717/peerj.16762 (PMC10809995; doi:10.7717/peerj.16762)
Supplement: Supplemental Information 5 [file peerj-12-16762-s005.zip › FLID1CNP0005_500ns_Sim2_0-ns-Protein-Lig.pdb]

REMARK    GENERATED BY TRJCONV
TITLE     Title t=   0.00000 step= 0
REMARK    THIS IS A SIMULATION BOX
CRYST1   84.633   84.633   84.633 109.47 109.47 109.47 P 1           1
MODEL        1
ATOM      1  N   ASN A   8      29.350  54.620  54.650  1.00  0.00           N
ATOM      2  HT1 ASN A   8      28.450  55.120  54.480  1.00  0.00           H
ATOM      3  HT2 ASN A   8      29.930  54.480  53.790  1.00  0.00           H
ATOM      4  HT3 ASN A   8      29.980  55.220  55.220  1.00  0.00           H
ATOM      5  CA  ASN A   8      29.110  53.190  55.120  1.00  0.00           C
ATOM      6  HA  ASN A   8      30.060  52.750  55.380  1.00  0.00           H
ATOM      7  CB  ASN A   8      28.240  53.100  56.370  1.00  0.00           C
ATOM      8  HB1 ASN A   8      27.930  52.050  56.590  1.00  0.00           H
ATOM      9  HB2 ASN A   8      27.340  53.740  56.250  1.00  0.00           H
ATOM     10  CG  ASN A   8      28.920  53.660  57.600  1.00  0.00           C
ATOM     11  OD1 ASN A   8      30.170  53.830  57.680  1.00  0.00           O
ATOM     12  ND2 ASN A   8      28.090  54.040  58.620  1.00  0.00           N
ATOM     13 HD21 ASN A   8      28.440  54.550  59.410  1.00  0.00           H
ATOM     14 HD22 ASN A   8      27.100  53.890  58.560  1.00  0.00           H
ATOM     15  C   ASN A   8      28.440  52.390  54.010  1.00  0.00           C
ATOM     16  O   ASN A   8      28.170  52.940  52.930  1.00  0.00           O
ATOM     17  N   VAL A   9      28.320  51.070  54.220  1.00  0.00           N
ATOM     18  HN  VAL A   9      28.560  50.710  55.120  1.00  0.00           H
ATOM     19  CA  VAL A   9      27.670  50.090  53.380  1.00  0.00           C
ATOM     20  HA  VAL A   9      27.930  50.360  52.360  1.00  0.00           H
ATOM     21  CB  VAL A   9      28.240  48.640  53.600  1.00  0.00           C
ATOM     22  HB  VAL A   9      29.350  48.710  53.640  1.00  0.00           H
ATOM     23  CG1 VAL A   9      27.510  47.950  54.880  1.00  0.00           C
ATOM     24 HG11 VAL A   9      28.140  47.080  55.170  1.00  0.00           H
ATOM     25 HG12 VAL A   9      26.490  47.530  54.740  1.00  0.00           H
ATOM     26 HG13 VAL A   9      27.450  48.530  55.820  1.00  0.00           H
ATOM     27  CG2 VAL A   9      28.020  47.720  52.360  1.00  0.00           C
ATOM     28 HG21 VAL A   9      28.200  48.270  51.410  1.00  0.00           H
ATOM     29 HG22 VAL A   9      26.960  47.390  52.360  1.00  0.00           H
ATOM     30 HG23 VAL A   9      28.690  46.840  52.370  1.00  0.00           H
ATOM     31  C   VAL A   9      26.170  50.250  53.470  1.00  0.00           C
ATOM     32  O   VAL A   9      25.780  50.600  54.550  1.00  0.00           O
ATOM     33  N   ILE A  10      25.380  50.100  52.370  1.00  0.00           N
ATOM     34  HN  ILE A  10      25.730  50.020  51.440  1.00  0.00           H
ATOM     35  CA  ILE A  10      23.960  50.190  52.470  1.00  0.00           C
ATOM     36  HA  ILE A  10      23.680  50.610  53.420  1.00  0.00           H
ATOM     37  CB  ILE A  10      23.330  51.170  51.460  1.00  0.00           C
ATOM     38  HB  ILE A  10      23.440  50.880  50.400  1.00  0.00           H
ATOM     39  CG2 ILE A  10      21.820  51.330  51.720  1.00  0.00           C
ATOM     40 HG21 ILE A  10      21.610  51.210  52.810  1.00  0.00           H
ATOM     41 HG22 ILE A  10      21.170  50.630  51.150  1.00  0.00           H
ATOM     42 HG23 ILE A  10      21.620  52.400  51.530  1.00  0.00           H
ATOM     43  CG1 ILE A  10      23.950  52.650  51.420  1.00  0.00           C
ATOM     44 HG11 ILE A  10      23.250  53.260  50.810  1.00  0.00           H
ATOM     45 HG12 ILE A  10      24.980  52.720  51.010  1.00  0.00           H
ATOM     46  CD  ILE A  10      24.050  53.380  52.820  1.00  0.00           C
ATOM     47  HD1 ILE A  10      24.500  52.700  53.570  1.00  0.00           H
ATOM     48  HD2 ILE A  10      23.110  53.800  53.240  1.00  0.00           H
ATOM     49  HD3 ILE A  10      24.800  54.200  52.740  1.00  0.00           H
ATOM     50  C   ILE A  10      23.420  48.780  52.390  1.00  0.00           C
ATOM     51  O   ILE A  10      23.930  47.910  51.710  1.00  0.00           O
ATOM     52  N   LYS A  11      22.360  48.510  53.190  1.00  0.00           N
ATOM     53  HN  LYS A  11      21.970  49.150  53.840  1.00  0.00           H
ATOM     54  CA  LYS A  11      21.460  47.360  52.960  1.00  0.00           C
ATOM     55  HA  LYS A  11      22.110  46.510  52.780  1.00  0.00           H
ATOM     56  CB  LYS A  11      20.760  46.970  54.280  1.00  0.00           C
ATOM     57  HB1 LYS A  11      20.110  46.090  54.060  1.00  0.00           H
ATOM     58  HB2 LYS A  11      20.180  47.870  54.550  1.00  0.00           H
ATOM     59  CG  LYS A  11      21.750  46.610  55.460  1.00  0.00           C
ATOM     60  HG1 LYS A  11      22.410  47.500  55.550  1.00  0.00           H
ATOM     61  HG2 LYS A  11      22.320  45.690  55.190  1.00  0.00           H
ATOM     62  CD  LYS A  11      21.000  46.230  56.770  1.00  0.00           C
ATOM     63  HD1 LYS A  11      20.480  47.130  57.180  1.00  0.00           H
ATOM     64  HD2 LYS A  11      21.800  45.990  57.500  1.00  0.00           H
ATOM     65  CE  LYS A  11      20.030  45.090  56.770  1.00  0.00           C
ATOM     66  HE1 LYS A  11      20.460  44.130  56.430  1.00  0.00           H
ATOM     67  HE2 LYS A  11      19.200  45.350  56.070  1.00  0.00           H
ATOM     68  NZ  LYS A  11      19.470  44.810  58.060  1.00  0.00           N
ATOM     69  HZ1 LYS A  11      19.340  43.800  58.280  1.00  0.00           H
ATOM     70  HZ2 LYS A  11      18.530  45.220  58.170  1.00  0.00           H
ATOM     71  HZ3 LYS A  11      20.040  45.210  58.830  1.00  0.00           H
ATOM     72  C   LYS A  11      20.460  47.550  51.840  1.00  0.00           C
ATOM     73  O   LYS A  11      19.540  48.380  51.910  1.00  0.00           O
ATOM     74  N   MET A  12      20.910  46.970  50.740  1.00  0.00           N
ATOM     75  HN  MET A  12      21.690  46.370  50.590  1.00  0.00           H
ATOM     76  CA  MET A  12      20.250  47.120  49.490  1.00  0.00           C
ATOM     77  HA  MET A  12      19.720  48.060  49.440  1.00  0.00           H
ATOM     78  CB  MET A  12      21.170  47.340  48.310  1.00  0.00           C
ATOM     79  HB1 MET A  12      20.490  47.500  47.440  1.00  0.00           H
ATOM     80  HB2 MET A  12      21.790  46.440  48.100  1.00  0.00           H
ATOM     81  CG  MET A  12      22.020  48.590  48.490  1.00  0.00           C
ATOM     82  HG1 MET A  12      22.630  48.420  49.400  1.00  0.00           H
ATOM     83  HG2 MET A  12      21.380  49.480  48.670  1.00  0.00           H
ATOM     84  SD  MET A  12      23.180  49.030  47.160  1.00  0.00           S
ATOM     85  CE  MET A  12      24.140  50.500  47.600  1.00  0.00           C
ATOM     86  HE1 MET A  12      24.420  50.510  48.680  1.00  0.00           H
ATOM     87  HE2 MET A  12      23.670  51.470  47.330  1.00  0.00           H
ATOM     88  HE3 MET A  12      25.190  50.430  47.240  1.00  0.00           H
ATOM     89  C   MET A  12      19.230  46.040  49.330  1.00  0.00           C
ATOM     90  O   MET A  12      19.290  45.000  49.970  1.00  0.00           O
ATOM     91  N   LYS A  13      18.300  46.160  48.440  1.00  0.00           N
ATOM     92  HN  LYS A  13      18.190  47.040  47.980  1.00  0.00           H
ATOM     93  CA  LYS A  13      17.270  45.210  48.210  1.00  0.00           C
ATOM     94  HA  LYS A  13      17.560  44.250  48.620  1.00  0.00           H
ATOM     95  CB  LYS A  13      15.930  45.720  48.770  1.00  0.00           C
ATOM     96  HB1 LYS A  13      15.130  44.950  48.680  1.00  0.00           H
ATOM     97  HB2 LYS A  13      15.580  46.630  48.250  1.00  0.00           H
ATOM     98  CG  LYS A  13      15.930  46.240  50.240  1.00  0.00           C
ATOM     99  HG1 LYS A  13      16.800  46.920  50.380  1.00  0.00           H
ATOM    100  HG2 LYS A  13      16.020  45.380  50.930  1.00  0.00           H
ATOM    101  CD  LYS A  13      14.620  46.870  50.670  1.00  0.00           C
ATOM    102  HD1 LYS A  13      14.610  46.970  51.780  1.00  0.00           H
ATOM    103  HD2 LYS A  13      13.900  46.060  50.430  1.00  0.00           H
ATOM    104  CE  LYS A  13      14.280  48.300  50.090  1.00  0.00           C
ATOM    105  HE1 LYS A  13      13.460  48.710  50.720  1.00  0.00           H
ATOM    106  HE2 LYS A  13      13.870  48.250  49.060  1.00  0.00           H
ATOM    107  NZ  LYS A  13      15.470  49.210  50.150  1.00  0.00           N
ATOM    108  HZ1 LYS A  13      15.130  50.180  50.000  1.00  0.00           H
ATOM    109  HZ2 LYS A  13      15.980  48.950  49.280  1.00  0.00           H
ATOM    110  HZ3 LYS A  13      16.020  49.210  51.030  1.00  0.00           H
ATOM    111  C   LYS A  13      17.180  45.070  46.700  1.00  0.00           C
ATOM    112  O   LYS A  13      17.760  45.810  45.940  1.00  0.00           O
ATOM    113  N   SER A  14      16.590  43.940  46.250  1.00  0.00           N
ATOM    114  HN  SER A  14      16.320  43.270  46.940  1.00  0.00           H
ATOM    115  CA  SER A  14      16.200  43.620  44.870  1.00  0.00           C
ATOM    116  HA  SER A  14      17.150  43.610  44.340  1.00  0.00           H
ATOM    117  CB  SER A  14      15.440  42.290  44.760  1.00  0.00           C
ATOM    118  HB1 SER A  14      15.260  41.950  43.710  1.00  0.00           H
ATOM    119  HB2 SER A  14      14.430  42.420  45.220  1.00  0.00           H
ATOM    120  OG  SER A  14      16.250  41.330  45.420  1.00  0.00           O
ATOM    121  HG1 SER A  14      16.190  41.530  46.360  1.00  0.00           H
ATOM    122  C   SER A  14      15.440  44.690  44.180  1.00  0.00           C
ATOM    123  O   SER A  14      15.840  45.190  43.120  1.00  0.00           O
ATOM    124  N   SER A  15      14.490  45.300  44.960  1.00  0.00           N
ATOM    125  HN  SER A  15      14.380  45.140  45.940  1.00  0.00           H
ATOM    126  CA  SER A  15      13.660  46.450  44.510  1.00  0.00           C
ATOM    127  HA  SER A  15      13.180  46.140  43.600  1.00  0.00           H
ATOM    128  CB  SER A  15      12.450  46.720  45.500  1.00  0.00           C
ATOM    129  HB1 SER A  15      11.880  45.780  45.670  1.00  0.00           H
ATOM    130  HB2 SER A  15      11.700  47.420  45.060  1.00  0.00           H
ATOM    131  OG  SER A  15      12.940  47.100  46.820  1.00  0.00           O
ATOM    132  HG1 SER A  15      12.930  48.060  46.900  1.00  0.00           H
ATOM    133  C   SER A  15      14.320  47.800  44.290  1.00  0.00           C
ATOM    134  O   SER A  15      13.730  48.640  43.610  1.00  0.00           O
ATOM    135  N   ASP A  16      15.580  48.010  44.750  1.00  0.00           N
ATOM    136  HN  ASP A  16      16.060  47.310  45.280  1.00  0.00           H
ATOM    137  CA  ASP A  16      16.250  49.300  44.460  1.00  0.00           C
ATOM    138  HA  ASP A  16      15.560  50.120  44.310  1.00  0.00           H
ATOM    139  CB  ASP A  16      17.200  49.460  45.710  1.00  0.00           C
ATOM    140  HB1 ASP A  16      17.560  50.510  45.740  1.00  0.00           H
ATOM    141  HB2 ASP A  16      17.950  48.640  45.600  1.00  0.00           H
ATOM    142  CG  ASP A  16      16.570  49.350  47.070  1.00  0.00           C
ATOM    143  OD1 ASP A  16      15.510  49.990  47.280  1.00  0.00           O
ATOM    144  OD2 ASP A  16      17.110  48.690  47.920  1.00  0.00           O
ATOM    145  C   ASP A  16      17.120  49.240  43.250  1.00  0.00           C
ATOM    146  O   ASP A  16      17.640  50.240  42.800  1.00  0.00           O
ATOM    147  N   PHE A  17      17.270  48.030  42.600  1.00  0.00           N
ATOM    148  HN  PHE A  17      16.920  47.150  42.900  1.00  0.00           H
ATOM    149  CA  PHE A  17      17.830  47.930  41.260  1.00  0.00           C
ATOM    150  HA  PHE A  17      18.370  48.820  40.970  1.00  0.00           H
ATOM    151  CB  PHE A  17      18.770  46.760  41.040  1.00  0.00           C
ATOM    152  HB1 PHE A  17      19.330  46.780  40.070  1.00  0.00           H
ATOM    153  HB2 PHE A  17      18.380  45.740  41.250  1.00  0.00           H
ATOM    154  CG  PHE A  17      19.880  47.000  41.970  1.00  0.00           C
ATOM    155  CD1 PHE A  17      19.930  46.440  43.240  1.00  0.00           C
ATOM    156  HD1 PHE A  17      19.070  45.850  43.540  1.00  0.00           H
ATOM    157  CE1 PHE A  17      21.000  46.660  44.120  1.00  0.00           C
ATOM    158  HE1 PHE A  17      21.050  46.200  45.100  1.00  0.00           H
ATOM    159  CZ  PHE A  17      22.090  47.430  43.710  1.00  0.00           C
ATOM    160  HZ  PHE A  17      22.980  47.490  44.330  1.00  0.00           H
ATOM    161  CD2 PHE A  17      21.030  47.790  41.640  1.00  0.00           C
ATOM    162  HD2 PHE A  17      21.130  48.220  40.660  1.00  0.00           H
ATOM    163  CE2 PHE A  17      22.160  47.910  42.450  1.00  0.00           C
ATOM    164  HE2 PHE A  17      23.000  48.520  42.180  1.00  0.00           H
ATOM    165  C   PHE A  17      16.700  47.830  40.270  1.00  0.00           C
ATOM    166  O   PHE A  17      15.580  47.580  40.610  1.00  0.00           O
ATOM    167  N   LEU A  18      16.960  48.150  38.930  1.00  0.00           N
ATOM    168  HN  LEU A  18      17.850  48.540  38.720  1.00  0.00           H
ATOM    169  CA  LEU A  18      16.110  47.860  37.850  1.00  0.00           C
ATOM    170  HA  LEU A  18      15.130  48.310  37.950  1.00  0.00           H
ATOM    171  CB  LEU A  18      16.780  48.490  36.560  1.00  0.00           C
ATOM    172  HB1 LEU A  18      16.110  48.160  35.740  1.00  0.00           H
ATOM    173  HB2 LEU A  18      17.750  48.000  36.310  1.00  0.00           H
ATOM    174  CG  LEU A  18      16.990  50.020  36.440  1.00  0.00           C
ATOM    175  HG  LEU A  18      17.840  50.320  37.100  1.00  0.00           H
ATOM    176  CD1 LEU A  18      17.290  50.430  35.030  1.00  0.00           C
ATOM    177 HD11 LEU A  18      16.380  50.100  34.480  1.00  0.00           H
ATOM    178 HD12 LEU A  18      18.130  49.800  34.660  1.00  0.00           H
ATOM    179 HD13 LEU A  18      17.510  51.500  34.840  1.00  0.00           H
ATOM    180  CD2 LEU A  18      15.780  50.870  36.910  1.00  0.00           C
ATOM    181 HD21 LEU A  18      16.020  51.950  36.790  1.00  0.00           H
ATOM    182 HD22 LEU A  18      15.400  50.580  37.920  1.00  0.00           H
ATOM    183 HD23 LEU A  18      14.880  50.710  36.280  1.00  0.00           H
ATOM    184  C   LEU A  18      16.000  46.370  37.610  1.00  0.00           C
ATOM    185  O   LEU A  18      16.890  45.520  37.710  1.00  0.00           O
ATOM    186  N   GLU A  19      14.820  45.960  37.130  1.00  0.00           N
ATOM    187  HN  GLU A  19      14.190  46.730  37.040  1.00  0.00           H
ATOM    188  CA  GLU A  19      14.430  44.660  36.690  1.00  0.00           C
ATOM    189  HA  GLU A  19      14.720  43.970  37.460  1.00  0.00           H
ATOM    190  CB  GLU A  19      12.920  44.570  36.280  1.00  0.00           C
ATOM    191  HB1 GLU A  19      12.830  43.590  35.770  1.00  0.00           H
ATOM    192  HB2 GLU A  19      12.790  45.400  35.560  1.00  0.00           H
ATOM    193  CG  GLU A  19      12.110  44.630  37.650  1.00  0.00           C
ATOM    194  HG1 GLU A  19      12.230  45.660  38.030  1.00  0.00           H
ATOM    195  HG2 GLU A  19      12.610  43.970  38.390  1.00  0.00           H
ATOM    196  CD  GLU A  19      10.670  44.260  37.400  1.00  0.00           C
ATOM    197  OE1 GLU A  19      10.340  43.060  37.440  1.00  0.00           O
ATOM    198  OE2 GLU A  19       9.760  45.140  37.200  1.00  0.00           O
ATOM    199  C   GLU A  19      15.250  44.050  35.580  1.00  0.00           C
ATOM    200  O   GLU A  19      15.190  42.810  35.490  1.00  0.00           O
ATOM    201  N   SER A  20      15.870  44.860  34.770  1.00  0.00           N
ATOM    202  HN  SER A  20      15.940  45.810  35.050  1.00  0.00           H
ATOM    203  CA  SER A  20      16.650  44.540  33.590  1.00  0.00           C
ATOM    204  HA  SER A  20      16.090  43.830  32.990  1.00  0.00           H
ATOM    205  CB  SER A  20      16.930  45.880  32.860  1.00  0.00           C
ATOM    206  HB1 SER A  20      15.890  46.270  32.750  1.00  0.00           H
ATOM    207  HB2 SER A  20      17.240  45.680  31.820  1.00  0.00           H
ATOM    208  OG  SER A  20      17.620  46.830  33.620  1.00  0.00           O
ATOM    209  HG1 SER A  20      17.650  47.650  33.120  1.00  0.00           H
ATOM    210  C   SER A  20      17.950  43.740  33.950  1.00  0.00           C
ATOM    211  O   SER A  20      18.270  42.880  33.150  1.00  0.00           O
ATOM    212  N   ALA A  21      18.520  43.800  35.240  1.00  0.00           N
ATOM    213  HN  ALA A  21      18.260  44.520  35.880  1.00  0.00           H
ATOM    214  CA  ALA A  21      19.750  43.130  35.570  1.00  0.00           C
ATOM    215  HA  ALA A  21      20.370  43.090  34.690  1.00  0.00           H
ATOM    216  CB  ALA A  21      20.490  43.900  36.650  1.00  0.00           C
ATOM    217  HB1 ALA A  21      19.890  43.880  37.580  1.00  0.00           H
ATOM    218  HB2 ALA A  21      20.630  44.970  36.370  1.00  0.00           H
ATOM    219  HB3 ALA A  21      21.490  43.430  36.810  1.00  0.00           H
ATOM    220  C   ALA A  21      19.440  41.660  35.950  1.00  0.00           C
ATOM    221  O   ALA A  21      20.280  40.830  36.190  1.00  0.00           O
ATOM    222  N   GLU A  22      18.180  41.330  36.050  1.00  0.00           N
ATOM    223  HN  GLU A  22      17.450  41.990  35.840  1.00  0.00           H
ATOM    224  CA  GLU A  22      17.690  40.060  36.620  1.00  0.00           C
ATOM    225  HA  GLU A  22      18.190  39.990  37.580  1.00  0.00           H
ATOM    226  CB  GLU A  22      16.150  40.000  36.880  1.00  0.00           C
ATOM    227  HB1 GLU A  22      15.820  38.940  36.980  1.00  0.00           H
ATOM    228  HB2 GLU A  22      15.720  40.480  35.970  1.00  0.00           H
ATOM    229  CG  GLU A  22      15.710  40.830  38.030  1.00  0.00           C
ATOM    230  HG1 GLU A  22      14.620  40.990  38.040  1.00  0.00           H
ATOM    231  HG2 GLU A  22      16.130  41.840  37.850  1.00  0.00           H
ATOM    232  CD  GLU A  22      16.040  40.380  39.430  1.00  0.00           C
ATOM    233  OE1 GLU A  22      16.100  39.180  39.770  1.00  0.00           O
ATOM    234  OE2 GLU A  22      15.990  41.320  40.280  1.00  0.00           O
ATOM    235  C   GLU A  22      18.180  38.760  35.870  1.00  0.00           C
ATOM    236  O   GLU A  22      18.490  37.770  36.500  1.00  0.00           O
ATOM    237  N   LEU A  23      18.230  38.800  34.530  1.00  0.00           N
ATOM    238  HN  LEU A  23      17.890  39.580  34.000  1.00  0.00           H
ATOM    239  CA  LEU A  23      18.780  37.620  33.790  1.00  0.00           C
ATOM    240  HA  LEU A  23      18.270  36.740  34.170  1.00  0.00           H
ATOM    241  CB  LEU A  23      18.620  37.670  32.190  1.00  0.00           C
ATOM    242  HB1 LEU A  23      19.280  38.450  31.770  1.00  0.00           H
ATOM    243  HB2 LEU A  23      17.550  37.850  31.920  1.00  0.00           H
ATOM    244  CG  LEU A  23      18.930  36.300  31.530  1.00  0.00           C
ATOM    245  HG  LEU A  23      19.880  35.860  31.900  1.00  0.00           H
ATOM    246  CD1 LEU A  23      17.860  35.260  31.810  1.00  0.00           C
ATOM    247 HD11 LEU A  23      18.140  34.220  31.540  1.00  0.00           H
ATOM    248 HD12 LEU A  23      16.910  35.550  31.320  1.00  0.00           H
ATOM    249 HD13 LEU A  23      17.580  35.210  32.880  1.00  0.00           H
ATOM    250  CD2 LEU A  23      19.050  36.550  29.990  1.00  0.00           C
ATOM    251 HD21 LEU A  23      19.670  37.440  29.780  1.00  0.00           H
ATOM    252 HD22 LEU A  23      18.080  36.680  29.480  1.00  0.00           H
ATOM    253 HD23 LEU A  23      19.480  35.690  29.430  1.00  0.00           H
ATOM    254  C   LEU A  23      20.300  37.380  34.000  1.00  0.00           C
ATOM    255  O   LEU A  23      20.800  36.330  34.360  1.00  0.00           O
ATOM    256  N   ASP A  24      21.070  38.530  33.940  1.00  0.00           N
ATOM    257  HN  ASP A  24      20.690  39.450  33.920  1.00  0.00           H
ATOM    258  CA  ASP A  24      22.530  38.440  34.100  1.00  0.00           C
ATOM    259  HA  ASP A  24      22.950  37.640  33.500  1.00  0.00           H
ATOM    260  CB  ASP A  24      23.150  39.810  33.760  1.00  0.00           C
ATOM    261  HB1 ASP A  24      24.250  39.750  33.880  1.00  0.00           H
ATOM    262  HB2 ASP A  24      22.760  40.590  34.450  1.00  0.00           H
ATOM    263  CG  ASP A  24      22.940  40.390  32.380  1.00  0.00           C
ATOM    264  OD1 ASP A  24      22.580  39.630  31.420  1.00  0.00           O
ATOM    265  OD2 ASP A  24      23.270  41.620  32.180  1.00  0.00           O
ATOM    266  C   ASP A  24      23.010  38.090  35.560  1.00  0.00           C
ATOM    267  O   ASP A  24      24.080  37.560  35.770  1.00  0.00           O
ATOM    268  N   SER A  25      22.200  38.410  36.500  1.00  0.00           N
ATOM    269  HN  SER A  25      21.330  38.860  36.310  1.00  0.00           H
ATOM    270  CA  SER A  25      22.290  38.030  37.930  1.00  0.00           C
ATOM    271  HA  SER A  25      23.360  37.970  38.060  1.00  0.00           H
ATOM    272  CB  SER A  25      21.870  39.150  38.880  1.00  0.00           C
ATOM    273  HB1 SER A  25      22.600  39.970  38.710  1.00  0.00           H
ATOM    274  HB2 SER A  25      21.920  38.930  39.970  1.00  0.00           H
ATOM    275  OG  SER A  25      20.500  39.620  38.690  1.00  0.00           O
ATOM    276  HG1 SER A  25      20.340  39.900  37.780  1.00  0.00           H
ATOM    277  C   SER A  25      21.560  36.840  38.320  1.00  0.00           C
ATOM    278  O   SER A  25      21.550  36.580  39.550  1.00  0.00           O
ATOM    279  N   GLY A  26      20.990  36.080  37.360  1.00  0.00           N
ATOM    280  HN  GLY A  26      21.100  36.380  36.420  1.00  0.00           H
ATOM    281  CA  GLY A  26      20.120  34.940  37.620  1.00  0.00           C
ATOM    282  HA1 GLY A  26      19.400  34.930  36.820  1.00  0.00           H
ATOM    283  HA2 GLY A  26      19.660  35.030  38.590  1.00  0.00           H
ATOM    284  C   GLY A  26      20.990  33.640  37.740  1.00  0.00           C
ATOM    285  O   GLY A  26      20.510  32.580  38.250  1.00  0.00           O
ATOM    286  N   GLY A  27      22.260  33.750  37.210  1.00  0.00           N
ATOM    287  HN  GLY A  27      22.660  34.620  36.930  1.00  0.00           H
ATOM    288  CA  GLY A  27      23.240  32.710  37.510  1.00  0.00           C
ATOM    289  HA1 GLY A  27      23.980  32.700  36.720  1.00  0.00           H
ATOM    290  HA2 GLY A  27      22.760  31.750  37.650  1.00  0.00           H
ATOM    291  C   GLY A  27      24.010  32.880  38.790  1.00  0.00           C
ATOM    292  O   GLY A  27      24.390  34.020  39.120  1.00  0.00           O
ATOM    293  N   PHE A  28      24.160  31.820  39.570  1.00  0.00           N
ATOM    294  HN  PHE A  28      23.710  30.960  39.350  1.00  0.00           H
ATOM    295  CA  PHE A  28      24.580  31.970  40.920  1.00  0.00           C
ATOM    296  HA  PHE A  28      24.320  32.910  41.390  1.00  0.00           H
ATOM    297  CB  PHE A  28      23.970  30.920  41.860  1.00  0.00           C
ATOM    298  HB1 PHE A  28      24.230  31.170  42.910  1.00  0.00           H
ATOM    299  HB2 PHE A  28      24.370  29.890  41.710  1.00  0.00           H
ATOM    300  CG  PHE A  28      22.460  30.820  41.880  1.00  0.00           C
ATOM    301  CD1 PHE A  28      21.490  31.620  41.280  1.00  0.00           C
ATOM    302  HD1 PHE A  28      21.860  32.490  40.760  1.00  0.00           H
ATOM    303  CE1 PHE A  28      20.130  31.230  41.300  1.00  0.00           C
ATOM    304  HE1 PHE A  28      19.420  31.840  40.770  1.00  0.00           H
ATOM    305  CZ  PHE A  28      19.790  30.000  41.870  1.00  0.00           C
ATOM    306  HZ  PHE A  28      18.750  29.770  42.030  1.00  0.00           H
ATOM    307  CD2 PHE A  28      22.070  29.640  42.550  1.00  0.00           C
ATOM    308  HD2 PHE A  28      22.800  28.990  43.000  1.00  0.00           H
ATOM    309  CE2 PHE A  28      20.730  29.230  42.560  1.00  0.00           C
ATOM    310  HE2 PHE A  28      20.420  28.350  43.110  1.00  0.00           H
ATOM    311  C   PHE A  28      26.120  31.880  41.030  1.00  0.00           C
ATOM    312  O   PHE A  28      26.650  30.740  40.940  1.00  0.00           O
ATOM    313  N   GLY A  29      26.770  33.050  40.980  1.00  0.00           N
ATOM    314  HN  GLY A  29      26.280  33.900  41.150  1.00  0.00           H
ATOM    315  CA  GLY A  29      28.240  33.200  40.880  1.00  0.00           C
ATOM    316  HA1 GLY A  29      28.800  32.290  40.720  1.00  0.00           H
ATOM    317  HA2 GLY A  29      28.660  33.520  41.820  1.00  0.00           H
ATOM    318  C   GLY A  29      28.610  34.100  39.780  1.00  0.00           C
ATOM    319  O   GLY A  29      29.780  34.340  39.480  1.00  0.00           O
ATOM    320  N   LYS A  30      27.630  34.670  39.050  1.00  0.00           N
ATOM    321  HN  LYS A  30      26.700  34.420  39.280  1.00  0.00           H
ATOM    322  CA  LYS A  30      27.850  35.530  37.970  1.00  0.00           C
ATOM    323  HA  LYS A  30      28.850  35.400  37.580  1.00  0.00           H
ATOM    324  CB  LYS A  30      26.760  35.420  36.820  1.00  0.00           C
ATOM    325  HB1 LYS A  30      26.870  36.270  36.120  1.00  0.00           H
ATOM    326  HB2 LYS A  30      25.770  35.600  37.280  1.00  0.00           H
ATOM    327  CG  LYS A  30      26.810  34.030  36.060  1.00  0.00           C
ATOM    328  HG1 LYS A  30      26.290  33.400  36.820  1.00  0.00           H
ATOM    329  HG2 LYS A  30      27.780  33.520  35.880  1.00  0.00           H
ATOM    330  CD  LYS A  30      26.040  34.060  34.780  1.00  0.00           C
ATOM    331  HD1 LYS A  30      26.470  34.680  33.970  1.00  0.00           H
ATOM    332  HD2 LYS A  30      25.120  34.580  35.140  1.00  0.00           H
ATOM    333  CE  LYS A  30      25.740  32.720  34.220  1.00  0.00           C
ATOM    334  HE1 LYS A  30      25.040  32.110  34.830  1.00  0.00           H
ATOM    335  HE2 LYS A  30      26.580  32.010  34.050  1.00  0.00           H
ATOM    336  NZ  LYS A  30      25.050  32.730  32.880  1.00  0.00           N
ATOM    337  HZ1 LYS A  30      24.890  31.770  32.530  1.00  0.00           H
ATOM    338  HZ2 LYS A  30      25.670  33.110  32.130  1.00  0.00           H
ATOM    339  HZ3 LYS A  30      24.190  33.320  32.920  1.00  0.00           H
ATOM    340  C   LYS A  30      27.890  36.990  38.380  1.00  0.00           C
ATOM    341  O   LYS A  30      27.430  37.420  39.430  1.00  0.00           O
ATOM    342  N   VAL A  31      28.560  37.860  37.660  1.00  0.00           N
ATOM    343  HN  VAL A  31      28.870  37.460  36.790  1.00  0.00           H
ATOM    344  CA  VAL A  31      28.690  39.340  37.860  1.00  0.00           C
ATOM    345  HA  VAL A  31      28.370  39.630  38.850  1.00  0.00           H
ATOM    346  CB  VAL A  31      30.130  39.840  37.840  1.00  0.00           C
ATOM    347  HB  VAL A  31      30.570  39.270  38.690  1.00  0.00           H
ATOM    348  CG1 VAL A  31      30.870  39.660  36.520  1.00  0.00           C
ATOM    349 HG11 VAL A  31      30.820  40.550  35.860  1.00  0.00           H
ATOM    350 HG12 VAL A  31      30.530  38.700  36.070  1.00  0.00           H
ATOM    351 HG13 VAL A  31      31.900  39.550  36.930  1.00  0.00           H
ATOM    352  CG2 VAL A  31      30.140  41.340  38.250  1.00  0.00           C
ATOM    353 HG21 VAL A  31      29.750  41.510  39.280  1.00  0.00           H
ATOM    354 HG22 VAL A  31      29.480  41.930  37.580  1.00  0.00           H
ATOM    355 HG23 VAL A  31      31.130  41.840  38.290  1.00  0.00           H
ATOM    356  C   VAL A  31      27.870  40.020  36.760  1.00  0.00           C
ATOM    357  O   VAL A  31      27.840  39.670  35.570  1.00  0.00           O
ATOM    358  N   SER A  32      27.080  41.060  37.140  1.00  0.00           N
ATOM    359  HN  SER A  32      26.980  41.280  38.100  1.00  0.00           H
ATOM    360  CA  SER A  32      26.280  41.880  36.290  1.00  0.00           C
ATOM    361  HA  SER A  32      26.470  41.750  35.230  1.00  0.00           H
ATOM    362  CB  SER A  32      24.800  41.560  36.590  1.00  0.00           C
ATOM    363  HB1 SER A  32      24.540  40.520  36.300  1.00  0.00           H
ATOM    364  HB2 SER A  32      24.140  42.190  35.960  1.00  0.00           H
ATOM    365  OG  SER A  32      24.500  41.760  38.010  1.00  0.00           O
ATOM    366  HG1 SER A  32      25.340  41.810  38.480  1.00  0.00           H
ATOM    367  C   SER A  32      26.600  43.360  36.450  1.00  0.00           C
ATOM    368  O   SER A  32      26.990  43.930  37.490  1.00  0.00           O
ATOM    369  N   LEU A  33      26.210  44.130  35.350  1.00  0.00           N
ATOM    370  HN  LEU A  33      25.930  43.730  34.480  1.00  0.00           H
ATOM    371  CA  LEU A  33      26.190  45.600  35.330  1.00  0.00           C
ATOM    372  HA  LEU A  33      26.780  45.910  36.180  1.00  0.00           H
ATOM    373  CB  LEU A  33      26.720  46.150  33.910  1.00  0.00           C
ATOM    374  HB1 LEU A  33      26.060  45.740  33.110  1.00  0.00           H
ATOM    375  HB2 LEU A  33      27.660  45.640  33.630  1.00  0.00           H
ATOM    376  CG  LEU A  33      26.870  47.700  33.760  1.00  0.00           C
ATOM    377  HG  LEU A  33      25.900  48.230  33.780  1.00  0.00           H
ATOM    378  CD1 LEU A  33      27.900  48.360  34.690  1.00  0.00           C
ATOM    379 HD11 LEU A  33      28.890  47.850  34.640  1.00  0.00           H
ATOM    380 HD12 LEU A  33      27.600  48.270  35.760  1.00  0.00           H
ATOM    381 HD13 LEU A  33      27.940  49.450  34.530  1.00  0.00           H
ATOM    382  CD2 LEU A  33      27.460  47.930  32.350  1.00  0.00           C
ATOM    383 HD21 LEU A  33      28.530  47.630  32.290  1.00  0.00           H
ATOM    384 HD22 LEU A  33      27.360  49.010  32.140  1.00  0.00           H
ATOM    385 HD23 LEU A  33      26.840  47.370  31.610  1.00  0.00           H
ATOM    386  C   LEU A  33      24.780  45.920  35.670  1.00  0.00           C
ATOM    387  O   LEU A  33      23.840  45.240  35.110  1.00  0.00           O
ATOM    388  N   CYS A  34      24.510  46.830  36.610  1.00  0.00           N
ATOM    389  HN  CYS A  34      25.240  47.200  37.170  1.00  0.00           H
ATOM    390  CA  CYS A  34      23.130  47.210  36.960  1.00  0.00           C
ATOM    391  HA  CYS A  34      22.490  47.030  36.100  1.00  0.00           H
ATOM    392  CB  CYS A  34      22.700  46.450  38.210  1.00  0.00           C
ATOM    393  HB1 CYS A  34      22.760  45.370  37.960  1.00  0.00           H
ATOM    394  HB2 CYS A  34      21.610  46.680  38.310  1.00  0.00           H
ATOM    395  SG  CYS A  34      23.640  46.730  39.740  1.00  0.00           S
ATOM    396  HG1 CYS A  34      24.740  46.200  39.220  1.00  0.00           H
ATOM    397  C   CYS A  34      22.900  48.700  37.210  1.00  0.00           C
ATOM    398  O   CYS A  34      23.860  49.450  37.430  1.00  0.00           O
ATOM    399  N   PHE A  35      21.660  49.170  37.210  1.00  0.00           N
ATOM    400  HN  PHE A  35      20.840  48.610  37.100  1.00  0.00           H
ATOM    401  CA  PHE A  35      21.530  50.550  37.540  1.00  0.00           C
ATOM    402  HA  PHE A  35      22.440  51.120  37.670  1.00  0.00           H
ATOM    403  CB  PHE A  35      20.860  51.230  36.340  1.00  0.00           C
ATOM    404  HB1 PHE A  35      19.890  50.770  36.090  1.00  0.00           H
ATOM    405  HB2 PHE A  35      21.600  51.200  35.520  1.00  0.00           H
ATOM    406  CG  PHE A  35      20.500  52.680  36.580  1.00  0.00           C
ATOM    407  CD1 PHE A  35      21.170  53.650  35.710  1.00  0.00           C
ATOM    408  HD1 PHE A  35      21.850  53.290  34.960  1.00  0.00           H
ATOM    409  CE1 PHE A  35      20.930  54.990  35.780  1.00  0.00           C
ATOM    410  HE1 PHE A  35      21.450  55.620  35.070  1.00  0.00           H
ATOM    411  CZ  PHE A  35      20.060  55.460  36.750  1.00  0.00           C
ATOM    412  HZ  PHE A  35      19.830  56.520  36.730  1.00  0.00           H
ATOM    413  CD2 PHE A  35      19.480  53.250  37.420  1.00  0.00           C
ATOM    414  HD2 PHE A  35      18.930  52.500  37.950  1.00  0.00           H
ATOM    415  CE2 PHE A  35      19.350  54.620  37.550  1.00  0.00           C
ATOM    416  HE2 PHE A  35      18.540  54.930  38.200  1.00  0.00           H
ATOM    417  C   PHE A  35      20.820  50.630  38.910  1.00  0.00           C
ATOM    418  O   PHE A  35      19.780  49.980  39.140  1.00  0.00           O
ATOM    419  N   HSD A  36      21.360  51.390  39.890  1.00  0.00           N
ATOM    420  HN  HSD A  36      22.210  51.900  39.780  1.00  0.00           H
ATOM    421  CA  HSD A  36      20.670  51.520  41.160  1.00  0.00           C
ATOM    422  HA  HSD A  36      19.990  50.700  41.310  1.00  0.00           H
ATOM    423  CB  HSD A  36      21.620  51.610  42.380  1.00  0.00           C
ATOM    424  HB1 HSD A  36      22.230  52.540  42.340  1.00  0.00           H
ATOM    425  HB2 HSD A  36      22.330  50.760  42.300  1.00  0.00           H
ATOM    426  ND1 HSD A  36      20.300  50.270  44.030  1.00  0.00           N
ATOM    427  HD1 HSD A  36      20.090  49.550  43.370  1.00  0.00           H
ATOM    428  CG  HSD A  36      21.050  51.390  43.780  1.00  0.00           C
ATOM    429  CE1 HSD A  36      20.110  50.310  45.360  1.00  0.00           C
ATOM    430  HE1 HSD A  36      19.630  49.410  45.750  1.00  0.00           H
ATOM    431  NE2 HSD A  36      20.550  51.420  45.920  1.00  0.00           N
ATOM    432  CD2 HSD A  36      21.190  52.070  44.920  1.00  0.00           C
ATOM    433  HD2 HSD A  36      21.790  52.930  45.170  1.00  0.00           H
ATOM    434  C   HSD A  36      19.780  52.730  41.070  1.00  0.00           C
ATOM    435  O   HSD A  36      20.270  53.810  40.720  1.00  0.00           O
ATOM    436  N   ARG A  37      18.500  52.570  41.360  1.00  0.00           N
ATOM    437  HN  ARG A  37      18.240  51.690  41.720  1.00  0.00           H
ATOM    438  CA  ARG A  37      17.390  53.420  41.030  1.00  0.00           C
ATOM    439  HA  ARG A  37      16.980  53.190  40.050  1.00  0.00           H
ATOM    440  CB  ARG A  37      16.170  52.980  41.850  1.00  0.00           C
ATOM    441  HB1 ARG A  37      15.440  53.800  41.950  1.00  0.00           H
ATOM    442  HB2 ARG A  37      16.530  52.720  42.870  1.00  0.00           H
ATOM    443  CG  ARG A  37      15.460  51.810  41.210  1.00  0.00           C
ATOM    444  HG1 ARG A  37      16.220  51.010  41.080  1.00  0.00           H
ATOM    445  HG2 ARG A  37      15.230  52.100  40.160  1.00  0.00           H
ATOM    446  CD  ARG A  37      14.180  51.320  41.830  1.00  0.00           C
ATOM    447  HD1 ARG A  37      13.350  52.060  41.820  1.00  0.00           H
ATOM    448  HD2 ARG A  37      14.470  51.100  42.880  1.00  0.00           H
ATOM    449  NE  ARG A  37      13.820  49.950  41.250  1.00  0.00           N
ATOM    450  HE  ARG A  37      13.990  49.090  41.740  1.00  0.00           H
ATOM    451  CZ  ARG A  37      13.310  49.770  40.020  1.00  0.00           C
ATOM    452  NH1 ARG A  37      13.050  48.520  39.620  1.00  0.00           N
ATOM    453 HH11 ARG A  37      12.690  48.530  38.690  1.00  0.00           H
ATOM    454 HH12 ARG A  37      13.160  47.660  40.130  1.00  0.00           H
ATOM    455  NH2 ARG A  37      12.940  50.750  39.250  1.00  0.00           N
ATOM    456 HH21 ARG A  37      12.780  51.610  39.730  1.00  0.00           H
ATOM    457 HH22 ARG A  37      12.270  50.540  38.530  1.00  0.00           H
ATOM    458  C   ARG A  37      17.690  54.910  41.160  1.00  0.00           C
ATOM    459  O   ARG A  37      17.570  55.720  40.300  1.00  0.00           O
ATOM    460  N   THR A  38      18.260  55.330  42.320  1.00  0.00           N
ATOM    461  HN  THR A  38      18.550  54.690  43.030  1.00  0.00           H
ATOM    462  CA  THR A  38      18.590  56.770  42.600  1.00  0.00           C
ATOM    463  HA  THR A  38      18.160  57.390  41.820  1.00  0.00           H
ATOM    464  CB  THR A  38      18.140  57.380  43.970  1.00  0.00           C
ATOM    465  HB  THR A  38      18.130  58.490  43.910  1.00  0.00           H
ATOM    466  OG1 THR A  38      18.730  56.890  45.130  1.00  0.00           O
ATOM    467  HG1 THR A  38      18.310  57.400  45.830  1.00  0.00           H
ATOM    468  CG2 THR A  38      16.600  57.090  44.090  1.00  0.00           C
ATOM    469 HG21 THR A  38      16.350  56.010  44.010  1.00  0.00           H
ATOM    470 HG22 THR A  38      16.090  57.700  43.310  1.00  0.00           H
ATOM    471 HG23 THR A  38      16.230  57.490  45.060  1.00  0.00           H
ATOM    472  C   THR A  38      20.060  57.080  42.600  1.00  0.00           C
ATOM    473  O   THR A  38      20.570  58.200  42.900  1.00  0.00           O
ATOM    474  N   GLN A  39      20.830  56.090  42.330  1.00  0.00           N
ATOM    475  HN  GLN A  39      20.380  55.280  41.970  1.00  0.00           H
ATOM    476  CA  GLN A  39      22.300  56.180  42.450  1.00  0.00           C
ATOM    477  HA  GLN A  39      22.640  57.200  42.420  1.00  0.00           H
ATOM    478  CB  GLN A  39      22.650  55.640  43.810  1.00  0.00           C
ATOM    479  HB1 GLN A  39      23.740  55.420  43.740  1.00  0.00           H
ATOM    480  HB2 GLN A  39      22.190  54.690  44.160  1.00  0.00           H
ATOM    481  CG  GLN A  39      22.480  56.650  44.900  1.00  0.00           C
ATOM    482  HG1 GLN A  39      21.400  56.710  45.130  1.00  0.00           H
ATOM    483  HG2 GLN A  39      22.980  57.620  44.700  1.00  0.00           H
ATOM    484  CD  GLN A  39      23.240  56.120  46.200  1.00  0.00           C
ATOM    485  OE1 GLN A  39      24.260  56.750  46.520  1.00  0.00           O
ATOM    486  NE2 GLN A  39      22.800  55.070  46.870  1.00  0.00           N
ATOM    487 HE21 GLN A  39      23.260  54.870  47.740  1.00  0.00           H
ATOM    488 HE22 GLN A  39      21.940  54.630  46.590  1.00  0.00           H
ATOM    489  C   GLN A  39      23.110  55.670  41.270  1.00  0.00           C
ATOM    490  O   GLN A  39      24.320  55.580  41.400  1.00  0.00           O
ATOM    491  N   GLY A  40      22.550  55.280  40.160  1.00  0.00           N
ATOM    492  HN  GLY A  40      21.550  55.240  40.090  1.00  0.00           H
ATOM    493  CA  GLY A  40      23.350  55.050  38.910  1.00  0.00           C
ATOM    494  HA1 GLY A  40      24.150  55.770  38.790  1.00  0.00           H
ATOM    495  HA2 GLY A  40      22.670  54.960  38.070  1.00  0.00           H
ATOM    496  C   GLY A  40      23.990  53.780  38.770  1.00  0.00           C
ATOM    497  O   GLY A  40      23.590  52.790  39.420  1.00  0.00           O
ATOM    498  N   LEU A  41      24.980  53.660  37.810  1.00  0.00           N
ATOM    499  HN  LEU A  41      25.390  54.470  37.410  1.00  0.00           H
ATOM    500  CA  LEU A  41      25.640  52.410  37.470  1.00  0.00           C
ATOM    501  HA  LEU A  41      24.850  51.680  37.400  1.00  0.00           H
ATOM    502  CB  LEU A  41      26.620  52.360  36.230  1.00  0.00           C
ATOM    503  HB1 LEU A  41      26.930  51.310  36.010  1.00  0.00           H
ATOM    504  HB2 LEU A  41      27.480  52.980  36.540  1.00  0.00           H
ATOM    505  CG  LEU A  41      25.950  52.870  34.870  1.00  0.00           C
ATOM    506  HG  LEU A  41      25.600  53.890  35.120  1.00  0.00           H
ATOM    507  CD1 LEU A  41      27.090  53.010  33.780  1.00  0.00           C
ATOM    508 HD11 LEU A  41      27.780  53.840  34.060  1.00  0.00           H
ATOM    509 HD12 LEU A  41      26.610  53.330  32.830  1.00  0.00           H
ATOM    510 HD13 LEU A  41      27.680  52.080  33.700  1.00  0.00           H
ATOM    511  CD2 LEU A  41      24.860  51.890  34.480  1.00  0.00           C
ATOM    512 HD21 LEU A  41      24.100  51.690  35.270  1.00  0.00           H
ATOM    513 HD22 LEU A  41      25.250  50.890  34.210  1.00  0.00           H
ATOM    514 HD23 LEU A  41      24.300  52.210  33.570  1.00  0.00           H
ATOM    515  C   LEU A  41      26.390  51.800  38.660  1.00  0.00           C
ATOM    516  O   LEU A  41      27.020  52.450  39.490  1.00  0.00           O
ATOM    517  N   MET A  42      26.320  50.470  38.840  1.00  0.00           N
ATOM    518  HN  MET A  42      25.680  49.920  38.310  1.00  0.00           H
ATOM    519  CA  MET A  42      27.020  49.760  39.860  1.00  0.00           C
ATOM    520  HA  MET A  42      27.930  50.260  40.150  1.00  0.00           H
ATOM    521  CB  MET A  42      26.150  49.610  41.160  1.00  0.00           C
ATOM    522  HB1 MET A  42      26.460  48.900  41.960  1.00  0.00           H
ATOM    523  HB2 MET A  42      25.140  49.300  40.820  1.00  0.00           H
ATOM    524  CG  MET A  42      25.970  50.890  42.000  1.00  0.00           C
ATOM    525  HG1 MET A  42      25.520  51.630  41.300  1.00  0.00           H
ATOM    526  HG2 MET A  42      26.970  51.270  42.290  1.00  0.00           H
ATOM    527  SD  MET A  42      25.000  50.820  43.510  1.00  0.00           S
ATOM    528  CE  MET A  42      24.910  52.620  44.000  1.00  0.00           C
ATOM    529  HE1 MET A  42      25.940  53.010  44.140  1.00  0.00           H
ATOM    530  HE2 MET A  42      24.370  52.640  44.980  1.00  0.00           H
ATOM    531  HE3 MET A  42      24.260  53.270  43.380  1.00  0.00           H
ATOM    532  C   MET A  42      27.330  48.330  39.230  1.00  0.00           C
ATOM    533  O   MET A  42      26.640  47.820  38.370  1.00  0.00           O
ATOM    534  N   ILE A  43      28.350  47.690  39.800  1.00  0.00           N
ATOM    535  HN  ILE A  43      28.910  48.190  40.450  1.00  0.00           H
ATOM    536  CA  ILE A  43      28.740  46.290  39.540  1.00  0.00           C
ATOM    537  HA  ILE A  43      28.180  45.940  38.680  1.00  0.00           H
ATOM    538  CB  ILE A  43      30.170  46.000  39.190  1.00  0.00           C
ATOM    539  HB  ILE A  43      30.810  46.320  40.050  1.00  0.00           H
ATOM    540  CG2 ILE A  43      30.440  44.510  39.050  1.00  0.00           C
ATOM    541 HG21 ILE A  43      31.440  44.330  38.590  1.00  0.00           H
ATOM    542 HG22 ILE A  43      29.690  43.970  38.440  1.00  0.00           H
ATOM    543 HG23 ILE A  43      30.410  44.010  40.050  1.00  0.00           H
ATOM    544  CG1 ILE A  43      30.640  46.800  37.980  1.00  0.00           C
ATOM    545 HG11 ILE A  43      31.740  46.660  37.900  1.00  0.00           H
ATOM    546 HG12 ILE A  43      30.430  47.900  37.970  1.00  0.00           H
ATOM    547  CD  ILE A  43      30.080  46.320  36.680  1.00  0.00           C
ATOM    548  HD1 ILE A  43      30.260  45.240  36.470  1.00  0.00           H
ATOM    549  HD2 ILE A  43      30.530  46.810  35.790  1.00  0.00           H
ATOM    550  HD3 ILE A  43      28.980  46.440  36.570  1.00  0.00           H
ATOM    551  C   ILE A  43      28.220  45.440  40.640  1.00  0.00           C
ATOM    552  O   ILE A  43      28.520  45.700  41.820  1.00  0.00           O
ATOM    553  N   MET A  44      27.330  44.470  40.350  1.00  0.00           N
ATOM    554  HN  MET A  44      27.120  44.100  39.440  1.00  0.00           H
ATOM    555  CA  MET A  44      26.720  43.560  41.320  1.00  0.00           C
ATOM    556  HA  MET A  44      27.160  43.700  42.300  1.00  0.00           H
ATOM    557  CB  MET A  44      25.210  43.940  41.460  1.00  0.00           C
ATOM    558  HB1 MET A  44      24.680  44.100  40.500  1.00  0.00           H
ATOM    559  HB2 MET A  44      25.130  44.870  42.070  1.00  0.00           H
ATOM    560  CG  MET A  44      24.290  42.850  42.100  1.00  0.00           C
ATOM    561  HG1 MET A  44      24.660  42.750  43.140  1.00  0.00           H
ATOM    562  HG2 MET A  44      24.340  41.890  41.540  1.00  0.00           H
ATOM    563  SD  MET A  44      22.510  43.320  42.170  1.00  0.00           S
ATOM    564  CE  MET A  44      21.920  41.800  41.560  1.00  0.00           C
ATOM    565  HE1 MET A  44      21.970  41.130  42.440  1.00  0.00           H
ATOM    566  HE2 MET A  44      22.510  41.450  40.680  1.00  0.00           H
ATOM    567  HE3 MET A  44      20.880  41.920  41.200  1.00  0.00           H
ATOM    568  C   MET A  44      26.880  42.020  40.950  1.00  0.00           C
ATOM    569  O   MET A  44      26.590  41.540  39.850  1.00  0.00           O
ATOM    570  N   LYS A  45      27.390  41.270  41.940  1.00  0.00           N
ATOM    571  HN  LYS A  45      27.650  41.690  42.800  1.00  0.00           H
ATOM    572  CA  LYS A  45      27.670  39.840  41.800  1.00  0.00           C
ATOM    573  HA  LYS A  45      27.490  39.450  40.810  1.00  0.00           H
ATOM    574  CB  LYS A  45      29.120  39.440  42.050  1.00  0.00           C
ATOM    575  HB1 LYS A  45      29.470  39.700  43.070  1.00  0.00           H
ATOM    576  HB2 LYS A  45      29.870  40.000  41.440  1.00  0.00           H
ATOM    577  CG  LYS A  45      29.430  37.950  41.910  1.00  0.00           C
ATOM    578  HG1 LYS A  45      29.780  37.710  40.890  1.00  0.00           H
ATOM    579  HG2 LYS A  45      28.520  37.350  42.160  1.00  0.00           H
ATOM    580  CD  LYS A  45      30.430  37.390  42.890  1.00  0.00           C
ATOM    581  HD1 LYS A  45      30.230  37.620  43.960  1.00  0.00           H
ATOM    582  HD2 LYS A  45      31.320  38.030  42.700  1.00  0.00           H
ATOM    583  CE  LYS A  45      30.860  35.870  42.810  1.00  0.00           C
ATOM    584  HE1 LYS A  45      29.920  35.290  42.760  1.00  0.00           H
ATOM    585  HE2 LYS A  45      31.460  35.630  43.710  1.00  0.00           H
ATOM    586  NZ  LYS A  45      31.620  35.580  41.570  1.00  0.00           N
ATOM    587  HZ1 LYS A  45      31.220  36.020  40.710  1.00  0.00           H
ATOM    588  HZ2 LYS A  45      31.580  34.540  41.510  1.00  0.00           H
ATOM    589  HZ3 LYS A  45      32.590  35.930  41.690  1.00  0.00           H
ATOM    590  C   LYS A  45      26.720  39.070  42.720  1.00  0.00           C
ATOM    591  O   LYS A  45      26.570  39.380  43.910  1.00  0.00           O
ATOM    592  N   THR A  46      25.880  38.070  42.120  1.00  0.00           N
ATOM    593  HN  THR A  46      25.850  37.710  41.190  1.00  0.00           H
ATOM    594  CA  THR A  46      25.020  37.200  42.970  1.00  0.00           C
ATOM    595  HA  THR A  46      24.460  37.710  43.750  1.00  0.00           H
ATOM    596  CB  THR A  46      23.910  36.590  42.190  1.00  0.00           C
ATOM    597  HB  THR A  46      24.260  36.030  41.300  1.00  0.00           H
ATOM    598  OG1 THR A  46      23.000  37.620  41.790  1.00  0.00           O
ATOM    599  HG1 THR A  46      22.330  37.310  41.170  1.00  0.00           H
ATOM    600  CG2 THR A  46      23.100  35.550  43.070  1.00  0.00           C
ATOM    601 HG21 THR A  46      22.170  35.440  42.480  1.00  0.00           H
ATOM    602 HG22 THR A  46      22.760  36.110  43.970  1.00  0.00           H
ATOM    603 HG23 THR A  46      23.580  34.570  43.280  1.00  0.00           H
ATOM    604  C   THR A  46      25.870  36.130  43.670  1.00  0.00           C
ATOM    605  O   THR A  46      26.620  35.410  43.010  1.00  0.00           O
ATOM    606  N   VAL A  47      25.950  36.050  44.970  1.00  0.00           N
ATOM    607  HN  VAL A  47      25.450  36.670  45.570  1.00  0.00           H
ATOM    608  CA  VAL A  47      26.860  35.180  45.640  1.00  0.00           C
ATOM    609  HA  VAL A  47      27.750  35.000  45.060  1.00  0.00           H
ATOM    610  CB  VAL A  47      27.370  35.810  46.980  1.00  0.00           C
ATOM    611  HB  VAL A  47      26.450  35.780  47.610  1.00  0.00           H
ATOM    612  CG1 VAL A  47      28.500  34.890  47.550  1.00  0.00           C
ATOM    613 HG11 VAL A  47      29.000  34.460  46.660  1.00  0.00           H
ATOM    614 HG12 VAL A  47      27.920  34.100  48.070  1.00  0.00           H
ATOM    615 HG13 VAL A  47      29.240  35.370  48.220  1.00  0.00           H
ATOM    616  CG2 VAL A  47      27.750  37.200  46.630  1.00  0.00           C
ATOM    617 HG21 VAL A  47      26.910  37.830  46.270  1.00  0.00           H
ATOM    618 HG22 VAL A  47      28.490  37.130  45.810  1.00  0.00           H
ATOM    619 HG23 VAL A  47      28.190  37.750  47.490  1.00  0.00           H
ATOM    620  C   VAL A  47      26.170  33.870  45.840  1.00  0.00           C
ATOM    621  O   VAL A  47      26.720  32.810  45.600  1.00  0.00           O
ATOM    622  N   TYR A  48      24.960  33.860  46.290  1.00  0.00           N
ATOM    623  HN  TYR A  48      24.480  34.690  46.550  1.00  0.00           H
ATOM    624  CA  TYR A  48      24.150  32.620  46.570  1.00  0.00           C
ATOM    625  HA  TYR A  48      24.460  31.790  45.950  1.00  0.00           H
ATOM    626  CB  TYR A  48      24.510  32.090  47.970  1.00  0.00           C
ATOM    627  HB1 TYR A  48      24.690  33.000  48.570  1.00  0.00           H
ATOM    628  HB2 TYR A  48      25.510  31.650  47.780  1.00  0.00           H
ATOM    629  CG  TYR A  48      23.660  31.050  48.650  1.00  0.00           C
ATOM    630  CD1 TYR A  48      22.490  31.450  49.330  1.00  0.00           C
ATOM    631  HD1 TYR A  48      22.100  32.430  49.100  1.00  0.00           H
ATOM    632  CE1 TYR A  48      21.820  30.430  50.000  1.00  0.00           C
ATOM    633  HE1 TYR A  48      20.900  30.650  50.520  1.00  0.00           H
ATOM    634  CZ  TYR A  48      22.310  29.070  50.050  1.00  0.00           C
ATOM    635  OH  TYR A  48      21.660  28.090  50.870  1.00  0.00           O
ATOM    636  HH  TYR A  48      21.040  28.620  51.390  1.00  0.00           H
ATOM    637  CD2 TYR A  48      24.160  29.750  48.730  1.00  0.00           C
ATOM    638  HD2 TYR A  48      25.180  29.710  48.390  1.00  0.00           H
ATOM    639  CE2 TYR A  48      23.510  28.750  49.430  1.00  0.00           C
ATOM    640  HE2 TYR A  48      23.900  27.750  49.500  1.00  0.00           H
ATOM    641  C   TYR A  48      22.640  32.880  46.360  1.00  0.00           C
ATOM    642  O   TYR A  48      22.160  34.010  46.530  1.00  0.00           O
ATOM    643  N   LYS A  49      21.900  31.790  45.910  1.00  0.00           N
ATOM    644  HN  LYS A  49      22.400  30.970  45.640  1.00  0.00           H
ATOM    645  CA  LYS A  49      20.470  31.740  45.970  1.00  0.00           C
ATOM    646  HA  LYS A  49      20.170  32.320  46.830  1.00  0.00           H
ATOM    647  CB  LYS A  49      19.710  32.200  44.720  1.00  0.00           C
ATOM    648  HB1 LYS A  49      18.620  32.040  44.860  1.00  0.00           H
ATOM    649  HB2 LYS A  49      20.020  31.520  43.900  1.00  0.00           H
ATOM    650  CG  LYS A  49      19.990  33.690  44.310  1.00  0.00           C
ATOM    651  HG1 LYS A  49      21.090  33.820  44.190  1.00  0.00           H
ATOM    652  HG2 LYS A  49      19.850  34.430  45.120  1.00  0.00           H
ATOM    653  CD  LYS A  49      19.310  34.270  43.000  1.00  0.00           C
ATOM    654  HD1 LYS A  49      19.450  33.520  42.190  1.00  0.00           H
ATOM    655  HD2 LYS A  49      19.920  35.130  42.670  1.00  0.00           H
ATOM    656  CE  LYS A  49      17.920  34.840  43.220  1.00  0.00           C
ATOM    657  HE1 LYS A  49      17.950  35.640  43.990  1.00  0.00           H
ATOM    658  HE2 LYS A  49      17.280  34.030  43.620  1.00  0.00           H
ATOM    659  NZ  LYS A  49      17.460  35.310  41.910  1.00  0.00           N
ATOM    660  HZ1 LYS A  49      17.370  34.460  41.320  1.00  0.00           H
ATOM    661  HZ2 LYS A  49      18.200  35.870  41.460  1.00  0.00           H
ATOM    662  HZ3 LYS A  49      16.690  35.990  41.770  1.00  0.00           H
ATOM    663  C   LYS A  49      20.100  30.290  46.330  1.00  0.00           C
ATOM    664  O   LYS A  49      20.360  29.330  45.630  1.00  0.00           O
ATOM    665  N   GLY A  50      19.250  30.140  47.400  1.00  0.00           N
ATOM    666  HN  GLY A  50      18.960  30.910  47.980  1.00  0.00           H
ATOM    667  CA  GLY A  50      18.770  28.790  47.770  1.00  0.00           C
ATOM    668  HA1 GLY A  50      19.630  28.140  47.740  1.00  0.00           H
ATOM    669  HA2 GLY A  50      17.950  28.500  47.120  1.00  0.00           H
ATOM    670  C   GLY A  50      18.150  28.850  49.210  1.00  0.00           C
ATOM    671  O   GLY A  50      17.570  29.840  49.610  1.00  0.00           O
ATOM    672  N   PRO A  51      18.180  27.730  49.930  1.00  0.00           N
ATOM    673  CD  PRO A  51      18.350  26.450  49.360  1.00  0.00           C
ATOM    674  HD1 PRO A  51      19.410  26.380  49.040  1.00  0.00           H
ATOM    675  HD2 PRO A  51      17.610  26.280  48.550  1.00  0.00           H
ATOM    676  CA  PRO A  51      17.840  27.660  51.320  1.00  0.00           C
ATOM    677  HA  PRO A  51      16.790  27.900  51.360  1.00  0.00           H
ATOM    678  CB  PRO A  51      18.290  26.260  51.750  1.00  0.00           C
ATOM    679  HB1 PRO A  51      17.800  25.930  52.700  1.00  0.00           H
ATOM    680  HB2 PRO A  51      19.390  26.250  51.880  1.00  0.00           H
ATOM    681  CG  PRO A  51      17.920  25.470  50.480  1.00  0.00           C
ATOM    682  HG1 PRO A  51      18.570  24.560  50.500  1.00  0.00           H
ATOM    683  HG2 PRO A  51      16.830  25.300  50.560  1.00  0.00           H
ATOM    684  C   PRO A  51      18.350  28.820  52.210  1.00  0.00           C
ATOM    685  O   PRO A  51      19.490  29.300  51.990  1.00  0.00           O
ATOM    686  N   ASN A  52      17.590  29.350  53.250  1.00  0.00           N
ATOM    687  HN  ASN A  52      16.730  28.880  53.430  1.00  0.00           H
ATOM    688  CA  ASN A  52      17.680  30.550  54.060  1.00  0.00           C
ATOM    689  HA  ASN A  52      17.480  31.430  53.460  1.00  0.00           H
ATOM    690  CB  ASN A  52      16.680  30.490  55.260  1.00  0.00           C
ATOM    691  HB1 ASN A  52      16.840  31.430  55.830  1.00  0.00           H
ATOM    692  HB2 ASN A  52      16.930  29.620  55.900  1.00  0.00           H
ATOM    693  CG  ASN A  52      15.270  30.300  54.660  1.00  0.00           C
ATOM    694  OD1 ASN A  52      14.880  29.190  54.390  1.00  0.00           O
ATOM    695  ND2 ASN A  52      14.540  31.370  54.390  1.00  0.00           N
ATOM    696 HD21 ASN A  52      13.610  31.210  54.080  1.00  0.00           H
ATOM    697 HD22 ASN A  52      14.870  32.240  54.770  1.00  0.00           H
ATOM    698  C   ASN A  52      19.050  30.850  54.600  1.00  0.00           C
ATOM    699  O   ASN A  52      19.520  31.990  54.600  1.00  0.00           O
ATOM    700  N   CYS A  53      19.730  29.800  55.170  1.00  0.00           N
ATOM    701  HN  CYS A  53      19.540  28.870  54.860  1.00  0.00           H
ATOM    702  CA  CYS A  53      20.930  29.930  56.000  1.00  0.00           C
ATOM    703  HA  CYS A  53      20.930  29.110  56.700  1.00  0.00           H
ATOM    704  CB  CYS A  53      22.170  29.440  55.160  1.00  0.00           C
ATOM    705  HB1 CYS A  53      21.980  28.500  54.610  1.00  0.00           H
ATOM    706  HB2 CYS A  53      23.090  29.270  55.770  1.00  0.00           H
ATOM    707  SG  CYS A  53      22.590  30.670  53.800  1.00  0.00           S
ATOM    708  HG1 CYS A  53      21.350  31.130  53.760  1.00  0.00           H
ATOM    709  C   CYS A  53      21.080  31.120  56.860  1.00  0.00           C
ATOM    710  O   CYS A  53      22.100  31.740  57.080  1.00  0.00           O
ATOM    711  N   ILE A  54      19.940  31.470  57.550  1.00  0.00           N
ATOM    712  HN  ILE A  54      19.240  30.760  57.520  1.00  0.00           H
ATOM    713  CA  ILE A  54      19.640  32.700  58.310  1.00  0.00           C
ATOM    714  HA  ILE A  54      19.650  33.410  57.510  1.00  0.00           H
ATOM    715  CB  ILE A  54      18.220  32.660  58.960  1.00  0.00           C
ATOM    716  HB  ILE A  54      17.510  32.340  58.170  1.00  0.00           H
ATOM    717  CG2 ILE A  54      18.080  31.650  60.120  1.00  0.00           C
ATOM    718 HG21 ILE A  54      18.470  30.670  59.780  1.00  0.00           H
ATOM    719 HG22 ILE A  54      17.040  31.500  60.480  1.00  0.00           H
ATOM    720 HG23 ILE A  54      18.570  32.010  61.050  1.00  0.00           H
ATOM    721  CG1 ILE A  54      17.710  33.950  59.520  1.00  0.00           C
ATOM    722 HG11 ILE A  54      18.330  34.210  60.410  1.00  0.00           H
ATOM    723 HG12 ILE A  54      16.730  33.600  59.900  1.00  0.00           H
ATOM    724  CD  ILE A  54      17.490  35.080  58.430  1.00  0.00           C
ATOM    725  HD1 ILE A  54      16.840  34.690  57.620  1.00  0.00           H
ATOM    726  HD2 ILE A  54      18.460  35.380  57.990  1.00  0.00           H
ATOM    727  HD3 ILE A  54      16.950  35.940  58.880  1.00  0.00           H
ATOM    728  C   ILE A  54      20.730  33.110  59.320  1.00  0.00           C
ATOM    729  O   ILE A  54      20.970  34.220  59.640  1.00  0.00           O
ATOM    730  N   GLU A  55      21.400  32.150  59.980  1.00  0.00           N
ATOM    731  HN  GLU A  55      21.280  31.210  59.670  1.00  0.00           H
ATOM    732  CA  GLU A  55      22.250  32.280  61.170  1.00  0.00           C
ATOM    733  HA  GLU A  55      21.760  32.870  61.920  1.00  0.00           H
ATOM    734  CB  GLU A  55      22.420  30.830  61.830  1.00  0.00           C
ATOM    735  HB1 GLU A  55      21.360  30.510  61.910  1.00  0.00           H
ATOM    736  HB2 GLU A  55      22.810  30.910  62.870  1.00  0.00           H
ATOM    737  CG  GLU A  55      23.260  29.820  60.980  1.00  0.00           C
ATOM    738  HG1 GLU A  55      24.270  30.190  60.720  1.00  0.00           H
ATOM    739  HG2 GLU A  55      22.750  29.720  60.000  1.00  0.00           H
ATOM    740  CD  GLU A  55      23.370  28.420  61.470  1.00  0.00           C
ATOM    741  OE1 GLU A  55      22.290  27.710  61.510  1.00  0.00           O
ATOM    742  OE2 GLU A  55      24.420  27.940  61.980  1.00  0.00           O
ATOM    743  C   GLU A  55      23.550  32.970  60.830  1.00  0.00           C
ATOM    744  O   GLU A  55      24.320  33.180  61.670  1.00  0.00           O
ATOM    745  N   HSD A  56      23.900  33.190  59.510  1.00  0.00           N
ATOM    746  HN  HSD A  56      23.160  32.980  58.870  1.00  0.00           H
ATOM    747  CA  HSD A  56      25.240  33.670  59.070  1.00  0.00           C
ATOM    748  HA  HSD A  56      25.970  33.550  59.860  1.00  0.00           H
ATOM    749  CB  HSD A  56      25.630  32.990  57.750  1.00  0.00           C
ATOM    750  HB1 HSD A  56      26.540  33.490  57.340  1.00  0.00           H
ATOM    751  HB2 HSD A  56      24.820  33.160  57.020  1.00  0.00           H
ATOM    752  ND1 HSD A  56      26.470  30.860  58.830  1.00  0.00           N
ATOM    753  HD1 HSD A  56      27.100  31.190  59.540  1.00  0.00           H
ATOM    754  CG  HSD A  56      25.840  31.560  57.830  1.00  0.00           C
ATOM    755  CE1 HSD A  56      26.350  29.520  58.500  1.00  0.00           C
ATOM    756  HE1 HSD A  56      26.960  28.770  58.990  1.00  0.00           H
ATOM    757  NE2 HSD A  56      25.620  29.320  57.400  1.00  0.00           N
ATOM    758  CD2 HSD A  56      25.340  30.590  56.950  1.00  0.00           C
ATOM    759  HD2 HSD A  56      24.720  30.690  56.070  1.00  0.00           H
ATOM    760  C   HSD A  56      25.220  35.180  58.780  1.00  0.00           C
ATOM    761  O   HSD A  56      26.220  35.820  58.670  1.00  0.00           O
ATOM    762  N   ASN A  57      24.020  35.710  58.820  1.00  0.00           N
ATOM    763  HN  ASN A  57      23.260  35.070  58.940  1.00  0.00           H
ATOM    764  CA  ASN A  57      23.720  37.000  58.250  1.00  0.00           C
ATOM    765  HA  ASN A  57      24.160  37.070  57.260  1.00  0.00           H
ATOM    766  CB  ASN A  57      22.190  37.250  58.230  1.00  0.00           C
ATOM    767  HB1 ASN A  57      22.120  38.300  57.870  1.00  0.00           H
ATOM    768  HB2 ASN A  57      21.790  37.080  59.250  1.00  0.00           H
ATOM    769  CG  ASN A  57      21.510  36.380  57.160  1.00  0.00           C
ATOM    770  OD1 ASN A  57      22.020  35.360  56.720  1.00  0.00           O
ATOM    771  ND2 ASN A  57      20.280  36.830  56.760  1.00  0.00           N
ATOM    772 HD21 ASN A  57      19.800  36.290  56.080  1.00  0.00           H
ATOM    773 HD22 ASN A  57      19.940  37.650  57.220  1.00  0.00           H
ATOM    774  C   ASN A  57      24.350  38.120  59.080  1.00  0.00           C
ATOM    775  O   ASN A  57      24.730  39.050  58.450  1.00  0.00           O
ATOM    776  N   GLU A  58      24.450  38.050  60.420  1.00  0.00           N
ATOM    777  HN  GLU A  58      24.100  37.290  60.970  1.00  0.00           H
ATOM    778  CA  GLU A  58      25.130  39.020  61.310  1.00  0.00           C
ATOM    779  HA  GLU A  58      24.650  39.960  61.050  1.00  0.00           H
ATOM    780  CB  GLU A  58      24.880  38.660  62.850  1.00  0.00           C
ATOM    781  HB1 GLU A  58      25.340  37.660  63.010  1.00  0.00           H
ATOM    782  HB2 GLU A  58      23.800  38.660  63.100  1.00  0.00           H
ATOM    783  CG  GLU A  58      25.680  39.480  63.860  1.00  0.00           C
ATOM    784  HG1 GLU A  58      25.500  40.550  63.630  1.00  0.00           H
ATOM    785  HG2 GLU A  58      26.720  39.110  64.000  1.00  0.00           H
ATOM    786  CD  GLU A  58      25.080  39.320  65.290  1.00  0.00           C
ATOM    787  OE1 GLU A  58      24.900  40.300  66.030  1.00  0.00           O
ATOM    788  OE2 GLU A  58      25.060  38.180  65.700  1.00  0.00           O
ATOM    789  C   GLU A  58      26.620  39.060  60.960  1.00  0.00           C
ATOM    790  O   GLU A  58      27.120  40.230  60.690  1.00  0.00           O
ATOM    791  N   ALA A  59      27.360  37.960  60.740  1.00  0.00           N
ATOM    792  HN  ALA A  59      27.100  37.010  60.920  1.00  0.00           H
ATOM    793  CA  ALA A  59      28.770  37.880  60.250  1.00  0.00           C
ATOM    794  HA  ALA A  59      29.350  38.470  60.950  1.00  0.00           H
ATOM    795  CB  ALA A  59      29.300  36.440  60.360  1.00  0.00           C
ATOM    796  HB1 ALA A  59      28.850  35.640  59.730  1.00  0.00           H
ATOM    797  HB2 ALA A  59      29.200  36.150  61.430  1.00  0.00           H
ATOM    798  HB3 ALA A  59      30.390  36.490  60.160  1.00  0.00           H
ATOM    799  C   ALA A  59      28.970  38.320  58.850  1.00  0.00           C
ATOM    800  O   ALA A  59      29.980  38.980  58.510  1.00  0.00           O
ATOM    801  N   LEU A  60      28.040  38.020  57.900  1.00  0.00           N
ATOM    802  HN  LEU A  60      27.380  37.300  58.090  1.00  0.00           H
ATOM    803  CA  LEU A  60      28.090  38.480  56.520  1.00  0.00           C
ATOM    804  HA  LEU A  60      29.030  38.110  56.130  1.00  0.00           H
ATOM    805  CB  LEU A  60      27.000  37.910  55.590  1.00  0.00           C
ATOM    806  HB1 LEU A  60      26.930  38.400  54.590  1.00  0.00           H
ATOM    807  HB2 LEU A  60      26.060  38.000  56.170  1.00  0.00           H
ATOM    808  CG  LEU A  60      27.230  36.410  55.300  1.00  0.00           C
ATOM    809  HG  LEU A  60      27.630  35.990  56.250  1.00  0.00           H
ATOM    810  CD1 LEU A  60      25.880  35.770  55.040  1.00  0.00           C
ATOM    811 HD11 LEU A  60      25.160  36.080  55.820  1.00  0.00           H
ATOM    812 HD12 LEU A  60      25.910  34.670  55.220  1.00  0.00           H
ATOM    813 HD13 LEU A  60      25.550  35.990  54.000  1.00  0.00           H
ATOM    814  CD2 LEU A  60      28.260  36.140  54.170  1.00  0.00           C
ATOM    815 HD21 LEU A  60      27.920  36.480  53.170  1.00  0.00           H
ATOM    816 HD22 LEU A  60      28.490  35.070  53.990  1.00  0.00           H
ATOM    817 HD23 LEU A  60      29.240  36.510  54.530  1.00  0.00           H
ATOM    818  C   LEU A  60      28.080  40.000  56.360  1.00  0.00           C
ATOM    819  O   LEU A  60      28.900  40.600  55.650  1.00  0.00           O
ATOM    820  N   LEU A  61      27.190  40.610  57.160  1.00  0.00           N
ATOM    821  HN  LEU A  61      26.600  40.080  57.760  1.00  0.00           H
ATOM    822  CA  LEU A  61      26.990  42.000  57.260  1.00  0.00           C
ATOM    823  HA  LEU A  61      26.820  42.320  56.250  1.00  0.00           H
ATOM    824  CB  LEU A  61      25.700  42.260  58.160  1.00  0.00           C
ATOM    825  HB1 LEU A  61      25.820  41.940  59.210  1.00  0.00           H
ATOM    826  HB2 LEU A  61      24.920  41.570  57.760  1.00  0.00           H
ATOM    827  CG  LEU A  61      25.150  43.680  58.210  1.00  0.00           C
ATOM    828  HG  LEU A  61      25.850  44.390  58.710  1.00  0.00           H
ATOM    829  CD1 LEU A  61      24.950  44.290  56.790  1.00  0.00           C
ATOM    830 HD11 LEU A  61      24.330  43.560  56.220  1.00  0.00           H
ATOM    831 HD12 LEU A  61      25.920  44.430  56.270  1.00  0.00           H
ATOM    832 HD13 LEU A  61      24.340  45.210  56.870  1.00  0.00           H
ATOM    833  CD2 LEU A  61      23.750  43.780  58.920  1.00  0.00           C
ATOM    834 HD21 LEU A  61      22.930  43.410  58.270  1.00  0.00           H
ATOM    835 HD22 LEU A  61      23.610  44.810  59.310  1.00  0.00           H
ATOM    836 HD23 LEU A  61      23.800  43.140  59.830  1.00  0.00           H
ATOM    837  C   LEU A  61      28.140  42.690  57.860  1.00  0.00           C
ATOM    838  O   LEU A  61      28.630  43.750  57.380  1.00  0.00           O
ATOM    839  N   GLU A  62      28.740  42.160  58.980  1.00  0.00           N
ATOM    840  HN  GLU A  62      28.300  41.340  59.340  1.00  0.00           H
ATOM    841  CA  GLU A  62      29.980  42.660  59.620  1.00  0.00           C
ATOM    842  HA  GLU A  62      29.940  43.710  59.850  1.00  0.00           H
ATOM    843  CB  GLU A  62      30.330  42.000  61.010  1.00  0.00           C
ATOM    844  HB1 GLU A  62      31.410  42.110  61.260  1.00  0.00           H
ATOM    845  HB2 GLU A  62      29.980  40.950  60.920  1.00  0.00           H
ATOM    846  CG  GLU A  62      29.540  42.620  62.170  1.00  0.00           C
ATOM    847  HG1 GLU A  62      29.770  41.960  63.030  1.00  0.00           H
ATOM    848  HG2 GLU A  62      28.450  42.490  61.980  1.00  0.00           H
ATOM    849  CD  GLU A  62      29.610  44.100  62.570  1.00  0.00           C
ATOM    850  OE1 GLU A  62      30.740  44.640  62.880  1.00  0.00           O
ATOM    851  OE2 GLU A  62      28.510  44.650  62.670  1.00  0.00           O
ATOM    852  C   GLU A  62      31.170  42.490  58.720  1.00  0.00           C
ATOM    853  O   GLU A  62      32.030  43.380  58.640  1.00  0.00           O
ATOM    854  N   GLU A  63      31.370  41.340  58.000  1.00  0.00           N
ATOM    855  HN  GLU A  63      30.740  40.580  58.160  1.00  0.00           H
ATOM    856  CA  GLU A  63      32.380  41.220  56.920  1.00  0.00           C
ATOM    857  HA  GLU A  63      33.320  41.510  57.380  1.00  0.00           H
ATOM    858  CB  GLU A  63      32.560  39.760  56.390  1.00  0.00           C
ATOM    859  HB1 GLU A  63      31.620  39.420  55.900  1.00  0.00           H
ATOM    860  HB2 GLU A  63      32.680  39.120  57.290  1.00  0.00           H
ATOM    861  CG  GLU A  63      33.630  39.580  55.350  1.00  0.00           C
ATOM    862  HG1 GLU A  63      34.560  40.110  55.650  1.00  0.00           H
ATOM    863  HG2 GLU A  63      33.490  40.170  54.410  1.00  0.00           H
ATOM    864  CD  GLU A  63      33.820  38.070  55.000  1.00  0.00           C
ATOM    865  OE1 GLU A  63      33.040  37.350  54.350  1.00  0.00           O
ATOM    866  OE2 GLU A  63      34.950  37.650  55.340  1.00  0.00           O
ATOM    867  C   GLU A  63      32.230  42.280  55.790  1.00  0.00           C
ATOM    868  O   GLU A  63      33.250  42.740  55.290  1.00  0.00           O
ATOM    869  N   ALA A  64      31.000  42.590  55.360  1.00  0.00           N
ATOM    870  HN  ALA A  64      30.200  42.020  55.520  1.00  0.00           H
ATOM    871  CA  ALA A  64      30.780  43.760  54.500  1.00  0.00           C
ATOM    872  HA  ALA A  64      31.470  43.660  53.680  1.00  0.00           H
ATOM    873  CB  ALA A  64      29.180  43.770  54.260  1.00  0.00           C
ATOM    874  HB1 ALA A  64      28.580  44.200  55.080  1.00  0.00           H
ATOM    875  HB2 ALA A  64      28.790  42.780  53.910  1.00  0.00           H
ATOM    876  HB3 ALA A  64      28.950  44.420  53.390  1.00  0.00           H
ATOM    877  C   ALA A  64      31.150  45.080  55.110  1.00  0.00           C
ATOM    878  O   ALA A  64      31.880  45.890  54.530  1.00  0.00           O
ATOM    879  N   LYS A  65      30.790  45.370  56.420  1.00  0.00           N
ATOM    880  HN  LYS A  65      30.190  44.750  56.910  1.00  0.00           H
ATOM    881  CA  LYS A  65      31.360  46.530  57.100  1.00  0.00           C
ATOM    882  HA  LYS A  65      30.980  47.350  56.510  1.00  0.00           H
ATOM    883  CB  LYS A  65      30.870  46.780  58.550  1.00  0.00           C
ATOM    884  HB1 LYS A  65      31.230  47.790  58.860  1.00  0.00           H
ATOM    885  HB2 LYS A  65      31.260  46.050  59.280  1.00  0.00           H
ATOM    886  CG  LYS A  65      29.290  46.950  58.760  1.00  0.00           C
ATOM    887  HG1 LYS A  65      28.710  46.200  58.180  1.00  0.00           H
ATOM    888  HG2 LYS A  65      28.860  47.940  58.460  1.00  0.00           H
ATOM    889  CD  LYS A  65      28.870  46.850  60.270  1.00  0.00           C
ATOM    890  HD1 LYS A  65      29.430  47.620  60.850  1.00  0.00           H
ATOM    891  HD2 LYS A  65      29.360  45.940  60.670  1.00  0.00           H
ATOM    892  CE  LYS A  65      27.410  46.920  60.470  1.00  0.00           C
ATOM    893  HE1 LYS A  65      26.840  46.160  59.890  1.00  0.00           H
ATOM    894  HE2 LYS A  65      27.080  47.940  60.150  1.00  0.00           H
ATOM    895  NZ  LYS A  65      26.990  46.740  61.820  1.00  0.00           N
ATOM    896  HZ1 LYS A  65      27.330  47.530  62.410  1.00  0.00           H
ATOM    897  HZ2 LYS A  65      27.490  45.880  62.110  1.00  0.00           H
ATOM    898  HZ3 LYS A  65      25.950  46.660  61.860  1.00  0.00           H
ATOM    899  C   LYS A  65      32.930  46.660  57.200  1.00  0.00           C
ATOM    900  O   LYS A  65      33.620  47.680  57.010  1.00  0.00           O
ATOM    901  N   MET A  66      33.540  45.500  57.470  1.00  0.00           N
ATOM    902  HN  MET A  66      32.990  44.730  57.790  1.00  0.00           H
ATOM    903  CA  MET A  66      35.050  45.300  57.500  1.00  0.00           C
ATOM    904  HA  MET A  66      35.380  45.970  58.280  1.00  0.00           H
ATOM    905  CB  MET A  66      35.400  43.870  57.860  1.00  0.00           C
ATOM    906  HB1 MET A  66      34.850  43.110  57.260  1.00  0.00           H
ATOM    907  HB2 MET A  66      35.050  43.750  58.910  1.00  0.00           H
ATOM    908  CG  MET A  66      36.940  43.620  57.630  1.00  0.00           C
ATOM    909  HG1 MET A  66      37.500  44.490  58.030  1.00  0.00           H
ATOM    910  HG2 MET A  66      37.000  43.480  56.530  1.00  0.00           H
ATOM    911  SD  MET A  66      37.620  42.010  58.320  1.00  0.00           S
ATOM    912  CE  MET A  66      36.590  40.870  57.380  1.00  0.00           C
ATOM    913  HE1 MET A  66      36.800  41.000  56.290  1.00  0.00           H
ATOM    914  HE2 MET A  66      35.530  41.140  57.580  1.00  0.00           H
ATOM    915  HE3 MET A  66      36.620  39.770  57.550  1.00  0.00           H
ATOM    916  C   MET A  66      35.790  45.780  56.250  1.00  0.00           C
ATOM    917  O   MET A  66      36.630  46.670  56.280  1.00  0.00           O
ATOM    918  N   MET A  67      35.450  45.200  55.140  1.00  0.00           N
ATOM    919  HN  MET A  67      34.840  44.430  55.310  1.00  0.00           H
ATOM    920  CA  MET A  67      35.950  45.550  53.830  1.00  0.00           C
ATOM    921  HA  MET A  67      37.030  45.560  53.880  1.00  0.00           H
ATOM    922  CB  MET A  67      35.320  44.690  52.630  1.00  0.00           C
ATOM    923  HB1 MET A  67      35.790  44.990  51.670  1.00  0.00           H
ATOM    924  HB2 MET A  67      34.230  44.900  52.610  1.00  0.00           H
ATOM    925  CG  MET A  67      35.550  43.080  52.650  1.00  0.00           C
ATOM    926  HG1 MET A  67      35.100  42.780  51.680  1.00  0.00           H
ATOM    927  HG2 MET A  67      34.970  42.690  53.510  1.00  0.00           H
ATOM    928  SD  MET A  67      37.270  42.650  53.030  1.00  0.00           S
ATOM    929  CE  MET A  67      36.980  40.900  53.440  1.00  0.00           C
ATOM    930  HE1 MET A  67      36.640  40.340  52.550  1.00  0.00           H
ATOM    931  HE2 MET A  67      36.240  40.760  54.260  1.00  0.00           H
ATOM    932  HE3 MET A  67      37.930  40.360  53.640  1.00  0.00           H
ATOM    933  C   MET A  67      35.680  46.970  53.410  1.00  0.00           C
ATOM    934  O   MET A  67      36.510  47.770  52.970  1.00  0.00           O
ATOM    935  N   ASN A  68      34.460  47.530  53.740  1.00  0.00           N
ATOM    936  HN  ASN A  68      33.770  46.940  54.150  1.00  0.00           H
ATOM    937  CA  ASN A  68      34.010  48.900  53.550  1.00  0.00           C
ATOM    938  HA  ASN A  68      34.230  49.190  52.540  1.00  0.00           H
ATOM    939  CB  ASN A  68      32.520  49.160  53.850  1.00  0.00           C
ATOM    940  HB1 ASN A  68      32.300  49.030  54.930  1.00  0.00           H
ATOM    941  HB2 ASN A  68      31.790  48.660  53.170  1.00  0.00           H
ATOM    942  CG  ASN A  68      32.050  50.630  53.520  1.00  0.00           C
ATOM    943  OD1 ASN A  68      31.870  51.370  54.470  1.00  0.00           O
ATOM    944  ND2 ASN A  68      31.830  51.010  52.270  1.00  0.00           N
ATOM    945 HD21 ASN A  68      31.990  50.430  51.480  1.00  0.00           H
ATOM    946 HD22 ASN A  68      31.630  51.980  52.140  1.00  0.00           H
ATOM    947  C   ASN A  68      34.800  49.850  54.480  1.00  0.00           C
ATOM    948  O   ASN A  68      34.900  51.040  54.150  1.00  0.00           O
ATOM    949  N   ARG A  69      35.440  49.440  55.580  1.00  0.00           N
ATOM    950  HN  ARG A  69      35.370  48.490  55.870  1.00  0.00           H
ATOM    951  CA  ARG A  69      36.310  50.290  56.410  1.00  0.00           C
ATOM    952  HA  ARG A  69      35.790  51.230  56.530  1.00  0.00           H
ATOM    953  CB  ARG A  69      36.600  49.700  57.780  1.00  0.00           C
ATOM    954  HB1 ARG A  69      37.500  50.010  58.350  1.00  0.00           H
ATOM    955  HB2 ARG A  69      36.570  48.590  57.780  1.00  0.00           H
ATOM    956  CG  ARG A  69      35.570  50.100  58.810  1.00  0.00           C
ATOM    957  HG1 ARG A  69      34.640  49.500  58.730  1.00  0.00           H
ATOM    958  HG2 ARG A  69      35.310  51.180  58.810  1.00  0.00           H
ATOM    959  CD  ARG A  69      35.990  50.040  60.320  1.00  0.00           C
ATOM    960  HD1 ARG A  69      35.290  50.650  60.940  1.00  0.00           H
ATOM    961  HD2 ARG A  69      37.000  50.470  60.510  1.00  0.00           H
ATOM    962  NE  ARG A  69      36.000  48.590  60.780  1.00  0.00           N
ATOM    963  HE  ARG A  69      36.920  48.320  61.060  1.00  0.00           H
ATOM    964  CZ  ARG A  69      35.040  47.760  61.030  1.00  0.00           C
ATOM    965  NH1 ARG A  69      35.340  46.510  61.290  1.00  0.00           N
ATOM    966 HH11 ARG A  69      36.260  46.160  61.140  1.00  0.00           H
ATOM    967 HH12 ARG A  69      34.590  45.850  61.320  1.00  0.00           H
ATOM    968  NH2 ARG A  69      33.770  48.150  61.030  1.00  0.00           N
ATOM    969 HH21 ARG A  69      33.560  49.100  60.810  1.00  0.00           H
ATOM    970 HH22 ARG A  69      33.030  47.500  61.220  1.00  0.00           H
ATOM    971  C   ARG A  69      37.690  50.520  55.750  1.00  0.00           C
ATOM    972  O   ARG A  69      38.460  51.450  56.160  1.00  0.00           O
ATOM    973  N   LEU A  70      38.090  49.840  54.620  1.00  0.00           N
ATOM    974  HN  LEU A  70      37.530  49.100  54.260  1.00  0.00           H
ATOM    975  CA  LEU A  70      39.320  50.000  53.920  1.00  0.00           C
ATOM    976  HA  LEU A  70      40.100  50.240  54.630  1.00  0.00           H
ATOM    977  CB  LEU A  70      39.730  48.650  53.200  1.00  0.00           C
ATOM    978  HB1 LEU A  70      40.730  48.730  52.730  1.00  0.00           H
ATOM    979  HB2 LEU A  70      38.970  48.390  52.440  1.00  0.00           H
ATOM    980  CG  LEU A  70      39.860  47.380  54.100  1.00  0.00           C
ATOM    981  HG  LEU A  70      38.970  47.300  54.770  1.00  0.00           H
ATOM    982  CD1 LEU A  70      39.930  46.090  53.200  1.00  0.00           C
ATOM    983 HD11 LEU A  70      39.870  45.230  53.890  1.00  0.00           H
ATOM    984 HD12 LEU A  70      40.850  46.070  52.580  1.00  0.00           H
ATOM    985 HD13 LEU A  70      39.040  45.930  52.550  1.00  0.00           H
ATOM    986  CD2 LEU A  70      41.110  47.580  55.070  1.00  0.00           C
ATOM    987 HD21 LEU A  70      41.190  46.770  55.830  1.00  0.00           H
ATOM    988 HD22 LEU A  70      40.940  48.460  55.720  1.00  0.00           H
ATOM    989 HD23 LEU A  70      42.090  47.630  54.560  1.00  0.00           H
ATOM    990  C   LEU A  70      38.990  51.200  53.010  1.00  0.00           C
ATOM    991  O   LEU A  70      38.650  51.040  51.820  1.00  0.00           O
ATOM    992  N   ARG A  71      39.070  52.450  53.550  1.00  0.00           N
ATOM    993  HN  ARG A  71      39.390  52.690  54.460  1.00  0.00           H
ATOM    994  CA  ARG A  71      38.590  53.610  52.800  1.00  0.00           C
ATOM    995  HA  ARG A  71      37.870  53.280  52.070  1.00  0.00           H
ATOM    996  CB  ARG A  71      37.700  54.530  53.630  1.00  0.00           C
ATOM    997  HB1 ARG A  71      37.520  55.440  53.020  1.00  0.00           H
ATOM    998  HB2 ARG A  71      38.300  54.830  54.520  1.00  0.00           H
ATOM    999  CG  ARG A  71      36.330  53.860  53.920  1.00  0.00           C
ATOM   1000  HG1 ARG A  71      36.620  52.800  54.120  1.00  0.00           H
ATOM   1001  HG2 ARG A  71      35.770  54.000  52.970  1.00  0.00           H
ATOM   1002  CD  ARG A  71      35.620  54.540  55.140  1.00  0.00           C
ATOM   1003  HD1 ARG A  71      35.390  55.600  54.910  1.00  0.00           H
ATOM   1004  HD2 ARG A  71      36.290  54.500  56.020  1.00  0.00           H
ATOM   1005  NE  ARG A  71      34.360  53.720  55.270  1.00  0.00           N
ATOM   1006  HE  ARG A  71      34.140  53.040  54.570  1.00  0.00           H
ATOM   1007  CZ  ARG A  71      33.410  53.980  56.150  1.00  0.00           C
ATOM   1008  NH1 ARG A  71      32.400  53.190  56.440  1.00  0.00           N
ATOM   1009 HH11 ARG A  71      31.700  53.470  57.100  1.00  0.00           H
ATOM   1010 HH12 ARG A  71      32.240  52.430  55.810  1.00  0.00           H
ATOM   1011  NH2 ARG A  71      33.640  54.930  57.060  1.00  0.00           N
ATOM   1012 HH21 ARG A  71      34.450  55.530  57.040  1.00  0.00           H
ATOM   1013 HH22 ARG A  71      32.980  54.940  57.820  1.00  0.00           H
ATOM   1014  C   ARG A  71      39.690  54.440  52.230  1.00  0.00           C
ATOM   1015  O   ARG A  71      40.430  55.100  52.900  1.00  0.00           O
ATOM   1016  N   HSD A  72      39.870  54.390  50.890  1.00  0.00           N
ATOM   1017  HN  HSD A  72      39.230  54.000  50.230  1.00  0.00           H
ATOM   1018  CA  HSD A  72      41.190  54.720  50.430  1.00  0.00           C
ATOM   1019  HA  HSD A  72      41.350  55.730  50.770  1.00  0.00           H
ATOM   1020  CB  HSD A  72      42.290  53.660  50.890  1.00  0.00           C
ATOM   1021  HB1 HSD A  72      41.920  52.610  50.810  1.00  0.00           H
ATOM   1022  HB2 HSD A  72      42.410  53.880  51.970  1.00  0.00           H
ATOM   1023  ND1 HSD A  72      44.340  53.180  49.400  1.00  0.00           N
ATOM   1024  HD1 HSD A  72      44.090  52.270  49.070  1.00  0.00           H
ATOM   1025  CG  HSD A  72      43.640  53.980  50.290  1.00  0.00           C
ATOM   1026  CE1 HSD A  72      45.540  53.720  49.120  1.00  0.00           C
ATOM   1027  HE1 HSD A  72      46.290  53.260  48.480  1.00  0.00           H
ATOM   1028  NE2 HSD A  72      45.640  54.870  49.750  1.00  0.00           N
ATOM   1029  CD2 HSD A  72      44.440  55.020  50.480  1.00  0.00           C
ATOM   1030  HD2 HSD A  72      44.210  55.900  51.060  1.00  0.00           H
ATOM   1031  C   HSD A  72      41.030  54.710  48.850  1.00  0.00           C
ATOM   1032  O   HSD A  72      40.170  53.990  48.320  1.00  0.00           O
ATOM   1033  N   SER A  73      41.720  55.590  48.130  1.00  0.00           N
ATOM   1034  HN  SER A  73      42.440  56.100  48.590  1.00  0.00           H
ATOM   1035  CA  SER A  73      41.190  56.000  46.830  1.00  0.00           C
ATOM   1036  HA  SER A  73      40.120  56.090  46.880  1.00  0.00           H
ATOM   1037  CB  SER A  73      41.740  57.350  46.240  1.00  0.00           C
ATOM   1038  HB1 SER A  73      41.220  58.140  46.820  1.00  0.00           H
ATOM   1039  HB2 SER A  73      41.570  57.410  45.140  1.00  0.00           H
ATOM   1040  OG  SER A  73      43.160  57.540  46.470  1.00  0.00           O
ATOM   1041  HG1 SER A  73      43.360  58.470  46.320  1.00  0.00           H
ATOM   1042  C   SER A  73      41.660  54.960  45.800  1.00  0.00           C
ATOM   1043  O   SER A  73      41.150  54.850  44.700  1.00  0.00           O
ATOM   1044  N   ARG A  74      42.690  54.140  46.270  1.00  0.00           N
ATOM   1045  HN  ARG A  74      43.130  54.470  47.100  1.00  0.00           H
ATOM   1046  CA  ARG A  74      43.270  53.130  45.420  1.00  0.00           C
ATOM   1047  HA  ARG A  74      43.000  53.270  44.380  1.00  0.00           H
ATOM   1048  CB  ARG A  74      44.800  53.030  45.660  1.00  0.00           C
ATOM   1049  HB1 ARG A  74      45.180  52.310  44.900  1.00  0.00           H
ATOM   1050  HB2 ARG A  74      44.980  52.610  46.670  1.00  0.00           H
ATOM   1051  CG  ARG A  74      45.570  54.390  45.640  1.00  0.00           C
ATOM   1052  HG1 ARG A  74      46.650  54.120  45.710  1.00  0.00           H
ATOM   1053  HG2 ARG A  74      45.230  54.930  46.550  1.00  0.00           H
ATOM   1054  CD  ARG A  74      45.300  55.310  44.440  1.00  0.00           C
ATOM   1055  HD1 ARG A  74      44.230  55.580  44.340  1.00  0.00           H
ATOM   1056  HD2 ARG A  74      45.440  54.850  43.440  1.00  0.00           H
ATOM   1057  NE  ARG A  74      46.150  56.520  44.630  1.00  0.00           N
ATOM   1058  HE  ARG A  74      46.930  56.600  45.260  1.00  0.00           H
ATOM   1059  CZ  ARG A  74      45.940  57.730  44.180  1.00  0.00           C
ATOM   1060  NH1 ARG A  74      44.980  58.010  43.330  1.00  0.00           N
ATOM   1061 HH11 ARG A  74      44.890  58.930  42.940  1.00  0.00           H
ATOM   1062 HH12 ARG A  74      44.320  57.280  43.160  1.00  0.00           H
ATOM   1063  NH2 ARG A  74      46.760  58.710  44.410  1.00  0.00           N
ATOM   1064 HH21 ARG A  74      47.580  58.410  44.890  1.00  0.00           H
ATOM   1065 HH22 ARG A  74      46.650  59.690  44.220  1.00  0.00           H
ATOM   1066  C   ARG A  74      42.750  51.750  45.870  1.00  0.00           C
ATOM   1067  O   ARG A  74      43.170  50.750  45.310  1.00  0.00           O
ATOM   1068  N   VAL A  75      41.780  51.710  46.820  1.00  0.00           N
ATOM   1069  HN  VAL A  75      41.360  52.590  47.060  1.00  0.00           H
ATOM   1070  CA  VAL A  75      41.110  50.460  47.190  1.00  0.00           C
ATOM   1071  HA  VAL A  75      41.360  49.630  46.550  1.00  0.00           H
ATOM   1072  CB  VAL A  75      41.540  50.120  48.590  1.00  0.00           C
ATOM   1073  HB  VAL A  75      41.400  51.000  49.250  1.00  0.00           H
ATOM   1074  CG1 VAL A  75      40.570  49.070  49.260  1.00  0.00           C
ATOM   1075 HG11 VAL A  75      40.370  48.230  48.560  1.00  0.00           H
ATOM   1076 HG12 VAL A  75      39.610  49.600  49.440  1.00  0.00           H
ATOM   1077 HG13 VAL A  75      41.030  48.560  50.130  1.00  0.00           H
ATOM   1078  CG2 VAL A  75      43.030  49.780  48.560  1.00  0.00           C
ATOM   1079 HG21 VAL A  75      43.160  48.860  47.950  1.00  0.00           H
ATOM   1080 HG22 VAL A  75      43.460  49.670  49.580  1.00  0.00           H
ATOM   1081 HG23 VAL A  75      43.610  50.610  48.090  1.00  0.00           H
ATOM   1082  C   VAL A  75      39.590  50.750  46.850  1.00  0.00           C
ATOM   1083  O   VAL A  75      38.990  51.770  47.140  1.00  0.00           O
ATOM   1084  N   VAL A  76      38.950  49.740  46.170  1.00  0.00           N
ATOM   1085  HN  VAL A  76      39.490  48.900  46.050  1.00  0.00           H
ATOM   1086  CA  VAL A  76      37.600  49.770  45.620  1.00  0.00           C
ATOM   1087  HA  VAL A  76      37.460  50.710  45.100  1.00  0.00           H
ATOM   1088  CB  VAL A  76      37.350  48.680  44.510  1.00  0.00           C
ATOM   1089  HB  VAL A  76      38.330  48.540  43.990  1.00  0.00           H
ATOM   1090  CG1 VAL A  76      36.900  47.330  45.040  1.00  0.00           C
ATOM   1091 HG11 VAL A  76      35.910  47.510  45.500  1.00  0.00           H
ATOM   1092 HG12 VAL A  76      37.530  46.830  45.810  1.00  0.00           H
ATOM   1093 HG13 VAL A  76      36.700  46.590  44.230  1.00  0.00           H
ATOM   1094  CG2 VAL A  76      36.390  49.220  43.480  1.00  0.00           C
ATOM   1095 HG21 VAL A  76      36.550  48.600  42.570  1.00  0.00           H
ATOM   1096 HG22 VAL A  76      36.610  50.230  43.050  1.00  0.00           H
ATOM   1097 HG23 VAL A  76      35.390  49.250  43.940  1.00  0.00           H
ATOM   1098  C   VAL A  76      36.600  49.660  46.710  1.00  0.00           C
ATOM   1099  O   VAL A  76      36.840  49.020  47.710  1.00  0.00           O
ATOM   1100  N   LYS A  77      35.480  50.450  46.620  1.00  0.00           N
ATOM   1101  HN  LYS A  77      35.500  51.040  45.820  1.00  0.00           H
ATOM   1102  CA  LYS A  77      34.410  50.540  47.580  1.00  0.00           C
ATOM   1103  HA  LYS A  77      34.830  50.450  48.570  1.00  0.00           H
ATOM   1104  CB  LYS A  77      33.720  51.920  47.620  1.00  0.00           C
ATOM   1105  HB1 LYS A  77      32.760  51.850  48.180  1.00  0.00           H
ATOM   1106  HB2 LYS A  77      33.390  52.140  46.590  1.00  0.00           H
ATOM   1107  CG  LYS A  77      34.680  53.050  48.110  1.00  0.00           C
ATOM   1108  HG1 LYS A  77      35.640  53.080  47.560  1.00  0.00           H
ATOM   1109  HG2 LYS A  77      35.020  52.870  49.150  1.00  0.00           H
ATOM   1110  CD  LYS A  77      34.030  54.460  47.990  1.00  0.00           C
ATOM   1111  HD1 LYS A  77      34.700  55.260  48.370  1.00  0.00           H
ATOM   1112  HD2 LYS A  77      33.170  54.350  48.690  1.00  0.00           H
ATOM   1113  CE  LYS A  77      33.520  54.890  46.600  1.00  0.00           C
ATOM   1114  HE1 LYS A  77      32.950  55.850  46.610  1.00  0.00           H
ATOM   1115  HE2 LYS A  77      32.930  54.110  46.070  1.00  0.00           H
ATOM   1116  NZ  LYS A  77      34.750  55.040  45.750  1.00  0.00           N
ATOM   1117  HZ1 LYS A  77      35.280  55.850  46.140  1.00  0.00           H
ATOM   1118  HZ2 LYS A  77      34.420  55.240  44.780  1.00  0.00           H
ATOM   1119  HZ3 LYS A  77      35.380  54.220  45.710  1.00  0.00           H
ATOM   1120  C   LYS A  77      33.310  49.480  47.480  1.00  0.00           C
ATOM   1121  O   LYS A  77      32.570  49.390  46.490  1.00  0.00           O
ATOM   1122  N   LEU A  78      33.230  48.580  48.500  1.00  0.00           N
ATOM   1123  HN  LEU A  78      33.940  48.540  49.200  1.00  0.00           H
ATOM   1124  CA  LEU A  78      32.030  47.800  48.660  1.00  0.00           C
ATOM   1125  HA  LEU A  78      31.760  47.200  47.810  1.00  0.00           H
ATOM   1126  CB  LEU A  78      32.150  46.720  49.800  1.00  0.00           C
ATOM   1127  HB1 LEU A  78      32.350  47.260  50.750  1.00  0.00           H
ATOM   1128  HB2 LEU A  78      33.040  46.110  49.540  1.00  0.00           H
ATOM   1129  CG  LEU A  78      30.870  45.920  50.040  1.00  0.00           C
ATOM   1130  HG  LEU A  78      30.020  46.540  50.390  1.00  0.00           H
ATOM   1131  CD1 LEU A  78      30.580  44.860  48.970  1.00  0.00           C
ATOM   1132 HD11 LEU A  78      31.280  44.000  48.980  1.00  0.00           H
ATOM   1133 HD12 LEU A  78      30.710  45.280  47.950  1.00  0.00           H
ATOM   1134 HD13 LEU A  78      29.560  44.440  49.040  1.00  0.00           H
ATOM   1135  CD2 LEU A  78      31.130  44.970  51.240  1.00  0.00           C
ATOM   1136 HD21 LEU A  78      31.510  45.580  52.090  1.00  0.00           H
ATOM   1137 HD22 LEU A  78      32.090  44.450  51.060  1.00  0.00           H
ATOM   1138 HD23 LEU A  78      30.240  44.350  51.500  1.00  0.00           H
ATOM   1139  C   LEU A  78      30.840  48.640  49.040  1.00  0.00           C
ATOM   1140  O   LEU A  78      30.790  49.190  50.110  1.00  0.00           O
ATOM   1141  N   LEU A  79      29.820  48.730  48.190  1.00  0.00           N
ATOM   1142  HN  LEU A  79      29.760  48.140  47.390  1.00  0.00           H
ATOM   1143  CA  LEU A  79      28.820  49.830  48.300  1.00  0.00           C
ATOM   1144  HA  LEU A  79      29.190  50.660  48.890  1.00  0.00           H
ATOM   1145  CB  LEU A  79      28.550  50.400  46.800  1.00  0.00           C
ATOM   1146  HB1 LEU A  79      27.580  50.920  46.690  1.00  0.00           H
ATOM   1147  HB2 LEU A  79      28.540  49.520  46.120  1.00  0.00           H
ATOM   1148  CG  LEU A  79      29.530  51.470  46.400  1.00  0.00           C
ATOM   1149  HG  LEU A  79      30.440  50.870  46.220  1.00  0.00           H
ATOM   1150  CD1 LEU A  79      28.970  52.100  45.120  1.00  0.00           C
ATOM   1151 HD11 LEU A  79      28.160  52.840  45.290  1.00  0.00           H
ATOM   1152 HD12 LEU A  79      28.720  51.300  44.390  1.00  0.00           H
ATOM   1153 HD13 LEU A  79      29.810  52.640  44.630  1.00  0.00           H
ATOM   1154  CD2 LEU A  79      29.830  52.620  47.400  1.00  0.00           C
ATOM   1155 HD21 LEU A  79      30.180  52.190  48.360  1.00  0.00           H
ATOM   1156 HD22 LEU A  79      28.960  53.260  47.660  1.00  0.00           H
ATOM   1157 HD23 LEU A  79      30.550  53.290  46.890  1.00  0.00           H
ATOM   1158  C   LEU A  79      27.600  49.500  49.000  1.00  0.00           C
ATOM   1159  O   LEU A  79      26.930  50.220  49.730  1.00  0.00           O
ATOM   1160  N   GLY A  80      27.240  48.230  48.680  1.00  0.00           N
ATOM   1161  HN  GLY A  80      27.700  47.750  47.930  1.00  0.00           H
ATOM   1162  CA  GLY A  80      26.070  47.580  49.240  1.00  0.00           C
ATOM   1163  HA1 GLY A  80      25.170  47.710  48.660  1.00  0.00           H
ATOM   1164  HA2 GLY A  80      25.860  48.000  50.210  1.00  0.00           H
ATOM   1165  C   GLY A  80      26.140  46.110  49.260  1.00  0.00           C
ATOM   1166  O   GLY A  80      27.000  45.420  48.670  1.00  0.00           O
ATOM   1167  N   VAL A  81      25.200  45.580  49.970  1.00  0.00           N
ATOM   1168  HN  VAL A  81      24.450  46.110  50.370  1.00  0.00           H
ATOM   1169  CA  VAL A  81      24.900  44.220  49.980  1.00  0.00           C
ATOM   1170  HA  VAL A  81      25.240  43.750  49.070  1.00  0.00           H
ATOM   1171  CB  VAL A  81      25.300  43.500  51.310  1.00  0.00           C
ATOM   1172  HB  VAL A  81      24.970  42.440  51.250  1.00  0.00           H
ATOM   1173  CG1 VAL A  81      26.840  43.510  51.520  1.00  0.00           C
ATOM   1174 HG11 VAL A  81      27.440  43.320  50.600  1.00  0.00           H
ATOM   1175 HG12 VAL A  81      27.250  42.720  52.180  1.00  0.00           H
ATOM   1176 HG13 VAL A  81      27.080  44.520  51.900  1.00  0.00           H
ATOM   1177  CG2 VAL A  81      24.570  44.120  52.510  1.00  0.00           C
ATOM   1178 HG21 VAL A  81      23.490  43.940  52.320  1.00  0.00           H
ATOM   1179 HG22 VAL A  81      24.790  45.180  52.750  1.00  0.00           H
ATOM   1180 HG23 VAL A  81      24.970  43.570  53.380  1.00  0.00           H
ATOM   1181  C   VAL A  81      23.460  44.090  49.780  1.00  0.00           C
ATOM   1182  O   VAL A  81      22.670  44.930  50.250  1.00  0.00           O
ATOM   1183  N   ILE A  82      22.990  42.950  49.300  1.00  0.00           N
ATOM   1184  HN  ILE A  82      23.630  42.320  48.880  1.00  0.00           H
ATOM   1185  CA  ILE A  82      21.670  42.540  49.420  1.00  0.00           C
ATOM   1186  HA  ILE A  82      21.100  43.210  50.040  1.00  0.00           H
ATOM   1187  CB  ILE A  82      20.930  42.290  48.090  1.00  0.00           C
ATOM   1188  HB  ILE A  82      21.360  41.420  47.550  1.00  0.00           H
ATOM   1189  CG2 ILE A  82      19.440  41.990  48.330  1.00  0.00           C
ATOM   1190 HG21 ILE A  82      19.060  42.710  49.080  1.00  0.00           H
ATOM   1191 HG22 ILE A  82      19.210  40.980  48.720  1.00  0.00           H
ATOM   1192 HG23 ILE A  82      18.810  42.130  47.420  1.00  0.00           H
ATOM   1193  CG1 ILE A  82      21.100  43.560  47.140  1.00  0.00           C
ATOM   1194 HG11 ILE A  82      22.130  43.930  46.960  1.00  0.00           H
ATOM   1195 HG12 ILE A  82      20.560  44.400  47.620  1.00  0.00           H
ATOM   1196  CD  ILE A  82      20.580  43.220  45.710  1.00  0.00           C
ATOM   1197  HD1 ILE A  82      20.720  44.150  45.110  1.00  0.00           H
ATOM   1198  HD2 ILE A  82      19.530  42.870  45.720  1.00  0.00           H
ATOM   1199  HD3 ILE A  82      21.190  42.410  45.250  1.00  0.00           H
ATOM   1200  C   ILE A  82      21.670  41.150  50.150  1.00  0.00           C
ATOM   1201  O   ILE A  82      22.410  40.230  49.810  1.00  0.00           O
ATOM   1202  N   ILE A  83      20.960  41.130  51.260  1.00  0.00           N
ATOM   1203  HN  ILE A  83      20.450  41.930  51.590  1.00  0.00           H
ATOM   1204  CA  ILE A  83      20.670  39.900  52.000  1.00  0.00           C
ATOM   1205  HA  ILE A  83      20.950  39.040  51.400  1.00  0.00           H
ATOM   1206  CB  ILE A  83      21.340  39.980  53.410  1.00  0.00           C
ATOM   1207  HB  ILE A  83      21.100  41.020  53.720  1.00  0.00           H
ATOM   1208  CG2 ILE A  83      20.820  38.840  54.320  1.00  0.00           C
ATOM   1209 HG21 ILE A  83      21.180  37.810  54.100  1.00  0.00           H
ATOM   1210 HG22 ILE A  83      19.710  38.770  54.330  1.00  0.00           H
ATOM   1211 HG23 ILE A  83      21.280  39.100  55.300  1.00  0.00           H
ATOM   1212  CG1 ILE A  83      22.870  39.830  53.270  1.00  0.00           C
ATOM   1213 HG11 ILE A  83      23.160  39.950  52.210  1.00  0.00           H
ATOM   1214 HG12 ILE A  83      23.050  38.740  53.410  1.00  0.00           H
ATOM   1215  CD  ILE A  83      23.700  40.560  54.350  1.00  0.00           C
ATOM   1216  HD1 ILE A  83      24.750  40.410  54.050  1.00  0.00           H
ATOM   1217  HD2 ILE A  83      23.430  40.210  55.380  1.00  0.00           H
ATOM   1218  HD3 ILE A  83      23.430  41.640  54.260  1.00  0.00           H
ATOM   1219  C   ILE A  83      19.200  39.920  52.050  1.00  0.00           C
ATOM   1220  O   ILE A  83      18.540  40.880  52.490  1.00  0.00           O
ATOM   1221  N   GLU A  84      18.570  38.810  51.570  1.00  0.00           N
ATOM   1222  HN  GLU A  84      19.010  38.090  51.040  1.00  0.00           H
ATOM   1223  CA  GLU A  84      17.140  38.620  51.650  1.00  0.00           C
ATOM   1224  HA  GLU A  84      16.650  39.090  52.490  1.00  0.00           H
ATOM   1225  CB  GLU A  84      16.390  39.050  50.300  1.00  0.00           C
ATOM   1226  HB1 GLU A  84      15.360  38.640  50.250  1.00  0.00           H
ATOM   1227  HB2 GLU A  84      17.080  38.620  49.540  1.00  0.00           H
ATOM   1228  CG  GLU A  84      16.370  40.600  50.160  1.00  0.00           C
ATOM   1229  HG1 GLU A  84      17.440  40.910  50.120  1.00  0.00           H
ATOM   1230  HG2 GLU A  84      15.930  41.150  51.020  1.00  0.00           H
ATOM   1231  CD  GLU A  84      15.600  41.000  48.920  1.00  0.00           C
ATOM   1232  OE1 GLU A  84      14.410  40.550  48.780  1.00  0.00           O
ATOM   1233  OE2 GLU A  84      16.190  41.670  48.020  1.00  0.00           O
ATOM   1234  C   GLU A  84      16.940  37.110  51.900  1.00  0.00           C
ATOM   1235  O   GLU A  84      17.960  36.420  52.030  1.00  0.00           O
ATOM   1236  N   GLU A  85      15.660  36.630  51.970  1.00  0.00           N
ATOM   1237  HN  GLU A  85      14.900  37.260  51.850  1.00  0.00           H
ATOM   1238  CA  GLU A  85      15.210  35.280  52.380  1.00  0.00           C
ATOM   1239  HA  GLU A  85      15.450  35.160  53.430  1.00  0.00           H
ATOM   1240  CB  GLU A  85      13.700  35.150  52.230  1.00  0.00           C
ATOM   1241  HB1 GLU A  85      13.530  35.410  51.160  1.00  0.00           H
ATOM   1242  HB2 GLU A  85      13.270  35.960  52.860  1.00  0.00           H
ATOM   1243  CG  GLU A  85      13.170  33.700  52.470  1.00  0.00           C
ATOM   1244  HG1 GLU A  85      13.320  33.420  53.530  1.00  0.00           H
ATOM   1245  HG2 GLU A  85      13.670  32.930  51.850  1.00  0.00           H
ATOM   1246  CD  GLU A  85      11.680  33.580  52.200  1.00  0.00           C
ATOM   1247  OE1 GLU A  85      10.740  34.090  52.930  1.00  0.00           O
ATOM   1248  OE2 GLU A  85      11.390  33.090  51.050  1.00  0.00           O
ATOM   1249  C   GLU A  85      16.000  34.140  51.610  1.00  0.00           C
ATOM   1250  O   GLU A  85      16.320  33.080  52.190  1.00  0.00           O
ATOM   1251  N   GLY A  86      16.240  34.310  50.350  1.00  0.00           N
ATOM   1252  HN  GLY A  86      15.960  35.160  49.930  1.00  0.00           H
ATOM   1253  CA  GLY A  86      16.750  33.350  49.430  1.00  0.00           C
ATOM   1254  HA1 GLY A  86      15.920  32.870  48.940  1.00  0.00           H
ATOM   1255  HA2 GLY A  86      17.390  32.700  50.020  1.00  0.00           H
ATOM   1256  C   GLY A  86      17.660  34.000  48.440  1.00  0.00           C
ATOM   1257  O   GLY A  86      17.950  33.330  47.480  1.00  0.00           O
ATOM   1258  N   LYS A  87      18.090  35.230  48.700  1.00  0.00           N
ATOM   1259  HN  LYS A  87      17.810  35.790  49.480  1.00  0.00           H
ATOM   1260  CA  LYS A  87      19.060  35.810  47.760  1.00  0.00           C
ATOM   1261  HA  LYS A  87      19.550  35.040  47.180  1.00  0.00           H
ATOM   1262  CB  LYS A  87      18.340  36.710  46.800  1.00  0.00           C
ATOM   1263  HB1 LYS A  87      17.760  37.470  47.360  1.00  0.00           H
ATOM   1264  HB2 LYS A  87      17.690  36.050  46.190  1.00  0.00           H
ATOM   1265  CG  LYS A  87      19.210  37.550  45.770  1.00  0.00           C
ATOM   1266  HG1 LYS A  87      19.850  36.990  45.060  1.00  0.00           H
ATOM   1267  HG2 LYS A  87      19.750  38.320  46.370  1.00  0.00           H
ATOM   1268  CD  LYS A  87      18.300  38.550  44.930  1.00  0.00           C
ATOM   1269  HD1 LYS A  87      17.650  39.170  45.580  1.00  0.00           H
ATOM   1270  HD2 LYS A  87      17.690  38.080  44.120  1.00  0.00           H
ATOM   1271  CE  LYS A  87      19.170  39.650  44.190  1.00  0.00           C
ATOM   1272  HE1 LYS A  87      19.890  39.290  43.420  1.00  0.00           H
ATOM   1273  HE2 LYS A  87      19.780  40.190  44.940  1.00  0.00           H
ATOM   1274  NZ  LYS A  87      18.240  40.630  43.630  1.00  0.00           N
ATOM   1275  HZ1 LYS A  87      18.700  41.430  43.150  1.00  0.00           H
ATOM   1276  HZ2 LYS A  87      17.500  40.990  44.270  1.00  0.00           H
ATOM   1277  HZ3 LYS A  87      17.720  40.210  42.830  1.00  0.00           H
ATOM   1278  C   LYS A  87      20.140  36.610  48.540  1.00  0.00           C
ATOM   1279  O   LYS A  87      19.840  37.210  49.560  1.00  0.00           O
ATOM   1280  N   TYR A  88      21.390  36.540  48.050  1.00  0.00           N
ATOM   1281  HN  TYR A  88      21.590  35.830  47.380  1.00  0.00           H
ATOM   1282  CA  TYR A  88      22.650  37.100  48.670  1.00  0.00           C
ATOM   1283  HA  TYR A  88      22.260  37.940  49.230  1.00  0.00           H
ATOM   1284  CB  TYR A  88      23.470  35.960  49.420  1.00  0.00           C
ATOM   1285  HB1 TYR A  88      24.470  36.430  49.560  1.00  0.00           H
ATOM   1286  HB2 TYR A  88      23.640  35.070  48.770  1.00  0.00           H
ATOM   1287  CG  TYR A  88      22.840  35.750  50.770  1.00  0.00           C
ATOM   1288  CD1 TYR A  88      21.840  34.790  50.790  1.00  0.00           C
ATOM   1289  HD1 TYR A  88      21.310  34.370  49.940  1.00  0.00           H
ATOM   1290  CE1 TYR A  88      21.310  34.360  52.040  1.00  0.00           C
ATOM   1291  HE1 TYR A  88      20.540  33.600  52.050  1.00  0.00           H
ATOM   1292  CZ  TYR A  88      21.840  34.870  53.230  1.00  0.00           C
ATOM   1293  OH  TYR A  88      21.250  34.450  54.390  1.00  0.00           O
ATOM   1294  HH  TYR A  88      21.880  34.690  55.070  1.00  0.00           H
ATOM   1295  CD2 TYR A  88      23.430  36.220  51.970  1.00  0.00           C
ATOM   1296  HD2 TYR A  88      24.210  36.970  51.900  1.00  0.00           H
ATOM   1297  CE2 TYR A  88      22.900  35.730  53.190  1.00  0.00           C
ATOM   1298  HE2 TYR A  88      23.270  36.150  54.110  1.00  0.00           H
ATOM   1299  C   TYR A  88      23.510  37.680  47.550  1.00  0.00           C
ATOM   1300  O   TYR A  88      23.960  36.960  46.640  1.00  0.00           O
ATOM   1301  N   SER A  89      23.870  38.980  47.550  1.00  0.00           N
ATOM   1302  HN  SER A  89      23.400  39.560  48.210  1.00  0.00           H
ATOM   1303  CA  SER A  89      24.580  39.650  46.460  1.00  0.00           C
ATOM   1304  HA  SER A  89      25.220  39.000  45.880  1.00  0.00           H
ATOM   1305  CB  SER A  89      23.700  40.290  45.400  1.00  0.00           C
ATOM   1306  HB1 SER A  89      24.200  40.680  44.490  1.00  0.00           H
ATOM   1307  HB2 SER A  89      22.990  41.030  45.830  1.00  0.00           H
ATOM   1308  OG  SER A  89      22.720  39.370  44.960  1.00  0.00           O
ATOM   1309  HG1 SER A  89      23.110  38.760  44.330  1.00  0.00           H
ATOM   1310  C   SER A  89      25.420  40.860  46.940  1.00  0.00           C
ATOM   1311  O   SER A  89      24.960  41.740  47.660  1.00  0.00           O
ATOM   1312  N   LEU A  90      26.680  40.900  46.500  1.00  0.00           N
ATOM   1313  HN  LEU A  90      26.960  40.330  45.730  1.00  0.00           H
ATOM   1314  CA  LEU A  90      27.610  42.010  46.710  1.00  0.00           C
ATOM   1315  HA  LEU A  90      27.290  42.480  47.620  1.00  0.00           H
ATOM   1316  CB  LEU A  90      28.990  41.330  46.800  1.00  0.00           C
ATOM   1317  HB1 LEU A  90      29.740  42.150  46.820  1.00  0.00           H
ATOM   1318  HB2 LEU A  90      29.150  40.630  45.960  1.00  0.00           H
ATOM   1319  CG  LEU A  90      29.310  40.560  48.140  1.00  0.00           C
ATOM   1320  HG  LEU A  90      28.480  39.840  48.250  1.00  0.00           H
ATOM   1321  CD1 LEU A  90      30.730  39.820  48.010  1.00  0.00           C
ATOM   1322 HD11 LEU A  90      31.560  40.560  48.100  1.00  0.00           H
ATOM   1323 HD12 LEU A  90      30.710  39.330  47.010  1.00  0.00           H
ATOM   1324 HD13 LEU A  90      30.900  39.050  48.790  1.00  0.00           H
ATOM   1325  CD2 LEU A  90      29.450  41.510  49.400  1.00  0.00           C
ATOM   1326 HD21 LEU A  90      29.680  40.770  50.200  1.00  0.00           H
ATOM   1327 HD22 LEU A  90      28.470  42.030  49.410  1.00  0.00           H
ATOM   1328 HD23 LEU A  90      30.360  42.140  49.340  1.00  0.00           H
ATOM   1329  C   LEU A  90      27.580  43.030  45.630  1.00  0.00           C
ATOM   1330  O   LEU A  90      27.640  42.750  44.450  1.00  0.00           O
ATOM   1331  N   VAL A  91      27.580  44.250  46.060  1.00  0.00           N
ATOM   1332  HN  VAL A  91      27.470  44.470  47.030  1.00  0.00           H
ATOM   1333  CA  VAL A  91      27.470  45.430  45.180  1.00  0.00           C
ATOM   1334  HA  VAL A  91      27.470  45.090  44.150  1.00  0.00           H
ATOM   1335  CB  VAL A  91      26.100  46.060  45.380  1.00  0.00           C
ATOM   1336  HB  VAL A  91      26.160  46.510  46.390  1.00  0.00           H
ATOM   1337  CG1 VAL A  91      25.950  47.160  44.280  1.00  0.00           C
ATOM   1338 HG11 VAL A  91      25.140  47.890  44.480  1.00  0.00           H
ATOM   1339 HG12 VAL A  91      25.880  46.680  43.270  1.00  0.00           H
ATOM   1340 HG13 VAL A  91      26.870  47.780  44.300  1.00  0.00           H
ATOM   1341  CG2 VAL A  91      24.950  45.140  45.280  1.00  0.00           C
ATOM   1342 HG21 VAL A  91      24.000  45.630  45.570  1.00  0.00           H
ATOM   1343 HG22 VAL A  91      25.100  44.370  46.080  1.00  0.00           H
ATOM   1344 HG23 VAL A  91      24.920  44.710  44.260  1.00  0.00           H
ATOM   1345  C   VAL A  91      28.720  46.300  45.330  1.00  0.00           C
ATOM   1346  O   VAL A  91      29.240  46.470  46.430  1.00  0.00           O
ATOM   1347  N   MET A  92      29.240  46.840  44.210  1.00  0.00           N
ATOM   1348  HN  MET A  92      28.860  46.620  43.310  1.00  0.00           H
ATOM   1349  CA  MET A  92      30.430  47.680  44.140  1.00  0.00           C
ATOM   1350  HA  MET A  92      30.650  48.060  45.120  1.00  0.00           H
ATOM   1351  CB  MET A  92      31.640  46.760  43.750  1.00  0.00           C
ATOM   1352  HB1 MET A  92      31.390  46.480  42.710  1.00  0.00           H
ATOM   1353  HB2 MET A  92      31.510  45.910  44.450  1.00  0.00           H
ATOM   1354  CG  MET A  92      33.040  47.370  43.850  1.00  0.00           C
ATOM   1355  HG1 MET A  92      33.420  47.490  44.890  1.00  0.00           H
ATOM   1356  HG2 MET A  92      33.020  48.410  43.440  1.00  0.00           H
ATOM   1357  SD  MET A  92      34.320  46.460  42.960  1.00  0.00           S
ATOM   1358  CE  MET A  92      33.950  47.140  41.310  1.00  0.00           C
ATOM   1359  HE1 MET A  92      34.300  48.160  41.070  1.00  0.00           H
ATOM   1360  HE2 MET A  92      32.840  47.090  41.270  1.00  0.00           H
ATOM   1361  HE3 MET A  92      34.240  46.380  40.560  1.00  0.00           H
ATOM   1362  C   MET A  92      30.240  48.820  43.180  1.00  0.00           C
ATOM   1363  O   MET A  92      29.380  48.800  42.340  1.00  0.00           O
ATOM   1364  N   GLU A  93      31.060  49.880  43.310  1.00  0.00           N
ATOM   1365  HN  GLU A  93      31.670  49.830  44.100  1.00  0.00           H
ATOM   1366  CA  GLU A  93      31.170  51.050  42.470  1.00  0.00           C
ATOM   1367  HA  GLU A  93      30.200  51.520  42.450  1.00  0.00           H
ATOM   1368  CB  GLU A  93      32.070  52.110  43.090  1.00  0.00           C
ATOM   1369  HB1 GLU A  93      31.670  52.460  44.070  1.00  0.00           H
ATOM   1370  HB2 GLU A  93      32.010  52.990  42.410  1.00  0.00           H
ATOM   1371  CG  GLU A  93      33.440  51.560  43.330  1.00  0.00           C
ATOM   1372  HG1 GLU A  93      33.830  51.220  42.350  1.00  0.00           H
ATOM   1373  HG2 GLU A  93      33.640  50.650  43.930  1.00  0.00           H
ATOM   1374  CD  GLU A  93      34.440  52.700  43.840  1.00  0.00           C
ATOM   1375  OE1 GLU A  93      34.290  53.800  43.290  1.00  0.00           O
ATOM   1376  OE2 GLU A  93      35.350  52.470  44.650  1.00  0.00           O
ATOM   1377  C   GLU A  93      31.610  50.610  41.060  1.00  0.00           C
ATOM   1378  O   GLU A  93      32.320  49.640  40.790  1.00  0.00           O
ATOM   1379  N   TYR A  94      31.000  51.290  40.010  1.00  0.00           N
ATOM   1380  HN  TYR A  94      30.250  51.930  40.180  1.00  0.00           H
ATOM   1381  CA  TYR A  94      31.420  51.110  38.610  1.00  0.00           C
ATOM   1382  HA  TYR A  94      31.350  50.070  38.350  1.00  0.00           H
ATOM   1383  CB  TYR A  94      30.340  51.790  37.670  1.00  0.00           C
ATOM   1384  HB1 TYR A  94      30.270  52.870  37.950  1.00  0.00           H
ATOM   1385  HB2 TYR A  94      29.340  51.320  37.790  1.00  0.00           H
ATOM   1386  CG  TYR A  94      30.630  51.580  36.200  1.00  0.00           C
ATOM   1387  CD1 TYR A  94      30.770  50.240  35.770  1.00  0.00           C
ATOM   1388  HD1 TYR A  94      30.700  49.430  36.480  1.00  0.00           H
ATOM   1389  CE1 TYR A  94      30.870  50.040  34.390  1.00  0.00           C
ATOM   1390  HE1 TYR A  94      30.930  49.010  34.060  1.00  0.00           H
ATOM   1391  CZ  TYR A  94      31.050  51.090  33.480  1.00  0.00           C
ATOM   1392  OH  TYR A  94      31.320  50.820  32.150  1.00  0.00           O
ATOM   1393  HH  TYR A  94      31.480  49.870  32.150  1.00  0.00           H
ATOM   1394  CD2 TYR A  94      30.700  52.600  35.290  1.00  0.00           C
ATOM   1395  HD2 TYR A  94      30.560  53.590  35.700  1.00  0.00           H
ATOM   1396  CE2 TYR A  94      31.010  52.420  33.920  1.00  0.00           C
ATOM   1397  HE2 TYR A  94      31.070  53.220  33.190  1.00  0.00           H
ATOM   1398  C   TYR A  94      32.800  51.570  38.300  1.00  0.00           C
ATOM   1399  O   TYR A  94      33.260  52.600  38.830  1.00  0.00           O
ATOM   1400  N   MET A  95      33.480  50.940  37.310  1.00  0.00           N
ATOM   1401  HN  MET A  95      33.110  50.090  36.940  1.00  0.00           H
ATOM   1402  CA  MET A  95      34.910  51.200  36.960  1.00  0.00           C
ATOM   1403  HA  MET A  95      35.250  52.190  37.230  1.00  0.00           H
ATOM   1404  CB  MET A  95      35.900  50.210  37.520  1.00  0.00           C
ATOM   1405  HB1 MET A  95      36.980  50.440  37.380  1.00  0.00           H
ATOM   1406  HB2 MET A  95      35.800  49.260  36.950  1.00  0.00           H
ATOM   1407  CG  MET A  95      35.830  49.980  39.080  1.00  0.00           C
ATOM   1408  HG1 MET A  95      36.640  49.240  39.250  1.00  0.00           H
ATOM   1409  HG2 MET A  95      34.850  49.510  39.280  1.00  0.00           H
ATOM   1410  SD  MET A  95      35.980  51.340  40.180  1.00  0.00           S
ATOM   1411  CE  MET A  95      37.490  52.030  39.480  1.00  0.00           C
ATOM   1412  HE1 MET A  95      38.290  51.260  39.570  1.00  0.00           H
ATOM   1413  HE2 MET A  95      37.840  52.810  40.180  1.00  0.00           H
ATOM   1414  HE3 MET A  95      37.400  52.510  38.480  1.00  0.00           H
ATOM   1415  C   MET A  95      34.870  51.250  35.440  1.00  0.00           C
ATOM   1416  O   MET A  95      34.680  50.230  34.800  1.00  0.00           O
ATOM   1417  N   GLU A  96      34.980  52.470  34.890  1.00  0.00           N
ATOM   1418  HN  GLU A  96      35.020  53.360  35.340  1.00  0.00           H
ATOM   1419  CA  GLU A  96      34.600  52.650  33.460  1.00  0.00           C
ATOM   1420  HA  GLU A  96      33.540  52.420  33.450  1.00  0.00           H
ATOM   1421  CB  GLU A  96      34.700  54.170  33.120  1.00  0.00           C
ATOM   1422  HB1 GLU A  96      34.260  54.350  32.120  1.00  0.00           H
ATOM   1423  HB2 GLU A  96      35.790  54.380  33.160  1.00  0.00           H
ATOM   1424  CG  GLU A  96      33.880  55.030  34.030  1.00  0.00           C
ATOM   1425  HG1 GLU A  96      33.000  54.460  34.390  1.00  0.00           H
ATOM   1426  HG2 GLU A  96      33.580  55.850  33.350  1.00  0.00           H
ATOM   1427  CD  GLU A  96      34.700  55.660  35.200  1.00  0.00           C
ATOM   1428  OE1 GLU A  96      35.060  54.930  36.140  1.00  0.00           O
ATOM   1429  OE2 GLU A  96      34.900  56.880  35.240  1.00  0.00           O
ATOM   1430  C   GLU A  96      35.300  51.840  32.350  1.00  0.00           C
ATOM   1431  O   GLU A  96      34.590  51.400  31.480  1.00  0.00           O
ATOM   1432  N   LYS A  97      36.640  51.640  32.420  1.00  0.00           N
ATOM   1433  HN  LYS A  97      37.160  52.060  33.170  1.00  0.00           H
ATOM   1434  CA  LYS A  97      37.410  50.880  31.410  1.00  0.00           C
ATOM   1435  HA  LYS A  97      36.790  50.750  30.530  1.00  0.00           H
ATOM   1436  CB  LYS A  97      38.760  51.650  31.120  1.00  0.00           C
ATOM   1437  HB1 LYS A  97      39.320  51.110  30.340  1.00  0.00           H
ATOM   1438  HB2 LYS A  97      39.430  51.620  32.010  1.00  0.00           H
ATOM   1439  CG  LYS A  97      38.530  53.090  30.510  1.00  0.00           C
ATOM   1440  HG1 LYS A  97      38.210  53.660  31.400  1.00  0.00           H
ATOM   1441  HG2 LYS A  97      37.740  53.020  29.730  1.00  0.00           H
ATOM   1442  CD  LYS A  97      39.680  53.760  29.840  1.00  0.00           C
ATOM   1443  HD1 LYS A  97      40.420  52.980  29.540  1.00  0.00           H
ATOM   1444  HD2 LYS A  97      40.170  54.420  30.590  1.00  0.00           H
ATOM   1445  CE  LYS A  97      39.490  54.550  28.600  1.00  0.00           C
ATOM   1446  HE1 LYS A  97      38.780  54.140  27.850  1.00  0.00           H
ATOM   1447  HE2 LYS A  97      40.400  54.800  28.020  1.00  0.00           H
ATOM   1448  NZ  LYS A  97      38.820  55.910  28.840  1.00  0.00           N
ATOM   1449  HZ1 LYS A  97      38.700  56.470  27.980  1.00  0.00           H
ATOM   1450  HZ2 LYS A  97      39.380  56.440  29.540  1.00  0.00           H
ATOM   1451  HZ3 LYS A  97      37.850  55.770  29.170  1.00  0.00           H
ATOM   1452  C   LYS A  97      37.700  49.420  31.830  1.00  0.00           C
ATOM   1453  O   LYS A  97      38.320  48.660  31.120  1.00  0.00           O
ATOM   1454  N   GLY A  98      37.040  48.960  32.960  1.00  0.00           N
ATOM   1455  HN  GLY A  98      36.230  49.480  33.200  1.00  0.00           H
ATOM   1456  CA  GLY A  98      37.300  47.690  33.510  1.00  0.00           C
ATOM   1457  HA1 GLY A  98      36.910  46.920  32.860  1.00  0.00           H
ATOM   1458  HA2 GLY A  98      36.770  47.560  34.440  1.00  0.00           H
ATOM   1459  C   GLY A  98      38.700  47.300  33.860  1.00  0.00           C
ATOM   1460  O   GLY A  98      39.410  48.140  34.320  1.00  0.00           O
ATOM   1461  N   ASN A  99      39.120  46.050  33.800  1.00  0.00           N
ATOM   1462  HN  ASN A  99      38.430  45.400  33.510  1.00  0.00           H
ATOM   1463  CA  ASN A  99      40.400  45.720  34.380  1.00  0.00           C
ATOM   1464  HA  ASN A  99      40.410  46.230  35.340  1.00  0.00           H
ATOM   1465  CB  ASN A  99      40.560  44.200  34.660  1.00  0.00           C
ATOM   1466  HB1 ASN A  99      39.650  43.910  35.230  1.00  0.00           H
ATOM   1467  HB2 ASN A  99      41.440  44.010  35.310  1.00  0.00           H
ATOM   1468  CG  ASN A  99      40.670  43.270  33.470  1.00  0.00           C
ATOM   1469  OD1 ASN A  99      41.530  43.270  32.590  1.00  0.00           O
ATOM   1470  ND2 ASN A  99      39.780  42.260  33.510  1.00  0.00           N
ATOM   1471 HD21 ASN A  99      39.760  41.480  32.890  1.00  0.00           H
ATOM   1472 HD22 ASN A  99      39.030  42.410  34.160  1.00  0.00           H
ATOM   1473  C   ASN A  99      41.720  46.180  33.770  1.00  0.00           C
ATOM   1474  O   ASN A  99      41.790  46.700  32.650  1.00  0.00           O
ATOM   1475  N   LEU A 100      42.910  46.100  34.470  1.00  0.00           N
ATOM   1476  HN  LEU A 100      42.920  45.650  35.360  1.00  0.00           H
ATOM   1477  CA  LEU A 100      44.120  46.720  33.970  1.00  0.00           C
ATOM   1478  HA  LEU A 100      43.960  47.770  33.790  1.00  0.00           H
ATOM   1479  CB  LEU A 100      45.200  46.830  35.090  1.00  0.00           C
ATOM   1480  HB1 LEU A 100      45.310  45.900  35.680  1.00  0.00           H
ATOM   1481  HB2 LEU A 100      44.970  47.690  35.750  1.00  0.00           H
ATOM   1482  CG  LEU A 100      46.580  47.040  34.550  1.00  0.00           C
ATOM   1483  HG  LEU A 100      46.860  46.310  33.760  1.00  0.00           H
ATOM   1484  CD1 LEU A 100      46.720  48.450  33.890  1.00  0.00           C
ATOM   1485 HD11 LEU A 100      45.940  48.730  33.160  1.00  0.00           H
ATOM   1486 HD12 LEU A 100      47.640  48.530  33.280  1.00  0.00           H
ATOM   1487 HD13 LEU A 100      46.880  49.220  34.680  1.00  0.00           H
ATOM   1488  CD2 LEU A 100      47.610  46.990  35.700  1.00  0.00           C
ATOM   1489 HD21 LEU A 100      47.590  46.050  36.290  1.00  0.00           H
ATOM   1490 HD22 LEU A 100      47.380  47.820  36.400  1.00  0.00           H
ATOM   1491 HD23 LEU A 100      48.630  47.020  35.260  1.00  0.00           H
ATOM   1492  C   LEU A 100      44.650  46.040  32.670  1.00  0.00           C
ATOM   1493  O   LEU A 100      45.150  46.710  31.720  1.00  0.00           O
ATOM   1494  N   MET A 101      44.550  44.680  32.600  1.00  0.00           N
ATOM   1495  HN  MET A 101      44.000  44.130  33.220  1.00  0.00           H
ATOM   1496  CA  MET A 101      44.950  43.930  31.380  1.00  0.00           C
ATOM   1497  HA  MET A 101      46.010  44.150  31.300  1.00  0.00           H
ATOM   1498  CB  MET A 101      44.740  42.380  31.560  1.00  0.00           C
ATOM   1499  HB1 MET A 101      43.660  42.150  31.740  1.00  0.00           H
ATOM   1500  HB2 MET A 101      45.250  42.160  32.520  1.00  0.00           H
ATOM   1501  CG  MET A 101      45.410  41.500  30.480  1.00  0.00           C
ATOM   1502  HG1 MET A 101      44.860  41.720  29.540  1.00  0.00           H
ATOM   1503  HG2 MET A 101      45.160  40.430  30.650  1.00  0.00           H
ATOM   1504  SD  MET A 101      47.220  41.840  30.270  1.00  0.00           S
ATOM   1505  CE  MET A 101      47.820  40.890  31.620  1.00  0.00           C
ATOM   1506  HE1 MET A 101      48.920  40.910  31.740  1.00  0.00           H
ATOM   1507  HE2 MET A 101      47.510  39.830  31.460  1.00  0.00           H
ATOM   1508  HE3 MET A 101      47.380  41.240  32.580  1.00  0.00           H
ATOM   1509  C   MET A 101      44.220  44.310  30.110  1.00  0.00           C
ATOM   1510  O   MET A 101      44.700  44.360  28.970  1.00  0.00           O
ATOM   1511  N   HSD A 102      42.910  44.530  30.370  1.00  0.00           N
ATOM   1512  HN  HSD A 102      42.600  44.210  31.270  1.00  0.00           H
ATOM   1513  CA  HSD A 102      42.080  45.040  29.300  1.00  0.00           C
ATOM   1514  HA  HSD A 102      42.100  44.300  28.510  1.00  0.00           H
ATOM   1515  CB  HSD A 102      40.650  45.240  29.830  1.00  0.00           C
ATOM   1516  HB1 HSD A 102      40.120  46.030  29.260  1.00  0.00           H
ATOM   1517  HB2 HSD A 102      40.650  45.580  30.880  1.00  0.00           H
ATOM   1518  ND1 HSD A 102      40.200  42.750  29.680  1.00  0.00           N
ATOM   1519  HD1 HSD A 102      41.080  42.460  30.050  1.00  0.00           H
ATOM   1520  CG  HSD A 102      39.750  44.090  29.700  1.00  0.00           C
ATOM   1521  CE1 HSD A 102      39.100  42.010  29.570  1.00  0.00           C
ATOM   1522  HE1 HSD A 102      39.040  40.940  29.760  1.00  0.00           H
ATOM   1523  NE2 HSD A 102      38.000  42.720  29.390  1.00  0.00           N
ATOM   1524  CD2 HSD A 102      38.430  44.090  29.510  1.00  0.00           C
ATOM   1525  HD2 HSD A 102      37.730  44.910  29.540  1.00  0.00           H
ATOM   1526  C   HSD A 102      42.570  46.370  28.690  1.00  0.00           C
ATOM   1527  O   HSD A 102      42.720  46.510  27.490  1.00  0.00           O
ATOM   1528  N   VAL A 103      42.930  47.330  29.530  1.00  0.00           N
ATOM   1529  HN  VAL A 103      42.840  47.120  30.500  1.00  0.00           H
ATOM   1530  CA  VAL A 103      43.570  48.590  29.040  1.00  0.00           C
ATOM   1531  HA  VAL A 103      42.940  49.000  28.260  1.00  0.00           H
ATOM   1532  CB  VAL A 103      43.690  49.570  30.250  1.00  0.00           C
ATOM   1533  HB  VAL A 103      43.980  49.070  31.190  1.00  0.00           H
ATOM   1534  CG1 VAL A 103      44.610  50.680  29.960  1.00  0.00           C
ATOM   1535 HG11 VAL A 103      44.630  51.370  30.830  1.00  0.00           H
ATOM   1536 HG12 VAL A 103      44.460  51.260  29.020  1.00  0.00           H
ATOM   1537 HG13 VAL A 103      45.650  50.310  29.780  1.00  0.00           H
ATOM   1538  CG2 VAL A 103      42.240  50.140  30.450  1.00  0.00           C
ATOM   1539 HG21 VAL A 103      42.000  50.920  29.700  1.00  0.00           H
ATOM   1540 HG22 VAL A 103      42.090  50.650  31.430  1.00  0.00           H
ATOM   1541 HG23 VAL A 103      41.420  49.390  30.440  1.00  0.00           H
ATOM   1542  C   VAL A 103      44.870  48.320  28.360  1.00  0.00           C
ATOM   1543  O   VAL A 103      45.110  48.880  27.290  1.00  0.00           O
ATOM   1544  N   LEU A 104      45.730  47.390  28.880  1.00  0.00           N
ATOM   1545  HN  LEU A 104      45.600  47.010  29.790  1.00  0.00           H
ATOM   1546  CA  LEU A 104      46.980  47.050  28.340  1.00  0.00           C
ATOM   1547  HA  LEU A 104      47.570  47.950  28.180  1.00  0.00           H
ATOM   1548  CB  LEU A 104      47.900  46.210  29.250  1.00  0.00           C
ATOM   1549  HB1 LEU A 104      48.770  45.870  28.640  1.00  0.00           H
ATOM   1550  HB2 LEU A 104      47.230  45.370  29.500  1.00  0.00           H
ATOM   1551  CG  LEU A 104      48.390  46.870  30.560  1.00  0.00           C
ATOM   1552  HG  LEU A 104      47.620  47.480  31.080  1.00  0.00           H
ATOM   1553  CD1 LEU A 104      48.690  45.690  31.500  1.00  0.00           C
ATOM   1554 HD11 LEU A 104      47.750  45.460  32.040  1.00  0.00           H
ATOM   1555 HD12 LEU A 104      49.360  46.060  32.310  1.00  0.00           H
ATOM   1556 HD13 LEU A 104      49.220  44.890  30.940  1.00  0.00           H
ATOM   1557  CD2 LEU A 104      49.590  47.770  30.350  1.00  0.00           C
ATOM   1558 HD21 LEU A 104      49.440  48.550  29.570  1.00  0.00           H
ATOM   1559 HD22 LEU A 104      50.460  47.150  30.040  1.00  0.00           H
ATOM   1560 HD23 LEU A 104      49.760  48.190  31.370  1.00  0.00           H
ATOM   1561  C   LEU A 104      46.900  46.450  26.930  1.00  0.00           C
ATOM   1562  O   LEU A 104      47.720  46.690  26.050  1.00  0.00           O
ATOM   1563  N   LYS A 105      45.910  45.600  26.650  1.00  0.00           N
ATOM   1564  HN  LYS A 105      45.390  45.320  27.450  1.00  0.00           H
ATOM   1565  CA  LYS A 105      45.620  44.960  25.380  1.00  0.00           C
ATOM   1566  HA  LYS A 105      46.540  44.720  24.870  1.00  0.00           H
ATOM   1567  CB  LYS A 105      45.000  43.550  25.660  1.00  0.00           C
ATOM   1568  HB1 LYS A 105      44.820  43.090  24.670  1.00  0.00           H
ATOM   1569  HB2 LYS A 105      43.980  43.760  26.060  1.00  0.00           H
ATOM   1570  CG  LYS A 105      45.880  42.560  26.420  1.00  0.00           C
ATOM   1571  HG1 LYS A 105      46.240  43.030  27.350  1.00  0.00           H
ATOM   1572  HG2 LYS A 105      46.810  42.380  25.830  1.00  0.00           H
ATOM   1573  CD  LYS A 105      45.190  41.280  26.800  1.00  0.00           C
ATOM   1574  HD1 LYS A 105      44.460  41.500  27.600  1.00  0.00           H
ATOM   1575  HD2 LYS A 105      45.970  40.590  27.210  1.00  0.00           H
ATOM   1576  CE  LYS A 105      44.400  40.620  25.710  1.00  0.00           C
ATOM   1577  HE1 LYS A 105      43.620  41.250  25.220  1.00  0.00           H
ATOM   1578  HE2 LYS A 105      43.870  39.800  26.250  1.00  0.00           H
ATOM   1579  NZ  LYS A 105      45.190  39.990  24.660  1.00  0.00           N
ATOM   1580  HZ1 LYS A 105      45.730  39.210  25.080  1.00  0.00           H
ATOM   1581  HZ2 LYS A 105      45.790  40.730  24.230  1.00  0.00           H
ATOM   1582  HZ3 LYS A 105      44.610  39.580  23.910  1.00  0.00           H
ATOM   1583  C   LYS A 105      44.690  45.780  24.490  1.00  0.00           C
ATOM   1584  O   LYS A 105      44.310  45.290  23.430  1.00  0.00           O
ATOM   1585  N   ALA A 106      44.260  47.040  24.740  1.00  0.00           N
ATOM   1586  HN  ALA A 106      44.440  47.460  25.620  1.00  0.00           H
ATOM   1587  CA  ALA A 106      43.410  47.830  23.920  1.00  0.00           C
ATOM   1588  HA  ALA A 106      42.670  47.180  23.480  1.00  0.00           H
ATOM   1589  CB  ALA A 106      42.870  48.900  24.820  1.00  0.00           C
ATOM   1590  HB1 ALA A 106      43.620  49.560  25.310  1.00  0.00           H
ATOM   1591  HB2 ALA A 106      42.320  48.410  25.650  1.00  0.00           H
ATOM   1592  HB3 ALA A 106      42.090  49.500  24.300  1.00  0.00           H
ATOM   1593  C   ALA A 106      44.210  48.430  22.680  1.00  0.00           C
ATOM   1594  O   ALA A 106      45.410  48.490  22.570  1.00  0.00           O
ATOM   1595  N   GLU A 107      43.370  48.940  21.720  1.00  0.00           N
ATOM   1596  HN  GLU A 107      42.410  48.700  21.830  1.00  0.00           H
ATOM   1597  CA  GLU A 107      43.800  49.460  20.420  1.00  0.00           C
ATOM   1598  HA  GLU A 107      44.470  48.770  19.930  1.00  0.00           H
ATOM   1599  CB  GLU A 107      42.620  49.670  19.450  1.00  0.00           C
ATOM   1600  HB1 GLU A 107      43.110  50.120  18.560  1.00  0.00           H
ATOM   1601  HB2 GLU A 107      41.980  50.460  19.890  1.00  0.00           H
ATOM   1602  CG  GLU A 107      41.860  48.300  19.230  1.00  0.00           C
ATOM   1603  HG1 GLU A 107      40.920  48.200  19.830  1.00  0.00           H
ATOM   1604  HG2 GLU A 107      42.650  47.540  19.410  1.00  0.00           H
ATOM   1605  CD  GLU A 107      41.450  48.060  17.690  1.00  0.00           C
ATOM   1606  OE1 GLU A 107      42.330  48.110  16.830  1.00  0.00           O
ATOM   1607  OE2 GLU A 107      40.280  47.680  17.390  1.00  0.00           O
ATOM   1608  C   GLU A 107      44.690  50.700  20.500  1.00  0.00           C
ATOM   1609  O   GLU A 107      45.570  51.030  19.700  1.00  0.00           O
ATOM   1610  N   MET A 108      44.520  51.470  21.590  1.00  0.00           N
ATOM   1611  HN  MET A 108      43.850  51.280  22.300  1.00  0.00           H
ATOM   1612  CA  MET A 108      45.400  52.610  21.900  1.00  0.00           C
ATOM   1613  HA  MET A 108      46.090  52.810  21.090  1.00  0.00           H
ATOM   1614  CB  MET A 108      44.540  53.940  22.130  1.00  0.00           C
ATOM   1615  HB1 MET A 108      43.890  54.000  21.230  1.00  0.00           H
ATOM   1616  HB2 MET A 108      45.180  54.850  22.110  1.00  0.00           H
ATOM   1617  CG  MET A 108      43.780  54.020  23.390  1.00  0.00           C
ATOM   1618  HG1 MET A 108      43.390  55.060  23.400  1.00  0.00           H
ATOM   1619  HG2 MET A 108      44.500  53.950  24.230  1.00  0.00           H
ATOM   1620  SD  MET A 108      42.460  52.720  23.670  1.00  0.00           S
ATOM   1621  CE  MET A 108      41.970  53.450  25.280  1.00  0.00           C
ATOM   1622  HE1 MET A 108      41.180  52.860  25.780  1.00  0.00           H
ATOM   1623  HE2 MET A 108      41.480  54.450  25.300  1.00  0.00           H
ATOM   1624  HE3 MET A 108      42.820  53.420  25.990  1.00  0.00           H
ATOM   1625  C   MET A 108      46.250  52.340  23.030  1.00  0.00           C
ATOM   1626  O   MET A 108      45.840  51.810  24.030  1.00  0.00           O
ATOM   1627  N   SER A 109      47.600  52.540  22.840  1.00  0.00           N
ATOM   1628  HN  SER A 109      47.980  52.950  22.010  1.00  0.00           H
ATOM   1629  CA  SER A 109      48.640  52.400  23.850  1.00  0.00           C
ATOM   1630  HA  SER A 109      48.620  51.410  24.280  1.00  0.00           H
ATOM   1631  CB  SER A 109      50.080  52.440  23.200  1.00  0.00           C
ATOM   1632  HB1 SER A 109      50.100  51.680  22.400  1.00  0.00           H
ATOM   1633  HB2 SER A 109      50.780  52.080  23.980  1.00  0.00           H
ATOM   1634  OG  SER A 109      50.500  53.660  22.630  1.00  0.00           O
ATOM   1635  HG1 SER A 109      51.460  53.750  22.670  1.00  0.00           H
ATOM   1636  C   SER A 109      48.600  53.370  25.030  1.00  0.00           C
ATOM   1637  O   SER A 109      48.440  54.580  24.900  1.00  0.00           O
ATOM   1638  N   THR A 110      48.860  52.860  26.250  1.00  0.00           N
ATOM   1639  HN  THR A 110      49.060  51.900  26.440  1.00  0.00           H
ATOM   1640  CA  THR A 110      48.930  53.720  27.460  1.00  0.00           C
ATOM   1641  HA  THR A 110      48.160  54.460  27.340  1.00  0.00           H
ATOM   1642  CB  THR A 110      48.700  53.020  28.720  1.00  0.00           C
ATOM   1643  HB  THR A 110      49.660  52.510  28.970  1.00  0.00           H
ATOM   1644  OG1 THR A 110      47.650  52.050  28.560  1.00  0.00           O
ATOM   1645  HG1 THR A 110      47.970  51.310  28.040  1.00  0.00           H
ATOM   1646  CG2 THR A 110      48.370  53.940  29.910  1.00  0.00           C
ATOM   1647 HG21 THR A 110      47.510  54.610  29.680  1.00  0.00           H
ATOM   1648 HG22 THR A 110      49.220  54.560  30.280  1.00  0.00           H
ATOM   1649 HG23 THR A 110      48.170  53.280  30.780  1.00  0.00           H
ATOM   1650  C   THR A 110      50.290  54.450  27.490  1.00  0.00           C
ATOM   1651  O   THR A 110      51.250  53.710  27.330  1.00  0.00           O
ATOM   1652  N   PRO A 111      50.410  55.810  27.590  1.00  0.00           N
ATOM   1653  CD  PRO A 111      49.370  56.740  27.060  1.00  0.00           C
ATOM   1654  HD1 PRO A 111      48.540  56.650  27.800  1.00  0.00           H
ATOM   1655  HD2 PRO A 111      49.040  56.610  26.010  1.00  0.00           H
ATOM   1656  CA  PRO A 111      51.700  56.490  27.770  1.00  0.00           C
ATOM   1657  HA  PRO A 111      52.270  56.410  26.860  1.00  0.00           H
ATOM   1658  CB  PRO A 111      51.220  57.960  27.960  1.00  0.00           C
ATOM   1659  HB1 PRO A 111      51.960  58.760  27.770  1.00  0.00           H
ATOM   1660  HB2 PRO A 111      50.830  58.020  29.000  1.00  0.00           H
ATOM   1661  CG  PRO A 111      50.000  58.110  27.080  1.00  0.00           C
ATOM   1662  HG1 PRO A 111      49.230  58.820  27.450  1.00  0.00           H
ATOM   1663  HG2 PRO A 111      50.230  58.410  26.040  1.00  0.00           H
ATOM   1664  C   PRO A 111      52.640  55.900  28.810  1.00  0.00           C
ATOM   1665  O   PRO A 111      52.240  55.250  29.760  1.00  0.00           O
ATOM   1666  N   LEU A 112      53.950  56.220  28.650  1.00  0.00           N
ATOM   1667  HN  LEU A 112      54.210  56.610  27.770  1.00  0.00           H
ATOM   1668  CA  LEU A 112      54.950  55.850  29.610  1.00  0.00           C
ATOM   1669  HA  LEU A 112      54.770  54.800  29.830  1.00  0.00           H
ATOM   1670  CB  LEU A 112      56.340  55.880  28.960  1.00  0.00           C
ATOM   1671  HB1 LEU A 112      56.500  56.910  28.600  1.00  0.00           H
ATOM   1672  HB2 LEU A 112      56.360  55.170  28.100  1.00  0.00           H
ATOM   1673  CG  LEU A 112      57.610  55.800  29.850  1.00  0.00           C
ATOM   1674  HG  LEU A 112      57.610  56.630  30.590  1.00  0.00           H
ATOM   1675  CD1 LEU A 112      57.670  54.430  30.510  1.00  0.00           C
ATOM   1676 HD11 LEU A 112      57.700  53.550  29.830  1.00  0.00           H
ATOM   1677 HD12 LEU A 112      56.630  54.350  30.870  1.00  0.00           H
ATOM   1678 HD13 LEU A 112      58.440  54.420  31.310  1.00  0.00           H
ATOM   1679  CD2 LEU A 112      58.850  56.100  29.000  1.00  0.00           C
ATOM   1680 HD21 LEU A 112      59.120  55.190  28.420  1.00  0.00           H
ATOM   1681 HD22 LEU A 112      59.600  56.330  29.790  1.00  0.00           H
ATOM   1682 HD23 LEU A 112      58.790  56.980  28.320  1.00  0.00           H
ATOM   1683  C   LEU A 112      54.780  56.640  30.910  1.00  0.00           C
ATOM   1684  O   LEU A 112      54.920  56.060  32.000  1.00  0.00           O
ATOM   1685  N   SER A 113      54.420  57.930  30.860  1.00  0.00           N
ATOM   1686  HN  SER A 113      54.470  58.320  29.940  1.00  0.00           H
ATOM   1687  CA  SER A 113      54.060  58.770  31.980  1.00  0.00           C
ATOM   1688  HA  SER A 113      54.830  58.810  32.740  1.00  0.00           H
ATOM   1689  CB  SER A 113      53.740  60.240  31.460  1.00  0.00           C
ATOM   1690  HB1 SER A 113      54.610  60.620  30.870  1.00  0.00           H
ATOM   1691  HB2 SER A 113      53.520  60.900  32.330  1.00  0.00           H
ATOM   1692  OG  SER A 113      52.650  60.260  30.530  1.00  0.00           O
ATOM   1693  HG1 SER A 113      52.810  60.970  29.910  1.00  0.00           H
ATOM   1694  C   SER A 113      52.880  58.210  32.740  1.00  0.00           C
ATOM   1695  O   SER A 113      52.890  58.090  33.920  1.00  0.00           O
ATOM   1696  N   VAL A 114      51.760  57.810  32.090  1.00  0.00           N
ATOM   1697  HN  VAL A 114      51.780  57.870  31.090  1.00  0.00           H
ATOM   1698  CA  VAL A 114      50.530  57.210  32.600  1.00  0.00           C
ATOM   1699  HA  VAL A 114      50.150  57.890  33.350  1.00  0.00           H
ATOM   1700  CB  VAL A 114      49.370  57.290  31.730  1.00  0.00           C
ATOM   1701  HB  VAL A 114      49.520  56.550  30.910  1.00  0.00           H
ATOM   1702  CG1 VAL A 114      48.070  56.760  32.470  1.00  0.00           C
ATOM   1703 HG11 VAL A 114      47.560  57.440  33.180  1.00  0.00           H
ATOM   1704 HG12 VAL A 114      48.280  55.790  32.950  1.00  0.00           H
ATOM   1705 HG13 VAL A 114      47.300  56.580  31.680  1.00  0.00           H
ATOM   1706  CG2 VAL A 114      49.150  58.740  31.150  1.00  0.00           C
ATOM   1707 HG21 VAL A 114      49.010  59.410  32.030  1.00  0.00           H
ATOM   1708 HG22 VAL A 114      48.240  58.730  30.520  1.00  0.00           H
ATOM   1709 HG23 VAL A 114      50.070  59.010  30.600  1.00  0.00           H
ATOM   1710  C   VAL A 114      50.730  55.860  33.310  1.00  0.00           C
ATOM   1711  O   VAL A 114      50.180  55.610  34.400  1.00  0.00           O
ATOM   1712  N   LYS A 115      51.510  54.930  32.700  1.00  0.00           N
ATOM   1713  HN  LYS A 115      51.990  55.160  31.860  1.00  0.00           H
ATOM   1714  CA  LYS A 115      51.960  53.650  33.320  1.00  0.00           C
ATOM   1715  HA  LYS A 115      51.060  53.090  33.540  1.00  0.00           H
ATOM   1716  CB  LYS A 115      52.800  52.870  32.330  1.00  0.00           C
ATOM   1717  HB1 LYS A 115      53.470  52.140  32.830  1.00  0.00           H
ATOM   1718  HB2 LYS A 115      53.510  53.540  31.810  1.00  0.00           H
ATOM   1719  CG  LYS A 115      52.050  52.060  31.260  1.00  0.00           C
ATOM   1720  HG1 LYS A 115      51.360  52.780  30.770  1.00  0.00           H
ATOM   1721  HG2 LYS A 115      51.420  51.280  31.730  1.00  0.00           H
ATOM   1722  CD  LYS A 115      52.940  51.270  30.350  1.00  0.00           C
ATOM   1723  HD1 LYS A 115      53.390  50.350  30.780  1.00  0.00           H
ATOM   1724  HD2 LYS A 115      53.770  51.870  29.930  1.00  0.00           H
ATOM   1725  CE  LYS A 115      52.100  50.700  29.190  1.00  0.00           C
ATOM   1726  HE1 LYS A 115      51.840  51.580  28.560  1.00  0.00           H
ATOM   1727  HE2 LYS A 115      51.200  50.180  29.580  1.00  0.00           H
ATOM   1728  NZ  LYS A 115      52.670  49.660  28.280  1.00  0.00           N
ATOM   1729  HZ1 LYS A 115      52.590  48.760  28.780  1.00  0.00           H
ATOM   1730  HZ2 LYS A 115      53.630  49.950  27.990  1.00  0.00           H
ATOM   1731  HZ3 LYS A 115      52.030  49.580  27.460  1.00  0.00           H
ATOM   1732  C   LYS A 115      52.770  53.920  34.530  1.00  0.00           C
ATOM   1733  O   LYS A 115      52.630  53.260  35.510  1.00  0.00           O
ATOM   1734  N   GLY A 116      53.570  54.980  34.510  1.00  0.00           N
ATOM   1735  HN  GLY A 116      53.920  55.470  33.720  1.00  0.00           H
ATOM   1736  CA  GLY A 116      54.230  55.420  35.780  1.00  0.00           C
ATOM   1737  HA1 GLY A 116      54.820  56.290  35.540  1.00  0.00           H
ATOM   1738  HA2 GLY A 116      54.790  54.580  36.170  1.00  0.00           H
ATOM   1739  C   GLY A 116      53.250  55.930  36.900  1.00  0.00           C
ATOM   1740  O   GLY A 116      53.440  55.720  38.140  1.00  0.00           O
ATOM   1741  N   ARG A 117      52.190  56.640  36.490  1.00  0.00           N
ATOM   1742  HN  ARG A 117      52.070  56.780  35.510  1.00  0.00           H
ATOM   1743  CA  ARG A 117      51.200  56.940  37.480  1.00  0.00           C
ATOM   1744  HA  ARG A 117      51.650  57.330  38.380  1.00  0.00           H
ATOM   1745  CB  ARG A 117      50.130  58.010  36.990  1.00  0.00           C
ATOM   1746  HB1 ARG A 117      49.250  57.640  36.420  1.00  0.00           H
ATOM   1747  HB2 ARG A 117      50.540  58.760  36.270  1.00  0.00           H
ATOM   1748  CG  ARG A 117      49.340  58.720  38.160  1.00  0.00           C
ATOM   1749  HG1 ARG A 117      50.170  59.200  38.720  1.00  0.00           H
ATOM   1750  HG2 ARG A 117      48.820  57.960  38.780  1.00  0.00           H
ATOM   1751  CD  ARG A 117      48.420  59.780  37.650  1.00  0.00           C
ATOM   1752  HD1 ARG A 117      48.960  60.390  36.890  1.00  0.00           H
ATOM   1753  HD2 ARG A 117      48.050  60.470  38.440  1.00  0.00           H
ATOM   1754  NE  ARG A 117      47.220  59.050  37.150  1.00  0.00           N
ATOM   1755  HE  ARG A 117      46.970  58.170  37.570  1.00  0.00           H
ATOM   1756  CZ  ARG A 117      46.790  59.110  35.870  1.00  0.00           C
ATOM   1757  NH1 ARG A 117      47.060  60.140  35.100  1.00  0.00           N
ATOM   1758 HH11 ARG A 117      47.420  61.000  35.480  1.00  0.00           H
ATOM   1759 HH12 ARG A 117      46.840  60.030  34.140  1.00  0.00           H
ATOM   1760  NH2 ARG A 117      46.080  58.180  35.300  1.00  0.00           N
ATOM   1761 HH21 ARG A 117      45.760  57.350  35.760  1.00  0.00           H
ATOM   1762 HH22 ARG A 117      45.580  58.490  34.490  1.00  0.00           H
ATOM   1763  C   ARG A 117      50.450  55.680  38.040  1.00  0.00           C
ATOM   1764  O   ARG A 117      50.270  55.640  39.270  1.00  0.00           O
ATOM   1765  N   ILE A 118      50.020  54.720  37.180  1.00  0.00           N
ATOM   1766  HN  ILE A 118      50.020  54.960  36.210  1.00  0.00           H
ATOM   1767  CA  ILE A 118      49.370  53.520  37.500  1.00  0.00           C
ATOM   1768  HA  ILE A 118      48.530  53.900  38.050  1.00  0.00           H
ATOM   1769  CB  ILE A 118      48.990  52.890  36.170  1.00  0.00           C
ATOM   1770  HB  ILE A 118      49.830  52.910  35.450  1.00  0.00           H
ATOM   1771  CG2 ILE A 118      48.560  51.410  36.460  1.00  0.00           C
ATOM   1772 HG21 ILE A 118      47.830  51.260  37.280  1.00  0.00           H
ATOM   1773 HG22 ILE A 118      49.440  50.740  36.550  1.00  0.00           H
ATOM   1774 HG23 ILE A 118      48.030  51.070  35.550  1.00  0.00           H
ATOM   1775  CG1 ILE A 118      47.830  53.690  35.550  1.00  0.00           C
ATOM   1776 HG11 ILE A 118      47.970  54.780  35.690  1.00  0.00           H
ATOM   1777 HG12 ILE A 118      46.920  53.370  36.100  1.00  0.00           H
ATOM   1778  CD  ILE A 118      47.730  53.310  34.070  1.00  0.00           C
ATOM   1779  HD1 ILE A 118      48.680  53.530  33.530  1.00  0.00           H
ATOM   1780  HD2 ILE A 118      46.850  53.830  33.630  1.00  0.00           H
ATOM   1781  HD3 ILE A 118      47.450  52.240  33.930  1.00  0.00           H
ATOM   1782  C   ILE A 118      50.250  52.620  38.450  1.00  0.00           C
ATOM   1783  O   ILE A 118      49.740  52.230  39.470  1.00  0.00           O
ATOM   1784  N   ILE A 119      51.560  52.390  38.170  1.00  0.00           N
ATOM   1785  HN  ILE A 119      51.860  52.600  37.240  1.00  0.00           H
ATOM   1786  CA  ILE A 119      52.440  51.740  39.230  1.00  0.00           C
ATOM   1787  HA  ILE A 119      51.990  50.790  39.480  1.00  0.00           H
ATOM   1788  CB  ILE A 119      53.880  51.590  38.700  1.00  0.00           C
ATOM   1789  HB  ILE A 119      54.250  52.570  38.340  1.00  0.00           H
ATOM   1790  CG2 ILE A 119      54.860  51.180  39.820  1.00  0.00           C
ATOM   1791 HG21 ILE A 119      54.360  50.350  40.370  1.00  0.00           H
ATOM   1792 HG22 ILE A 119      55.180  52.010  40.490  1.00  0.00           H
ATOM   1793 HG23 ILE A 119      55.760  50.810  39.270  1.00  0.00           H
ATOM   1794  CG1 ILE A 119      53.830  50.660  37.450  1.00  0.00           C
ATOM   1795 HG11 ILE A 119      52.950  50.880  36.800  1.00  0.00           H
ATOM   1796 HG12 ILE A 119      53.640  49.610  37.760  1.00  0.00           H
ATOM   1797  CD  ILE A 119      55.010  51.050  36.550  1.00  0.00           C
ATOM   1798  HD1 ILE A 119      55.100  50.420  35.640  1.00  0.00           H
ATOM   1799  HD2 ILE A 119      55.960  50.980  37.130  1.00  0.00           H
ATOM   1800  HD3 ILE A 119      54.900  52.090  36.170  1.00  0.00           H
ATOM   1801  C   ILE A 119      52.450  52.460  40.570  1.00  0.00           C
ATOM   1802  O   ILE A 119      52.300  51.850  41.650  1.00  0.00           O
ATOM   1803  N   LEU A 120      52.580  53.830  40.670  1.00  0.00           N
ATOM   1804  HN  LEU A 120      52.720  54.450  39.910  1.00  0.00           H
ATOM   1805  CA  LEU A 120      52.380  54.520  42.000  1.00  0.00           C
ATOM   1806  HA  LEU A 120      53.100  54.030  42.640  1.00  0.00           H
ATOM   1807  CB  LEU A 120      52.820  55.970  42.000  1.00  0.00           C
ATOM   1808  HB1 LEU A 120      52.150  56.630  41.410  1.00  0.00           H
ATOM   1809  HB2 LEU A 120      53.780  55.920  41.450  1.00  0.00           H
ATOM   1810  CG  LEU A 120      53.130  56.560  43.470  1.00  0.00           C
ATOM   1811  HG  LEU A 120      52.210  56.500  44.090  1.00  0.00           H
ATOM   1812  CD1 LEU A 120      54.190  55.710  44.210  1.00  0.00           C
ATOM   1813 HD11 LEU A 120      53.680  54.770  44.480  1.00  0.00           H
ATOM   1814 HD12 LEU A 120      54.350  56.260  45.160  1.00  0.00           H
ATOM   1815 HD13 LEU A 120      55.110  55.590  43.590  1.00  0.00           H
ATOM   1816  CD2 LEU A 120      53.580  58.020  43.300  1.00  0.00           C
ATOM   1817 HD21 LEU A 120      53.630  58.430  44.330  1.00  0.00           H
ATOM   1818 HD22 LEU A 120      52.920  58.540  42.580  1.00  0.00           H
ATOM   1819 HD23 LEU A 120      54.610  58.050  42.880  1.00  0.00           H
ATOM   1820  C   LEU A 120      51.060  54.330  42.730  1.00  0.00           C
ATOM   1821  O   LEU A 120      50.990  54.100  43.960  1.00  0.00           O
ATOM   1822  N   GLU A 121      49.970  54.370  41.950  1.00  0.00           N
ATOM   1823  HN  GLU A 121      50.130  54.590  40.990  1.00  0.00           H
ATOM   1824  CA  GLU A 121      48.630  54.130  42.460  1.00  0.00           C
ATOM   1825  HA  GLU A 121      48.450  54.840  43.250  1.00  0.00           H
ATOM   1826  CB  GLU A 121      47.520  54.400  41.460  1.00  0.00           C
ATOM   1827  HB1 GLU A 121      46.520  54.220  41.920  1.00  0.00           H
ATOM   1828  HB2 GLU A 121      47.590  53.780  40.540  1.00  0.00           H
ATOM   1829  CG  GLU A 121      47.490  55.880  41.240  1.00  0.00           C
ATOM   1830  HG1 GLU A 121      48.470  56.140  40.790  1.00  0.00           H
ATOM   1831  HG2 GLU A 121      47.410  56.540  42.130  1.00  0.00           H
ATOM   1832  CD  GLU A 121      46.390  56.260  40.250  1.00  0.00           C
ATOM   1833  OE1 GLU A 121      45.470  55.430  39.950  1.00  0.00           O
ATOM   1834  OE2 GLU A 121      46.360  57.550  40.130  1.00  0.00           O
ATOM   1835  C   GLU A 121      48.500  52.710  43.060  1.00  0.00           C
ATOM   1836  O   GLU A 121      47.860  52.510  44.090  1.00  0.00           O
ATOM   1837  N   ILE A 122      49.060  51.650  42.400  1.00  0.00           N
ATOM   1838  HN  ILE A 122      49.380  51.820  41.470  1.00  0.00           H
ATOM   1839  CA  ILE A 122      49.090  50.280  42.920  1.00  0.00           C
ATOM   1840  HA  ILE A 122      48.070  49.970  43.110  1.00  0.00           H
ATOM   1841  CB  ILE A 122      49.700  49.170  41.930  1.00  0.00           C
ATOM   1842  HB  ILE A 122      50.690  49.550  41.590  1.00  0.00           H
ATOM   1843  CG2 ILE A 122      49.930  47.750  42.520  1.00  0.00           C
ATOM   1844 HG21 ILE A 122      48.960  47.240  42.620  1.00  0.00           H
ATOM   1845 HG22 ILE A 122      50.460  47.730  43.500  1.00  0.00           H
ATOM   1846 HG23 ILE A 122      50.590  47.150  41.860  1.00  0.00           H
ATOM   1847  CG1 ILE A 122      48.810  49.100  40.610  1.00  0.00           C
ATOM   1848 HG11 ILE A 122      48.500  50.160  40.460  1.00  0.00           H
ATOM   1849 HG12 ILE A 122      47.870  48.510  40.700  1.00  0.00           H
ATOM   1850  CD  ILE A 122      49.520  48.490  39.390  1.00  0.00           C
ATOM   1851  HD1 ILE A 122      50.350  49.160  39.080  1.00  0.00           H
ATOM   1852  HD2 ILE A 122      48.780  48.450  38.570  1.00  0.00           H
ATOM   1853  HD3 ILE A 122      49.870  47.460  39.600  1.00  0.00           H
ATOM   1854  C   ILE A 122      49.930  50.180  44.160  1.00  0.00           C
ATOM   1855  O   ILE A 122      49.510  49.680  45.180  1.00  0.00           O
ATOM   1856  N   ILE A 123      51.090  50.830  44.220  1.00  0.00           N
ATOM   1857  HN  ILE A 123      51.330  51.420  43.460  1.00  0.00           H
ATOM   1858  CA  ILE A 123      51.900  50.880  45.370  1.00  0.00           C
ATOM   1859  HA  ILE A 123      52.160  49.910  45.760  1.00  0.00           H
ATOM   1860  CB  ILE A 123      53.190  51.710  45.090  1.00  0.00           C
ATOM   1861  HB  ILE A 123      52.790  52.690  44.760  1.00  0.00           H
ATOM   1862  CG2 ILE A 123      54.050  51.820  46.360  1.00  0.00           C
ATOM   1863 HG21 ILE A 123      54.340  50.810  46.710  1.00  0.00           H
ATOM   1864 HG22 ILE A 123      53.520  52.310  47.210  1.00  0.00           H
ATOM   1865 HG23 ILE A 123      54.960  52.390  46.060  1.00  0.00           H
ATOM   1866  CG1 ILE A 123      54.110  51.010  43.980  1.00  0.00           C
ATOM   1867 HG11 ILE A 123      53.480  50.660  43.140  1.00  0.00           H
ATOM   1868 HG12 ILE A 123      54.680  50.140  44.370  1.00  0.00           H
ATOM   1869  CD  ILE A 123      55.080  52.010  43.340  1.00  0.00           C
ATOM   1870  HD1 ILE A 123      55.780  52.460  44.060  1.00  0.00           H
ATOM   1871  HD2 ILE A 123      54.610  52.840  42.760  1.00  0.00           H
ATOM   1872  HD3 ILE A 123      55.760  51.620  42.550  1.00  0.00           H
ATOM   1873  C   ILE A 123      51.180  51.540  46.540  1.00  0.00           C
ATOM   1874  O   ILE A 123      51.220  51.050  47.680  1.00  0.00           O
ATOM   1875  N   GLU A 124      50.580  52.730  46.350  1.00  0.00           N
ATOM   1876  HN  GLU A 124      50.750  53.230  45.510  1.00  0.00           H
ATOM   1877  CA  GLU A 124      49.780  53.360  47.400  1.00  0.00           C
ATOM   1878  HA  GLU A 124      50.450  53.500  48.230  1.00  0.00           H
ATOM   1879  CB  GLU A 124      49.230  54.800  47.070  1.00  0.00           C
ATOM   1880  HB1 GLU A 124      48.640  55.210  47.920  1.00  0.00           H
ATOM   1881  HB2 GLU A 124      48.480  54.730  46.250  1.00  0.00           H
ATOM   1882  CG  GLU A 124      50.330  55.780  46.680  1.00  0.00           C
ATOM   1883  HG1 GLU A 124      50.990  55.430  45.860  1.00  0.00           H
ATOM   1884  HG2 GLU A 124      51.030  55.920  47.540  1.00  0.00           H
ATOM   1885  CD  GLU A 124      49.700  57.180  46.420  1.00  0.00           C
ATOM   1886  OE1 GLU A 124      50.260  58.260  46.850  1.00  0.00           O
ATOM   1887  OE2 GLU A 124      48.730  57.220  45.630  1.00  0.00           O
ATOM   1888  C   GLU A 124      48.580  52.470  47.930  1.00  0.00           C
ATOM   1889  O   GLU A 124      48.320  52.410  49.130  1.00  0.00           O
ATOM   1890  N   GLY A 125      47.870  51.760  47.030  1.00  0.00           N
ATOM   1891  HN  GLY A 125      48.140  51.760  46.070  1.00  0.00           H
ATOM   1892  CA  GLY A 125      46.890  50.790  47.500  1.00  0.00           C
ATOM   1893  HA1 GLY A 125      46.600  50.260  46.600  1.00  0.00           H
ATOM   1894  HA2 GLY A 125      46.070  51.230  48.040  1.00  0.00           H
ATOM   1895  C   GLY A 125      47.400  49.680  48.360  1.00  0.00           C
ATOM   1896  O   GLY A 125      46.920  49.440  49.500  1.00  0.00           O
ATOM   1897  N   MET A 126      48.450  49.010  47.850  1.00  0.00           N
ATOM   1898  HN  MET A 126      48.620  49.250  46.900  1.00  0.00           H
ATOM   1899  CA  MET A 126      49.140  47.870  48.450  1.00  0.00           C
ATOM   1900  HA  MET A 126      48.310  47.210  48.690  1.00  0.00           H
ATOM   1901  CB  MET A 126      50.060  47.090  47.530  1.00  0.00           C
ATOM   1902  HB1 MET A 126      50.770  46.370  47.980  1.00  0.00           H
ATOM   1903  HB2 MET A 126      50.760  47.800  47.040  1.00  0.00           H
ATOM   1904  CG  MET A 126      49.220  46.360  46.460  1.00  0.00           C
ATOM   1905  HG1 MET A 126      49.950  45.840  45.790  1.00  0.00           H
ATOM   1906  HG2 MET A 126      48.730  47.120  45.820  1.00  0.00           H
ATOM   1907  SD  MET A 126      47.980  45.070  47.050  1.00  0.00           S
ATOM   1908  CE  MET A 126      49.120  44.250  48.170  1.00  0.00           C
ATOM   1909  HE1 MET A 126      50.140  44.170  47.730  1.00  0.00           H
ATOM   1910  HE2 MET A 126      48.880  43.220  48.520  1.00  0.00           H
ATOM   1911  HE3 MET A 126      49.220  44.810  49.120  1.00  0.00           H
ATOM   1912  C   MET A 126      49.790  48.230  49.780  1.00  0.00           C
ATOM   1913  O   MET A 126      49.650  47.540  50.790  1.00  0.00           O
ATOM   1914  N   CYS A 127      50.320  49.490  49.860  1.00  0.00           N
ATOM   1915  HN  CYS A 127      50.440  50.090  49.080  1.00  0.00           H
ATOM   1916  CA  CYS A 127      50.840  49.970  51.110  1.00  0.00           C
ATOM   1917  HA  CYS A 127      51.490  49.230  51.550  1.00  0.00           H
ATOM   1918  CB  CYS A 127      51.820  51.130  50.930  1.00  0.00           C
ATOM   1919  HB1 CYS A 127      51.310  51.780  50.190  1.00  0.00           H
ATOM   1920  HB2 CYS A 127      52.610  50.690  50.290  1.00  0.00           H
ATOM   1921  SG  CYS A 127      52.490  51.970  52.330  1.00  0.00           S
ATOM   1922  HG1 CYS A 127      52.650  53.130  51.720  1.00  0.00           H
ATOM   1923  C   CYS A 127      49.720  50.270  52.140  1.00  0.00           C
ATOM   1924  O   CYS A 127      49.870  50.070  53.340  1.00  0.00           O
ATOM   1925  N   TYR A 128      48.590  50.770  51.670  1.00  0.00           N
ATOM   1926  HN  TYR A 128      48.480  51.000  50.710  1.00  0.00           H
ATOM   1927  CA  TYR A 128      47.460  51.060  52.560  1.00  0.00           C
ATOM   1928  HA  TYR A 128      47.830  51.610  53.400  1.00  0.00           H
ATOM   1929  CB  TYR A 128      46.280  51.650  51.720  1.00  0.00           C
ATOM   1930  HB1 TYR A 128      45.940  50.990  50.900  1.00  0.00           H
ATOM   1931  HB2 TYR A 128      46.510  52.610  51.220  1.00  0.00           H
ATOM   1932  CG  TYR A 128      45.110  51.900  52.630  1.00  0.00           C
ATOM   1933  CD1 TYR A 128      44.940  53.150  53.260  1.00  0.00           C
ATOM   1934  HD1 TYR A 128      45.600  53.990  53.120  1.00  0.00           H
ATOM   1935  CE1 TYR A 128      43.730  53.420  54.000  1.00  0.00           C
ATOM   1936  HE1 TYR A 128      43.570  54.380  54.470  1.00  0.00           H
ATOM   1937  CZ  TYR A 128      42.730  52.420  54.090  1.00  0.00           C
ATOM   1938  OH  TYR A 128      41.520  52.660  54.890  1.00  0.00           O
ATOM   1939  HH  TYR A 128      41.620  53.570  55.180  1.00  0.00           H
ATOM   1940  CD2 TYR A 128      44.120  50.900  52.740  1.00  0.00           C
ATOM   1941  HD2 TYR A 128      44.160  49.900  52.330  1.00  0.00           H
ATOM   1942  CE2 TYR A 128      43.010  51.150  53.500  1.00  0.00           C
ATOM   1943  HE2 TYR A 128      42.310  50.330  53.590  1.00  0.00           H
ATOM   1944  C   TYR A 128      46.890  49.760  53.200  1.00  0.00           C
ATOM   1945  O   TYR A 128      46.660  49.690  54.420  1.00  0.00           O
ATOM   1946  N   LEU A 129      46.700  48.690  52.390  1.00  0.00           N
ATOM   1947  HN  LEU A 129      46.890  48.810  51.420  1.00  0.00           H
ATOM   1948  CA  LEU A 129      46.130  47.420  52.720  1.00  0.00           C
ATOM   1949  HA  LEU A 129      45.170  47.600  53.200  1.00  0.00           H
ATOM   1950  CB  LEU A 129      45.980  46.540  51.410  1.00  0.00           C
ATOM   1951  HB1 LEU A 129      46.000  45.470  51.710  1.00  0.00           H
ATOM   1952  HB2 LEU A 129      46.980  46.660  50.940  1.00  0.00           H
ATOM   1953  CG  LEU A 129      44.790  46.930  50.530  1.00  0.00           C
ATOM   1954  HG  LEU A 129      44.620  48.030  50.560  1.00  0.00           H
ATOM   1955  CD1 LEU A 129      44.980  46.410  49.090  1.00  0.00           C
ATOM   1956 HD11 LEU A 129      45.250  45.340  49.010  1.00  0.00           H
ATOM   1957 HD12 LEU A 129      45.760  46.970  48.520  1.00  0.00           H
ATOM   1958 HD13 LEU A 129      44.080  46.500  48.440  1.00  0.00           H
ATOM   1959  CD2 LEU A 129      43.420  46.400  51.120  1.00  0.00           C
ATOM   1960 HD21 LEU A 129      42.610  46.810  50.480  1.00  0.00           H
ATOM   1961 HD22 LEU A 129      43.170  46.830  52.110  1.00  0.00           H
ATOM   1962 HD23 LEU A 129      43.400  45.290  51.040  1.00  0.00           H
ATOM   1963  C   LEU A 129      46.970  46.680  53.760  1.00  0.00           C
ATOM   1964  O   LEU A 129      46.470  46.270  54.810  1.00  0.00           O
ATOM   1965  N   HSD A 130      48.290  46.670  53.580  1.00  0.00           N
ATOM   1966  HN  HSD A 130      48.660  47.240  52.850  1.00  0.00           H
ATOM   1967  CA  HSD A 130      49.180  45.990  54.480  1.00  0.00           C
ATOM   1968  HA  HSD A 130      48.830  44.980  54.630  1.00  0.00           H
ATOM   1969  CB  HSD A 130      50.590  45.950  53.900  1.00  0.00           C
ATOM   1970  HB1 HSD A 130      51.190  45.380  54.640  1.00  0.00           H
ATOM   1971  HB2 HSD A 130      51.090  46.930  53.780  1.00  0.00           H
ATOM   1972  ND1 HSD A 130      49.610  44.300  52.190  1.00  0.00           N
ATOM   1973  HD1 HSD A 130      48.670  44.200  52.520  1.00  0.00           H
ATOM   1974  CG  HSD A 130      50.690  45.040  52.660  1.00  0.00           C
ATOM   1975  CE1 HSD A 130      50.070  43.340  51.310  1.00  0.00           C
ATOM   1976  HE1 HSD A 130      49.460  42.730  50.660  1.00  0.00           H
ATOM   1977  NE2 HSD A 130      51.390  43.450  51.160  1.00  0.00           N
ATOM   1978  CD2 HSD A 130      51.800  44.500  51.990  1.00  0.00           C
ATOM   1979  HD2 HSD A 130      52.840  44.420  52.260  1.00  0.00           H
ATOM   1980  C   HSD A 130      49.250  46.830  55.790  1.00  0.00           C
ATOM   1981  O   HSD A 130      49.580  46.370  56.910  1.00  0.00           O
ATOM   1982  N   GLY A 131      49.080  48.190  55.770  1.00  0.00           N
ATOM   1983  HN  GLY A 131      48.920  48.620  54.880  1.00  0.00           H
ATOM   1984  CA  GLY A 131      49.090  49.080  57.020  1.00  0.00           C
ATOM   1985  HA1 GLY A 131      49.190  50.090  56.660  1.00  0.00           H
ATOM   1986  HA2 GLY A 131      49.990  48.790  57.550  1.00  0.00           H
ATOM   1987  C   GLY A 131      47.910  48.860  57.950  1.00  0.00           C
ATOM   1988  O   GLY A 131      47.960  48.860  59.170  1.00  0.00           O
ATOM   1989  N   LYS A 132      46.730  48.590  57.360  1.00  0.00           N
ATOM   1990  HN  LYS A 132      46.720  48.750  56.380  1.00  0.00           H
ATOM   1991  CA  LYS A 132      45.580  48.120  58.170  1.00  0.00           C
ATOM   1992  HA  LYS A 132      45.530  48.620  59.130  1.00  0.00           H
ATOM   1993  CB  LYS A 132      44.250  48.230  57.420  1.00  0.00           C
ATOM   1994  HB1 LYS A 132      43.390  47.730  57.910  1.00  0.00           H
ATOM   1995  HB2 LYS A 132      44.350  47.740  56.420  1.00  0.00           H
ATOM   1996  CG  LYS A 132      43.910  49.680  57.020  1.00  0.00           C
ATOM   1997  HG1 LYS A 132      42.960  49.780  56.460  1.00  0.00           H
ATOM   1998  HG2 LYS A 132      44.690  50.070  56.330  1.00  0.00           H
ATOM   1999  CD  LYS A 132      43.790  50.570  58.280  1.00  0.00           C
ATOM   2000  HD1 LYS A 132      44.730  50.500  58.870  1.00  0.00           H
ATOM   2001  HD2 LYS A 132      42.930  50.160  58.840  1.00  0.00           H
ATOM   2002  CE  LYS A 132      43.470  52.070  58.000  1.00  0.00           C
ATOM   2003  HE1 LYS A 132      42.560  52.210  57.390  1.00  0.00           H
ATOM   2004  HE2 LYS A 132      44.380  52.570  57.600  1.00  0.00           H
ATOM   2005  NZ  LYS A 132      43.110  52.670  59.320  1.00  0.00           N
ATOM   2006  HZ1 LYS A 132      43.990  52.470  59.830  1.00  0.00           H
ATOM   2007  HZ2 LYS A 132      42.380  52.100  59.790  1.00  0.00           H
ATOM   2008  HZ3 LYS A 132      42.870  53.680  59.310  1.00  0.00           H
ATOM   2009  C   LYS A 132      45.700  46.700  58.640  1.00  0.00           C
ATOM   2010  O   LYS A 132      45.100  46.360  59.620  1.00  0.00           O
ATOM   2011  N   GLY A 133      46.390  45.800  58.010  1.00  0.00           N
ATOM   2012  HN  GLY A 133      46.850  45.990  57.140  1.00  0.00           H
ATOM   2013  CA  GLY A 133      46.500  44.410  58.340  1.00  0.00           C
ATOM   2014  HA1 GLY A 133      45.820  44.150  59.140  1.00  0.00           H
ATOM   2015  HA2 GLY A 133      47.460  44.060  58.680  1.00  0.00           H
ATOM   2016  C   GLY A 133      46.120  43.460  57.200  1.00  0.00           C
ATOM   2017  O   GLY A 133      46.030  42.270  57.360  1.00  0.00           O
ATOM   2018  N   VAL A 134      45.850  43.940  55.960  1.00  0.00           N
ATOM   2019  HN  VAL A 134      46.180  44.850  55.740  1.00  0.00           H
ATOM   2020  CA  VAL A 134      45.240  43.200  54.870  1.00  0.00           C
ATOM   2021  HA  VAL A 134      44.780  42.300  55.240  1.00  0.00           H
ATOM   2022  CB  VAL A 134      44.120  44.000  54.160  1.00  0.00           C
ATOM   2023  HB  VAL A 134      44.560  44.900  53.680  1.00  0.00           H
ATOM   2024  CG1 VAL A 134      43.440  43.120  53.160  1.00  0.00           C
ATOM   2025 HG11 VAL A 134      42.660  43.620  52.560  1.00  0.00           H
ATOM   2026 HG12 VAL A 134      42.990  42.310  53.770  1.00  0.00           H
ATOM   2027 HG13 VAL A 134      44.120  42.610  52.440  1.00  0.00           H
ATOM   2028  CG2 VAL A 134      43.140  44.430  55.250  1.00  0.00           C
ATOM   2029 HG21 VAL A 134      42.180  44.700  54.770  1.00  0.00           H
ATOM   2030 HG22 VAL A 134      43.580  45.260  55.840  1.00  0.00           H
ATOM   2031 HG23 VAL A 134      42.970  43.550  55.920  1.00  0.00           H
ATOM   2032  C   VAL A 134      46.220  42.710  53.740  1.00  0.00           C
ATOM   2033  O   VAL A 134      46.680  43.530  52.970  1.00  0.00           O
ATOM   2034  N   ILE A 135      46.600  41.400  53.700  1.00  0.00           N
ATOM   2035  HN  ILE A 135      46.360  40.720  54.390  1.00  0.00           H
ATOM   2036  CA  ILE A 135      47.370  40.850  52.600  1.00  0.00           C
ATOM   2037  HA  ILE A 135      48.050  41.590  52.200  1.00  0.00           H
ATOM   2038  CB  ILE A 135      48.170  39.600  53.060  1.00  0.00           C
ATOM   2039  HB  ILE A 135      47.470  38.760  53.260  1.00  0.00           H
ATOM   2040  CG2 ILE A 135      49.030  38.980  51.920  1.00  0.00           C
ATOM   2041 HG21 ILE A 135      48.280  38.630  51.170  1.00  0.00           H
ATOM   2042 HG22 ILE A 135      49.700  38.130  52.170  1.00  0.00           H
ATOM   2043 HG23 ILE A 135      49.670  39.760  51.450  1.00  0.00           H
ATOM   2044  CG1 ILE A 135      49.040  39.880  54.260  1.00  0.00           C
ATOM   2045 HG11 ILE A 135      48.550  40.570  54.990  1.00  0.00           H
ATOM   2046 HG12 ILE A 135      50.000  40.330  53.910  1.00  0.00           H
ATOM   2047  CD  ILE A 135      49.280  38.670  55.120  1.00  0.00           C
ATOM   2048  HD1 ILE A 135      49.960  38.900  55.960  1.00  0.00           H
ATOM   2049  HD2 ILE A 135      49.800  37.850  54.590  1.00  0.00           H
ATOM   2050  HD3 ILE A 135      48.300  38.270  55.460  1.00  0.00           H
ATOM   2051  C   ILE A 135      46.440  40.490  51.450  1.00  0.00           C
ATOM   2052  O   ILE A 135      45.480  39.730  51.600  1.00  0.00           O
ATOM   2053  N   HSD A 136      46.650  41.080  50.200  1.00  0.00           N
ATOM   2054  HN  HSD A 136      47.600  41.210  49.930  1.00  0.00           H
ATOM   2055  CA  HSD A 136      45.580  40.970  49.170  1.00  0.00           C
ATOM   2056  HA  HSD A 136      44.610  41.160  49.590  1.00  0.00           H
ATOM   2057  CB  HSD A 136      45.860  42.030  48.030  1.00  0.00           C
ATOM   2058  HB1 HSD A 136      46.910  41.900  47.680  1.00  0.00           H
ATOM   2059  HB2 HSD A 136      45.780  43.000  48.560  1.00  0.00           H
ATOM   2060  ND1 HSD A 136      43.580  42.580  47.180  1.00  0.00           N
ATOM   2061  HD1 HSD A 136      43.400  43.010  48.060  1.00  0.00           H
ATOM   2062  CG  HSD A 136      44.830  42.070  46.880  1.00  0.00           C
ATOM   2063  CE1 HSD A 136      42.860  42.630  46.020  1.00  0.00           C
ATOM   2064  HE1 HSD A 136      41.930  43.200  45.910  1.00  0.00           H
ATOM   2065  NE2 HSD A 136      43.570  42.200  44.990  1.00  0.00           N
ATOM   2066  CD2 HSD A 136      44.800  41.810  45.550  1.00  0.00           C
ATOM   2067  HD2 HSD A 136      45.520  41.260  44.960  1.00  0.00           H
ATOM   2068  C   HSD A 136      45.560  39.550  48.520  1.00  0.00           C
ATOM   2069  O   HSD A 136      44.510  39.120  48.000  1.00  0.00           O
ATOM   2070  N   LYS A 137      46.670  38.780  48.510  1.00  0.00           N
ATOM   2071  HN  LYS A 137      47.530  39.160  48.850  1.00  0.00           H
ATOM   2072  CA  LYS A 137      46.780  37.370  48.220  1.00  0.00           C
ATOM   2073  HA  LYS A 137      47.730  37.120  48.670  1.00  0.00           H
ATOM   2074  CB  LYS A 137      45.910  36.480  49.140  1.00  0.00           C
ATOM   2075  HB1 LYS A 137      45.990  35.440  48.730  1.00  0.00           H
ATOM   2076  HB2 LYS A 137      44.860  36.800  48.990  1.00  0.00           H
ATOM   2077  CG  LYS A 137      46.430  36.480  50.560  1.00  0.00           C
ATOM   2078  HG1 LYS A 137      46.530  37.520  50.930  1.00  0.00           H
ATOM   2079  HG2 LYS A 137      47.500  36.180  50.550  1.00  0.00           H
ATOM   2080  CD  LYS A 137      45.530  35.670  51.410  1.00  0.00           C
ATOM   2081  HD1 LYS A 137      46.040  35.410  52.360  1.00  0.00           H
ATOM   2082  HD2 LYS A 137      45.340  34.740  50.830  1.00  0.00           H
ATOM   2083  CE  LYS A 137      44.220  36.500  51.750  1.00  0.00           C
ATOM   2084  HE1 LYS A 137      43.530  35.760  52.210  1.00  0.00           H
ATOM   2085  HE2 LYS A 137      43.790  37.010  50.860  1.00  0.00           H
ATOM   2086  NZ  LYS A 137      44.510  37.500  52.760  1.00  0.00           N
ATOM   2087  HZ1 LYS A 137      45.330  37.170  53.310  1.00  0.00           H
ATOM   2088  HZ2 LYS A 137      43.700  37.490  53.420  1.00  0.00           H
ATOM   2089  HZ3 LYS A 137      44.590  38.430  52.320  1.00  0.00           H
ATOM   2090  C   LYS A 137      46.780  36.950  46.800  1.00  0.00           C
ATOM   2091  O   LYS A 137      47.490  36.030  46.440  1.00  0.00           O
ATOM   2092  N   ASP A 138      46.060  37.640  45.930  1.00  0.00           N
ATOM   2093  HN  ASP A 138      45.430  38.290  46.340  1.00  0.00           H
ATOM   2094  CA  ASP A 138      45.710  37.260  44.590  1.00  0.00           C
ATOM   2095  HA  ASP A 138      46.360  36.450  44.290  1.00  0.00           H
ATOM   2096  CB  ASP A 138      44.300  36.820  44.660  1.00  0.00           C
ATOM   2097  HB1 ASP A 138      43.590  37.660  44.840  1.00  0.00           H
ATOM   2098  HB2 ASP A 138      44.120  36.100  45.500  1.00  0.00           H
ATOM   2099  CG  ASP A 138      43.820  36.140  43.450  1.00  0.00           C
ATOM   2100  OD1 ASP A 138      44.680  35.600  42.690  1.00  0.00           O
ATOM   2101  OD2 ASP A 138      42.570  35.990  43.270  1.00  0.00           O
ATOM   2102  C   ASP A 138      45.860  38.470  43.590  1.00  0.00           C
ATOM   2103  O   ASP A 138      45.030  38.870  42.770  1.00  0.00           O
ATOM   2104  N   LEU A 139      46.980  39.170  43.690  1.00  0.00           N
ATOM   2105  HN  LEU A 139      47.710  39.000  44.340  1.00  0.00           H
ATOM   2106  CA  LEU A 139      47.200  40.340  42.850  1.00  0.00           C
ATOM   2107  HA  LEU A 139      46.240  40.830  42.750  1.00  0.00           H
ATOM   2108  CB  LEU A 139      48.180  41.270  43.580  1.00  0.00           C
ATOM   2109  HB1 LEU A 139      49.190  40.790  43.620  1.00  0.00           H
ATOM   2110  HB2 LEU A 139      47.790  41.320  44.620  1.00  0.00           H
ATOM   2111  CG  LEU A 139      48.360  42.690  43.010  1.00  0.00           C
ATOM   2112  HG  LEU A 139      48.590  42.500  41.940  1.00  0.00           H
ATOM   2113  CD1 LEU A 139      47.110  43.600  42.880  1.00  0.00           C
ATOM   2114 HD11 LEU A 139      46.680  43.870  43.870  1.00  0.00           H
ATOM   2115 HD12 LEU A 139      46.320  43.050  42.330  1.00  0.00           H
ATOM   2116 HD13 LEU A 139      47.350  44.500  42.270  1.00  0.00           H
ATOM   2117  CD2 LEU A 139      49.590  43.480  43.640  1.00  0.00           C
ATOM   2118 HD21 LEU A 139      49.370  43.610  44.720  1.00  0.00           H
ATOM   2119 HD22 LEU A 139      49.700  44.370  42.990  1.00  0.00           H
ATOM   2120 HD23 LEU A 139      50.520  42.880  43.540  1.00  0.00           H
ATOM   2121  C   LEU A 139      47.620  39.970  41.480  1.00  0.00           C
ATOM   2122  O   LEU A 139      48.670  39.400  41.260  1.00  0.00           O
ATOM   2123  N   LYS A 140      46.810  40.380  40.470  1.00  0.00           N
ATOM   2124  HN  LYS A 140      45.980  40.900  40.670  1.00  0.00           H
ATOM   2125  CA  LYS A 140      47.220  40.290  39.100  1.00  0.00           C
ATOM   2126  HA  LYS A 140      48.200  40.720  38.980  1.00  0.00           H
ATOM   2127  CB  LYS A 140      47.020  38.800  38.490  1.00  0.00           C
ATOM   2128  HB1 LYS A 140      47.560  38.070  39.130  1.00  0.00           H
ATOM   2129  HB2 LYS A 140      47.570  38.680  37.530  1.00  0.00           H
ATOM   2130  CG  LYS A 140      45.630  38.330  38.250  1.00  0.00           C
ATOM   2131  HG1 LYS A 140      45.640  37.270  37.900  1.00  0.00           H
ATOM   2132  HG2 LYS A 140      45.090  38.920  37.480  1.00  0.00           H
ATOM   2133  CD  LYS A 140      44.820  38.340  39.550  1.00  0.00           C
ATOM   2134  HD1 LYS A 140      44.420  39.370  39.640  1.00  0.00           H
ATOM   2135  HD2 LYS A 140      45.490  38.080  40.390  1.00  0.00           H
ATOM   2136  CE  LYS A 140      43.660  37.380  39.690  1.00  0.00           C
ATOM   2137  HE1 LYS A 140      44.040  36.340  39.640  1.00  0.00           H
ATOM   2138  HE2 LYS A 140      42.920  37.510  38.870  1.00  0.00           H
ATOM   2139  NZ  LYS A 140      42.950  37.500  40.940  1.00  0.00           N
ATOM   2140  HZ1 LYS A 140      43.600  37.670  41.730  1.00  0.00           H
ATOM   2141  HZ2 LYS A 140      42.460  36.620  41.210  1.00  0.00           H
ATOM   2142  HZ3 LYS A 140      42.220  38.240  40.920  1.00  0.00           H
ATOM   2143  C   LYS A 140      46.300  41.280  38.370  1.00  0.00           C
ATOM   2144  O   LYS A 140      45.370  41.730  38.970  1.00  0.00           O
ATOM   2145  N   PRO A 141      46.550  41.700  37.090  1.00  0.00           N
ATOM   2146  CD  PRO A 141      47.690  41.140  36.300  1.00  0.00           C
ATOM   2147  HD1 PRO A 141      47.440  40.210  35.740  1.00  0.00           H
ATOM   2148  HD2 PRO A 141      48.560  40.910  36.960  1.00  0.00           H
ATOM   2149  CA  PRO A 141      46.040  42.900  36.520  1.00  0.00           C
ATOM   2150  HA  PRO A 141      46.140  43.760  37.160  1.00  0.00           H
ATOM   2151  CB  PRO A 141      46.820  43.120  35.210  1.00  0.00           C
ATOM   2152  HB1 PRO A 141      47.210  44.160  35.130  1.00  0.00           H
ATOM   2153  HB2 PRO A 141      46.180  42.850  34.330  1.00  0.00           H
ATOM   2154  CG  PRO A 141      48.070  42.240  35.290  1.00  0.00           C
ATOM   2155  HG1 PRO A 141      48.370  41.940  34.260  1.00  0.00           H
ATOM   2156  HG2 PRO A 141      48.810  42.870  35.810  1.00  0.00           H
ATOM   2157  C   PRO A 141      44.560  42.740  36.250  1.00  0.00           C
ATOM   2158  O   PRO A 141      43.980  43.650  35.690  1.00  0.00           O
ATOM   2159  N   GLU A 142      43.920  41.630  36.590  1.00  0.00           N
ATOM   2160  HN  GLU A 142      44.370  40.830  36.980  1.00  0.00           H
ATOM   2161  CA  GLU A 142      42.470  41.500  36.620  1.00  0.00           C
ATOM   2162  HA  GLU A 142      42.060  42.070  35.800  1.00  0.00           H
ATOM   2163  CB  GLU A 142      42.080  39.970  36.490  1.00  0.00           C
ATOM   2164  HB1 GLU A 142      41.000  39.840  36.700  1.00  0.00           H
ATOM   2165  HB2 GLU A 142      42.610  39.330  37.230  1.00  0.00           H
ATOM   2166  CG  GLU A 142      42.390  39.360  35.100  1.00  0.00           C
ATOM   2167  HG1 GLU A 142      43.300  39.760  34.590  1.00  0.00           H
ATOM   2168  HG2 GLU A 142      41.650  39.620  34.310  1.00  0.00           H
ATOM   2169  CD  GLU A 142      42.470  37.890  35.050  1.00  0.00           C
ATOM   2170  OE1 GLU A 142      43.460  37.350  34.490  1.00  0.00           O
ATOM   2171  OE2 GLU A 142      41.450  37.280  35.570  1.00  0.00           O
ATOM   2172  C   GLU A 142      41.890  42.080  37.860  1.00  0.00           C
ATOM   2173  O   GLU A 142      40.730  42.550  37.920  1.00  0.00           O
ATOM   2174  N   ASN A 143      42.670  42.100  38.920  1.00  0.00           N
ATOM   2175  HN  ASN A 143      43.630  41.850  38.800  1.00  0.00           H
ATOM   2176  CA  ASN A 143      42.180  42.550  40.240  1.00  0.00           C
ATOM   2177  HA  ASN A 143      41.110  42.380  40.330  1.00  0.00           H
ATOM   2178  CB  ASN A 143      42.820  41.860  41.480  1.00  0.00           C
ATOM   2179  HB1 ASN A 143      42.820  42.520  42.370  1.00  0.00           H
ATOM   2180  HB2 ASN A 143      43.860  41.520  41.270  1.00  0.00           H
ATOM   2181  CG  ASN A 143      42.140  40.580  41.820  1.00  0.00           C
ATOM   2182  OD1 ASN A 143      41.680  39.850  40.960  1.00  0.00           O
ATOM   2183  ND2 ASN A 143      42.170  40.220  43.080  1.00  0.00           N
ATOM   2184 HD21 ASN A 143      42.460  40.920  43.730  1.00  0.00           H
ATOM   2185 HD22 ASN A 143      41.670  39.410  43.410  1.00  0.00           H
ATOM   2186  C   ASN A 143      42.420  44.050  40.420  1.00  0.00           C
ATOM   2187  O   ASN A 143      42.100  44.560  41.490  1.00  0.00           O
ATOM   2188  N   ILE A 144      42.950  44.740  39.450  1.00  0.00           N
ATOM   2189  HN  ILE A 144      43.210  44.370  38.560  1.00  0.00           H
ATOM   2190  CA  ILE A 144      43.150  46.170  39.500  1.00  0.00           C
ATOM   2191  HA  ILE A 144      42.900  46.630  40.440  1.00  0.00           H
ATOM   2192  CB  ILE A 144      44.590  46.650  39.180  1.00  0.00           C
ATOM   2193  HB  ILE A 144      44.870  46.260  38.180  1.00  0.00           H
ATOM   2194  CG2 ILE A 144      44.600  48.190  39.080  1.00  0.00           C
ATOM   2195 HG21 ILE A 144      45.620  48.520  38.800  1.00  0.00           H
ATOM   2196 HG22 ILE A 144      44.240  48.760  39.950  1.00  0.00           H
ATOM   2197 HG23 ILE A 144      44.020  48.660  38.250  1.00  0.00           H
ATOM   2198  CG1 ILE A 144      45.580  46.090  40.280  1.00  0.00           C
ATOM   2199 HG11 ILE A 144      45.130  45.270  40.870  1.00  0.00           H
ATOM   2200 HG12 ILE A 144      45.820  46.910  40.980  1.00  0.00           H
ATOM   2201  CD  ILE A 144      46.850  45.590  39.590  1.00  0.00           C
ATOM   2202  HD1 ILE A 144      46.660  44.630  39.060  1.00  0.00           H
ATOM   2203  HD2 ILE A 144      47.700  45.340  40.270  1.00  0.00           H
ATOM   2204  HD3 ILE A 144      47.290  46.290  38.850  1.00  0.00           H
ATOM   2205  C   ILE A 144      42.230  46.680  38.430  1.00  0.00           C
ATOM   2206  O   ILE A 144      42.350  46.260  37.290  1.00  0.00           O
ATOM   2207  N   LEU A 145      41.280  47.500  38.860  1.00  0.00           N
ATOM   2208  HN  LEU A 145      41.220  47.950  39.750  1.00  0.00           H
ATOM   2209  CA  LEU A 145      40.280  48.030  37.860  1.00  0.00           C
ATOM   2210  HA  LEU A 145      40.420  47.490  36.930  1.00  0.00           H
ATOM   2211  CB  LEU A 145      38.800  47.870  38.390  1.00  0.00           C
ATOM   2212  HB1 LEU A 145      38.100  48.130  37.560  1.00  0.00           H
ATOM   2213  HB2 LEU A 145      38.590  48.440  39.320  1.00  0.00           H
ATOM   2214  CG  LEU A 145      38.390  46.440  38.830  1.00  0.00           C
ATOM   2215  HG  LEU A 145      39.020  46.010  39.640  1.00  0.00           H
ATOM   2216  CD1 LEU A 145      36.950  46.300  39.230  1.00  0.00           C
ATOM   2217 HD11 LEU A 145      36.270  46.570  38.390  1.00  0.00           H
ATOM   2218 HD12 LEU A 145      36.790  47.000  40.070  1.00  0.00           H
ATOM   2219 HD13 LEU A 145      36.810  45.260  39.600  1.00  0.00           H
ATOM   2220  CD2 LEU A 145      38.760  45.460  37.690  1.00  0.00           C
ATOM   2221 HD21 LEU A 145      39.830  45.570  37.440  1.00  0.00           H
ATOM   2222 HD22 LEU A 145      38.170  45.760  36.790  1.00  0.00           H
ATOM   2223 HD23 LEU A 145      38.500  44.420  38.000  1.00  0.00           H
ATOM   2224  C   LEU A 145      40.480  49.470  37.550  1.00  0.00           C
ATOM   2225  O   LEU A 145      41.120  50.190  38.290  1.00  0.00           O
ATOM   2226  N   VAL A 146      40.040  49.980  36.340  1.00  0.00           N
ATOM   2227  HN  VAL A 146      39.420  49.410  35.810  1.00  0.00           H
ATOM   2228  CA  VAL A 146      40.460  51.290  35.800  1.00  0.00           C
ATOM   2229  HA  VAL A 146      41.080  51.780  36.540  1.00  0.00           H
ATOM   2230  CB  VAL A 146      41.320  51.070  34.430  1.00  0.00           C
ATOM   2231  HB  VAL A 146      40.670  50.600  33.650  1.00  0.00           H
ATOM   2232  CG1 VAL A 146      41.780  52.390  33.890  1.00  0.00           C
ATOM   2233 HG11 VAL A 146      40.920  52.850  33.360  1.00  0.00           H
ATOM   2234 HG12 VAL A 146      42.620  52.460  33.170  1.00  0.00           H
ATOM   2235 HG13 VAL A 146      42.000  52.990  34.810  1.00  0.00           H
ATOM   2236  CG2 VAL A 146      42.480  50.080  34.640  1.00  0.00           C
ATOM   2237 HG21 VAL A 146      43.280  50.080  33.860  1.00  0.00           H
ATOM   2238 HG22 VAL A 146      41.980  49.100  34.720  1.00  0.00           H
ATOM   2239 HG23 VAL A 146      43.010  50.270  35.600  1.00  0.00           H
ATOM   2240  C   VAL A 146      39.190  52.220  35.460  1.00  0.00           C
ATOM   2241  O   VAL A 146      38.230  51.870  34.730  1.00  0.00           O
ATOM   2242  N   ASP A 147      39.240  53.490  35.990  1.00  0.00           N
ATOM   2243  HN  ASP A 147      39.980  53.760  36.600  1.00  0.00           H
ATOM   2244  CA  ASP A 147      38.240  54.420  35.710  1.00  0.00           C
ATOM   2245  HA  ASP A 147      37.260  53.970  35.680  1.00  0.00           H
ATOM   2246  CB  ASP A 147      38.220  55.650  36.830  1.00  0.00           C
ATOM   2247  HB1 ASP A 147      38.200  55.180  37.840  1.00  0.00           H
ATOM   2248  HB2 ASP A 147      37.210  55.980  36.520  1.00  0.00           H
ATOM   2249  CG  ASP A 147      39.090  56.900  36.700  1.00  0.00           C
ATOM   2250  OD1 ASP A 147      40.140  56.890  36.060  1.00  0.00           O
ATOM   2251  OD2 ASP A 147      38.730  57.900  37.310  1.00  0.00           O
ATOM   2252  C   ASP A 147      38.520  55.070  34.340  1.00  0.00           C
ATOM   2253  O   ASP A 147      39.500  54.820  33.630  1.00  0.00           O
ATOM   2254  N   ASN A 148      37.600  55.980  33.950  1.00  0.00           N
ATOM   2255  HN  ASN A 148      36.750  55.940  34.460  1.00  0.00           H
ATOM   2256  CA  ASN A 148      37.620  56.710  32.660  1.00  0.00           C
ATOM   2257  HA  ASN A 148      37.460  55.920  31.940  1.00  0.00           H
ATOM   2258  CB  ASN A 148      36.370  57.710  32.600  1.00  0.00           C
ATOM   2259  HB1 ASN A 148      36.460  58.250  33.570  1.00  0.00           H
ATOM   2260  HB2 ASN A 148      35.510  57.020  32.610  1.00  0.00           H
ATOM   2261  CG  ASN A 148      36.280  58.600  31.350  1.00  0.00           C
ATOM   2262  OD1 ASN A 148      36.780  58.430  30.260  1.00  0.00           O
ATOM   2263  ND2 ASN A 148      35.600  59.710  31.630  1.00  0.00           N
ATOM   2264 HD21 ASN A 148      35.040  59.680  32.450  1.00  0.00           H
ATOM   2265 HD22 ASN A 148      35.450  60.380  30.890  1.00  0.00           H
ATOM   2266  C   ASN A 148      38.930  57.520  32.340  1.00  0.00           C
ATOM   2267  O   ASN A 148      39.340  57.590  31.170  1.00  0.00           O
ATOM   2268  N   ASP A 149      39.660  58.010  33.360  1.00  0.00           N
ATOM   2269  HN  ASP A 149      39.380  57.770  34.290  1.00  0.00           H
ATOM   2270  CA  ASP A 149      40.810  58.900  33.350  1.00  0.00           C
ATOM   2271  HA  ASP A 149      40.910  59.200  32.320  1.00  0.00           H
ATOM   2272  CB  ASP A 149      40.590  60.060  34.440  1.00  0.00           C
ATOM   2273  HB1 ASP A 149      41.540  60.540  34.760  1.00  0.00           H
ATOM   2274  HB2 ASP A 149      40.050  59.590  35.290  1.00  0.00           H
ATOM   2275  CG  ASP A 149      39.700  61.140  33.830  1.00  0.00           C
ATOM   2276  OD1 ASP A 149      39.610  61.230  32.600  1.00  0.00           O
ATOM   2277  OD2 ASP A 149      39.240  62.040  34.530  1.00  0.00           O
ATOM   2278  C   ASP A 149      42.100  58.160  33.760  1.00  0.00           C
ATOM   2279  O   ASP A 149      43.140  58.800  33.980  1.00  0.00           O
ATOM   2280  N   PHE A 150      41.980  56.800  33.830  1.00  0.00           N
ATOM   2281  HN  PHE A 150      41.100  56.330  33.940  1.00  0.00           H
ATOM   2282  CA  PHE A 150      43.060  55.880  33.910  1.00  0.00           C
ATOM   2283  HA  PHE A 150      42.530  54.950  33.810  1.00  0.00           H
ATOM   2284  CB  PHE A 150      44.250  55.990  32.870  1.00  0.00           C
ATOM   2285  HB1 PHE A 150      45.000  55.190  33.040  1.00  0.00           H
ATOM   2286  HB2 PHE A 150      44.740  56.990  32.820  1.00  0.00           H
ATOM   2287  CG  PHE A 150      43.720  55.740  31.450  1.00  0.00           C
ATOM   2288  CD1 PHE A 150      43.530  54.460  31.000  1.00  0.00           C
ATOM   2289  HD1 PHE A 150      43.730  53.610  31.630  1.00  0.00           H
ATOM   2290  CE1 PHE A 150      43.150  54.240  29.660  1.00  0.00           C
ATOM   2291  HE1 PHE A 150      42.970  53.220  29.340  1.00  0.00           H
ATOM   2292  CZ  PHE A 150      42.880  55.310  28.800  1.00  0.00           C
ATOM   2293  HZ  PHE A 150      42.720  55.120  27.740  1.00  0.00           H
ATOM   2294  CD2 PHE A 150      43.440  56.900  30.600  1.00  0.00           C
ATOM   2295  HD2 PHE A 150      43.610  57.900  30.970  1.00  0.00           H
ATOM   2296  CE2 PHE A 150      43.030  56.600  29.300  1.00  0.00           C
ATOM   2297  HE2 PHE A 150      42.860  57.430  28.640  1.00  0.00           H
ATOM   2298  C   PHE A 150      43.570  55.790  35.390  1.00  0.00           C
ATOM   2299  O   PHE A 150      44.750  55.540  35.620  1.00  0.00           O
ATOM   2300  N   HSD A 151      42.700  56.110  36.390  1.00  0.00           N
ATOM   2301  HN  HSD A 151      41.780  56.360  36.100  1.00  0.00           H
ATOM   2302  CA  HSD A 151      42.950  56.050  37.770  1.00  0.00           C
ATOM   2303  HA  HSD A 151      44.000  56.000  38.030  1.00  0.00           H
ATOM   2304  CB  HSD A 151      42.520  57.280  38.540  1.00  0.00           C
ATOM   2305  HB1 HSD A 151      42.740  57.280  39.620  1.00  0.00           H
ATOM   2306  HB2 HSD A 151      41.430  57.430  38.380  1.00  0.00           H
ATOM   2307  ND1 HSD A 151      44.240  59.060  38.680  1.00  0.00           N
ATOM   2308  HD1 HSD A 151      44.940  58.530  39.150  1.00  0.00           H
ATOM   2309  CG  HSD A 151      43.210  58.550  37.990  1.00  0.00           C
ATOM   2310  CE1 HSD A 151      44.450  60.310  38.250  1.00  0.00           C
ATOM   2311  HE1 HSD A 151      45.170  60.950  38.760  1.00  0.00           H
ATOM   2312  NE2 HSD A 151      43.550  60.650  37.310  1.00  0.00           N
ATOM   2313  CD2 HSD A 151      42.800  59.510  37.120  1.00  0.00           C
ATOM   2314  HD2 HSD A 151      42.010  59.400  36.380  1.00  0.00           H
ATOM   2315  C   HSD A 151      42.350  54.730  38.300  1.00  0.00           C
ATOM   2316  O   HSD A 151      41.200  54.300  38.060  1.00  0.00           O
ATOM   2317  N   ILE A 152      43.140  54.100  39.160  1.00  0.00           N
ATOM   2318  HN  ILE A 152      43.970  54.530  39.480  1.00  0.00           H
ATOM   2319  CA  ILE A 152      43.020  52.670  39.410  1.00  0.00           C
ATOM   2320  HA  ILE A 152      42.330  52.170  38.740  1.00  0.00           H
ATOM   2321  CB  ILE A 152      44.260  51.900  39.030  1.00  0.00           C
ATOM   2322  HB  ILE A 152      43.990  50.820  39.080  1.00  0.00           H
ATOM   2323  CG2 ILE A 152      44.640  52.250  37.580  1.00  0.00           C
ATOM   2324 HG21 ILE A 152      45.130  53.230  37.390  1.00  0.00           H
ATOM   2325 HG22 ILE A 152      43.690  52.400  37.020  1.00  0.00           H
ATOM   2326 HG23 ILE A 152      45.240  51.490  37.040  1.00  0.00           H
ATOM   2327  CG1 ILE A 152      45.380  52.080  40.030  1.00  0.00           C
ATOM   2328 HG11 ILE A 152      45.270  53.090  40.480  1.00  0.00           H
ATOM   2329 HG12 ILE A 152      46.300  52.060  39.410  1.00  0.00           H
ATOM   2330  CD  ILE A 152      45.550  50.990  41.130  1.00  0.00           C
ATOM   2331  HD1 ILE A 152      46.330  51.210  41.890  1.00  0.00           H
ATOM   2332  HD2 ILE A 152      45.890  50.050  40.650  1.00  0.00           H
ATOM   2333  HD3 ILE A 152      44.580  50.840  41.660  1.00  0.00           H
ATOM   2334  C   ILE A 152      42.560  52.380  40.840  1.00  0.00           C
ATOM   2335  O   ILE A 152      42.730  53.220  41.740  1.00  0.00           O
ATOM   2336  N   LYS A 153      41.910  51.230  41.060  1.00  0.00           N
ATOM   2337  HN  LYS A 153      41.760  50.650  40.260  1.00  0.00           H
ATOM   2338  CA  LYS A 153      41.580  50.740  42.370  1.00  0.00           C
ATOM   2339  HA  LYS A 153      42.290  51.230  43.010  1.00  0.00           H
ATOM   2340  CB  LYS A 153      40.060  51.080  42.770  1.00  0.00           C
ATOM   2341  HB1 LYS A 153      40.040  50.740  43.830  1.00  0.00           H
ATOM   2342  HB2 LYS A 153      39.310  50.460  42.250  1.00  0.00           H
ATOM   2343  CG  LYS A 153      39.800  52.600  42.640  1.00  0.00           C
ATOM   2344  HG1 LYS A 153      39.720  52.910  41.570  1.00  0.00           H
ATOM   2345  HG2 LYS A 153      40.630  53.170  43.100  1.00  0.00           H
ATOM   2346  CD  LYS A 153      38.430  52.800  43.270  1.00  0.00           C
ATOM   2347  HD1 LYS A 153      38.550  52.480  44.330  1.00  0.00           H
ATOM   2348  HD2 LYS A 153      37.670  52.090  42.890  1.00  0.00           H
ATOM   2349  CE  LYS A 153      37.810  54.220  43.210  1.00  0.00           C
ATOM   2350  HE1 LYS A 153      37.050  54.430  43.990  1.00  0.00           H
ATOM   2351  HE2 LYS A 153      37.350  54.250  42.200  1.00  0.00           H
ATOM   2352  NZ  LYS A 153      38.920  55.300  43.220  1.00  0.00           N
ATOM   2353  HZ1 LYS A 153      39.420  55.310  42.310  1.00  0.00           H
ATOM   2354  HZ2 LYS A 153      39.630  55.090  43.950  1.00  0.00           H
ATOM   2355  HZ3 LYS A 153      38.510  56.230  43.460  1.00  0.00           H
ATOM   2356  C   LYS A 153      41.830  49.280  42.400  1.00  0.00           C
ATOM   2357  O   LYS A 153      41.730  48.500  41.430  1.00  0.00           O
ATOM   2358  N   ILE A 154      42.280  48.820  43.570  1.00  0.00           N
ATOM   2359  HN  ILE A 154      42.440  49.540  44.230  1.00  0.00           H
ATOM   2360  CA  ILE A 154      42.400  47.380  43.930  1.00  0.00           C
ATOM   2361  HA  ILE A 154      42.680  46.850  43.040  1.00  0.00           H
ATOM   2362  CB  ILE A 154      43.490  47.200  44.940  1.00  0.00           C
ATOM   2363  HB  ILE A 154      43.620  48.020  45.680  1.00  0.00           H
ATOM   2364  CG2 ILE A 154      43.390  45.860  45.720  1.00  0.00           C
ATOM   2365 HG21 ILE A 154      43.190  44.940  45.140  1.00  0.00           H
ATOM   2366 HG22 ILE A 154      42.650  46.000  46.530  1.00  0.00           H
ATOM   2367 HG23 ILE A 154      44.350  45.640  46.240  1.00  0.00           H
ATOM   2368  CG1 ILE A 154      44.840  47.050  44.220  1.00  0.00           C
ATOM   2369 HG11 ILE A 154      44.690  46.200  43.520  1.00  0.00           H
ATOM   2370 HG12 ILE A 154      45.530  46.770  45.050  1.00  0.00           H
ATOM   2371  CD  ILE A 154      45.370  48.240  43.410  1.00  0.00           C
ATOM   2372  HD1 ILE A 154      46.290  47.840  42.950  1.00  0.00           H
ATOM   2373  HD2 ILE A 154      45.530  49.200  43.950  1.00  0.00           H
ATOM   2374  HD3 ILE A 154      44.700  48.460  42.550  1.00  0.00           H
ATOM   2375  C   ILE A 154      41.020  46.830  44.360  1.00  0.00           C
ATOM   2376  O   ILE A 154      40.360  47.280  45.280  1.00  0.00           O
ATOM   2377  N   ALA A 155      40.610  45.770  43.660  1.00  0.00           N
ATOM   2378  HN  ALA A 155      41.180  45.300  42.980  1.00  0.00           H
ATOM   2379  CA  ALA A 155      39.370  45.040  43.920  1.00  0.00           C
ATOM   2380  HA  ALA A 155      38.950  45.300  44.880  1.00  0.00           H
ATOM   2381  CB  ALA A 155      38.570  45.310  42.630  1.00  0.00           C
ATOM   2382  HB1 ALA A 155      39.050  44.830  41.740  1.00  0.00           H
ATOM   2383  HB2 ALA A 155      38.350  46.370  42.410  1.00  0.00           H
ATOM   2384  HB3 ALA A 155      37.590  44.790  42.640  1.00  0.00           H
ATOM   2385  C   ALA A 155      39.720  43.510  44.100  1.00  0.00           C
ATOM   2386  O   ALA A 155      40.150  42.950  43.080  1.00  0.00           O
ATOM   2387  N   ASP A 156      39.530  42.960  45.350  1.00  0.00           N
ATOM   2388  HN  ASP A 156      39.280  43.510  46.140  1.00  0.00           H
ATOM   2389  CA  ASP A 156      39.570  41.460  45.550  1.00  0.00           C
ATOM   2390  HA  ASP A 156      40.480  41.230  45.010  1.00  0.00           H
ATOM   2391  CB  ASP A 156      39.820  41.270  47.110  1.00  0.00           C
ATOM   2392  HB1 ASP A 156      38.980  41.800  47.590  1.00  0.00           H
ATOM   2393  HB2 ASP A 156      40.730  41.840  47.380  1.00  0.00           H
ATOM   2394  CG  ASP A 156      39.840  39.810  47.550  1.00  0.00           C
ATOM   2395  OD1 ASP A 156      39.940  38.930  46.700  1.00  0.00           O
ATOM   2396  OD2 ASP A 156      40.040  39.650  48.770  1.00  0.00           O
ATOM   2397  C   ASP A 156      38.460  40.740  44.880  1.00  0.00           C
ATOM   2398  O   ASP A 156      37.470  40.500  45.490  1.00  0.00           O
ATOM   2399  N   LEU A 157      38.570  40.420  43.560  1.00  0.00           N
ATOM   2400  HN  LEU A 157      39.440  40.550  43.100  1.00  0.00           H
ATOM   2401  CA  LEU A 157      37.460  39.900  42.760  1.00  0.00           C
ATOM   2402  HA  LEU A 157      36.630  40.520  43.090  1.00  0.00           H
ATOM   2403  CB  LEU A 157      37.670  40.110  41.220  1.00  0.00           C
ATOM   2404  HB1 LEU A 157      36.660  39.790  40.860  1.00  0.00           H
ATOM   2405  HB2 LEU A 157      38.350  39.390  40.720  1.00  0.00           H
ATOM   2406  CG  LEU A 157      38.050  41.530  40.930  1.00  0.00           C
ATOM   2407  HG  LEU A 157      38.820  41.920  41.620  1.00  0.00           H
ATOM   2408  CD1 LEU A 157      38.410  41.760  39.560  1.00  0.00           C
ATOM   2409 HD11 LEU A 157      37.690  41.590  38.740  1.00  0.00           H
ATOM   2410 HD12 LEU A 157      39.240  41.060  39.350  1.00  0.00           H
ATOM   2411 HD13 LEU A 157      38.740  42.790  39.300  1.00  0.00           H
ATOM   2412  CD2 LEU A 157      36.880  42.440  41.240  1.00  0.00           C
ATOM   2413 HD21 LEU A 157      36.860  42.470  42.350  1.00  0.00           H
ATOM   2414 HD22 LEU A 157      35.980  41.910  40.860  1.00  0.00           H
ATOM   2415 HD23 LEU A 157      36.870  43.470  40.810  1.00  0.00           H
ATOM   2416  C   LEU A 157      37.170  38.420  43.060  1.00  0.00           C
ATOM   2417  O   LEU A 157      36.030  38.030  42.970  1.00  0.00           O
ATOM   2418  N   GLY A 158      38.130  37.600  43.510  1.00  0.00           N
ATOM   2419  HN  GLY A 158      39.040  37.940  43.740  1.00  0.00           H
ATOM   2420  CA  GLY A 158      37.970  36.180  43.630  1.00  0.00           C
ATOM   2421  HA1 GLY A 158      38.960  35.770  43.480  1.00  0.00           H
ATOM   2422  HA2 GLY A 158      37.200  35.760  43.000  1.00  0.00           H
ATOM   2423  C   GLY A 158      37.520  35.780  45.020  1.00  0.00           C
ATOM   2424  O   GLY A 158      37.080  34.670  45.320  1.00  0.00           O
ATOM   2425  N   LEU A 159      37.570  36.760  45.910  1.00  0.00           N
ATOM   2426  HN  LEU A 159      37.830  37.680  45.630  1.00  0.00           H
ATOM   2427  CA  LEU A 159      37.160  36.720  47.290  1.00  0.00           C
ATOM   2428  HA  LEU A 159      37.150  37.770  47.530  1.00  0.00           H
ATOM   2429  CB  LEU A 159      35.740  36.060  47.570  1.00  0.00           C
ATOM   2430  HB1 LEU A 159      35.620  36.220  48.660  1.00  0.00           H
ATOM   2431  HB2 LEU A 159      35.770  34.980  47.300  1.00  0.00           H
ATOM   2432  CG  LEU A 159      34.550  36.560  46.870  1.00  0.00           C
ATOM   2433  HG  LEU A 159      34.720  36.680  45.780  1.00  0.00           H
ATOM   2434  CD1 LEU A 159      33.320  35.640  47.130  1.00  0.00           C
ATOM   2435 HD11 LEU A 159      33.020  35.630  48.200  1.00  0.00           H
ATOM   2436 HD12 LEU A 159      33.480  34.550  46.960  1.00  0.00           H
ATOM   2437 HD13 LEU A 159      32.440  36.010  46.560  1.00  0.00           H
ATOM   2438  CD2 LEU A 159      34.170  37.960  47.250  1.00  0.00           C
ATOM   2439 HD21 LEU A 159      34.990  38.670  47.000  1.00  0.00           H
ATOM   2440 HD22 LEU A 159      33.920  38.110  48.320  1.00  0.00           H
ATOM   2441 HD23 LEU A 159      33.340  38.370  46.630  1.00  0.00           H
ATOM   2442  C   LEU A 159      38.240  36.110  48.230  1.00  0.00           C
ATOM   2443  O   LEU A 159      38.020  35.210  49.050  1.00  0.00           O
ATOM   2444  N   ALA A 160      39.510  36.480  47.990  1.00  0.00           N
ATOM   2445  HN  ALA A 160      39.570  37.180  47.290  1.00  0.00           H
ATOM   2446  CA  ALA A 160      40.760  36.020  48.670  1.00  0.00           C
ATOM   2447  HA  ALA A 160      40.740  34.940  48.650  1.00  0.00           H
ATOM   2448  CB  ALA A 160      41.990  36.730  47.960  1.00  0.00           C
ATOM   2449  HB1 ALA A 160      41.980  36.520  46.870  1.00  0.00           H
ATOM   2450  HB2 ALA A 160      42.970  36.390  48.350  1.00  0.00           H
ATOM   2451  HB3 ALA A 160      41.810  37.820  48.020  1.00  0.00           H
ATOM   2452  C   ALA A 160      40.740  36.340  50.130  1.00  0.00           C
ATOM   2453  O   ALA A 160      41.070  35.470  50.930  1.00  0.00           O
ATOM   2454  N   SER A 161      40.400  37.580  50.550  1.00  0.00           N
ATOM   2455  HN  SER A 161      40.320  38.340  49.920  1.00  0.00           H
ATOM   2456  CA  SER A 161      40.440  37.940  51.990  1.00  0.00           C
ATOM   2457  HA  SER A 161      41.010  37.230  52.560  1.00  0.00           H
ATOM   2458  CB  SER A 161      41.150  39.310  52.120  1.00  0.00           C
ATOM   2459  HB1 SER A 161      41.140  39.700  53.160  1.00  0.00           H
ATOM   2460  HB2 SER A 161      40.600  40.080  51.520  1.00  0.00           H
ATOM   2461  OG  SER A 161      42.480  39.280  51.610  1.00  0.00           O
ATOM   2462  HG1 SER A 161      42.430  39.530  50.690  1.00  0.00           H
ATOM   2463  C   SER A 161      39.160  37.970  52.660  1.00  0.00           C
ATOM   2464  O   SER A 161      39.120  38.210  53.850  1.00  0.00           O
ATOM   2465  N   PHE A 162      38.160  37.640  51.960  1.00  0.00           N
ATOM   2466  HN  PHE A 162      38.290  37.380  51.010  1.00  0.00           H
ATOM   2467  CA  PHE A 162      36.890  37.370  52.510  1.00  0.00           C
ATOM   2468  HA  PHE A 162      36.750  38.070  53.330  1.00  0.00           H
ATOM   2469  CB  PHE A 162      35.660  37.400  51.480  1.00  0.00           C
ATOM   2470  HB1 PHE A 162      34.680  37.020  51.840  1.00  0.00           H
ATOM   2471  HB2 PHE A 162      35.980  36.790  50.600  1.00  0.00           H
ATOM   2472  CG  PHE A 162      35.470  38.660  50.770  1.00  0.00           C
ATOM   2473  CD1 PHE A 162      36.280  39.110  49.700  1.00  0.00           C
ATOM   2474  HD1 PHE A 162      37.080  38.440  49.420  1.00  0.00           H
ATOM   2475  CE1 PHE A 162      35.920  40.260  48.990  1.00  0.00           C
ATOM   2476  HE1 PHE A 162      36.440  40.630  48.120  1.00  0.00           H
ATOM   2477  CZ  PHE A 162      34.740  41.020  49.310  1.00  0.00           C
ATOM   2478  HZ  PHE A 162      34.560  41.870  48.670  1.00  0.00           H
ATOM   2479  CD2 PHE A 162      34.360  39.420  51.150  1.00  0.00           C
ATOM   2480  HD2 PHE A 162      33.770  39.040  51.970  1.00  0.00           H
ATOM   2481  CE2 PHE A 162      33.980  40.620  50.440  1.00  0.00           C
ATOM   2482  HE2 PHE A 162      33.040  41.050  50.770  1.00  0.00           H
ATOM   2483  C   PHE A 162      36.750  35.960  53.000  1.00  0.00           C
ATOM   2484  O   PHE A 162      37.390  35.060  52.540  1.00  0.00           O
ATOM   2485  N   LYS A 163      36.010  35.710  54.050  1.00  0.00           N
ATOM   2486  HN  LYS A 163      35.440  36.440  54.430  1.00  0.00           H
ATOM   2487  CA  LYS A 163      35.760  34.400  54.690  1.00  0.00           C
ATOM   2488  HA  LYS A 163      36.540  33.720  54.390  1.00  0.00           H
ATOM   2489  CB  LYS A 163      35.990  34.670  56.230  1.00  0.00           C
ATOM   2490  HB1 LYS A 163      35.210  35.410  56.530  1.00  0.00           H
ATOM   2491  HB2 LYS A 163      37.010  35.100  56.270  1.00  0.00           H
ATOM   2492  CG  LYS A 163      35.950  33.340  57.110  1.00  0.00           C
ATOM   2493  HG1 LYS A 163      36.740  32.630  56.770  1.00  0.00           H
ATOM   2494  HG2 LYS A 163      34.970  32.820  57.000  1.00  0.00           H
ATOM   2495  CD  LYS A 163      36.100  33.630  58.590  1.00  0.00           C
ATOM   2496  HD1 LYS A 163      35.840  32.750  59.230  1.00  0.00           H
ATOM   2497  HD2 LYS A 163      35.250  34.320  58.770  1.00  0.00           H
ATOM   2498  CE  LYS A 163      37.430  34.310  58.930  1.00  0.00           C
ATOM   2499  HE1 LYS A 163      37.450  34.550  60.010  1.00  0.00           H
ATOM   2500  HE2 LYS A 163      37.570  35.230  58.310  1.00  0.00           H
ATOM   2501  NZ  LYS A 163      38.630  33.530  58.640  1.00  0.00           N
ATOM   2502  HZ1 LYS A 163      39.450  33.780  59.230  1.00  0.00           H
ATOM   2503  HZ2 LYS A 163      38.870  33.530  57.630  1.00  0.00           H
ATOM   2504  HZ3 LYS A 163      38.440  32.530  58.850  1.00  0.00           H
ATOM   2505  C   LYS A 163      34.310  33.890  54.400  1.00  0.00           C
ATOM   2506  O   LYS A 163      34.010  32.890  53.710  1.00  0.00           O
ATOM   2507  N   MET A 164      33.270  34.600  54.920  1.00  0.00           N
ATOM   2508  HN  MET A 164      33.370  35.490  55.350  1.00  0.00           H
ATOM   2509  CA  MET A 164      31.910  34.190  54.940  1.00  0.00           C
ATOM   2510  HA  MET A 164      31.870  33.130  55.140  1.00  0.00           H
ATOM   2511  CB  MET A 164      31.190  35.060  55.980  1.00  0.00           C
ATOM   2512  HB1 MET A 164      30.100  34.860  55.930  1.00  0.00           H
ATOM   2513  HB2 MET A 164      31.370  36.150  55.880  1.00  0.00           H
ATOM   2514  CG  MET A 164      31.580  34.680  57.420  1.00  0.00           C
ATOM   2515  HG1 MET A 164      31.150  35.500  58.040  1.00  0.00           H
ATOM   2516  HG2 MET A 164      32.680  34.640  57.590  1.00  0.00           H
ATOM   2517  SD  MET A 164      31.070  33.020  57.970  1.00  0.00           S
ATOM   2518  CE  MET A 164      32.020  33.030  59.500  1.00  0.00           C
ATOM   2519  HE1 MET A 164      31.660  32.130  60.040  1.00  0.00           H
ATOM   2520  HE2 MET A 164      31.700  33.910  60.090  1.00  0.00           H
ATOM   2521  HE3 MET A 164      33.110  33.010  59.320  1.00  0.00           H
ATOM   2522  C   MET A 164      31.260  34.240  53.540  1.00  0.00           C
ATOM   2523  O   MET A 164      30.640  33.280  53.090  1.00  0.00           O
ATOM   2524  N   TRP A 165      31.500  35.370  52.820  1.00  0.00           N
ATOM   2525  HN  TRP A 165      32.060  36.090  53.230  1.00  0.00           H
ATOM   2526  CA  TRP A 165      31.150  35.570  51.460  1.00  0.00           C
ATOM   2527  HA  TRP A 165      30.080  35.380  51.430  1.00  0.00           H
ATOM   2528  CB  TRP A 165      31.270  37.070  50.950  1.00  0.00           C
ATOM   2529  HB1 TRP A 165      30.990  36.930  49.890  1.00  0.00           H
ATOM   2530  HB2 TRP A 165      32.310  37.400  51.160  1.00  0.00           H
ATOM   2531  CG  TRP A 165      30.310  38.040  51.610  1.00  0.00           C
ATOM   2532  CD1 TRP A 165      30.500  38.880  52.640  1.00  0.00           C
ATOM   2533  HD1 TRP A 165      31.450  38.860  53.160  1.00  0.00           H
ATOM   2534  NE1 TRP A 165      29.320  39.480  52.980  1.00  0.00           N
ATOM   2535  HE1 TRP A 165      29.120  39.930  53.820  1.00  0.00           H
ATOM   2536  CE2 TRP A 165      28.390  39.140  52.120  1.00  0.00           C
ATOM   2537  CD2 TRP A 165      28.910  38.200  51.270  1.00  0.00           C
ATOM   2538  CE3 TRP A 165      28.140  37.650  50.320  1.00  0.00           C
ATOM   2539  HE3 TRP A 165      28.510  36.890  49.650  1.00  0.00           H
ATOM   2540  CZ3 TRP A 165      26.810  38.010  50.200  1.00  0.00           C
ATOM   2541  HZ3 TRP A 165      26.320  37.600  49.330  1.00  0.00           H
ATOM   2542  CZ2 TRP A 165      27.050  39.540  52.000  1.00  0.00           C
ATOM   2543  HZ2 TRP A 165      26.640  40.110  52.820  1.00  0.00           H
ATOM   2544  CH2 TRP A 165      26.260  38.930  51.040  1.00  0.00           C
ATOM   2545  HH2 TRP A 165      25.210  39.160  51.020  1.00  0.00           H
ATOM   2546  C   TRP A 165      31.890  34.650  50.480  1.00  0.00           C
ATOM   2547  O   TRP A 165      31.260  34.030  49.650  1.00  0.00           O
ATOM   2548  N   SER A 166      33.160  34.380  50.700  1.00  0.00           N
ATOM   2549  HN  SER A 166      33.460  34.670  51.610  1.00  0.00           H
ATOM   2550  CA  SER A 166      33.890  33.280  50.010  1.00  0.00           C
ATOM   2551  HA  SER A 166      33.900  33.510  48.950  1.00  0.00           H
ATOM   2552  CB  SER A 166      35.410  33.290  50.490  1.00  0.00           C
ATOM   2553  HB1 SER A 166      35.410  33.410  51.600  1.00  0.00           H
ATOM   2554  HB2 SER A 166      35.950  34.130  49.990  1.00  0.00           H
ATOM   2555  OG  SER A 166      36.230  32.220  50.080  1.00  0.00           O
ATOM   2556  HG1 SER A 166      36.480  32.380  49.170  1.00  0.00           H
ATOM   2557  C   SER A 166      33.210  31.890  50.260  1.00  0.00           C
ATOM   2558  O   SER A 166      32.970  31.130  49.330  1.00  0.00           O
ATOM   2559  N   LYS A 167      32.900  31.590  51.500  1.00  0.00           N
ATOM   2560  HN  LYS A 167      33.260  32.080  52.290  1.00  0.00           H
ATOM   2561  CA  LYS A 167      32.250  30.380  51.990  1.00  0.00           C
ATOM   2562  HA  LYS A 167      32.840  29.510  51.760  1.00  0.00           H
ATOM   2563  CB  LYS A 167      32.210  30.250  53.590  1.00  0.00           C
ATOM   2564  HB1 LYS A 167      31.920  31.230  54.010  1.00  0.00           H
ATOM   2565  HB2 LYS A 167      33.240  30.000  53.930  1.00  0.00           H
ATOM   2566  CG  LYS A 167      31.180  29.260  54.170  1.00  0.00           C
ATOM   2567  HG1 LYS A 167      31.110  28.360  53.520  1.00  0.00           H
ATOM   2568  HG2 LYS A 167      30.190  29.750  54.080  1.00  0.00           H
ATOM   2569  CD  LYS A 167      31.450  28.820  55.600  1.00  0.00           C
ATOM   2570  HD1 LYS A 167      31.700  29.790  56.070  1.00  0.00           H
ATOM   2571  HD2 LYS A 167      32.370  28.210  55.750  1.00  0.00           H
ATOM   2572  CE  LYS A 167      30.270  28.190  56.290  1.00  0.00           C
ATOM   2573  HE1 LYS A 167      29.510  29.000  56.210  1.00  0.00           H
ATOM   2574  HE2 LYS A 167      30.500  27.980  57.360  1.00  0.00           H
ATOM   2575  NZ  LYS A 167      29.720  27.050  55.680  1.00  0.00           N
ATOM   2576  HZ1 LYS A 167      28.840  26.630  56.030  1.00  0.00           H
ATOM   2577  HZ2 LYS A 167      30.270  26.170  55.640  1.00  0.00           H
ATOM   2578  HZ3 LYS A 167      29.470  27.220  54.690  1.00  0.00           H
ATOM   2579  C   LYS A 167      30.880  30.250  51.420  1.00  0.00           C
ATOM   2580  O   LYS A 167      30.570  29.210  50.910  1.00  0.00           O
ATOM   2581  N   LEU A 168      30.000  31.220  51.340  1.00  0.00           N
ATOM   2582  HN  LEU A 168      30.300  32.080  51.730  1.00  0.00           H
ATOM   2583  CA  LEU A 168      28.660  31.190  50.760  1.00  0.00           C
ATOM   2584  HA  LEU A 168      28.140  30.360  51.200  1.00  0.00           H
ATOM   2585  CB  LEU A 168      27.960  32.470  51.370  1.00  0.00           C
ATOM   2586  HB1 LEU A 168      28.450  33.350  50.900  1.00  0.00           H
ATOM   2587  HB2 LEU A 168      28.060  32.560  52.470  1.00  0.00           H
ATOM   2588  CG  LEU A 168      26.490  32.720  51.000  1.00  0.00           C
ATOM   2589  HG  LEU A 168      26.440  32.770  49.890  1.00  0.00           H
ATOM   2590  CD1 LEU A 168      25.560  31.700  51.590  1.00  0.00           C
ATOM   2591 HD11 LEU A 168      24.630  31.640  50.990  1.00  0.00           H
ATOM   2592 HD12 LEU A 168      25.430  32.100  52.620  1.00  0.00           H
ATOM   2593 HD13 LEU A 168      25.990  30.700  51.800  1.00  0.00           H
ATOM   2594  CD2 LEU A 168      26.110  34.140  51.330  1.00  0.00           C
ATOM   2595 HD21 LEU A 168      26.660  34.990  50.880  1.00  0.00           H
ATOM   2596 HD22 LEU A 168      26.050  34.170  52.440  1.00  0.00           H
ATOM   2597 HD23 LEU A 168      25.040  34.280  51.060  1.00  0.00           H
ATOM   2598  C   LEU A 168      28.530  31.000  49.320  1.00  0.00           C
ATOM   2599  O   LEU A 168      27.670  30.340  48.840  1.00  0.00           O
ATOM   2600  N   ASN A 169      29.510  31.630  48.530  1.00  0.00           N
ATOM   2601  HN  ASN A 169      30.150  32.310  48.870  1.00  0.00           H
ATOM   2602  CA  ASN A 169      29.760  31.280  47.210  1.00  0.00           C
ATOM   2603  HA  ASN A 169      28.940  31.620  46.590  1.00  0.00           H
ATOM   2604  CB  ASN A 169      30.930  32.190  46.790  1.00  0.00           C
ATOM   2605  HB1 ASN A 169      31.880  31.940  47.310  1.00  0.00           H
ATOM   2606  HB2 ASN A 169      30.780  33.230  47.140  1.00  0.00           H
ATOM   2607  CG  ASN A 169      31.120  32.130  45.280  1.00  0.00           C
ATOM   2608  OD1 ASN A 169      30.470  32.870  44.510  1.00  0.00           O
ATOM   2609  ND2 ASN A 169      32.030  31.310  44.850  1.00  0.00           N
ATOM   2610 HD21 ASN A 169      32.540  30.730  45.490  1.00  0.00           H
ATOM   2611 HD22 ASN A 169      32.390  31.460  43.930  1.00  0.00           H
ATOM   2612  C   ASN A 169      30.100  29.770  46.970  1.00  0.00           C
ATOM   2613  O   ASN A 169      29.610  29.100  46.100  1.00  0.00           O
ATOM   2614  N   ASN A 170      30.990  29.230  47.880  1.00  0.00           N
ATOM   2615  HN  ASN A 170      31.230  29.860  48.610  1.00  0.00           H
ATOM   2616  CA  ASN A 170      31.490  27.870  47.770  1.00  0.00           C
ATOM   2617  HA  ASN A 170      31.370  27.650  46.720  1.00  0.00           H
ATOM   2618  CB  ASN A 170      33.030  27.840  48.110  1.00  0.00           C
ATOM   2619  HB1 ASN A 170      33.260  26.760  48.180  1.00  0.00           H
ATOM   2620  HB2 ASN A 170      33.180  28.340  49.090  1.00  0.00           H
ATOM   2621  CG  ASN A 170      33.990  28.330  47.030  1.00  0.00           C
ATOM   2622  OD1 ASN A 170      34.500  27.650  46.180  1.00  0.00           O
ATOM   2623  ND2 ASN A 170      34.220  29.670  47.160  1.00  0.00           N
ATOM   2624 HD21 ASN A 170      34.880  30.000  46.480  1.00  0.00           H
ATOM   2625 HD22 ASN A 170      34.020  30.040  48.060  1.00  0.00           H
ATOM   2626  C   ASN A 170      30.570  26.850  48.610  1.00  0.00           C
ATOM   2627  O   ASN A 170      30.950  25.720  48.890  1.00  0.00           O
ATOM   2628  N   GLU A 171      29.300  27.170  49.060  1.00  0.00           N
ATOM   2629  HN  GLU A 171      28.930  28.070  48.840  1.00  0.00           H
ATOM   2630  CA  GLU A 171      28.370  26.290  49.750  1.00  0.00           C
ATOM   2631  HA  GLU A 171      28.890  26.000  50.650  1.00  0.00           H
ATOM   2632  CB  GLU A 171      27.120  27.040  50.370  1.00  0.00           C
ATOM   2633  HB1 GLU A 171      26.280  26.310  50.410  1.00  0.00           H
ATOM   2634  HB2 GLU A 171      26.760  27.830  49.670  1.00  0.00           H
ATOM   2635  CG  GLU A 171      27.400  27.670  51.720  1.00  0.00           C
ATOM   2636  HG1 GLU A 171      26.550  28.270  52.120  1.00  0.00           H
ATOM   2637  HG2 GLU A 171      28.300  28.320  51.660  1.00  0.00           H
ATOM   2638  CD  GLU A 171      27.810  26.670  52.770  1.00  0.00           C
ATOM   2639  OE1 GLU A 171      26.950  25.880  53.210  1.00  0.00           O
ATOM   2640  OE2 GLU A 171      28.960  26.630  53.180  1.00  0.00           O
ATOM   2641  C   GLU A 171      27.930  25.080  48.980  1.00  0.00           C
ATOM   2642  O   GLU A 171      27.830  25.170  47.740  1.00  0.00           O
ATOM   2643  N   GLU A 172      27.650  23.950  49.680  1.00  0.00           N
ATOM   2644  HN  GLU A 172      27.840  23.930  50.650  1.00  0.00           H
ATOM   2645  CA  GLU A 172      27.080  22.730  49.130  1.00  0.00           C
ATOM   2646  HA  GLU A 172      27.650  22.300  48.330  1.00  0.00           H
ATOM   2647  CB  GLU A 172      27.010  21.540  50.110  1.00  0.00           C
ATOM   2648  HB1 GLU A 172      26.510  21.980  51.000  1.00  0.00           H
ATOM   2649  HB2 GLU A 172      28.030  21.170  50.340  1.00  0.00           H
ATOM   2650  CG  GLU A 172      26.070  20.280  49.690  1.00  0.00           C
ATOM   2651  HG1 GLU A 172      26.380  19.860  48.710  1.00  0.00           H
ATOM   2652  HG2 GLU A 172      24.980  20.500  49.700  1.00  0.00           H
ATOM   2653  CD  GLU A 172      26.190  19.160  50.640  1.00  0.00           C
ATOM   2654  OE1 GLU A 172      27.040  19.180  51.600  1.00  0.00           O
ATOM   2655  OE2 GLU A 172      25.340  18.210  50.500  1.00  0.00           O
ATOM   2656  C   GLU A 172      25.690  22.910  48.400  1.00  0.00           C
ATOM   2657  O   GLU A 172      25.510  22.520  47.210  1.00  0.00           O
ATOM   2658  N   HSD A 173      24.810  23.650  49.120  1.00  0.00           N
ATOM   2659  HN  HSD A 173      25.070  23.870  50.060  1.00  0.00           H
ATOM   2660  CA  HSD A 173      23.520  23.920  48.650  1.00  0.00           C
ATOM   2661  HA  HSD A 173      23.190  23.110  48.020  1.00  0.00           H
ATOM   2662  CB  HSD A 173      22.450  24.160  49.830  1.00  0.00           C
ATOM   2663  HB1 HSD A 173      21.440  24.410  49.440  1.00  0.00           H
ATOM   2664  HB2 HSD A 173      22.880  24.990  50.430  1.00  0.00           H
ATOM   2665  ND1 HSD A 173      23.160  22.600  51.730  1.00  0.00           N
ATOM   2666  HD1 HSD A 173      24.010  23.100  51.930  1.00  0.00           H
ATOM   2667  CG  HSD A 173      22.270  22.940  50.740  1.00  0.00           C
ATOM   2668  CE1 HSD A 173      22.610  21.500  52.340  1.00  0.00           C
ATOM   2669  HE1 HSD A 173      23.160  20.900  53.060  1.00  0.00           H
ATOM   2670  NE2 HSD A 173      21.410  21.150  51.880  1.00  0.00           N
ATOM   2671  CD2 HSD A 173      21.190  22.100  50.870  1.00  0.00           C
ATOM   2672  HD2 HSD A 173      20.330  22.120  50.220  1.00  0.00           H
ATOM   2673  C   HSD A 173      23.420  25.170  47.750  1.00  0.00           C
ATOM   2674  O   HSD A 173      22.350  25.470  47.260  1.00  0.00           O
ATOM   2675  N   ASN A 174      24.490  25.810  47.390  1.00  0.00           N
ATOM   2676  HN  ASN A 174      25.400  25.450  47.600  1.00  0.00           H
ATOM   2677  CA  ASN A 174      24.640  26.790  46.270  1.00  0.00           C
ATOM   2678  HA  ASN A 174      23.810  27.480  46.320  1.00  0.00           H
ATOM   2679  CB  ASN A 174      25.960  27.620  46.460  1.00  0.00           C
ATOM   2680  HB1 ASN A 174      26.930  27.120  46.230  1.00  0.00           H
ATOM   2681  HB2 ASN A 174      26.040  27.910  47.530  1.00  0.00           H
ATOM   2682  CG  ASN A 174      25.770  28.930  45.720  1.00  0.00           C
ATOM   2683  OD1 ASN A 174      24.740  29.200  45.060  1.00  0.00           O
ATOM   2684  ND2 ASN A 174      26.800  29.830  45.600  1.00  0.00           N
ATOM   2685 HD21 ASN A 174      26.600  30.680  45.110  1.00  0.00           H
ATOM   2686 HD22 ASN A 174      27.720  29.690  45.970  1.00  0.00           H
ATOM   2687  C   ASN A 174      24.650  26.130  44.910  1.00  0.00           C
ATOM   2688  O   ASN A 174      25.430  25.250  44.620  1.00  0.00           O
ATOM   2689  N   GLU A 175      23.730  26.510  43.990  1.00  0.00           N
ATOM   2690  HN  GLU A 175      23.160  27.310  44.120  1.00  0.00           H
ATOM   2691  CA  GLU A 175      23.560  25.900  42.680  1.00  0.00           C
ATOM   2692  HA  GLU A 175      24.070  24.950  42.710  1.00  0.00           H
ATOM   2693  CB  GLU A 175      22.060  25.590  42.410  1.00  0.00           C
ATOM   2694  HB1 GLU A 175      22.050  24.990  41.480  1.00  0.00           H
ATOM   2695  HB2 GLU A 175      21.500  26.550  42.410  1.00  0.00           H
ATOM   2696  CG  GLU A 175      21.500  24.630  43.470  1.00  0.00           C
ATOM   2697  HG1 GLU A 175      21.560  25.140  44.460  1.00  0.00           H
ATOM   2698  HG2 GLU A 175      22.190  23.760  43.390  1.00  0.00           H
ATOM   2699  CD  GLU A 175      20.070  24.170  43.160  1.00  0.00           C
ATOM   2700  OE1 GLU A 175      19.500  24.650  42.140  1.00  0.00           O
ATOM   2701  OE2 GLU A 175      19.460  23.550  44.030  1.00  0.00           O
ATOM   2702  C   GLU A 175      24.270  26.690  41.560  1.00  0.00           C
ATOM   2703  O   GLU A 175      23.630  27.220  40.670  1.00  0.00           O
ATOM   2704  N   LEU A 176      25.630  26.830  41.640  1.00  0.00           N
ATOM   2705  HN  LEU A 176      26.190  26.500  42.390  1.00  0.00           H
ATOM   2706  CA  LEU A 176      26.460  27.270  40.500  1.00  0.00           C
ATOM   2707  HA  LEU A 176      26.040  28.230  40.230  1.00  0.00           H
ATOM   2708  CB  LEU A 176      27.900  27.420  41.010  1.00  0.00           C
ATOM   2709  HB1 LEU A 176      28.380  28.020  40.200  1.00  0.00           H
ATOM   2710  HB2 LEU A 176      28.350  26.400  41.030  1.00  0.00           H
ATOM   2711  CG  LEU A 176      28.080  28.070  42.410  1.00  0.00           C
ATOM   2712  HG  LEU A 176      27.300  28.840  42.570  1.00  0.00           H
ATOM   2713  CD1 LEU A 176      28.270  26.980  43.480  1.00  0.00           C
ATOM   2714 HD11 LEU A 176      27.420  26.280  43.560  1.00  0.00           H
ATOM   2715 HD12 LEU A 176      28.380  27.540  44.430  1.00  0.00           H
ATOM   2716 HD13 LEU A 176      29.220  26.430  43.310  1.00  0.00           H
ATOM   2717  CD2 LEU A 176      29.320  28.970  42.290  1.00  0.00           C
ATOM   2718 HD21 LEU A 176      29.540  29.620  43.160  1.00  0.00           H
ATOM   2719 HD22 LEU A 176      29.220  29.660  41.430  1.00  0.00           H
ATOM   2720 HD23 LEU A 176      30.170  28.320  42.000  1.00  0.00           H
ATOM   2721  C   LEU A 176      26.300  26.250  39.360  1.00  0.00           C
ATOM   2722  O   LEU A 176      26.380  25.010  39.570  1.00  0.00           O
ATOM   2723  N   ARG A 177      26.190  26.730  38.080  1.00  0.00           N
ATOM   2724  HN  ARG A 177      26.060  27.690  37.860  1.00  0.00           H
ATOM   2725  CA  ARG A 177      26.320  25.850  36.890  1.00  0.00           C
ATOM   2726  HA  ARG A 177      26.180  24.830  37.220  1.00  0.00           H
ATOM   2727  CB  ARG A 177      25.340  26.240  35.800  1.00  0.00           C
ATOM   2728  HB1 ARG A 177      25.450  25.430  35.050  1.00  0.00           H
ATOM   2729  HB2 ARG A 177      25.630  27.220  35.340  1.00  0.00           H
ATOM   2730  CG  ARG A 177      23.850  26.330  36.280  1.00  0.00           C
ATOM   2731  HG1 ARG A 177      23.070  26.420  35.480  1.00  0.00           H
ATOM   2732  HG2 ARG A 177      23.670  27.130  37.020  1.00  0.00           H
ATOM   2733  CD  ARG A 177      23.480  25.130  37.180  1.00  0.00           C
ATOM   2734  HD1 ARG A 177      24.110  25.130  38.100  1.00  0.00           H
ATOM   2735  HD2 ARG A 177      23.540  24.210  36.560  1.00  0.00           H
ATOM   2736  NE  ARG A 177      22.040  25.480  37.590  1.00  0.00           N
ATOM   2737  HE  ARG A 177      21.670  26.320  37.200  1.00  0.00           H
ATOM   2738  CZ  ARG A 177      21.260  24.790  38.400  1.00  0.00           C
ATOM   2739  NH1 ARG A 177      20.280  25.430  39.000  1.00  0.00           N
ATOM   2740 HH11 ARG A 177      20.250  26.420  38.950  1.00  0.00           H
ATOM   2741 HH12 ARG A 177      19.770  24.910  39.690  1.00  0.00           H
ATOM   2742  NH2 ARG A 177      21.330  23.480  38.560  1.00  0.00           N
ATOM   2743 HH21 ARG A 177      22.180  23.150  38.150  1.00  0.00           H
ATOM   2744 HH22 ARG A 177      20.470  23.010  38.730  1.00  0.00           H
ATOM   2745  C   ARG A 177      27.820  25.900  36.470  1.00  0.00           C
ATOM   2746  O   ARG A 177      28.600  26.630  37.070  1.00  0.00           O
ATOM   2747  N   GLU A 178      28.160  25.180  35.410  1.00  0.00           N
ATOM   2748  HN  GLU A 178      27.580  24.570  34.870  1.00  0.00           H
ATOM   2749  CA  GLU A 178      29.550  25.120  34.910  1.00  0.00           C
ATOM   2750  HA  GLU A 178      30.110  24.770  35.760  1.00  0.00           H
ATOM   2751  CB  GLU A 178      29.590  24.050  33.870  1.00  0.00           C
ATOM   2752  HB1 GLU A 178      30.570  24.090  33.350  1.00  0.00           H
ATOM   2753  HB2 GLU A 178      28.890  24.450  33.100  1.00  0.00           H
ATOM   2754  CG  GLU A 178      29.150  22.690  34.300  1.00  0.00           C
ATOM   2755  HG1 GLU A 178      28.250  22.690  34.950  1.00  0.00           H
ATOM   2756  HG2 GLU A 178      29.960  22.310  34.940  1.00  0.00           H
ATOM   2757  CD  GLU A 178      29.160  21.700  33.150  1.00  0.00           C
ATOM   2758  OE1 GLU A 178      29.690  20.550  33.270  1.00  0.00           O
ATOM   2759  OE2 GLU A 178      28.610  22.020  32.070  1.00  0.00           O
ATOM   2760  C   GLU A 178      30.150  26.520  34.520  1.00  0.00           C
ATOM   2761  O   GLU A 178      31.230  26.850  35.010  1.00  0.00           O
ATOM   2762  N   VAL A 179      29.390  27.360  33.780  1.00  0.00           N
ATOM   2763  HN  VAL A 179      28.550  27.110  33.300  1.00  0.00           H
ATOM   2764  CA  VAL A 179      29.760  28.730  33.480  1.00  0.00           C
ATOM   2765  HA  VAL A 179      30.780  28.660  33.140  1.00  0.00           H
ATOM   2766  CB  VAL A 179      28.640  29.310  32.490  1.00  0.00           C
ATOM   2767  HB  VAL A 179      27.630  29.060  32.880  1.00  0.00           H
ATOM   2768  CG1 VAL A 179      28.740  30.800  32.390  1.00  0.00           C
ATOM   2769 HG11 VAL A 179      29.710  31.180  32.000  1.00  0.00           H
ATOM   2770 HG12 VAL A 179      28.530  31.390  33.310  1.00  0.00           H
ATOM   2771 HG13 VAL A 179      27.890  31.120  31.750  1.00  0.00           H
ATOM   2772  CG2 VAL A 179      28.800  28.700  31.070  1.00  0.00           C
ATOM   2773 HG21 VAL A 179      29.860  28.780  30.760  1.00  0.00           H
ATOM   2774 HG22 VAL A 179      28.210  29.140  30.240  1.00  0.00           H
ATOM   2775 HG23 VAL A 179      28.510  27.640  31.260  1.00  0.00           H
ATOM   2776  C   VAL A 179      29.890  29.590  34.810  1.00  0.00           C
ATOM   2777  O   VAL A 179      30.840  30.420  34.850  1.00  0.00           O
ATOM   2778  N   ASP A 180      28.940  29.420  35.760  1.00  0.00           N
ATOM   2779  HN  ASP A 180      28.030  29.060  35.600  1.00  0.00           H
ATOM   2780  CA  ASP A 180      28.990  30.210  37.020  1.00  0.00           C
ATOM   2781  HA  ASP A 180      28.910  31.270  36.860  1.00  0.00           H
ATOM   2782  CB  ASP A 180      27.680  29.970  37.990  1.00  0.00           C
ATOM   2783  HB1 ASP A 180      27.730  30.670  38.850  1.00  0.00           H
ATOM   2784  HB2 ASP A 180      27.850  28.950  38.390  1.00  0.00           H
ATOM   2785  CG  ASP A 180      26.380  30.070  37.230  1.00  0.00           C
ATOM   2786  OD1 ASP A 180      25.500  29.220  37.530  1.00  0.00           O
ATOM   2787  OD2 ASP A 180      26.170  30.880  36.300  1.00  0.00           O
ATOM   2788  C   ASP A 180      30.200  29.840  37.730  1.00  0.00           C
ATOM   2789  O   ASP A 180      30.970  30.540  38.230  1.00  0.00           O
ATOM   2790  N   GLY A 181      30.430  28.510  37.850  1.00  0.00           N
ATOM   2791  HN  GLY A 181      29.710  27.850  37.640  1.00  0.00           H
ATOM   2792  CA  GLY A 181      31.650  27.910  38.380  1.00  0.00           C
ATOM   2793  HA1 GLY A 181      31.610  26.840  38.200  1.00  0.00           H
ATOM   2794  HA2 GLY A 181      31.560  28.180  39.430  1.00  0.00           H
ATOM   2795  C   GLY A 181      33.000  28.380  37.830  1.00  0.00           C
ATOM   2796  O   GLY A 181      33.970  28.550  38.550  1.00  0.00           O
ATOM   2797  N   THR A 182      33.070  28.610  36.480  1.00  0.00           N
ATOM   2798  HN  THR A 182      32.380  28.180  35.900  1.00  0.00           H
ATOM   2799  CA  THR A 182      34.220  29.130  35.760  1.00  0.00           C
ATOM   2800  HA  THR A 182      35.060  28.510  36.040  1.00  0.00           H
ATOM   2801  CB  THR A 182      34.050  29.130  34.250  1.00  0.00           C
ATOM   2802  HB  THR A 182      33.140  29.640  33.880  1.00  0.00           H
ATOM   2803  OG1 THR A 182      34.110  27.780  33.850  1.00  0.00           O
ATOM   2804  HG1 THR A 182      33.540  27.680  33.080  1.00  0.00           H
ATOM   2805  CG2 THR A 182      35.240  29.750  33.430  1.00  0.00           C
ATOM   2806 HG21 THR A 182      36.140  29.160  33.740  1.00  0.00           H
ATOM   2807 HG22 THR A 182      35.530  30.770  33.760  1.00  0.00           H
ATOM   2808 HG23 THR A 182      35.220  29.710  32.320  1.00  0.00           H
ATOM   2809  C   THR A 182      34.470  30.620  36.220  1.00  0.00           C
ATOM   2810  O   THR A 182      35.600  31.040  36.240  1.00  0.00           O
ATOM   2811  N   ALA A 183      33.460  31.400  36.490  1.00  0.00           N
ATOM   2812  HN  ALA A 183      32.630  30.860  36.590  1.00  0.00           H
ATOM   2813  CA  ALA A 183      33.610  32.810  36.800  1.00  0.00           C
ATOM   2814  HA  ALA A 183      34.240  33.390  36.130  1.00  0.00           H
ATOM   2815  CB  ALA A 183      32.210  33.450  36.900  1.00  0.00           C
ATOM   2816  HB1 ALA A 183      31.640  33.030  37.760  1.00  0.00           H
ATOM   2817  HB2 ALA A 183      31.670  33.370  35.940  1.00  0.00           H
ATOM   2818  HB3 ALA A 183      32.330  34.530  37.130  1.00  0.00           H
ATOM   2819  C   ALA A 183      34.300  33.150  38.150  1.00  0.00           C
ATOM   2820  O   ALA A 183      34.780  34.220  38.400  1.00  0.00           O
ATOM   2821  N   LYS A 184      34.290  32.230  39.110  1.00  0.00           N
ATOM   2822  HN  LYS A 184      33.720  31.420  39.000  1.00  0.00           H
ATOM   2823  CA  LYS A 184      34.970  32.470  40.380  1.00  0.00           C
ATOM   2824  HA  LYS A 184      34.770  33.490  40.660  1.00  0.00           H
ATOM   2825  CB  LYS A 184      34.360  31.540  41.380  1.00  0.00           C
ATOM   2826  HB1 LYS A 184      33.280  31.380  41.170  1.00  0.00           H
ATOM   2827  HB2 LYS A 184      34.380  32.000  42.390  1.00  0.00           H
ATOM   2828  CG  LYS A 184      34.940  30.140  41.530  1.00  0.00           C
ATOM   2829  HG1 LYS A 184      35.960  30.240  41.970  1.00  0.00           H
ATOM   2830  HG2 LYS A 184      35.080  29.680  40.530  1.00  0.00           H
ATOM   2831  CD  LYS A 184      34.190  29.390  42.600  1.00  0.00           C
ATOM   2832  HD1 LYS A 184      33.110  29.520  42.410  1.00  0.00           H
ATOM   2833  HD2 LYS A 184      34.220  29.820  43.620  1.00  0.00           H
ATOM   2834  CE  LYS A 184      34.780  27.920  42.770  1.00  0.00           C
ATOM   2835  HE1 LYS A 184      35.760  28.060  43.280  1.00  0.00           H
ATOM   2836  HE2 LYS A 184      34.960  27.380  41.820  1.00  0.00           H
ATOM   2837  NZ  LYS A 184      34.000  26.990  43.610  1.00  0.00           N
ATOM   2838  HZ1 LYS A 184      33.060  27.420  43.780  1.00  0.00           H
ATOM   2839  HZ2 LYS A 184      34.450  26.890  44.540  1.00  0.00           H
ATOM   2840  HZ3 LYS A 184      33.930  26.030  43.200  1.00  0.00           H
ATOM   2841  C   LYS A 184      36.490  32.180  40.260  1.00  0.00           C
ATOM   2842  O   LYS A 184      37.220  32.600  41.180  1.00  0.00           O
ATOM   2843  N   LYS A 185      37.020  31.540  39.150  1.00  0.00           N
ATOM   2844  HN  LYS A 185      36.510  31.120  38.400  1.00  0.00           H
ATOM   2845  CA  LYS A 185      38.460  31.310  38.950  1.00  0.00           C
ATOM   2846  HA  LYS A 185      38.970  31.010  39.850  1.00  0.00           H
ATOM   2847  CB  LYS A 185      38.740  30.120  37.920  1.00  0.00           C
ATOM   2848  HB1 LYS A 185      39.800  29.800  38.060  1.00  0.00           H
ATOM   2849  HB2 LYS A 185      38.570  30.480  36.880  1.00  0.00           H
ATOM   2850  CG  LYS A 185      37.770  28.970  38.200  1.00  0.00           C
ATOM   2851  HG1 LYS A 185      36.720  29.290  38.370  1.00  0.00           H
ATOM   2852  HG2 LYS A 185      38.110  28.450  39.120  1.00  0.00           H
ATOM   2853  CD  LYS A 185      37.780  27.880  37.120  1.00  0.00           C
ATOM   2854  HD1 LYS A 185      38.830  27.630  36.890  1.00  0.00           H
ATOM   2855  HD2 LYS A 185      37.210  28.110  36.200  1.00  0.00           H
ATOM   2856  CE  LYS A 185      37.130  26.520  37.640  1.00  0.00           C
ATOM   2857  HE1 LYS A 185      36.090  26.650  38.010  1.00  0.00           H
ATOM   2858  HE2 LYS A 185      37.670  26.040  38.480  1.00  0.00           H
ATOM   2859  NZ  LYS A 185      36.990  25.540  36.570  1.00  0.00           N
ATOM   2860  HZ1 LYS A 185      36.320  25.780  35.820  1.00  0.00           H
ATOM   2861  HZ2 LYS A 185      36.680  24.600  36.890  1.00  0.00           H
ATOM   2862  HZ3 LYS A 185      37.950  25.580  36.170  1.00  0.00           H
ATOM   2863  C   LYS A 185      39.110  32.640  38.540  1.00  0.00           C
ATOM   2864  O   LYS A 185      40.010  32.660  37.770  1.00  0.00           O
ATOM   2865  N   ASN A 186      38.790  33.780  39.210  1.00  0.00           N
ATOM   2866  HN  ASN A 186      37.890  33.750  39.630  1.00  0.00           H
ATOM   2867  CA  ASN A 186      39.500  35.050  39.160  1.00  0.00           C
ATOM   2868  HA  ASN A 186      39.650  35.300  38.120  1.00  0.00           H
ATOM   2869  CB  ASN A 186      38.850  36.200  40.000  1.00  0.00           C
ATOM   2870  HB1 ASN A 186      39.470  37.110  39.910  1.00  0.00           H
ATOM   2871  HB2 ASN A 186      38.820  35.850  41.060  1.00  0.00           H
ATOM   2872  CG  ASN A 186      37.420  36.380  39.580  1.00  0.00           C
ATOM   2873  OD1 ASN A 186      36.540  35.680  40.120  1.00  0.00           O
ATOM   2874  ND2 ASN A 186      37.150  37.390  38.690  1.00  0.00           N
ATOM   2875 HD21 ASN A 186      36.180  37.560  38.530  1.00  0.00           H
ATOM   2876 HD22 ASN A 186      37.850  37.840  38.130  1.00  0.00           H
ATOM   2877  C   ASN A 186      40.970  34.820  39.620  1.00  0.00           C
ATOM   2878  O   ASN A 186      41.920  35.290  39.020  1.00  0.00           O
ATOM   2879  N   GLY A 187      41.170  33.950  40.730  1.00  0.00           N
ATOM   2880  HN  GLY A 187      40.360  33.540  41.150  1.00  0.00           H
ATOM   2881  CA  GLY A 187      42.500  33.680  41.220  1.00  0.00           C
ATOM   2882  HA1 GLY A 187      42.570  33.830  42.280  1.00  0.00           H
ATOM   2883  HA2 GLY A 187      43.270  34.260  40.720  1.00  0.00           H
ATOM   2884  C   GLY A 187      42.910  32.310  40.920  1.00  0.00           C
ATOM   2885  O   GLY A 187      43.690  31.690  41.590  1.00  0.00           O
ATOM   2886  N   GLY A 188      42.330  31.840  39.830  1.00  0.00           N
ATOM   2887  HN  GLY A 188      41.700  32.500  39.410  1.00  0.00           H
ATOM   2888  CA  GLY A 188      42.800  30.680  39.130  1.00  0.00           C
ATOM   2889  HA1 GLY A 188      42.340  30.670  38.150  1.00  0.00           H
ATOM   2890  HA2 GLY A 188      42.570  29.890  39.830  1.00  0.00           H
ATOM   2891  C   GLY A 188      44.210  30.680  38.720  1.00  0.00           C
ATOM   2892  O   GLY A 188      44.990  29.750  38.940  1.00  0.00           O
ATOM   2893  N   THR A 189      44.710  31.650  37.940  1.00  0.00           N
ATOM   2894  HN  THR A 189      44.090  32.430  37.950  1.00  0.00           H
ATOM   2895  CA  THR A 189      46.040  31.700  37.410  1.00  0.00           C
ATOM   2896  HA  THR A 189      46.160  30.760  36.880  1.00  0.00           H
ATOM   2897  CB  THR A 189      46.180  32.790  36.320  1.00  0.00           C
ATOM   2898  HB  THR A 189      45.410  32.540  35.560  1.00  0.00           H
ATOM   2899  OG1 THR A 189      47.500  32.810  35.750  1.00  0.00           O
ATOM   2900  HG1 THR A 189      47.420  33.450  35.040  1.00  0.00           H
ATOM   2901  CG2 THR A 189      45.970  34.180  36.820  1.00  0.00           C
ATOM   2902 HG21 THR A 189      46.630  34.360  37.690  1.00  0.00           H
ATOM   2903 HG22 THR A 189      44.880  34.310  37.010  1.00  0.00           H
ATOM   2904 HG23 THR A 189      46.050  34.950  36.020  1.00  0.00           H
ATOM   2905  C   THR A 189      47.160  31.720  38.290  1.00  0.00           C
ATOM   2906  O   THR A 189      47.080  32.170  39.430  1.00  0.00           O
ATOM   2907  N   LEU A 190      48.280  31.050  37.900  1.00  0.00           N
ATOM   2908  HN  LEU A 190      48.340  30.640  37.000  1.00  0.00           H
ATOM   2909  CA  LEU A 190      49.470  30.810  38.760  1.00  0.00           C
ATOM   2910  HA  LEU A 190      49.130  31.120  39.740  1.00  0.00           H
ATOM   2911  CB  LEU A 190      49.890  29.330  38.800  1.00  0.00           C
ATOM   2912  HB1 LEU A 190      50.770  29.160  39.450  1.00  0.00           H
ATOM   2913  HB2 LEU A 190      50.180  29.080  37.760  1.00  0.00           H
ATOM   2914  CG  LEU A 190      48.760  28.360  39.310  1.00  0.00           C
ATOM   2915  HG  LEU A 190      47.770  28.580  38.860  1.00  0.00           H
ATOM   2916  CD1 LEU A 190      49.120  26.950  38.720  1.00  0.00           C
ATOM   2917 HD11 LEU A 190      48.290  26.230  38.860  1.00  0.00           H
ATOM   2918 HD12 LEU A 190      50.030  26.500  39.160  1.00  0.00           H
ATOM   2919 HD13 LEU A 190      49.170  26.930  37.610  1.00  0.00           H
ATOM   2920  CD2 LEU A 190      48.530  28.390  40.850  1.00  0.00           C
ATOM   2921 HD21 LEU A 190      48.010  29.290  41.230  1.00  0.00           H
ATOM   2922 HD22 LEU A 190      49.450  28.160  41.430  1.00  0.00           H
ATOM   2923 HD23 LEU A 190      47.930  27.490  41.100  1.00  0.00           H
ATOM   2924  C   LEU A 190      50.720  31.740  38.480  1.00  0.00           C
ATOM   2925  O   LEU A 190      51.690  31.680  39.210  1.00  0.00           O
ATOM   2926  N   TYR A 191      50.750  32.470  37.420  1.00  0.00           N
ATOM   2927  HN  TYR A 191      49.900  32.570  36.900  1.00  0.00           H
ATOM   2928  CA  TYR A 191      51.950  33.100  36.910  1.00  0.00           C
ATOM   2929  HA  TYR A 191      52.760  32.380  36.920  1.00  0.00           H
ATOM   2930  CB  TYR A 191      51.680  33.680  35.520  1.00  0.00           C
ATOM   2931  HB1 TYR A 191      52.570  34.150  35.050  1.00  0.00           H
ATOM   2932  HB2 TYR A 191      50.920  34.470  35.690  1.00  0.00           H
ATOM   2933  CG  TYR A 191      51.040  32.800  34.510  1.00  0.00           C
ATOM   2934  CD1 TYR A 191      51.400  31.480  34.140  1.00  0.00           C
ATOM   2935  HD1 TYR A 191      52.280  31.160  34.680  1.00  0.00           H
ATOM   2936  CE1 TYR A 191      50.610  30.600  33.360  1.00  0.00           C
ATOM   2937  HE1 TYR A 191      50.920  29.590  33.170  1.00  0.00           H
ATOM   2938  CZ  TYR A 191      49.420  31.170  32.800  1.00  0.00           C
ATOM   2939  OH  TYR A 191      48.810  30.330  31.870  1.00  0.00           O
ATOM   2940  HH  TYR A 191      47.890  30.590  31.830  1.00  0.00           H
ATOM   2941  CD2 TYR A 191      49.860  33.250  33.930  1.00  0.00           C
ATOM   2942  HD2 TYR A 191      49.530  34.260  34.170  1.00  0.00           H
ATOM   2943  CE2 TYR A 191      49.040  32.480  33.140  1.00  0.00           C
ATOM   2944  HE2 TYR A 191      48.200  32.950  32.650  1.00  0.00           H
ATOM   2945  C   TYR A 191      52.440  34.270  37.800  1.00  0.00           C
ATOM   2946  O   TYR A 191      53.610  34.620  37.730  1.00  0.00           O
ATOM   2947  N   TYR A 192      51.540  34.780  38.630  1.00  0.00           N
ATOM   2948  HN  TYR A 192      50.590  34.510  38.620  1.00  0.00           H
ATOM   2949  CA  TYR A 192      51.830  35.900  39.450  1.00  0.00           C
ATOM   2950  HA  TYR A 192      52.710  36.450  39.150  1.00  0.00           H
ATOM   2951  CB  TYR A 192      50.640  36.960  39.500  1.00  0.00           C
ATOM   2952  HB1 TYR A 192      50.950  37.860  40.080  1.00  0.00           H
ATOM   2953  HB2 TYR A 192      49.750  36.540  40.020  1.00  0.00           H
ATOM   2954  CG  TYR A 192      50.220  37.350  38.130  1.00  0.00           C
ATOM   2955  CD1 TYR A 192      49.400  36.480  37.370  1.00  0.00           C
ATOM   2956  HD1 TYR A 192      49.010  35.550  37.760  1.00  0.00           H
ATOM   2957  CE1 TYR A 192      48.910  36.880  36.110  1.00  0.00           C
ATOM   2958  HE1 TYR A 192      48.170  36.230  35.670  1.00  0.00           H
ATOM   2959  CZ  TYR A 192      49.320  38.090  35.570  1.00  0.00           C
ATOM   2960  OH  TYR A 192      48.760  38.460  34.440  1.00  0.00           O
ATOM   2961  HH  TYR A 192      47.880  38.090  34.320  1.00  0.00           H
ATOM   2962  CD2 TYR A 192      50.560  38.570  37.580  1.00  0.00           C
ATOM   2963  HD2 TYR A 192      51.100  39.320  38.130  1.00  0.00           H
ATOM   2964  CE2 TYR A 192      50.140  38.910  36.320  1.00  0.00           C
ATOM   2965  HE2 TYR A 192      50.410  39.800  35.780  1.00  0.00           H
ATOM   2966  C   TYR A 192      52.120  35.520  40.920  1.00  0.00           C
ATOM   2967  O   TYR A 192      52.170  36.400  41.780  1.00  0.00           O
ATOM   2968  N   MET A 193      52.270  34.200  41.180  1.00  0.00           N
ATOM   2969  HN  MET A 193      52.330  33.500  40.480  1.00  0.00           H
ATOM   2970  CA  MET A 193      52.330  33.590  42.500  1.00  0.00           C
ATOM   2971  HA  MET A 193      52.000  34.280  43.260  1.00  0.00           H
ATOM   2972  CB  MET A 193      51.390  32.350  42.620  1.00  0.00           C
ATOM   2973  HB1 MET A 193      51.630  31.730  43.510  1.00  0.00           H
ATOM   2974  HB2 MET A 193      51.450  31.630  41.780  1.00  0.00           H
ATOM   2975  CG  MET A 193      49.950  32.670  42.450  1.00  0.00           C
ATOM   2976  HG1 MET A 193      49.510  31.680  42.700  1.00  0.00           H
ATOM   2977  HG2 MET A 193      49.740  32.850  41.380  1.00  0.00           H
ATOM   2978  SD  MET A 193      49.230  33.850  43.620  1.00  0.00           S
ATOM   2979  CE  MET A 193      49.790  33.290  45.270  1.00  0.00           C
ATOM   2980  HE1 MET A 193      50.890  33.110  45.190  1.00  0.00           H
ATOM   2981  HE2 MET A 193      49.360  32.320  45.590  1.00  0.00           H
ATOM   2982  HE3 MET A 193      49.540  33.990  46.090  1.00  0.00           H
ATOM   2983  C   MET A 193      53.730  33.200  42.890  1.00  0.00           C
ATOM   2984  O   MET A 193      54.580  32.700  42.120  1.00  0.00           O
ATOM   2985  N   ALA A 194      53.940  33.510  44.200  1.00  0.00           N
ATOM   2986  HN  ALA A 194      53.200  33.810  44.790  1.00  0.00           H
ATOM   2987  CA  ALA A 194      55.300  33.310  44.730  1.00  0.00           C
ATOM   2988  HA  ALA A 194      55.990  33.760  44.030  1.00  0.00           H
ATOM   2989  CB  ALA A 194      55.440  34.110  46.090  1.00  0.00           C
ATOM   2990  HB1 ALA A 194      55.010  33.640  47.000  1.00  0.00           H
ATOM   2991  HB2 ALA A 194      55.080  35.160  45.960  1.00  0.00           H
ATOM   2992  HB3 ALA A 194      56.520  34.350  46.250  1.00  0.00           H
ATOM   2993  C   ALA A 194      55.760  31.880  44.880  1.00  0.00           C
ATOM   2994  O   ALA A 194      54.900  31.000  45.170  1.00  0.00           O
ATOM   2995  N   PRO A 195      57.070  31.490  44.750  1.00  0.00           N
ATOM   2996  CD  PRO A 195      58.180  32.410  44.360  1.00  0.00           C
ATOM   2997  HD1 PRO A 195      58.520  33.020  45.220  1.00  0.00           H
ATOM   2998  HD2 PRO A 195      57.870  33.040  43.500  1.00  0.00           H
ATOM   2999  CA  PRO A 195      57.440  30.030  44.650  1.00  0.00           C
ATOM   3000  HA  PRO A 195      56.870  29.620  43.830  1.00  0.00           H
ATOM   3001  CB  PRO A 195      58.950  30.070  44.480  1.00  0.00           C
ATOM   3002  HB1 PRO A 195      59.220  29.200  43.840  1.00  0.00           H
ATOM   3003  HB2 PRO A 195      59.470  30.020  45.460  1.00  0.00           H
ATOM   3004  CG  PRO A 195      59.270  31.480  43.830  1.00  0.00           C
ATOM   3005  HG1 PRO A 195      60.240  31.810  44.280  1.00  0.00           H
ATOM   3006  HG2 PRO A 195      59.310  31.390  42.730  1.00  0.00           H
ATOM   3007  C   PRO A 195      57.030  29.210  45.910  1.00  0.00           C
ATOM   3008  O   PRO A 195      56.880  28.030  45.840  1.00  0.00           O
ATOM   3009  N   GLU A 196      56.950  29.950  47.000  1.00  0.00           N
ATOM   3010  HN  GLU A 196      57.220  30.910  46.890  1.00  0.00           H
ATOM   3011  CA  GLU A 196      56.380  29.590  48.300  1.00  0.00           C
ATOM   3012  HA  GLU A 196      57.130  28.950  48.730  1.00  0.00           H
ATOM   3013  CB  GLU A 196      56.280  30.900  49.230  1.00  0.00           C
ATOM   3014  HB1 GLU A 196      55.790  30.650  50.190  1.00  0.00           H
ATOM   3015  HB2 GLU A 196      55.620  31.620  48.700  1.00  0.00           H
ATOM   3016  CG  GLU A 196      57.670  31.530  49.580  1.00  0.00           C
ATOM   3017  HG1 GLU A 196      58.430  30.730  49.500  1.00  0.00           H
ATOM   3018  HG2 GLU A 196      57.570  31.960  50.610  1.00  0.00           H
ATOM   3019  CD  GLU A 196      58.090  32.760  48.710  1.00  0.00           C
ATOM   3020  OE1 GLU A 196      57.430  33.810  48.740  1.00  0.00           O
ATOM   3021  OE2 GLU A 196      59.050  32.710  47.910  1.00  0.00           O
ATOM   3022  C   GLU A 196      55.130  28.860  48.360  1.00  0.00           C
ATOM   3023  O   GLU A 196      55.000  27.790  48.990  1.00  0.00           O
ATOM   3024  N   HSD A 197      54.150  29.400  47.680  1.00  0.00           N
ATOM   3025  HN  HSD A 197      54.330  30.180  47.100  1.00  0.00           H
ATOM   3026  CA  HSD A 197      52.830  28.870  47.710  1.00  0.00           C
ATOM   3027  HA  HSD A 197      52.640  28.370  48.650  1.00  0.00           H
ATOM   3028  CB  HSD A 197      51.820  30.060  47.450  1.00  0.00           C
ATOM   3029  HB1 HSD A 197      50.780  29.700  47.290  1.00  0.00           H
ATOM   3030  HB2 HSD A 197      52.170  30.610  46.550  1.00  0.00           H
ATOM   3031  ND1 HSD A 197      51.160  30.750  49.820  1.00  0.00           N
ATOM   3032  HD1 HSD A 197      50.690  29.880  49.980  1.00  0.00           H
ATOM   3033  CG  HSD A 197      51.790  31.060  48.610  1.00  0.00           C
ATOM   3034  CE1 HSD A 197      51.190  31.840  50.620  1.00  0.00           C
ATOM   3035  HE1 HSD A 197      50.910  31.750  51.670  1.00  0.00           H
ATOM   3036  NE2 HSD A 197      51.740  32.870  49.960  1.00  0.00           N
ATOM   3037  CD2 HSD A 197      52.150  32.390  48.750  1.00  0.00           C
ATOM   3038  HD2 HSD A 197      52.750  33.000  48.080  1.00  0.00           H
ATOM   3039  C   HSD A 197      52.670  27.860  46.620  1.00  0.00           C
ATOM   3040  O   HSD A 197      51.700  27.180  46.590  1.00  0.00           O
ATOM   3041  N   LEU A 198      53.660  27.690  45.680  1.00  0.00           N
ATOM   3042  HN  LEU A 198      54.500  28.230  45.730  1.00  0.00           H
ATOM   3043  CA  LEU A 198      53.690  26.680  44.600  1.00  0.00           C
ATOM   3044  HA  LEU A 198      52.650  26.740  44.290  1.00  0.00           H
ATOM   3045  CB  LEU A 198      54.570  27.090  43.420  1.00  0.00           C
ATOM   3046  HB1 LEU A 198      54.350  26.330  42.640  1.00  0.00           H
ATOM   3047  HB2 LEU A 198      55.660  27.040  43.660  1.00  0.00           H
ATOM   3048  CG  LEU A 198      54.350  28.470  42.740  1.00  0.00           C
ATOM   3049  HG  LEU A 198      54.730  29.260  43.420  1.00  0.00           H
ATOM   3050  CD1 LEU A 198      54.940  28.490  41.330  1.00  0.00           C
ATOM   3051 HD11 LEU A 198      54.900  29.500  40.860  1.00  0.00           H
ATOM   3052 HD12 LEU A 198      54.300  27.850  40.700  1.00  0.00           H
ATOM   3053 HD13 LEU A 198      55.970  28.080  41.280  1.00  0.00           H
ATOM   3054  CD2 LEU A 198      52.840  28.790  42.660  1.00  0.00           C
ATOM   3055 HD21 LEU A 198      52.300  29.130  43.570  1.00  0.00           H
ATOM   3056 HD22 LEU A 198      52.340  27.860  42.310  1.00  0.00           H
ATOM   3057 HD23 LEU A 198      52.620  29.560  41.890  1.00  0.00           H
ATOM   3058  C   LEU A 198      53.910  25.290  45.120  1.00  0.00           C
ATOM   3059  O   LEU A 198      55.020  24.900  45.430  1.00  0.00           O
ATOM   3060  N   ASN A 199      52.800  24.510  45.250  1.00  0.00           N
ATOM   3061  HN  ASN A 199      51.890  24.800  44.960  1.00  0.00           H
ATOM   3062  CA  ASN A 199      52.800  23.180  45.730  1.00  0.00           C
ATOM   3063  HA  ASN A 199      51.820  22.830  45.440  1.00  0.00           H
ATOM   3064  CB  ASN A 199      53.850  22.270  45.050  1.00  0.00           C
ATOM   3065  HB1 ASN A 199      53.850  21.220  45.400  1.00  0.00           H
ATOM   3066  HB2 ASN A 199      54.910  22.570  45.210  1.00  0.00           H
ATOM   3067  CG  ASN A 199      53.470  22.100  43.540  1.00  0.00           C
ATOM   3068  OD1 ASN A 199      52.490  22.570  43.030  1.00  0.00           O
ATOM   3069  ND2 ASN A 199      54.420  21.370  42.840  1.00  0.00           N
ATOM   3070 HD21 ASN A 199      54.320  21.250  41.850  1.00  0.00           H
ATOM   3071 HD22 ASN A 199      55.230  21.000  43.300  1.00  0.00           H
ATOM   3072  C   ASN A 199      52.880  23.080  47.260  1.00  0.00           C
ATOM   3073  O   ASN A 199      53.310  22.130  47.880  1.00  0.00           O
ATOM   3074  N   ASP A 200      52.600  24.180  47.980  1.00  0.00           N
ATOM   3075  HN  ASP A 200      52.230  24.990  47.520  1.00  0.00           H
ATOM   3076  CA  ASP A 200      52.580  24.190  49.380  1.00  0.00           C
ATOM   3077  HA  ASP A 200      52.520  23.170  49.710  1.00  0.00           H
ATOM   3078  CB  ASP A 200      53.690  25.000  50.130  1.00  0.00           C
ATOM   3079  HB1 ASP A 200      53.550  26.100  50.140  1.00  0.00           H
ATOM   3080  HB2 ASP A 200      54.670  24.750  49.660  1.00  0.00           H
ATOM   3081  CG  ASP A 200      53.910  24.610  51.530  1.00  0.00           C
ATOM   3082  OD1 ASP A 200      53.180  23.740  52.080  1.00  0.00           O
ATOM   3083  OD2 ASP A 200      54.760  25.380  52.110  1.00  0.00           O
ATOM   3084  C   ASP A 200      51.260  24.730  49.760  1.00  0.00           C
ATOM   3085  O   ASP A 200      51.020  25.880  49.570  1.00  0.00           O
ATOM   3086  N   VAL A 201      50.430  23.920  50.410  1.00  0.00           N
ATOM   3087  HN  VAL A 201      50.620  22.940  50.390  1.00  0.00           H
ATOM   3088  CA  VAL A 201      49.110  24.300  50.830  1.00  0.00           C
ATOM   3089  HA  VAL A 201      48.740  25.120  50.240  1.00  0.00           H
ATOM   3090  CB  VAL A 201      48.120  23.170  50.750  1.00  0.00           C
ATOM   3091  HB  VAL A 201      48.270  22.590  49.810  1.00  0.00           H
ATOM   3092  CG1 VAL A 201      48.370  22.190  51.940  1.00  0.00           C
ATOM   3093 HG11 VAL A 201      49.450  21.920  51.950  1.00  0.00           H
ATOM   3094 HG12 VAL A 201      47.740  21.280  51.880  1.00  0.00           H
ATOM   3095 HG13 VAL A 201      48.070  22.680  52.900  1.00  0.00           H
ATOM   3096  CG2 VAL A 201      46.670  23.750  50.660  1.00  0.00           C
ATOM   3097 HG21 VAL A 201      45.900  22.960  50.530  1.00  0.00           H
ATOM   3098 HG22 VAL A 201      46.690  24.520  49.860  1.00  0.00           H
ATOM   3099 HG23 VAL A 201      46.400  24.230  51.630  1.00  0.00           H
ATOM   3100  C   VAL A 201      49.250  24.870  52.200  1.00  0.00           C
ATOM   3101  O   VAL A 201      48.340  25.580  52.700  1.00  0.00           O
ATOM   3102  N   ASN A 202      50.430  24.680  52.830  1.00  0.00           N
ATOM   3103  HN  ASN A 202      51.150  24.160  52.400  1.00  0.00           H
ATOM   3104  CA  ASN A 202      50.500  24.990  54.210  1.00  0.00           C
ATOM   3105  HA  ASN A 202      49.540  25.270  54.620  1.00  0.00           H
ATOM   3106  CB  ASN A 202      51.230  23.880  55.030  1.00  0.00           C
ATOM   3107  HB1 ASN A 202      51.300  24.310  56.050  1.00  0.00           H
ATOM   3108  HB2 ASN A 202      52.220  23.710  54.560  1.00  0.00           H
ATOM   3109  CG  ASN A 202      50.400  22.570  54.950  1.00  0.00           C
ATOM   3110  OD1 ASN A 202      49.200  22.530  55.080  1.00  0.00           O
ATOM   3111  ND2 ASN A 202      51.120  21.450  54.640  1.00  0.00           N
ATOM   3112 HD21 ASN A 202      50.750  20.520  54.660  1.00  0.00           H
ATOM   3113 HD22 ASN A 202      52.110  21.530  54.720  1.00  0.00           H
ATOM   3114  C   ASN A 202      51.350  26.250  54.370  1.00  0.00           C
ATOM   3115  O   ASN A 202      51.560  26.760  55.440  1.00  0.00           O
ATOM   3116  N   ALA A 203      51.840  26.830  53.230  1.00  0.00           N
ATOM   3117  HN  ALA A 203      51.790  26.260  52.410  1.00  0.00           H
ATOM   3118  CA  ALA A 203      52.480  28.140  53.240  1.00  0.00           C
ATOM   3119  HA  ALA A 203      53.300  28.200  53.950  1.00  0.00           H
ATOM   3120  CB  ALA A 203      53.020  28.390  51.800  1.00  0.00           C
ATOM   3121  HB1 ALA A 203      52.230  28.080  51.080  1.00  0.00           H
ATOM   3122  HB2 ALA A 203      53.980  27.840  51.700  1.00  0.00           H
ATOM   3123  HB3 ALA A 203      53.240  29.460  51.590  1.00  0.00           H
ATOM   3124  C   ALA A 203      51.540  29.270  53.690  1.00  0.00           C
ATOM   3125  O   ALA A 203      50.560  29.620  53.020  1.00  0.00           O
ATOM   3126  N   LYS A 204      51.860  29.930  54.810  1.00  0.00           N
ATOM   3127  HN  LYS A 204      52.620  29.570  55.350  1.00  0.00           H
ATOM   3128  CA  LYS A 204      51.160  31.090  55.220  1.00  0.00           C
ATOM   3129  HA  LYS A 204      50.120  30.860  55.040  1.00  0.00           H
ATOM   3130  CB  LYS A 204      51.150  31.570  56.740  1.00  0.00           C
ATOM   3131  HB1 LYS A 204      50.480  32.460  56.730  1.00  0.00           H
ATOM   3132  HB2 LYS A 204      52.220  31.800  56.940  1.00  0.00           H
ATOM   3133  CG  LYS A 204      50.450  30.570  57.700  1.00  0.00           C
ATOM   3134  HG1 LYS A 204      51.050  29.630  57.660  1.00  0.00           H
ATOM   3135  HG2 LYS A 204      49.450  30.400  57.250  1.00  0.00           H
ATOM   3136  CD  LYS A 204      50.290  31.080  59.110  1.00  0.00           C
ATOM   3137  HD1 LYS A 204      51.330  31.290  59.450  1.00  0.00           H
ATOM   3138  HD2 LYS A 204      50.010  30.280  59.820  1.00  0.00           H
ATOM   3139  CE  LYS A 204      49.370  32.250  59.190  1.00  0.00           C
ATOM   3140  HE1 LYS A 204      48.350  32.050  58.800  1.00  0.00           H
ATOM   3141  HE2 LYS A 204      49.730  33.140  58.630  1.00  0.00           H
ATOM   3142  NZ  LYS A 204      49.260  32.840  60.540  1.00  0.00           N
ATOM   3143  HZ1 LYS A 204      48.830  33.780  60.480  1.00  0.00           H
ATOM   3144  HZ2 LYS A 204      50.210  32.850  60.950  1.00  0.00           H
ATOM   3145  HZ3 LYS A 204      48.620  32.210  61.070  1.00  0.00           H
ATOM   3146  C   LYS A 204      51.430  32.310  54.350  1.00  0.00           C
ATOM   3147  O   LYS A 204      52.620  32.680  54.170  1.00  0.00           O
ATOM   3148  N   PRO A 205      50.380  33.000  53.830  1.00  0.00           N
ATOM   3149  CD  PRO A 205      48.940  32.680  53.870  1.00  0.00           C
ATOM   3150  HD1 PRO A 205      48.560  32.960  54.870  1.00  0.00           H
ATOM   3151  HD2 PRO A 205      48.720  31.610  53.690  1.00  0.00           H
ATOM   3152  CA  PRO A 205      50.490  34.300  53.220  1.00  0.00           C
ATOM   3153  HA  PRO A 205      51.100  34.240  52.330  1.00  0.00           H
ATOM   3154  CB  PRO A 205      49.070  34.780  52.940  1.00  0.00           C
ATOM   3155  HB1 PRO A 205      49.040  35.420  52.030  1.00  0.00           H
ATOM   3156  HB2 PRO A 205      48.700  35.340  53.830  1.00  0.00           H
ATOM   3157  CG  PRO A 205      48.260  33.580  52.840  1.00  0.00           C
ATOM   3158  HG1 PRO A 205      47.210  33.890  53.060  1.00  0.00           H
ATOM   3159  HG2 PRO A 205      48.250  33.060  51.850  1.00  0.00           H
ATOM   3160  C   PRO A 205      51.180  35.380  54.040  1.00  0.00           C
ATOM   3161  O   PRO A 205      50.930  35.420  55.230  1.00  0.00           O
ATOM   3162  N   THR A 206      52.070  36.150  53.400  1.00  0.00           N
ATOM   3163  HN  THR A 206      51.960  36.050  52.410  1.00  0.00           H
ATOM   3164  CA  THR A 206      52.730  37.190  54.110  1.00  0.00           C
ATOM   3165  HA  THR A 206      52.240  37.520  55.010  1.00  0.00           H
ATOM   3166  CB  THR A 206      54.140  36.790  54.410  1.00  0.00           C
ATOM   3167  HB  THR A 206      54.040  35.740  54.740  1.00  0.00           H
ATOM   3168  OG1 THR A 206      54.710  37.600  55.450  1.00  0.00           O
ATOM   3169  HG1 THR A 206      54.030  37.910  56.050  1.00  0.00           H
ATOM   3170  CG2 THR A 206      55.140  36.710  53.200  1.00  0.00           C
ATOM   3171 HG21 THR A 206      55.550  37.700  52.920  1.00  0.00           H
ATOM   3172 HG22 THR A 206      54.670  36.190  52.340  1.00  0.00           H
ATOM   3173 HG23 THR A 206      56.020  36.130  53.560  1.00  0.00           H
ATOM   3174  C   THR A 206      52.780  38.340  53.120  1.00  0.00           C
ATOM   3175  O   THR A 206      52.420  38.210  51.950  1.00  0.00           O
ATOM   3176  N   GLU A 207      53.070  39.550  53.610  1.00  0.00           N
ATOM   3177  HN  GLU A 207      53.010  39.560  54.610  1.00  0.00           H
ATOM   3178  CA  GLU A 207      53.110  40.820  52.990  1.00  0.00           C
ATOM   3179  HA  GLU A 207      52.130  41.040  52.600  1.00  0.00           H
ATOM   3180  CB  GLU A 207      53.580  41.870  54.050  1.00  0.00           C
ATOM   3181  HB1 GLU A 207      53.850  42.860  53.630  1.00  0.00           H
ATOM   3182  HB2 GLU A 207      54.470  41.470  54.580  1.00  0.00           H
ATOM   3183  CG  GLU A 207      52.500  42.280  55.120  1.00  0.00           C
ATOM   3184  HG1 GLU A 207      51.730  41.490  55.240  1.00  0.00           H
ATOM   3185  HG2 GLU A 207      52.000  43.170  54.680  1.00  0.00           H
ATOM   3186  CD  GLU A 207      53.120  42.730  56.430  1.00  0.00           C
ATOM   3187  OE1 GLU A 207      53.050  43.890  56.790  1.00  0.00           O
ATOM   3188  OE2 GLU A 207      53.740  41.850  57.180  1.00  0.00           O
ATOM   3189  C   GLU A 207      54.030  40.850  51.730  1.00  0.00           C
ATOM   3190  O   GLU A 207      53.700  41.290  50.610  1.00  0.00           O
ATOM   3191  N   LYS A 208      55.200  40.240  51.840  1.00  0.00           N
ATOM   3192  HN  LYS A 208      55.540  39.890  52.710  1.00  0.00           H
ATOM   3193  CA  LYS A 208      56.110  39.870  50.770  1.00  0.00           C
ATOM   3194  HA  LYS A 208      56.370  40.780  50.260  1.00  0.00           H
ATOM   3195  CB  LYS A 208      57.470  39.330  51.320  1.00  0.00           C
ATOM   3196  HB1 LYS A 208      58.200  39.320  50.480  1.00  0.00           H
ATOM   3197  HB2 LYS A 208      57.410  38.280  51.700  1.00  0.00           H
ATOM   3198  CG  LYS A 208      58.150  40.250  52.370  1.00  0.00           C
ATOM   3199  HG1 LYS A 208      59.130  39.730  52.460  1.00  0.00           H
ATOM   3200  HG2 LYS A 208      57.710  40.370  53.380  1.00  0.00           H
ATOM   3201  CD  LYS A 208      58.510  41.650  51.830  1.00  0.00           C
ATOM   3202  HD1 LYS A 208      57.550  42.190  51.730  1.00  0.00           H
ATOM   3203  HD2 LYS A 208      59.050  41.630  50.860  1.00  0.00           H
ATOM   3204  CE  LYS A 208      59.260  42.540  52.790  1.00  0.00           C
ATOM   3205  HE1 LYS A 208      58.770  42.460  53.790  1.00  0.00           H
ATOM   3206  HE2 LYS A 208      59.350  43.590  52.430  1.00  0.00           H
ATOM   3207  NZ  LYS A 208      60.610  42.100  53.060  1.00  0.00           N
ATOM   3208  HZ1 LYS A 208      60.760  41.200  53.560  1.00  0.00           H
ATOM   3209  HZ2 LYS A 208      61.050  42.800  53.690  1.00  0.00           H
ATOM   3210  HZ3 LYS A 208      61.140  42.100  52.160  1.00  0.00           H
ATOM   3211  C   LYS A 208      55.660  38.890  49.730  1.00  0.00           C
ATOM   3212  O   LYS A 208      56.390  38.590  48.760  1.00  0.00           O
ATOM   3213  N   SER A 209      54.500  38.180  49.980  1.00  0.00           N
ATOM   3214  HN  SER A 209      53.900  38.280  50.770  1.00  0.00           H
ATOM   3215  CA  SER A 209      53.990  37.320  48.920  1.00  0.00           C
ATOM   3216  HA  SER A 209      54.720  36.630  48.540  1.00  0.00           H
ATOM   3217  CB  SER A 209      52.770  36.540  49.250  1.00  0.00           C
ATOM   3218  HB1 SER A 209      52.560  35.750  48.500  1.00  0.00           H
ATOM   3219  HB2 SER A 209      51.810  37.040  49.520  1.00  0.00           H
ATOM   3220  OG  SER A 209      53.070  35.880  50.500  1.00  0.00           O
ATOM   3221  HG1 SER A 209      53.880  35.400  50.320  1.00  0.00           H
ATOM   3222  C   SER A 209      53.550  38.170  47.720  1.00  0.00           C
ATOM   3223  O   SER A 209      53.880  37.870  46.610  1.00  0.00           O
ATOM   3224  N   ASP A 210      52.820  39.280  48.030  1.00  0.00           N
ATOM   3225  HN  ASP A 210      52.410  39.390  48.940  1.00  0.00           H
ATOM   3226  CA  ASP A 210      52.270  40.100  47.050  1.00  0.00           C
ATOM   3227  HA  ASP A 210      51.790  39.520  46.270  1.00  0.00           H
ATOM   3228  CB  ASP A 210      51.190  41.080  47.550  1.00  0.00           C
ATOM   3229  HB1 ASP A 210      50.840  41.590  46.620  1.00  0.00           H
ATOM   3230  HB2 ASP A 210      51.560  41.750  48.350  1.00  0.00           H
ATOM   3231  CG  ASP A 210      49.940  40.290  48.100  1.00  0.00           C
ATOM   3232  OD1 ASP A 210      49.720  39.150  47.630  1.00  0.00           O
ATOM   3233  OD2 ASP A 210      49.140  40.820  48.940  1.00  0.00           O
ATOM   3234  C   ASP A 210      53.360  40.910  46.400  1.00  0.00           C
ATOM   3235  O   ASP A 210      53.180  41.320  45.290  1.00  0.00           O
ATOM   3236  N   VAL A 211      54.550  41.120  46.970  1.00  0.00           N
ATOM   3237  HN  VAL A 211      54.670  40.910  47.940  1.00  0.00           H
ATOM   3238  CA  VAL A 211      55.710  41.800  46.290  1.00  0.00           C
ATOM   3239  HA  VAL A 211      55.280  42.700  45.870  1.00  0.00           H
ATOM   3240  CB  VAL A 211      56.800  42.190  47.300  1.00  0.00           C
ATOM   3241  HB  VAL A 211      57.040  41.240  47.820  1.00  0.00           H
ATOM   3242  CG1 VAL A 211      58.000  42.850  46.690  1.00  0.00           C
ATOM   3243 HG11 VAL A 211      57.770  43.680  45.980  1.00  0.00           H
ATOM   3244 HG12 VAL A 211      58.600  42.100  46.140  1.00  0.00           H
ATOM   3245 HG13 VAL A 211      58.560  43.310  47.530  1.00  0.00           H
ATOM   3246  CG2 VAL A 211      56.310  43.200  48.380  1.00  0.00           C
ATOM   3247 HG21 VAL A 211      55.970  44.170  47.950  1.00  0.00           H
ATOM   3248 HG22 VAL A 211      57.210  43.380  49.020  1.00  0.00           H
ATOM   3249 HG23 VAL A 211      55.450  42.740  48.900  1.00  0.00           H
ATOM   3250  C   VAL A 211      56.240  41.040  45.140  1.00  0.00           C
ATOM   3251  O   VAL A 211      56.600  41.660  44.140  1.00  0.00           O
ATOM   3252  N   TYR A 212      56.260  39.690  45.210  1.00  0.00           N
ATOM   3253  HN  TYR A 212      55.860  39.190  45.970  1.00  0.00           H
ATOM   3254  CA  TYR A 212      56.460  38.870  43.990  1.00  0.00           C
ATOM   3255  HA  TYR A 212      57.450  39.090  43.600  1.00  0.00           H
ATOM   3256  CB  TYR A 212      56.310  37.420  44.390  1.00  0.00           C
ATOM   3257  HB1 TYR A 212      55.280  37.190  44.730  1.00  0.00           H
ATOM   3258  HB2 TYR A 212      57.050  37.070  45.130  1.00  0.00           H
ATOM   3259  CG  TYR A 212      56.640  36.510  43.230  1.00  0.00           C
ATOM   3260  CD1 TYR A 212      55.680  36.070  42.350  1.00  0.00           C
ATOM   3261  HD1 TYR A 212      54.640  36.290  42.540  1.00  0.00           H
ATOM   3262  CE1 TYR A 212      56.020  35.270  41.230  1.00  0.00           C
ATOM   3263  HE1 TYR A 212      55.140  34.870  40.760  1.00  0.00           H
ATOM   3264  CZ  TYR A 212      57.360  35.020  40.900  1.00  0.00           C
ATOM   3265  OH  TYR A 212      57.580  34.160  39.790  1.00  0.00           O
ATOM   3266  HH  TYR A 212      56.830  33.560  39.840  1.00  0.00           H
ATOM   3267  CD2 TYR A 212      58.010  36.210  42.870  1.00  0.00           C
ATOM   3268  HD2 TYR A 212      58.840  36.560  43.470  1.00  0.00           H
ATOM   3269  CE2 TYR A 212      58.330  35.450  41.770  1.00  0.00           C
ATOM   3270  HE2 TYR A 212      59.400  35.310  41.690  1.00  0.00           H
ATOM   3271  C   TYR A 212      55.410  39.180  42.890  1.00  0.00           C
ATOM   3272  O   TYR A 212      55.730  39.610  41.790  1.00  0.00           O
ATOM   3273  N   SER A 213      54.160  39.090  43.270  1.00  0.00           N
ATOM   3274  HN  SER A 213      53.960  38.710  44.170  1.00  0.00           H
ATOM   3275  CA  SER A 213      53.030  39.410  42.420  1.00  0.00           C
ATOM   3276  HA  SER A 213      53.240  38.840  41.530  1.00  0.00           H
ATOM   3277  CB  SER A 213      51.670  39.160  43.190  1.00  0.00           C
ATOM   3278  HB1 SER A 213      50.710  39.140  42.630  1.00  0.00           H
ATOM   3279  HB2 SER A 213      51.660  39.990  43.920  1.00  0.00           H
ATOM   3280  OG  SER A 213      51.600  37.840  43.820  1.00  0.00           O
ATOM   3281  HG1 SER A 213      51.540  37.130  43.180  1.00  0.00           H
ATOM   3282  C   SER A 213      53.070  40.800  41.770  1.00  0.00           C
ATOM   3283  O   SER A 213      52.930  40.940  40.550  1.00  0.00           O
ATOM   3284  N   PHE A 214      53.450  41.830  42.560  1.00  0.00           N
ATOM   3285  HN  PHE A 214      53.480  41.710  43.540  1.00  0.00           H
ATOM   3286  CA  PHE A 214      53.850  43.170  42.070  1.00  0.00           C
ATOM   3287  HA  PHE A 214      52.960  43.570  41.620  1.00  0.00           H
ATOM   3288  CB  PHE A 214      54.210  44.140  43.210  1.00  0.00           C
ATOM   3289  HB1 PHE A 214      55.020  43.740  43.860  1.00  0.00           H
ATOM   3290  HB2 PHE A 214      53.350  44.350  43.890  1.00  0.00           H
ATOM   3291  CG  PHE A 214      54.710  45.500  42.790  1.00  0.00           C
ATOM   3292  CD1 PHE A 214      53.980  46.260  41.830  1.00  0.00           C
ATOM   3293  HD1 PHE A 214      52.980  45.980  41.540  1.00  0.00           H
ATOM   3294  CE1 PHE A 214      54.590  47.400  41.240  1.00  0.00           C
ATOM   3295  HE1 PHE A 214      54.030  48.070  40.600  1.00  0.00           H
ATOM   3296  CZ  PHE A 214      55.900  47.830  41.510  1.00  0.00           C
ATOM   3297  HZ  PHE A 214      56.400  48.680  41.070  1.00  0.00           H
ATOM   3298  CD2 PHE A 214      56.000  46.010  43.130  1.00  0.00           C
ATOM   3299  HD2 PHE A 214      56.600  45.350  43.750  1.00  0.00           H
ATOM   3300  CE2 PHE A 214      56.520  47.200  42.570  1.00  0.00           C
ATOM   3301  HE2 PHE A 214      57.530  47.450  42.850  1.00  0.00           H
ATOM   3302  C   PHE A 214      54.990  43.200  40.980  1.00  0.00           C
ATOM   3303  O   PHE A 214      54.820  43.900  39.920  1.00  0.00           O
ATOM   3304  N   ALA A 215      56.140  42.370  41.050  1.00  0.00           N
ATOM   3305  HN  ALA A 215      56.430  41.910  41.890  1.00  0.00           H
ATOM   3306  CA  ALA A 215      57.150  42.250  40.000  1.00  0.00           C
ATOM   3307  HA  ALA A 215      57.620  43.220  39.900  1.00  0.00           H
ATOM   3308  CB  ALA A 215      58.170  41.260  40.530  1.00  0.00           C
ATOM   3309  HB1 ALA A 215      57.750  40.230  40.470  1.00  0.00           H
ATOM   3310  HB2 ALA A 215      58.510  41.430  41.580  1.00  0.00           H
ATOM   3311  HB3 ALA A 215      59.090  41.350  39.920  1.00  0.00           H
ATOM   3312  C   ALA A 215      56.650  41.800  38.690  1.00  0.00           C
ATOM   3313  O   ALA A 215      56.940  42.280  37.610  1.00  0.00           O
ATOM   3314  N   VAL A 216      55.780  40.770  38.710  1.00  0.00           N
ATOM   3315  HN  VAL A 216      55.550  40.290  39.550  1.00  0.00           H
ATOM   3316  CA  VAL A 216      55.010  40.190  37.630  1.00  0.00           C
ATOM   3317  HA  VAL A 216      55.660  40.010  36.780  1.00  0.00           H
ATOM   3318  CB  VAL A 216      54.370  38.870  38.060  1.00  0.00           C
ATOM   3319  HB  VAL A 216      53.490  39.100  38.690  1.00  0.00           H
ATOM   3320  CG1 VAL A 216      53.930  38.190  36.820  1.00  0.00           C
ATOM   3321 HG11 VAL A 216      53.260  37.350  37.140  1.00  0.00           H
ATOM   3322 HG12 VAL A 216      54.820  37.740  36.320  1.00  0.00           H
ATOM   3323 HG13 VAL A 216      53.310  38.790  36.120  1.00  0.00           H
ATOM   3324  CG2 VAL A 216      55.300  37.980  38.890  1.00  0.00           C
ATOM   3325 HG21 VAL A 216      56.270  37.770  38.370  1.00  0.00           H
ATOM   3326 HG22 VAL A 216      54.840  36.990  39.100  1.00  0.00           H
ATOM   3327 HG23 VAL A 216      55.490  38.430  39.880  1.00  0.00           H
ATOM   3328  C   VAL A 216      54.010  41.120  37.110  1.00  0.00           C
ATOM   3329  O   VAL A 216      53.890  41.330  35.940  1.00  0.00           O
ATOM   3330  N   VAL A 217      53.230  41.890  37.970  1.00  0.00           N
ATOM   3331  HN  VAL A 217      53.110  41.700  38.940  1.00  0.00           H
ATOM   3332  CA  VAL A 217      52.370  43.050  37.490  1.00  0.00           C
ATOM   3333  HA  VAL A 217      51.710  42.650  36.740  1.00  0.00           H
ATOM   3334  CB  VAL A 217      51.420  43.710  38.560  1.00  0.00           C
ATOM   3335  HB  VAL A 217      51.910  44.060  39.490  1.00  0.00           H
ATOM   3336  CG1 VAL A 217      50.560  44.900  37.990  1.00  0.00           C
ATOM   3337 HG11 VAL A 217      51.020  45.900  38.190  1.00  0.00           H
ATOM   3338 HG12 VAL A 217      49.590  44.840  38.520  1.00  0.00           H
ATOM   3339 HG13 VAL A 217      50.330  44.780  36.910  1.00  0.00           H
ATOM   3340  CG2 VAL A 217      50.430  42.620  39.090  1.00  0.00           C
ATOM   3341 HG21 VAL A 217      51.040  41.710  39.320  1.00  0.00           H
ATOM   3342 HG22 VAL A 217      49.740  42.420  38.240  1.00  0.00           H
ATOM   3343 HG23 VAL A 217      49.820  42.920  39.970  1.00  0.00           H
ATOM   3344  C   VAL A 217      53.190  44.110  36.790  1.00  0.00           C
ATOM   3345  O   VAL A 217      52.860  44.620  35.750  1.00  0.00           O
ATOM   3346  N   LEU A 218      54.400  44.450  37.360  1.00  0.00           N
ATOM   3347  HN  LEU A 218      54.630  44.160  38.280  1.00  0.00           H
ATOM   3348  CA  LEU A 218      55.390  45.290  36.720  1.00  0.00           C
ATOM   3349  HA  LEU A 218      54.840  46.180  36.460  1.00  0.00           H
ATOM   3350  CB  LEU A 218      56.510  45.590  37.790  1.00  0.00           C
ATOM   3351  HB1 LEU A 218      57.230  44.770  38.000  1.00  0.00           H
ATOM   3352  HB2 LEU A 218      55.970  45.820  38.730  1.00  0.00           H
ATOM   3353  CG  LEU A 218      57.400  46.810  37.430  1.00  0.00           C
ATOM   3354  HG  LEU A 218      57.960  46.620  36.490  1.00  0.00           H
ATOM   3355  CD1 LEU A 218      56.620  48.040  37.160  1.00  0.00           C
ATOM   3356 HD11 LEU A 218      57.270  48.940  37.080  1.00  0.00           H
ATOM   3357 HD12 LEU A 218      55.880  48.210  37.980  1.00  0.00           H
ATOM   3358 HD13 LEU A 218      56.090  47.870  36.200  1.00  0.00           H
ATOM   3359  CD2 LEU A 218      58.380  47.110  38.530  1.00  0.00           C
ATOM   3360 HD21 LEU A 218      59.010  46.220  38.750  1.00  0.00           H
ATOM   3361 HD22 LEU A 218      57.840  47.510  39.420  1.00  0.00           H
ATOM   3362 HD23 LEU A 218      59.110  47.870  38.180  1.00  0.00           H
ATOM   3363  C   LEU A 218      55.930  44.740  35.330  1.00  0.00           C
ATOM   3364  O   LEU A 218      55.990  45.550  34.380  1.00  0.00           O
ATOM   3365  N   TRP A 219      56.100  43.420  35.220  1.00  0.00           N
ATOM   3366  HN  TRP A 219      56.210  42.830  36.020  1.00  0.00           H
ATOM   3367  CA  TRP A 219      56.370  42.850  33.980  1.00  0.00           C
ATOM   3368  HA  TRP A 219      57.250  43.270  33.500  1.00  0.00           H
ATOM   3369  CB  TRP A 219      56.860  41.430  34.170  1.00  0.00           C
ATOM   3370  HB1 TRP A 219      55.980  40.970  34.680  1.00  0.00           H
ATOM   3371  HB2 TRP A 219      57.630  41.330  34.960  1.00  0.00           H
ATOM   3372  CG  TRP A 219      57.310  40.740  32.870  1.00  0.00           C
ATOM   3373  CD1 TRP A 219      58.590  40.810  32.380  1.00  0.00           C
ATOM   3374  HD1 TRP A 219      59.430  41.280  32.870  1.00  0.00           H
ATOM   3375  NE1 TRP A 219      58.680  40.270  31.120  1.00  0.00           N
ATOM   3376  HE1 TRP A 219      59.480  40.050  30.610  1.00  0.00           H
ATOM   3377  CE2 TRP A 219      57.460  39.860  30.700  1.00  0.00           C
ATOM   3378  CD2 TRP A 219      56.560  40.120  31.800  1.00  0.00           C
ATOM   3379  CE3 TRP A 219      55.200  40.010  31.590  1.00  0.00           C
ATOM   3380  HE3 TRP A 219      54.490  40.290  32.350  1.00  0.00           H
ATOM   3381  CZ3 TRP A 219      54.760  39.270  30.430  1.00  0.00           C
ATOM   3382  HZ3 TRP A 219      53.690  39.180  30.290  1.00  0.00           H
ATOM   3383  CZ2 TRP A 219      57.040  39.230  29.500  1.00  0.00           C
ATOM   3384  HZ2 TRP A 219      57.810  38.930  28.800  1.00  0.00           H
ATOM   3385  CH2 TRP A 219      55.700  38.880  29.430  1.00  0.00           C
ATOM   3386  HH2 TRP A 219      55.230  38.550  28.510  1.00  0.00           H
ATOM   3387  C   TRP A 219      55.200  43.030  32.930  1.00  0.00           C
ATOM   3388  O   TRP A 219      55.380  43.460  31.820  1.00  0.00           O
ATOM   3389  N   ALA A 220      53.900  42.790  33.400  1.00  0.00           N
ATOM   3390  HN  ALA A 220      53.790  42.420  34.320  1.00  0.00           H
ATOM   3391  CA  ALA A 220      52.690  42.750  32.590  1.00  0.00           C
ATOM   3392  HA  ALA A 220      52.900  42.050  31.800  1.00  0.00           H
ATOM   3393  CB  ALA A 220      51.570  42.040  33.370  1.00  0.00           C
ATOM   3394  HB1 ALA A 220      51.310  42.570  34.310  1.00  0.00           H
ATOM   3395  HB2 ALA A 220      52.050  41.110  33.770  1.00  0.00           H
ATOM   3396  HB3 ALA A 220      50.660  41.750  32.800  1.00  0.00           H
ATOM   3397  C   ALA A 220      52.390  44.050  31.940  1.00  0.00           C
ATOM   3398  O   ALA A 220      52.050  44.150  30.740  1.00  0.00           O
ATOM   3399  N   ILE A 221      52.680  45.180  32.740  1.00  0.00           N
ATOM   3400  HN  ILE A 221      53.020  45.100  33.670  1.00  0.00           H
ATOM   3401  CA  ILE A 221      52.420  46.560  32.380  1.00  0.00           C
ATOM   3402  HA  ILE A 221      51.420  46.750  32.030  1.00  0.00           H
ATOM   3403  CB  ILE A 221      52.610  47.510  33.640  1.00  0.00           C
ATOM   3404  HB  ILE A 221      53.470  47.110  34.220  1.00  0.00           H
ATOM   3405  CG2 ILE A 221      52.890  48.990  33.110  1.00  0.00           C
ATOM   3406 HG21 ILE A 221      52.110  49.270  32.370  1.00  0.00           H
ATOM   3407 HG22 ILE A 221      53.890  49.000  32.620  1.00  0.00           H
ATOM   3408 HG23 ILE A 221      53.030  49.780  33.880  1.00  0.00           H
ATOM   3409  CG1 ILE A 221      51.380  47.420  34.540  1.00  0.00           C
ATOM   3410 HG11 ILE A 221      51.140  46.330  34.640  1.00  0.00           H
ATOM   3411 HG12 ILE A 221      50.560  48.050  34.130  1.00  0.00           H
ATOM   3412  CD  ILE A 221      51.610  48.010  35.990  1.00  0.00           C
ATOM   3413  HD1 ILE A 221      50.710  48.060  36.640  1.00  0.00           H
ATOM   3414  HD2 ILE A 221      52.130  48.990  36.020  1.00  0.00           H
ATOM   3415  HD3 ILE A 221      52.280  47.280  36.500  1.00  0.00           H
ATOM   3416  C   ILE A 221      53.280  46.970  31.150  1.00  0.00           C
ATOM   3417  O   ILE A 221      52.820  47.540  30.150  1.00  0.00           O
ATOM   3418  N   PHE A 222      54.630  46.630  31.170  1.00  0.00           N
ATOM   3419  HN  PHE A 222      54.930  46.170  32.010  1.00  0.00           H
ATOM   3420  CA  PHE A 222      55.500  46.900  30.050  1.00  0.00           C
ATOM   3421  HA  PHE A 222      55.080  47.760  29.560  1.00  0.00           H
ATOM   3422  CB  PHE A 222      56.910  47.320  30.490  1.00  0.00           C
ATOM   3423  HB1 PHE A 222      57.560  47.560  29.620  1.00  0.00           H
ATOM   3424  HB2 PHE A 222      57.340  46.610  31.220  1.00  0.00           H
ATOM   3425  CG  PHE A 222      56.740  48.600  31.260  1.00  0.00           C
ATOM   3426  CD1 PHE A 222      56.430  49.800  30.600  1.00  0.00           C
ATOM   3427  HD1 PHE A 222      56.250  49.630  29.550  1.00  0.00           H
ATOM   3428  CE1 PHE A 222      56.230  51.020  31.350  1.00  0.00           C
ATOM   3429  HE1 PHE A 222      55.880  51.910  30.850  1.00  0.00           H
ATOM   3430  CZ  PHE A 222      56.380  50.940  32.700  1.00  0.00           C
ATOM   3431  HZ  PHE A 222      56.350  51.870  33.260  1.00  0.00           H
ATOM   3432  CD2 PHE A 222      56.920  48.580  32.600  1.00  0.00           C
ATOM   3433  HD2 PHE A 222      57.150  47.640  33.080  1.00  0.00           H
ATOM   3434  CE2 PHE A 222      56.780  49.710  33.360  1.00  0.00           C
ATOM   3435  HE2 PHE A 222      56.750  49.790  34.440  1.00  0.00           H
ATOM   3436  C   PHE A 222      55.550  45.880  28.980  1.00  0.00           C
ATOM   3437  O   PHE A 222      55.930  46.300  27.890  1.00  0.00           O
ATOM   3438  N   ALA A 223      55.140  44.570  29.240  1.00  0.00           N
ATOM   3439  HN  ALA A 223      54.950  44.230  30.150  1.00  0.00           H
ATOM   3440  CA  ALA A 223      54.870  43.600  28.220  1.00  0.00           C
ATOM   3441  HA  ALA A 223      55.720  43.650  27.550  1.00  0.00           H
ATOM   3442  CB  ALA A 223      54.640  42.170  28.770  1.00  0.00           C
ATOM   3443  HB1 ALA A 223      53.840  42.140  29.530  1.00  0.00           H
ATOM   3444  HB2 ALA A 223      55.550  41.760  29.240  1.00  0.00           H
ATOM   3445  HB3 ALA A 223      54.500  41.520  27.880  1.00  0.00           H
ATOM   3446  C   ALA A 223      53.570  43.880  27.360  1.00  0.00           C
ATOM   3447  O   ALA A 223      53.630  43.570  26.170  1.00  0.00           O
ATOM   3448  N   ASN A 224      52.530  44.450  28.010  1.00  0.00           N
ATOM   3449  HN  ASN A 224      52.660  44.630  28.980  1.00  0.00           H
ATOM   3450  CA  ASN A 224      51.150  44.520  27.550  1.00  0.00           C
ATOM   3451  HA  ASN A 224      50.720  45.060  28.380  1.00  0.00           H
ATOM   3452  CB  ASN A 224      51.130  45.370  26.330  1.00  0.00           C
ATOM   3453  HB1 ASN A 224      50.060  45.630  26.130  1.00  0.00           H
ATOM   3454  HB2 ASN A 224      51.450  44.870  25.390  1.00  0.00           H
ATOM   3455  CG  ASN A 224      51.790  46.700  26.630  1.00  0.00           C
ATOM   3456  OD1 ASN A 224      51.190  47.490  27.430  1.00  0.00           O
ATOM   3457  ND2 ASN A 224      52.860  47.080  25.930  1.00  0.00           N
ATOM   3458 HD21 ASN A 224      53.130  48.040  25.800  1.00  0.00           H
ATOM   3459 HD22 ASN A 224      53.260  46.390  25.320  1.00  0.00           H
ATOM   3460  C   ASN A 224      50.430  43.190  27.310  1.00  0.00           C
ATOM   3461  O   ASN A 224      49.540  43.150  26.480  1.00  0.00           O
ATOM   3462  N   LYS A 225      50.920  42.070  27.920  1.00  0.00           N
ATOM   3463  HN  LYS A 225      51.620  42.180  28.630  1.00  0.00           H
ATOM   3464  CA  LYS A 225      50.390  40.770  27.690  1.00  0.00           C
ATOM   3465  HA  LYS A 225      49.320  40.730  27.520  1.00  0.00           H
ATOM   3466  CB  LYS A 225      51.020  40.020  26.470  1.00  0.00           C
ATOM   3467  HB1 LYS A 225      50.860  40.710  25.610  1.00  0.00           H
ATOM   3468  HB2 LYS A 225      50.410  39.100  26.360  1.00  0.00           H
ATOM   3469  CG  LYS A 225      52.480  39.610  26.550  1.00  0.00           C
ATOM   3470  HG1 LYS A 225      52.690  38.700  27.160  1.00  0.00           H
ATOM   3471  HG2 LYS A 225      52.960  40.470  27.050  1.00  0.00           H
ATOM   3472  CD  LYS A 225      53.300  39.380  25.260  1.00  0.00           C
ATOM   3473  HD1 LYS A 225      53.290  40.300  24.630  1.00  0.00           H
ATOM   3474  HD2 LYS A 225      52.690  38.590  24.790  1.00  0.00           H
ATOM   3475  CE  LYS A 225      54.720  39.090  25.560  1.00  0.00           C
ATOM   3476  HE1 LYS A 225      54.830  38.370  26.410  1.00  0.00           H
ATOM   3477  HE2 LYS A 225      55.330  40.000  25.700  1.00  0.00           H
ATOM   3478  NZ  LYS A 225      55.380  38.470  24.450  1.00  0.00           N
ATOM   3479  HZ1 LYS A 225      56.410  38.500  24.370  1.00  0.00           H
ATOM   3480  HZ2 LYS A 225      55.130  39.000  23.590  1.00  0.00           H
ATOM   3481  HZ3 LYS A 225      55.010  37.510  24.290  1.00  0.00           H
ATOM   3482  C   LYS A 225      50.570  39.930  28.880  1.00  0.00           C
ATOM   3483  O   LYS A 225      51.240  40.330  29.850  1.00  0.00           O
ATOM   3484  N   GLU A 226      49.950  38.770  28.980  1.00  0.00           N
ATOM   3485  HN  GLU A 226      49.430  38.450  28.190  1.00  0.00           H
ATOM   3486  CA  GLU A 226      50.100  37.830  30.060  1.00  0.00           C
ATOM   3487  HA  GLU A 226      49.960  38.420  30.960  1.00  0.00           H
ATOM   3488  CB  GLU A 226      49.010  36.710  30.010  1.00  0.00           C
ATOM   3489  HB1 GLU A 226      49.290  35.930  30.750  1.00  0.00           H
ATOM   3490  HB2 GLU A 226      49.020  36.230  29.000  1.00  0.00           H
ATOM   3491  CG  GLU A 226      47.650  37.200  30.450  1.00  0.00           C
ATOM   3492  HG1 GLU A 226      47.330  37.930  29.680  1.00  0.00           H
ATOM   3493  HG2 GLU A 226      47.830  37.770  31.390  1.00  0.00           H
ATOM   3494  CD  GLU A 226      46.600  36.180  30.660  1.00  0.00           C
ATOM   3495  OE1 GLU A 226      45.690  36.420  31.530  1.00  0.00           O
ATOM   3496  OE2 GLU A 226      46.670  35.120  30.020  1.00  0.00           O
ATOM   3497  C   GLU A 226      51.460  37.080  30.120  1.00  0.00           C
ATOM   3498  O   GLU A 226      51.870  36.700  29.030  1.00  0.00           O
ATOM   3499  N   PRO A 227      52.190  36.970  31.280  1.00  0.00           N
ATOM   3500  CD  PRO A 227      51.920  37.780  32.520  1.00  0.00           C
ATOM   3501  HD1 PRO A 227      50.900  37.570  32.920  1.00  0.00           H
ATOM   3502  HD2 PRO A 227      52.130  38.860  32.360  1.00  0.00           H
ATOM   3503  CA  PRO A 227      53.430  36.210  31.310  1.00  0.00           C
ATOM   3504  HA  PRO A 227      54.070  36.750  30.630  1.00  0.00           H
ATOM   3505  CB  PRO A 227      54.010  36.450  32.680  1.00  0.00           C
ATOM   3506  HB1 PRO A 227      54.940  37.050  32.710  1.00  0.00           H
ATOM   3507  HB2 PRO A 227      54.220  35.440  33.110  1.00  0.00           H
ATOM   3508  CG  PRO A 227      52.880  37.130  33.520  1.00  0.00           C
ATOM   3509  HG1 PRO A 227      52.330  36.390  34.150  1.00  0.00           H
ATOM   3510  HG2 PRO A 227      53.220  37.920  34.230  1.00  0.00           H
ATOM   3511  C   PRO A 227      53.400  34.720  30.950  1.00  0.00           C
ATOM   3512  O   PRO A 227      52.310  34.140  30.950  1.00  0.00           O
ATOM   3513  N   TYR A 228      54.570  34.090  30.710  1.00  0.00           N
ATOM   3514  HN  TYR A 228      55.330  34.710  30.880  1.00  0.00           H
ATOM   3515  CA  TYR A 228      54.840  32.610  30.420  1.00  0.00           C
ATOM   3516  HA  TYR A 228      55.870  32.650  30.090  1.00  0.00           H
ATOM   3517  CB  TYR A 228      54.900  31.720  31.660  1.00  0.00           C
ATOM   3518  HB1 TYR A 228      55.270  30.710  31.380  1.00  0.00           H
ATOM   3519  HB2 TYR A 228      53.830  31.600  31.930  1.00  0.00           H
ATOM   3520  CG  TYR A 228      55.640  32.300  32.780  1.00  0.00           C
ATOM   3521  CD1 TYR A 228      57.030  32.090  32.810  1.00  0.00           C
ATOM   3522  HD1 TYR A 228      57.480  31.740  31.890  1.00  0.00           H
ATOM   3523  CE1 TYR A 228      57.840  32.460  33.950  1.00  0.00           C
ATOM   3524  HE1 TYR A 228      58.860  32.140  33.870  1.00  0.00           H
ATOM   3525  CZ  TYR A 228      57.170  32.920  35.080  1.00  0.00           C
ATOM   3526  OH  TYR A 228      57.830  33.210  36.290  1.00  0.00           O
ATOM   3527  HH  TYR A 228      57.140  33.320  36.950  1.00  0.00           H
ATOM   3528  CD2 TYR A 228      55.070  32.860  33.950  1.00  0.00           C
ATOM   3529  HD2 TYR A 228      53.990  32.850  33.980  1.00  0.00           H
ATOM   3530  CE2 TYR A 228      55.790  33.120  35.090  1.00  0.00           C
ATOM   3531  HE2 TYR A 228      55.350  33.430  36.020  1.00  0.00           H
ATOM   3532  C   TYR A 228      54.050  31.990  29.320  1.00  0.00           C
ATOM   3533  O   TYR A 228      53.420  30.930  29.410  1.00  0.00           O
ATOM   3534  N   GLU A 229      54.040  32.610  28.210  1.00  0.00           N
ATOM   3535  HN  GLU A 229      54.630  33.420  28.210  1.00  0.00           H
ATOM   3536  CA  GLU A 229      53.230  32.270  27.070  1.00  0.00           C
ATOM   3537  HA  GLU A 229      52.320  31.810  27.410  1.00  0.00           H
ATOM   3538  CB  GLU A 229      52.840  33.540  26.330  1.00  0.00           C
ATOM   3539  HB1 GLU A 229      52.660  34.320  27.100  1.00  0.00           H
ATOM   3540  HB2 GLU A 229      51.970  33.300  25.680  1.00  0.00           H
ATOM   3541  CG  GLU A 229      53.990  34.030  25.430  1.00  0.00           C
ATOM   3542  HG1 GLU A 229      54.080  33.360  24.550  1.00  0.00           H
ATOM   3543  HG2 GLU A 229      54.860  34.180  26.110  1.00  0.00           H
ATOM   3544  CD  GLU A 229      53.720  35.380  24.870  1.00  0.00           C
ATOM   3545  OE1 GLU A 229      52.650  35.960  25.060  1.00  0.00           O
ATOM   3546  OE2 GLU A 229      54.590  35.890  24.070  1.00  0.00           O
ATOM   3547  C   GLU A 229      53.870  31.260  26.180  1.00  0.00           C
ATOM   3548  O   GLU A 229      53.190  30.860  25.260  1.00  0.00           O
ATOM   3549  N   ASN A 230      55.060  30.770  26.460  1.00  0.00           N
ATOM   3550  HN  ASN A 230      55.620  31.160  27.190  1.00  0.00           H
ATOM   3551  CA  ASN A 230      55.680  29.610  25.880  1.00  0.00           C
ATOM   3552  HA  ASN A 230      55.180  29.420  24.950  1.00  0.00           H
ATOM   3553  CB  ASN A 230      57.230  29.860  25.580  1.00  0.00           C
ATOM   3554  HB1 ASN A 230      57.850  28.940  25.590  1.00  0.00           H
ATOM   3555  HB2 ASN A 230      57.560  30.510  26.420  1.00  0.00           H
ATOM   3556  CG  ASN A 230      57.380  30.630  24.310  1.00  0.00           C
ATOM   3557  OD1 ASN A 230      56.500  30.660  23.460  1.00  0.00           O
ATOM   3558  ND2 ASN A 230      58.440  31.420  24.080  1.00  0.00           N
ATOM   3559 HD21 ASN A 230      58.320  31.980  23.260  1.00  0.00           H
ATOM   3560 HD22 ASN A 230      59.150  31.670  24.740  1.00  0.00           H
ATOM   3561  C   ASN A 230      55.490  28.470  26.860  1.00  0.00           C
ATOM   3562  O   ASN A 230      56.030  27.390  26.550  1.00  0.00           O
ATOM   3563  N   ALA A 231      54.650  28.530  27.940  1.00  0.00           N
ATOM   3564  HN  ALA A 231      54.180  29.370  28.230  1.00  0.00           H
ATOM   3565  CA  ALA A 231      54.250  27.410  28.800  1.00  0.00           C
ATOM   3566  HA  ALA A 231      55.180  26.880  28.960  1.00  0.00           H
ATOM   3567  CB  ALA A 231      53.790  27.730  30.220  1.00  0.00           C
ATOM   3568  HB1 ALA A 231      52.900  28.390  30.160  1.00  0.00           H
ATOM   3569  HB2 ALA A 231      54.550  28.290  30.810  1.00  0.00           H
ATOM   3570  HB3 ALA A 231      53.540  26.770  30.720  1.00  0.00           H
ATOM   3571  C   ALA A 231      53.210  26.480  28.150  1.00  0.00           C
ATOM   3572  O   ALA A 231      52.260  26.870  27.480  1.00  0.00           O
ATOM   3573  N   ILE A 232      53.370  25.200  28.290  1.00  0.00           N
ATOM   3574  HN  ILE A 232      54.180  24.950  28.810  1.00  0.00           H
ATOM   3575  CA  ILE A 232      52.530  24.090  27.820  1.00  0.00           C
ATOM   3576  HA  ILE A 232      51.830  24.420  27.070  1.00  0.00           H
ATOM   3577  CB  ILE A 232      53.410  22.970  27.220  1.00  0.00           C
ATOM   3578  HB  ILE A 232      54.030  22.390  27.930  1.00  0.00           H
ATOM   3579  CG2 ILE A 232      52.360  21.940  26.570  1.00  0.00           C
ATOM   3580 HG21 ILE A 232      52.840  21.040  26.130  1.00  0.00           H
ATOM   3581 HG22 ILE A 232      51.720  22.360  25.760  1.00  0.00           H
ATOM   3582 HG23 ILE A 232      51.690  21.480  27.330  1.00  0.00           H
ATOM   3583  CG1 ILE A 232      54.430  23.510  26.160  1.00  0.00           C
ATOM   3584 HG11 ILE A 232      54.790  22.620  25.610  1.00  0.00           H
ATOM   3585 HG12 ILE A 232      55.340  23.990  26.580  1.00  0.00           H
ATOM   3586  CD  ILE A 232      53.830  24.490  25.010  1.00  0.00           C
ATOM   3587  HD1 ILE A 232      53.030  23.950  24.460  1.00  0.00           H
ATOM   3588  HD2 ILE A 232      54.660  24.800  24.330  1.00  0.00           H
ATOM   3589  HD3 ILE A 232      53.390  25.400  25.490  1.00  0.00           H
ATOM   3590  C   ILE A 232      51.650  23.510  28.950  1.00  0.00           C
ATOM   3591  O   ILE A 232      50.430  23.600  28.870  1.00  0.00           O
ATOM   3592  N   CYS A 233      52.290  23.030  30.060  1.00  0.00           N
ATOM   3593  HN  CYS A 233      53.270  23.200  30.040  1.00  0.00           H
ATOM   3594  CA  CYS A 233      51.680  22.300  31.140  1.00  0.00           C
ATOM   3595  HA  CYS A 233      50.640  22.240  30.850  1.00  0.00           H
ATOM   3596  CB  CYS A 233      52.220  20.840  31.280  1.00  0.00           C
ATOM   3597  HB1 CYS A 233      52.070  20.500  32.320  1.00  0.00           H
ATOM   3598  HB2 CYS A 233      53.300  20.760  31.040  1.00  0.00           H
ATOM   3599  SG  CYS A 233      51.440  19.750  30.070  1.00  0.00           S
ATOM   3600  HG1 CYS A 233      51.970  20.550  29.150  1.00  0.00           H
ATOM   3601  C   CYS A 233      51.860  23.070  32.420  1.00  0.00           C
ATOM   3602  O   CYS A 233      52.830  23.830  32.610  1.00  0.00           O
ATOM   3603  N   GLU A 234      50.930  22.840  33.330  1.00  0.00           N
ATOM   3604  HN  GLU A 234      50.160  22.320  32.970  1.00  0.00           H
ATOM   3605  CA  GLU A 234      50.880  23.410  34.710  1.00  0.00           C
ATOM   3606  HA  GLU A 234      51.130  24.450  34.530  1.00  0.00           H
ATOM   3607  CB  GLU A 234      49.460  23.270  35.340  1.00  0.00           C
ATOM   3608  HB1 GLU A 234      49.080  22.260  35.080  1.00  0.00           H
ATOM   3609  HB2 GLU A 234      48.730  23.940  34.840  1.00  0.00           H
ATOM   3610  CG  GLU A 234      49.430  23.450  36.860  1.00  0.00           C
ATOM   3611  HG1 GLU A 234      49.560  24.530  37.100  1.00  0.00           H
ATOM   3612  HG2 GLU A 234      50.200  22.800  37.330  1.00  0.00           H
ATOM   3613  CD  GLU A 234      48.050  23.110  37.370  1.00  0.00           C
ATOM   3614  OE1 GLU A 234      47.140  23.980  37.400  1.00  0.00           O
ATOM   3615  OE2 GLU A 234      47.830  21.860  37.640  1.00  0.00           O
ATOM   3616  C   GLU A 234      52.100  22.890  35.540  1.00  0.00           C
ATOM   3617  O   GLU A 234      52.790  23.700  36.200  1.00  0.00           O
ATOM   3618  N   GLN A 235      52.470  21.580  35.620  1.00  0.00           N
ATOM   3619  HN  GLN A 235      51.890  20.880  35.200  1.00  0.00           H
ATOM   3620  CA  GLN A 235      53.620  21.130  36.380  1.00  0.00           C
ATOM   3621  HA  GLN A 235      53.780  21.550  37.360  1.00  0.00           H
ATOM   3622  CB  GLN A 235      53.660  19.630  36.490  1.00  0.00           C
ATOM   3623  HB1 GLN A 235      54.600  19.390  37.030  1.00  0.00           H
ATOM   3624  HB2 GLN A 235      53.760  19.200  35.480  1.00  0.00           H
ATOM   3625  CG  GLN A 235      52.560  18.840  37.270  1.00  0.00           C
ATOM   3626  HG1 GLN A 235      53.000  17.900  37.690  1.00  0.00           H
ATOM   3627  HG2 GLN A 235      51.730  18.710  36.550  1.00  0.00           H
ATOM   3628  CD  GLN A 235      52.130  19.590  38.520  1.00  0.00           C
ATOM   3629  OE1 GLN A 235      52.900  19.730  39.440  1.00  0.00           O
ATOM   3630  NE2 GLN A 235      50.900  20.090  38.570  1.00  0.00           N
ATOM   3631 HE21 GLN A 235      50.630  20.640  39.360  1.00  0.00           H
ATOM   3632 HE22 GLN A 235      50.140  19.860  37.970  1.00  0.00           H
ATOM   3633  C   GLN A 235      54.900  21.650  35.840  1.00  0.00           C
ATOM   3634  O   GLN A 235      55.810  21.980  36.630  1.00  0.00           O
ATOM   3635  N   GLN A 236      55.030  21.750  34.470  1.00  0.00           N
ATOM   3636  HN  GLN A 236      54.440  21.350  33.780  1.00  0.00           H
ATOM   3637  CA  GLN A 236      56.170  22.390  33.870  1.00  0.00           C
ATOM   3638  HA  GLN A 236      56.990  21.740  34.140  1.00  0.00           H
ATOM   3639  CB  GLN A 236      55.980  22.310  32.320  1.00  0.00           C
ATOM   3640  HB1 GLN A 236      54.930  22.610  32.090  1.00  0.00           H
ATOM   3641  HB2 GLN A 236      56.020  21.250  31.990  1.00  0.00           H
ATOM   3642  CG  GLN A 236      56.960  23.110  31.520  1.00  0.00           C
ATOM   3643  HG1 GLN A 236      58.030  22.860  31.680  1.00  0.00           H
ATOM   3644  HG2 GLN A 236      56.800  24.200  31.710  1.00  0.00           H
ATOM   3645  CD  GLN A 236      56.620  22.940  30.100  1.00  0.00           C
ATOM   3646  OE1 GLN A 236      55.600  23.490  29.710  1.00  0.00           O
ATOM   3647  NE2 GLN A 236      57.470  22.190  29.380  1.00  0.00           N
ATOM   3648 HE21 GLN A 236      57.170  21.890  28.470  1.00  0.00           H
ATOM   3649 HE22 GLN A 236      58.390  21.990  29.720  1.00  0.00           H
ATOM   3650  C   GLN A 236      56.390  23.800  34.310  1.00  0.00           C
ATOM   3651  O   GLN A 236      57.510  24.170  34.700  1.00  0.00           O
ATOM   3652  N   LEU A 237      55.330  24.610  34.390  1.00  0.00           N
ATOM   3653  HN  LEU A 237      54.430  24.180  34.310  1.00  0.00           H
ATOM   3654  CA  LEU A 237      55.390  25.940  34.810  1.00  0.00           C
ATOM   3655  HA  LEU A 237      56.120  26.530  34.280  1.00  0.00           H
ATOM   3656  CB  LEU A 237      54.070  26.770  34.700  1.00  0.00           C
ATOM   3657  HB1 LEU A 237      53.300  26.130  35.180  1.00  0.00           H
ATOM   3658  HB2 LEU A 237      53.810  26.950  33.630  1.00  0.00           H
ATOM   3659  CG  LEU A 237      54.120  28.170  35.300  1.00  0.00           C
ATOM   3660  HG  LEU A 237      54.700  28.110  36.250  1.00  0.00           H
ATOM   3661  CD1 LEU A 237      54.730  29.290  34.470  1.00  0.00           C
ATOM   3662 HD11 LEU A 237      55.670  28.970  33.980  1.00  0.00           H
ATOM   3663 HD12 LEU A 237      54.980  30.110  35.180  1.00  0.00           H
ATOM   3664 HD13 LEU A 237      54.130  29.590  33.590  1.00  0.00           H
ATOM   3665  CD2 LEU A 237      52.670  28.560  35.730  1.00  0.00           C
ATOM   3666 HD21 LEU A 237      52.380  27.960  36.620  1.00  0.00           H
ATOM   3667 HD22 LEU A 237      52.060  28.370  34.820  1.00  0.00           H
ATOM   3668 HD23 LEU A 237      52.670  29.630  36.030  1.00  0.00           H
ATOM   3669  C   LEU A 237      55.950  25.890  36.270  1.00  0.00           C
ATOM   3670  O   LEU A 237      56.780  26.620  36.780  1.00  0.00           O
ATOM   3671  N   ILE A 238      55.410  25.050  37.130  1.00  0.00           N
ATOM   3672  HN  ILE A 238      54.720  24.370  36.900  1.00  0.00           H
ATOM   3673  CA  ILE A 238      55.700  24.950  38.570  1.00  0.00           C
ATOM   3674  HA  ILE A 238      55.680  25.960  38.950  1.00  0.00           H
ATOM   3675  CB  ILE A 238      54.620  24.200  39.410  1.00  0.00           C
ATOM   3676  HB  ILE A 238      54.440  23.180  38.990  1.00  0.00           H
ATOM   3677  CG2 ILE A 238      55.120  24.100  40.850  1.00  0.00           C
ATOM   3678 HG21 ILE A 238      55.520  25.030  41.310  1.00  0.00           H
ATOM   3679 HG22 ILE A 238      55.790  23.230  41.030  1.00  0.00           H
ATOM   3680 HG23 ILE A 238      54.320  23.740  41.520  1.00  0.00           H
ATOM   3681  CG1 ILE A 238      53.290  24.960  39.300  1.00  0.00           C
ATOM   3682 HG11 ILE A 238      53.020  25.130  38.240  1.00  0.00           H
ATOM   3683 HG12 ILE A 238      53.350  25.970  39.750  1.00  0.00           H
ATOM   3684  CD  ILE A 238      52.110  24.190  39.900  1.00  0.00           C
ATOM   3685  HD1 ILE A 238      52.070  24.270  41.010  1.00  0.00           H
ATOM   3686  HD2 ILE A 238      52.120  23.120  39.610  1.00  0.00           H
ATOM   3687  HD3 ILE A 238      51.130  24.620  39.570  1.00  0.00           H
ATOM   3688  C   ILE A 238      57.200  24.530  38.930  1.00  0.00           C
ATOM   3689  O   ILE A 238      57.950  25.210  39.690  1.00  0.00           O
ATOM   3690  N   MET A 239      57.710  23.550  38.230  1.00  0.00           N
ATOM   3691  HN  MET A 239      57.090  22.980  37.690  1.00  0.00           H
ATOM   3692  CA  MET A 239      59.110  23.170  38.120  1.00  0.00           C
ATOM   3693  HA  MET A 239      59.560  22.910  39.070  1.00  0.00           H
ATOM   3694  CB  MET A 239      59.320  21.910  37.150  1.00  0.00           C
ATOM   3695  HB1 MET A 239      60.420  21.800  37.080  1.00  0.00           H
ATOM   3696  HB2 MET A 239      58.890  22.100  36.140  1.00  0.00           H
ATOM   3697  CG  MET A 239      58.910  20.590  37.640  1.00  0.00           C
ATOM   3698  HG1 MET A 239      59.310  19.780  37.000  1.00  0.00           H
ATOM   3699  HG2 MET A 239      57.800  20.510  37.520  1.00  0.00           H
ATOM   3700  SD  MET A 239      59.250  20.120  39.340  1.00  0.00           S
ATOM   3701  CE  MET A 239      57.510  19.760  39.880  1.00  0.00           C
ATOM   3702  HE1 MET A 239      57.040  19.200  39.040  1.00  0.00           H
ATOM   3703  HE2 MET A 239      56.900  20.680  39.900  1.00  0.00           H
ATOM   3704  HE3 MET A 239      57.360  19.210  40.830  1.00  0.00           H
ATOM   3705  C   MET A 239      60.030  24.320  37.750  1.00  0.00           C
ATOM   3706  O   MET A 239      60.880  24.660  38.480  1.00  0.00           O
ATOM   3707  N   CYS A 240      59.610  24.970  36.660  1.00  0.00           N
ATOM   3708  HN  CYS A 240      58.940  24.500  36.090  1.00  0.00           H
ATOM   3709  CA  CYS A 240      60.250  26.110  36.140  1.00  0.00           C
ATOM   3710  HA  CYS A 240      61.280  25.890  35.880  1.00  0.00           H
ATOM   3711  CB  CYS A 240      59.700  26.480  34.710  1.00  0.00           C
ATOM   3712  HB1 CYS A 240      60.180  27.400  34.310  1.00  0.00           H
ATOM   3713  HB2 CYS A 240      58.610  26.710  34.740  1.00  0.00           H
ATOM   3714  SG  CYS A 240      60.090  25.240  33.430  1.00  0.00           S
ATOM   3715  HG1 CYS A 240      59.000  24.510  33.640  1.00  0.00           H
ATOM   3716  C   CYS A 240      60.340  27.330  37.100  1.00  0.00           C
ATOM   3717  O   CYS A 240      61.430  27.850  37.370  1.00  0.00           O
ATOM   3718  N   ILE A 241      59.280  27.830  37.750  1.00  0.00           N
ATOM   3719  HN  ILE A 241      58.400  27.420  37.500  1.00  0.00           H
ATOM   3720  CA  ILE A 241      59.200  28.850  38.730  1.00  0.00           C
ATOM   3721  HA  ILE A 241      59.670  29.740  38.320  1.00  0.00           H
ATOM   3722  CB  ILE A 241      57.820  29.260  39.150  1.00  0.00           C
ATOM   3723  HB  ILE A 241      57.180  28.360  39.260  1.00  0.00           H
ATOM   3724  CG2 ILE A 241      57.890  30.020  40.580  1.00  0.00           C
ATOM   3725 HG21 ILE A 241      58.530  30.920  40.480  1.00  0.00           H
ATOM   3726 HG22 ILE A 241      58.110  29.340  41.430  1.00  0.00           H
ATOM   3727 HG23 ILE A 241      56.850  30.330  40.800  1.00  0.00           H
ATOM   3728  CG1 ILE A 241      57.210  30.090  38.030  1.00  0.00           C
ATOM   3729 HG11 ILE A 241      57.260  29.500  37.090  1.00  0.00           H
ATOM   3730 HG12 ILE A 241      57.790  31.010  37.840  1.00  0.00           H
ATOM   3731  CD  ILE A 241      55.680  30.440  38.210  1.00  0.00           C
ATOM   3732  HD1 ILE A 241      55.590  30.980  39.170  1.00  0.00           H
ATOM   3733  HD2 ILE A 241      55.050  29.540  38.380  1.00  0.00           H
ATOM   3734  HD3 ILE A 241      55.330  31.100  37.390  1.00  0.00           H
ATOM   3735  C   ILE A 241      60.050  28.540  39.900  1.00  0.00           C
ATOM   3736  O   ILE A 241      60.940  29.260  40.330  1.00  0.00           O
ATOM   3737  N   LYS A 242      59.950  27.280  40.540  1.00  0.00           N
ATOM   3738  HN  LYS A 242      59.360  26.570  40.160  1.00  0.00           H
ATOM   3739  CA  LYS A 242      60.570  26.990  41.810  1.00  0.00           C
ATOM   3740  HA  LYS A 242      60.400  27.890  42.380  1.00  0.00           H
ATOM   3741  CB  LYS A 242      59.910  25.840  42.480  1.00  0.00           C
ATOM   3742  HB1 LYS A 242      60.500  25.420  43.330  1.00  0.00           H
ATOM   3743  HB2 LYS A 242      59.670  25.020  41.770  1.00  0.00           H
ATOM   3744  CG  LYS A 242      58.520  26.150  42.950  1.00  0.00           C
ATOM   3745  HG1 LYS A 242      58.050  26.810  42.190  1.00  0.00           H
ATOM   3746  HG2 LYS A 242      58.410  26.630  43.950  1.00  0.00           H
ATOM   3747  CD  LYS A 242      57.690  24.940  43.090  1.00  0.00           C
ATOM   3748  HD1 LYS A 242      57.640  24.500  42.070  1.00  0.00           H
ATOM   3749  HD2 LYS A 242      56.630  25.130  43.360  1.00  0.00           H
ATOM   3750  CE  LYS A 242      58.170  23.880  44.110  1.00  0.00           C
ATOM   3751  HE1 LYS A 242      59.220  23.540  44.000  1.00  0.00           H
ATOM   3752  HE2 LYS A 242      57.540  22.990  43.880  1.00  0.00           H
ATOM   3753  NZ  LYS A 242      57.960  24.280  45.500  1.00  0.00           N
ATOM   3754  HZ1 LYS A 242      57.030  24.750  45.540  1.00  0.00           H
ATOM   3755  HZ2 LYS A 242      58.630  25.000  45.840  1.00  0.00           H
ATOM   3756  HZ3 LYS A 242      58.040  23.570  46.250  1.00  0.00           H
ATOM   3757  C   LYS A 242      62.020  26.710  41.690  1.00  0.00           C
ATOM   3758  O   LYS A 242      62.790  26.680  42.660  1.00  0.00           O
ATOM   3759  N   SER A 243      62.500  26.570  40.430  1.00  0.00           N
ATOM   3760  HN  SER A 243      61.840  26.580  39.690  1.00  0.00           H
ATOM   3761  CA  SER A 243      63.890  26.510  40.060  1.00  0.00           C
ATOM   3762  HA  SER A 243      64.490  26.360  40.950  1.00  0.00           H
ATOM   3763  CB  SER A 243      64.170  25.210  39.230  1.00  0.00           C
ATOM   3764  HB1 SER A 243      63.690  24.410  39.840  1.00  0.00           H
ATOM   3765  HB2 SER A 243      65.240  24.930  39.170  1.00  0.00           H
ATOM   3766  OG  SER A 243      63.520  25.190  37.940  1.00  0.00           O
ATOM   3767  HG1 SER A 243      62.570  25.150  38.080  1.00  0.00           H
ATOM   3768  C   SER A 243      64.490  27.760  39.520  1.00  0.00           C
ATOM   3769  O   SER A 243      65.630  27.810  39.110  1.00  0.00           O
ATOM   3770  N   GLY A 244      63.760  28.890  39.660  1.00  0.00           N
ATOM   3771  HN  GLY A 244      62.810  28.840  39.960  1.00  0.00           H
ATOM   3772  CA  GLY A 244      64.450  30.190  39.550  1.00  0.00           C
ATOM   3773  HA1 GLY A 244      65.520  30.190  39.720  1.00  0.00           H
ATOM   3774  HA2 GLY A 244      64.010  30.890  40.240  1.00  0.00           H
ATOM   3775  C   GLY A 244      64.200  30.790  38.170  1.00  0.00           C
ATOM   3776  O   GLY A 244      64.890  31.760  37.830  1.00  0.00           O
ATOM   3777  N   ASN A 245      63.120  30.300  37.440  1.00  0.00           N
ATOM   3778  HN  ASN A 245      62.590  29.510  37.740  1.00  0.00           H
ATOM   3779  CA  ASN A 245      62.610  30.890  36.150  1.00  0.00           C
ATOM   3780  HA  ASN A 245      63.520  31.330  35.780  1.00  0.00           H
ATOM   3781  CB  ASN A 245      62.130  29.960  35.080  1.00  0.00           C
ATOM   3782  HB1 ASN A 245      61.770  30.500  34.180  1.00  0.00           H
ATOM   3783  HB2 ASN A 245      61.270  29.370  35.460  1.00  0.00           H
ATOM   3784  CG  ASN A 245      63.170  28.990  34.630  1.00  0.00           C
ATOM   3785  OD1 ASN A 245      63.600  29.070  33.490  1.00  0.00           O
ATOM   3786  ND2 ASN A 245      63.410  27.900  35.340  1.00  0.00           N
ATOM   3787 HD21 ASN A 245      64.110  27.200  35.160  1.00  0.00           H
ATOM   3788 HD22 ASN A 245      63.020  27.770  36.250  1.00  0.00           H
ATOM   3789  C   ASN A 245      61.590  31.960  36.510  1.00  0.00           C
ATOM   3790  O   ASN A 245      61.120  31.980  37.610  1.00  0.00           O
ATOM   3791  N   ARG A 246      61.560  32.990  35.630  1.00  0.00           N
ATOM   3792  HN  ARG A 246      61.990  32.890  34.740  1.00  0.00           H
ATOM   3793  CA  ARG A 246      60.950  34.300  35.920  1.00  0.00           C
ATOM   3794  HA  ARG A 246      60.180  34.080  36.650  1.00  0.00           H
ATOM   3795  CB  ARG A 246      61.960  35.330  36.530  1.00  0.00           C
ATOM   3796  HB1 ARG A 246      61.540  36.360  36.600  1.00  0.00           H
ATOM   3797  HB2 ARG A 246      62.900  35.330  35.950  1.00  0.00           H
ATOM   3798  CG  ARG A 246      62.290  35.010  37.960  1.00  0.00           C
ATOM   3799  HG1 ARG A 246      62.970  35.850  38.210  1.00  0.00           H
ATOM   3800  HG2 ARG A 246      62.930  34.110  37.930  1.00  0.00           H
ATOM   3801  CD  ARG A 246      61.180  34.900  38.980  1.00  0.00           C
ATOM   3802  HD1 ARG A 246      60.460  34.080  38.750  1.00  0.00           H
ATOM   3803  HD2 ARG A 246      60.670  35.880  39.040  1.00  0.00           H
ATOM   3804  NE  ARG A 246      61.900  34.630  40.250  1.00  0.00           N
ATOM   3805  HE  ARG A 246      62.240  35.440  40.740  1.00  0.00           H
ATOM   3806  CZ  ARG A 246      62.070  33.470  40.810  1.00  0.00           C
ATOM   3807  NH1 ARG A 246      61.670  32.270  40.410  1.00  0.00           N
ATOM   3808 HH11 ARG A 246      61.120  32.200  39.570  1.00  0.00           H
ATOM   3809 HH12 ARG A 246      61.930  31.510  41.000  1.00  0.00           H
ATOM   3810  NH2 ARG A 246      62.620  33.540  42.000  1.00  0.00           N
ATOM   3811 HH21 ARG A 246      62.990  34.430  42.280  1.00  0.00           H
ATOM   3812 HH22 ARG A 246      62.730  32.690  42.510  1.00  0.00           H
ATOM   3813  C   ARG A 246      60.480  34.920  34.600  1.00  0.00           C
ATOM   3814  O   ARG A 246      61.040  34.470  33.610  1.00  0.00           O
ATOM   3815  N   PRO A 247      59.570  35.840  34.540  1.00  0.00           N
ATOM   3816  CD  PRO A 247      58.830  36.350  35.720  1.00  0.00           C
ATOM   3817  HD1 PRO A 247      59.450  37.040  36.320  1.00  0.00           H
ATOM   3818  HD2 PRO A 247      58.490  35.540  36.400  1.00  0.00           H
ATOM   3819  CA  PRO A 247      59.180  36.590  33.350  1.00  0.00           C
ATOM   3820  HA  PRO A 247      58.730  35.800  32.770  1.00  0.00           H
ATOM   3821  CB  PRO A 247      58.160  37.660  33.780  1.00  0.00           C
ATOM   3822  HB1 PRO A 247      57.410  37.730  32.960  1.00  0.00           H
ATOM   3823  HB2 PRO A 247      58.750  38.600  33.910  1.00  0.00           H
ATOM   3824  CG  PRO A 247      57.610  37.150  35.130  1.00  0.00           C
ATOM   3825  HG1 PRO A 247      57.410  38.040  35.760  1.00  0.00           H
ATOM   3826  HG2 PRO A 247      56.770  36.430  35.050  1.00  0.00           H
ATOM   3827  C   PRO A 247      60.330  37.040  32.400  1.00  0.00           C
ATOM   3828  O   PRO A 247      61.270  37.640  32.920  1.00  0.00           O
ATOM   3829  N   ASP A 248      60.200  36.790  31.060  1.00  0.00           N
ATOM   3830  HN  ASP A 248      59.470  36.220  30.700  1.00  0.00           H
ATOM   3831  CA  ASP A 248      61.240  37.240  30.140  1.00  0.00           C
ATOM   3832  HA  ASP A 248      62.180  37.090  30.640  1.00  0.00           H
ATOM   3833  CB  ASP A 248      61.320  36.300  28.910  1.00  0.00           C
ATOM   3834  HB1 ASP A 248      60.330  36.410  28.410  1.00  0.00           H
ATOM   3835  HB2 ASP A 248      61.310  35.260  29.290  1.00  0.00           H
ATOM   3836  CG  ASP A 248      62.370  36.570  27.860  1.00  0.00           C
ATOM   3837  OD1 ASP A 248      63.210  37.420  28.110  1.00  0.00           O
ATOM   3838  OD2 ASP A 248      62.460  35.800  26.850  1.00  0.00           O
ATOM   3839  C   ASP A 248      61.310  38.830  29.840  1.00  0.00           C
ATOM   3840  O   ASP A 248      60.530  39.520  29.100  1.00  0.00           O
ATOM   3841  N   VAL A 249      62.330  39.490  30.440  1.00  0.00           N
ATOM   3842  HN  VAL A 249      62.980  38.990  31.010  1.00  0.00           H
ATOM   3843  CA  VAL A 249      62.630  40.840  30.100  1.00  0.00           C
ATOM   3844  HA  VAL A 249      61.730  41.420  30.210  1.00  0.00           H
ATOM   3845  CB  VAL A 249      63.720  41.260  31.050  1.00  0.00           C
ATOM   3846  HB  VAL A 249      64.710  40.760  30.960  1.00  0.00           H
ATOM   3847  CG1 VAL A 249      63.980  42.820  30.930  1.00  0.00           C
ATOM   3848 HG11 VAL A 249      64.310  42.990  29.880  1.00  0.00           H
ATOM   3849 HG12 VAL A 249      64.700  43.270  31.650  1.00  0.00           H
ATOM   3850 HG13 VAL A 249      63.010  43.350  31.040  1.00  0.00           H
ATOM   3851  CG2 VAL A 249      63.280  40.960  32.590  1.00  0.00           C
ATOM   3852 HG21 VAL A 249      64.210  41.110  33.180  1.00  0.00           H
ATOM   3853 HG22 VAL A 249      63.110  39.870  32.760  1.00  0.00           H
ATOM   3854 HG23 VAL A 249      62.410  41.540  32.960  1.00  0.00           H
ATOM   3855  C   VAL A 249      63.110  41.080  28.690  1.00  0.00           C
ATOM   3856  O   VAL A 249      62.980  42.190  28.180  1.00  0.00           O
ATOM   3857  N   ASP A 250      63.570  40.060  27.940  1.00  0.00           N
ATOM   3858  HN  ASP A 250      63.440  39.120  28.250  1.00  0.00           H
ATOM   3859  CA  ASP A 250      64.020  40.190  26.580  1.00  0.00           C
ATOM   3860  HA  ASP A 250      64.310  41.220  26.420  1.00  0.00           H
ATOM   3861  CB  ASP A 250      65.140  39.180  26.150  1.00  0.00           C
ATOM   3862  HB1 ASP A 250      65.530  39.400  25.140  1.00  0.00           H
ATOM   3863  HB2 ASP A 250      64.590  38.210  26.230  1.00  0.00           H
ATOM   3864  CG  ASP A 250      66.320  39.040  27.170  1.00  0.00           C
ATOM   3865  OD1 ASP A 250      66.640  40.020  27.870  1.00  0.00           O
ATOM   3866  OD2 ASP A 250      66.830  37.930  27.430  1.00  0.00           O
ATOM   3867  C   ASP A 250      62.760  40.040  25.640  1.00  0.00           C
ATOM   3868  O   ASP A 250      62.830  40.360  24.460  1.00  0.00           O
ATOM   3869  N   ASP A 251      61.610  39.620  26.180  1.00  0.00           N
ATOM   3870  HN  ASP A 251      61.440  39.450  27.140  1.00  0.00           H
ATOM   3871  CA  ASP A 251      60.330  39.610  25.440  1.00  0.00           C
ATOM   3872  HA  ASP A 251      60.400  39.520  24.360  1.00  0.00           H
ATOM   3873  CB  ASP A 251      59.650  38.360  26.010  1.00  0.00           C
ATOM   3874  HB1 ASP A 251      59.280  38.640  27.020  1.00  0.00           H
ATOM   3875  HB2 ASP A 251      60.400  37.550  25.900  1.00  0.00           H
ATOM   3876  CG  ASP A 251      58.440  37.870  25.260  1.00  0.00           C
ATOM   3877  OD1 ASP A 251      58.040  38.470  24.270  1.00  0.00           O
ATOM   3878  OD2 ASP A 251      57.770  36.920  25.690  1.00  0.00           O
ATOM   3879  C   ASP A 251      59.570  40.940  25.740  1.00  0.00           C
ATOM   3880  O   ASP A 251      58.550  41.250  25.170  1.00  0.00           O
ATOM   3881  N   ILE A 252      60.120  41.870  26.570  1.00  0.00           N
ATOM   3882  HN  ILE A 252      60.930  41.620  27.100  1.00  0.00           H
ATOM   3883  CA  ILE A 252      59.640  43.240  26.600  1.00  0.00           C
ATOM   3884  HA  ILE A 252      58.580  43.170  26.360  1.00  0.00           H
ATOM   3885  CB  ILE A 252      59.810  44.080  27.900  1.00  0.00           C
ATOM   3886  HB  ILE A 252      60.910  44.140  28.020  1.00  0.00           H
ATOM   3887  CG2 ILE A 252      59.040  45.370  27.670  1.00  0.00           C
ATOM   3888 HG21 ILE A 252      58.950  45.910  28.640  1.00  0.00           H
ATOM   3889 HG22 ILE A 252      57.980  45.230  27.380  1.00  0.00           H
ATOM   3890 HG23 ILE A 252      59.600  45.940  26.900  1.00  0.00           H
ATOM   3891  CG1 ILE A 252      59.230  43.340  29.170  1.00  0.00           C
ATOM   3892 HG11 ILE A 252      59.550  42.280  29.060  1.00  0.00           H
ATOM   3893 HG12 ILE A 252      58.130  43.510  29.250  1.00  0.00           H
ATOM   3894  CD  ILE A 252      60.000  43.840  30.420  1.00  0.00           C
ATOM   3895  HD1 ILE A 252      59.550  43.490  31.370  1.00  0.00           H
ATOM   3896  HD2 ILE A 252      59.890  44.940  30.480  1.00  0.00           H
ATOM   3897  HD3 ILE A 252      61.080  43.590  30.470  1.00  0.00           H
ATOM   3898  C   ILE A 252      60.160  43.980  25.430  1.00  0.00           C
ATOM   3899  O   ILE A 252      61.390  44.180  25.340  1.00  0.00           O
ATOM   3900  N   THR A 253      59.330  44.360  24.440  1.00  0.00           N
ATOM   3901  HN  THR A 253      58.360  44.170  24.550  1.00  0.00           H
ATOM   3902  CA  THR A 253      59.720  45.100  23.240  1.00  0.00           C
ATOM   3903  HA  THR A 253      60.800  45.060  23.190  1.00  0.00           H
ATOM   3904  CB  THR A 253      59.280  44.290  22.040  1.00  0.00           C
ATOM   3905  HB  THR A 253      59.600  44.890  21.160  1.00  0.00           H
ATOM   3906  OG1 THR A 253      57.860  43.880  21.950  1.00  0.00           O
ATOM   3907  HG1 THR A 253      57.690  43.260  22.660  1.00  0.00           H
ATOM   3908  CG2 THR A 253      60.140  43.030  21.890  1.00  0.00           C
ATOM   3909 HG21 THR A 253      61.240  43.160  21.940  1.00  0.00           H
ATOM   3910 HG22 THR A 253      59.890  42.510  20.940  1.00  0.00           H
ATOM   3911 HG23 THR A 253      59.790  42.280  22.640  1.00  0.00           H
ATOM   3912  C   THR A 253      59.210  46.510  23.290  1.00  0.00           C
ATOM   3913  O   THR A 253      59.690  47.390  22.570  1.00  0.00           O
ATOM   3914  N   GLU A 254      58.400  46.800  24.310  1.00  0.00           N
ATOM   3915  HN  GLU A 254      57.940  46.150  24.920  1.00  0.00           H
ATOM   3916  CA  GLU A 254      58.050  48.170  24.540  1.00  0.00           C
ATOM   3917  HA  GLU A 254      57.940  48.680  23.590  1.00  0.00           H
ATOM   3918  CB  GLU A 254      56.780  48.260  25.450  1.00  0.00           C
ATOM   3919  HB1 GLU A 254      57.020  47.960  26.490  1.00  0.00           H
ATOM   3920  HB2 GLU A 254      56.070  47.570  24.960  1.00  0.00           H
ATOM   3921  CG  GLU A 254      56.470  49.770  25.640  1.00  0.00           C
ATOM   3922  HG1 GLU A 254      56.470  50.260  24.640  1.00  0.00           H
ATOM   3923  HG2 GLU A 254      57.200  50.160  26.380  1.00  0.00           H
ATOM   3924  CD  GLU A 254      55.080  49.980  26.200  1.00  0.00           C
ATOM   3925  OE1 GLU A 254      54.100  49.570  25.550  1.00  0.00           O
ATOM   3926  OE2 GLU A 254      54.960  50.580  27.300  1.00  0.00           O
ATOM   3927  C   GLU A 254      59.220  48.790  25.370  1.00  0.00           C
ATOM   3928  O   GLU A 254      59.900  48.060  26.120  1.00  0.00           O
ATOM   3929  N   TYR A 255      59.440  50.160  25.250  1.00  0.00           N
ATOM   3930  HN  TYR A 255      58.800  50.800  24.830  1.00  0.00           H
ATOM   3931  CA  TYR A 255      60.590  50.790  25.930  1.00  0.00           C
ATOM   3932  HA  TYR A 255      61.510  50.260  25.720  1.00  0.00           H
ATOM   3933  CB  TYR A 255      60.770  52.250  25.490  1.00  0.00           C
ATOM   3934  HB1 TYR A 255      59.820  52.770  25.710  1.00  0.00           H
ATOM   3935  HB2 TYR A 255      60.920  52.280  24.390  1.00  0.00           H
ATOM   3936  CG  TYR A 255      61.850  52.970  26.210  1.00  0.00           C
ATOM   3937  CD1 TYR A 255      63.170  52.800  25.950  1.00  0.00           C
ATOM   3938  HD1 TYR A 255      63.450  52.070  25.200  1.00  0.00           H
ATOM   3939  CE1 TYR A 255      64.260  53.420  26.630  1.00  0.00           C
ATOM   3940  HE1 TYR A 255      65.260  53.080  26.450  1.00  0.00           H
ATOM   3941  CZ  TYR A 255      64.000  54.410  27.600  1.00  0.00           C
ATOM   3942  OH  TYR A 255      64.960  55.210  28.210  1.00  0.00           O
ATOM   3943  HH  TYR A 255      64.550  55.750  28.900  1.00  0.00           H
ATOM   3944  CD2 TYR A 255      61.600  54.080  27.050  1.00  0.00           C
ATOM   3945  HD2 TYR A 255      60.580  54.390  27.230  1.00  0.00           H
ATOM   3946  CE2 TYR A 255      62.640  54.760  27.820  1.00  0.00           C
ATOM   3947  HE2 TYR A 255      62.360  55.650  28.370  1.00  0.00           H
ATOM   3948  C   TYR A 255      60.310  50.800  27.480  1.00  0.00           C
ATOM   3949  O   TYR A 255      59.440  51.480  28.060  1.00  0.00           O
ATOM   3950  N   CYS A 256      61.100  50.030  28.210  1.00  0.00           N
ATOM   3951  HN  CYS A 256      61.910  49.630  27.780  1.00  0.00           H
ATOM   3952  CA  CYS A 256      61.080  50.070  29.690  1.00  0.00           C
ATOM   3953  HA  CYS A 256      60.290  50.760  29.950  1.00  0.00           H
ATOM   3954  CB  CYS A 256      60.620  48.660  30.180  1.00  0.00           C
ATOM   3955  HB1 CYS A 256      61.270  47.840  29.800  1.00  0.00           H
ATOM   3956  HB2 CYS A 256      59.600  48.520  29.780  1.00  0.00           H
ATOM   3957  SG  CYS A 256      60.450  48.570  32.010  1.00  0.00           S
ATOM   3958  HG1 CYS A 256      59.300  48.020  32.340  1.00  0.00           H
ATOM   3959  C   CYS A 256      62.480  50.400  30.290  1.00  0.00           C
ATOM   3960  O   CYS A 256      63.440  49.710  30.030  1.00  0.00           O
ATOM   3961  N   PRO A 257      62.690  51.550  30.980  1.00  0.00           N
ATOM   3962  CD  PRO A 257      61.810  52.670  30.840  1.00  0.00           C
ATOM   3963  HD1 PRO A 257      60.910  52.470  31.460  1.00  0.00           H
ATOM   3964  HD2 PRO A 257      61.550  52.800  29.770  1.00  0.00           H
ATOM   3965  CA  PRO A 257      63.910  51.960  31.650  1.00  0.00           C
ATOM   3966  HA  PRO A 257      64.650  52.170  30.900  1.00  0.00           H
ATOM   3967  CB  PRO A 257      63.540  53.250  32.330  1.00  0.00           C
ATOM   3968  HB1 PRO A 257      64.370  53.860  32.740  1.00  0.00           H
ATOM   3969  HB2 PRO A 257      62.920  53.010  33.210  1.00  0.00           H
ATOM   3970  CG  PRO A 257      62.550  53.890  31.420  1.00  0.00           C
ATOM   3971  HG1 PRO A 257      61.900  54.720  31.770  1.00  0.00           H
ATOM   3972  HG2 PRO A 257      63.200  54.420  30.690  1.00  0.00           H
ATOM   3973  C   PRO A 257      64.570  50.900  32.530  1.00  0.00           C
ATOM   3974  O   PRO A 257      63.920  49.990  33.140  1.00  0.00           O
ATOM   3975  N   ARG A 258      65.890  50.950  32.650  1.00  0.00           N
ATOM   3976  HN  ARG A 258      66.410  51.730  32.320  1.00  0.00           H
ATOM   3977  CA  ARG A 258      66.670  50.010  33.370  1.00  0.00           C
ATOM   3978  HA  ARG A 258      66.590  49.040  32.910  1.00  0.00           H
ATOM   3979  CB  ARG A 258      68.120  50.470  33.290  1.00  0.00           C
ATOM   3980  HB1 ARG A 258      68.040  51.560  33.470  1.00  0.00           H
ATOM   3981  HB2 ARG A 258      68.420  50.430  32.210  1.00  0.00           H
ATOM   3982  CG  ARG A 258      69.190  49.770  34.240  1.00  0.00           C
ATOM   3983  HG1 ARG A 258      69.220  48.660  34.280  1.00  0.00           H
ATOM   3984  HG2 ARG A 258      69.120  50.190  35.260  1.00  0.00           H
ATOM   3985  CD  ARG A 258      70.590  50.000  33.710  1.00  0.00           C
ATOM   3986  HD1 ARG A 258      71.310  49.700  34.500  1.00  0.00           H
ATOM   3987  HD2 ARG A 258      70.800  51.060  33.480  1.00  0.00           H
ATOM   3988  NE  ARG A 258      70.680  49.170  32.450  1.00  0.00           N
ATOM   3989  HE  ARG A 258      69.840  48.700  32.200  1.00  0.00           H
ATOM   3990  CZ  ARG A 258      71.750  48.760  31.760  1.00  0.00           C
ATOM   3991  NH1 ARG A 258      72.950  49.200  32.100  1.00  0.00           N
ATOM   3992 HH11 ARG A 258      73.050  50.000  32.680  1.00  0.00           H
ATOM   3993 HH12 ARG A 258      73.750  48.820  31.640  1.00  0.00           H
ATOM   3994  NH2 ARG A 258      71.590  47.910  30.800  1.00  0.00           N
ATOM   3995 HH21 ARG A 258      70.670  47.600  30.590  1.00  0.00           H
ATOM   3996 HH22 ARG A 258      72.450  47.560  30.410  1.00  0.00           H
ATOM   3997  C   ARG A 258      66.300  49.840  34.810  1.00  0.00           C
ATOM   3998  O   ARG A 258      66.520  48.750  35.370  1.00  0.00           O
ATOM   3999  N   GLU A 259      65.900  50.910  35.440  1.00  0.00           N
ATOM   4000  HN  GLU A 259      65.910  51.800  34.980  1.00  0.00           H
ATOM   4001  CA  GLU A 259      65.510  51.020  36.840  1.00  0.00           C
ATOM   4002  HA  GLU A 259      66.200  50.510  37.490  1.00  0.00           H
ATOM   4003  CB  GLU A 259      65.480  52.510  37.390  1.00  0.00           C
ATOM   4004  HB1 GLU A 259      65.320  52.450  38.490  1.00  0.00           H
ATOM   4005  HB2 GLU A 259      64.610  53.020  36.920  1.00  0.00           H
ATOM   4006  CG  GLU A 259      66.810  53.290  37.200  1.00  0.00           C
ATOM   4007  HG1 GLU A 259      67.700  52.750  37.600  1.00  0.00           H
ATOM   4008  HG2 GLU A 259      66.800  54.180  37.860  1.00  0.00           H
ATOM   4009  CD  GLU A 259      67.120  53.800  35.840  1.00  0.00           C
ATOM   4010  OE1 GLU A 259      66.440  53.500  34.830  1.00  0.00           O
ATOM   4011  OE2 GLU A 259      68.150  54.570  35.730  1.00  0.00           O
ATOM   4012  C   GLU A 259      64.270  50.210  37.340  1.00  0.00           C
ATOM   4013  O   GLU A 259      64.230  49.520  38.370  1.00  0.00           O
ATOM   4014  N   ILE A 260      63.270  50.340  36.440  1.00  0.00           N
ATOM   4015  HN  ILE A 260      63.390  50.940  35.660  1.00  0.00           H
ATOM   4016  CA  ILE A 260      61.990  49.650  36.460  1.00  0.00           C
ATOM   4017  HA  ILE A 260      61.460  49.680  37.400  1.00  0.00           H
ATOM   4018  CB  ILE A 260      61.000  50.070  35.400  1.00  0.00           C
ATOM   4019  HB  ILE A 260      61.430  49.800  34.410  1.00  0.00           H
ATOM   4020  CG2 ILE A 260      59.650  49.250  35.530  1.00  0.00           C
ATOM   4021 HG21 ILE A 260      59.020  49.770  36.290  1.00  0.00           H
ATOM   4022 HG22 ILE A 260      59.760  48.180  35.830  1.00  0.00           H
ATOM   4023 HG23 ILE A 260      59.210  49.330  34.520  1.00  0.00           H
ATOM   4024  CG1 ILE A 260      60.740  51.560  35.530  1.00  0.00           C
ATOM   4025 HG11 ILE A 260      61.690  52.140  35.570  1.00  0.00           H
ATOM   4026 HG12 ILE A 260      60.210  51.730  36.490  1.00  0.00           H
ATOM   4027  CD  ILE A 260      59.900  51.980  34.320  1.00  0.00           C
ATOM   4028  HD1 ILE A 260      60.420  51.630  33.400  1.00  0.00           H
ATOM   4029  HD2 ILE A 260      59.750  53.070  34.210  1.00  0.00           H
ATOM   4030  HD3 ILE A 260      58.850  51.630  34.270  1.00  0.00           H
ATOM   4031  C   ILE A 260      62.280  48.110  36.270  1.00  0.00           C
ATOM   4032  O   ILE A 260      61.670  47.240  36.940  1.00  0.00           O
ATOM   4033  N   ILE A 261      63.170  47.680  35.370  1.00  0.00           N
ATOM   4034  HN  ILE A 261      63.770  48.290  34.850  1.00  0.00           H
ATOM   4035  CA  ILE A 261      63.540  46.320  35.140  1.00  0.00           C
ATOM   4036  HA  ILE A 261      62.720  45.630  34.980  1.00  0.00           H
ATOM   4037  CB  ILE A 261      64.420  46.200  33.870  1.00  0.00           C
ATOM   4038  HB  ILE A 261      65.070  47.110  33.910  1.00  0.00           H
ATOM   4039  CG2 ILE A 261      65.250  44.890  33.810  1.00  0.00           C
ATOM   4040 HG21 ILE A 261      64.470  44.100  33.900  1.00  0.00           H
ATOM   4041 HG22 ILE A 261      65.900  44.880  34.720  1.00  0.00           H
ATOM   4042 HG23 ILE A 261      65.800  44.750  32.860  1.00  0.00           H
ATOM   4043  CG1 ILE A 261      63.430  46.380  32.630  1.00  0.00           C
ATOM   4044 HG11 ILE A 261      62.690  47.190  32.760  1.00  0.00           H
ATOM   4045 HG12 ILE A 261      62.890  45.410  32.610  1.00  0.00           H
ATOM   4046  CD  ILE A 261      64.200  46.610  31.320  1.00  0.00           C
ATOM   4047  HD1 ILE A 261      64.700  47.600  31.280  1.00  0.00           H
ATOM   4048  HD2 ILE A 261      63.490  46.630  30.470  1.00  0.00           H
ATOM   4049  HD3 ILE A 261      64.930  45.780  31.210  1.00  0.00           H
ATOM   4050  C   ILE A 261      64.220  45.770  36.340  1.00  0.00           C
ATOM   4051  O   ILE A 261      64.030  44.720  36.890  1.00  0.00           O
ATOM   4052  N   SER A 262      65.090  46.610  36.870  1.00  0.00           N
ATOM   4053  HN  SER A 262      65.340  47.490  36.470  1.00  0.00           H
ATOM   4054  CA  SER A 262      65.810  46.280  38.140  1.00  0.00           C
ATOM   4055  HA  SER A 262      66.300  45.330  37.990  1.00  0.00           H
ATOM   4056  CB  SER A 262      66.860  47.290  38.590  1.00  0.00           C
ATOM   4057  HB1 SER A 262      67.370  46.890  39.490  1.00  0.00           H
ATOM   4058  HB2 SER A 262      66.350  48.230  38.890  1.00  0.00           H
ATOM   4059  OG  SER A 262      67.800  47.450  37.540  1.00  0.00           O
ATOM   4060  HG1 SER A 262      67.550  48.130  36.920  1.00  0.00           H
ATOM   4061  C   SER A 262      64.900  46.000  39.350  1.00  0.00           C
ATOM   4062  O   SER A 262      64.920  45.030  40.050  1.00  0.00           O
ATOM   4063  N   LEU A 263      63.940  46.930  39.490  1.00  0.00           N
ATOM   4064  HN  LEU A 263      63.900  47.720  38.880  1.00  0.00           H
ATOM   4065  CA  LEU A 263      62.820  46.840  40.490  1.00  0.00           C
ATOM   4066  HA  LEU A 263      63.340  46.730  41.420  1.00  0.00           H
ATOM   4067  CB  LEU A 263      61.940  48.130  40.440  1.00  0.00           C
ATOM   4068  HB1 LEU A 263      61.270  48.130  39.550  1.00  0.00           H
ATOM   4069  HB2 LEU A 263      62.510  49.070  40.280  1.00  0.00           H
ATOM   4070  CG  LEU A 263      61.030  48.320  41.610  1.00  0.00           C
ATOM   4071  HG  LEU A 263      60.350  47.440  41.520  1.00  0.00           H
ATOM   4072  CD1 LEU A 263      61.640  48.270  42.990  1.00  0.00           C
ATOM   4073 HD11 LEU A 263      62.190  49.230  43.090  1.00  0.00           H
ATOM   4074 HD12 LEU A 263      62.280  47.380  43.160  1.00  0.00           H
ATOM   4075 HD13 LEU A 263      60.880  48.230  43.800  1.00  0.00           H
ATOM   4076  CD2 LEU A 263      60.090  49.520  41.400  1.00  0.00           C
ATOM   4077 HD21 LEU A 263      59.470  49.350  40.490  1.00  0.00           H
ATOM   4078 HD22 LEU A 263      60.610  50.480  41.220  1.00  0.00           H
ATOM   4079 HD23 LEU A 263      59.370  49.660  42.240  1.00  0.00           H
ATOM   4080  C   LEU A 263      61.980  45.470  40.350  1.00  0.00           C
ATOM   4081  O   LEU A 263      61.690  44.750  41.290  1.00  0.00           O
ATOM   4082  N   MET A 264      61.610  45.050  39.090  1.00  0.00           N
ATOM   4083  HN  MET A 264      61.950  45.520  38.280  1.00  0.00           H
ATOM   4084  CA  MET A 264      60.930  43.750  38.970  1.00  0.00           C
ATOM   4085  HA  MET A 264      60.160  43.780  39.730  1.00  0.00           H
ATOM   4086  CB  MET A 264      60.230  43.550  37.550  1.00  0.00           C
ATOM   4087  HB1 MET A 264      59.380  44.260  37.560  1.00  0.00           H
ATOM   4088  HB2 MET A 264      59.910  42.490  37.480  1.00  0.00           H
ATOM   4089  CG  MET A 264      61.170  43.790  36.360  1.00  0.00           C
ATOM   4090  HG1 MET A 264      62.090  43.190  36.520  1.00  0.00           H
ATOM   4091  HG2 MET A 264      61.580  44.820  36.360  1.00  0.00           H
ATOM   4092  SD  MET A 264      60.320  43.270  34.850  1.00  0.00           S
ATOM   4093  CE  MET A 264      59.440  44.810  34.630  1.00  0.00           C
ATOM   4094  HE1 MET A 264      59.110  45.080  33.600  1.00  0.00           H
ATOM   4095  HE2 MET A 264      60.050  45.730  34.790  1.00  0.00           H
ATOM   4096  HE3 MET A 264      58.650  45.010  35.380  1.00  0.00           H
ATOM   4097  C   MET A 264      61.730  42.600  39.280  1.00  0.00           C
ATOM   4098  O   MET A 264      61.280  41.580  39.780  1.00  0.00           O
ATOM   4099  N   LYS A 265      63.020  42.700  39.050  1.00  0.00           N
ATOM   4100  HN  LYS A 265      63.370  43.490  38.550  1.00  0.00           H
ATOM   4101  CA  LYS A 265      63.880  41.590  39.410  1.00  0.00           C
ATOM   4102  HA  LYS A 265      63.310  40.680  39.290  1.00  0.00           H
ATOM   4103  CB  LYS A 265      65.210  41.760  38.530  1.00  0.00           C
ATOM   4104  HB1 LYS A 265      65.860  40.910  38.820  1.00  0.00           H
ATOM   4105  HB2 LYS A 265      65.700  42.740  38.700  1.00  0.00           H
ATOM   4106  CG  LYS A 265      64.950  41.630  36.920  1.00  0.00           C
ATOM   4107  HG1 LYS A 265      64.040  42.200  36.650  1.00  0.00           H
ATOM   4108  HG2 LYS A 265      64.600  40.620  36.610  1.00  0.00           H
ATOM   4109  CD  LYS A 265      66.100  42.140  36.000  1.00  0.00           C
ATOM   4110  HD1 LYS A 265      66.250  43.220  36.230  1.00  0.00           H
ATOM   4111  HD2 LYS A 265      65.740  42.070  34.950  1.00  0.00           H
ATOM   4112  CE  LYS A 265      67.420  41.350  36.270  1.00  0.00           C
ATOM   4113  HE1 LYS A 265      67.320  40.250  36.100  1.00  0.00           H
ATOM   4114  HE2 LYS A 265      67.670  41.560  37.340  1.00  0.00           H
ATOM   4115  NZ  LYS A 265      68.560  41.770  35.470  1.00  0.00           N
ATOM   4116  HZ1 LYS A 265      69.310  41.120  35.790  1.00  0.00           H
ATOM   4117  HZ2 LYS A 265      68.840  42.760  35.600  1.00  0.00           H
ATOM   4118  HZ3 LYS A 265      68.150  41.590  34.530  1.00  0.00           H
ATOM   4119  C   LYS A 265      64.150  41.520  40.860  1.00  0.00           C
ATOM   4120  O   LYS A 265      64.230  40.510  41.490  1.00  0.00           O
ATOM   4121  N   LEU A 266      64.250  42.710  41.540  1.00  0.00           N
ATOM   4122  HN  LEU A 266      64.220  43.530  40.970  1.00  0.00           H
ATOM   4123  CA  LEU A 266      64.560  42.780  42.930  1.00  0.00           C
ATOM   4124  HA  LEU A 266      65.340  42.070  43.150  1.00  0.00           H
ATOM   4125  CB  LEU A 266      64.960  44.240  43.270  1.00  0.00           C
ATOM   4126  HB1 LEU A 266      64.250  45.020  42.930  1.00  0.00           H
ATOM   4127  HB2 LEU A 266      65.780  44.470  42.550  1.00  0.00           H
ATOM   4128  CG  LEU A 266      65.330  44.700  44.700  1.00  0.00           C
ATOM   4129  HG  LEU A 266      64.440  44.900  45.320  1.00  0.00           H
ATOM   4130  CD1 LEU A 266      66.210  43.770  45.520  1.00  0.00           C
ATOM   4131 HD11 LEU A 266      65.590  42.870  45.730  1.00  0.00           H
ATOM   4132 HD12 LEU A 266      66.410  44.260  46.490  1.00  0.00           H
ATOM   4133 HD13 LEU A 266      67.220  43.600  45.100  1.00  0.00           H
ATOM   4134  CD2 LEU A 266      66.090  46.020  44.540  1.00  0.00           C
ATOM   4135 HD21 LEU A 266      65.640  46.780  43.860  1.00  0.00           H
ATOM   4136 HD22 LEU A 266      67.070  45.770  44.100  1.00  0.00           H
ATOM   4137 HD23 LEU A 266      66.280  46.490  45.540  1.00  0.00           H
ATOM   4138  C   LEU A 266      63.370  42.380  43.740  1.00  0.00           C
ATOM   4139  O   LEU A 266      63.510  41.790  44.830  1.00  0.00           O
ATOM   4140  N   CYS A 267      62.130  42.660  43.240  1.00  0.00           N
ATOM   4141  HN  CYS A 267      61.980  43.100  42.350  1.00  0.00           H
ATOM   4142  CA  CYS A 267      60.980  42.170  43.940  1.00  0.00           C
ATOM   4143  HA  CYS A 267      61.110  42.270  45.010  1.00  0.00           H
ATOM   4144  CB  CYS A 267      59.790  43.020  43.400  1.00  0.00           C
ATOM   4145  HB1 CYS A 267      58.870  42.610  43.880  1.00  0.00           H
ATOM   4146  HB2 CYS A 267      59.680  42.890  42.310  1.00  0.00           H
ATOM   4147  SG  CYS A 267      59.960  44.820  43.880  1.00  0.00           S
ATOM   4148  HG1 CYS A 267      61.130  45.060  43.290  1.00  0.00           H
ATOM   4149  C   CYS A 267      60.760  40.690  43.900  1.00  0.00           C
ATOM   4150  O   CYS A 267      60.430  40.120  44.910  1.00  0.00           O
ATOM   4151  N   TRP A 268      61.040  40.030  42.750  1.00  0.00           N
ATOM   4152  HN  TRP A 268      61.510  40.430  41.970  1.00  0.00           H
ATOM   4153  CA  TRP A 268      60.890  38.620  42.570  1.00  0.00           C
ATOM   4154  HA  TRP A 268      60.100  38.380  43.260  1.00  0.00           H
ATOM   4155  CB  TRP A 268      60.480  38.270  41.060  1.00  0.00           C
ATOM   4156  HB1 TRP A 268      59.550  38.800  40.760  1.00  0.00           H
ATOM   4157  HB2 TRP A 268      60.260  37.190  40.930  1.00  0.00           H
ATOM   4158  CG  TRP A 268      61.370  38.500  39.890  1.00  0.00           C
ATOM   4159  CD1 TRP A 268      62.700  38.130  39.790  1.00  0.00           C
ATOM   4160  HD1 TRP A 268      63.320  37.700  40.560  1.00  0.00           H
ATOM   4161  NE1 TRP A 268      63.120  38.440  38.540  1.00  0.00           N
ATOM   4162  HE1 TRP A 268      64.060  38.520  38.280  1.00  0.00           H
ATOM   4163  CE2 TRP A 268      62.060  38.880  37.780  1.00  0.00           C
ATOM   4164  CD2 TRP A 268      60.970  38.960  38.610  1.00  0.00           C
ATOM   4165  CE3 TRP A 268      59.750  39.450  38.110  1.00  0.00           C
ATOM   4166  HE3 TRP A 268      58.960  39.560  38.840  1.00  0.00           H
ATOM   4167  CZ3 TRP A 268      59.630  39.710  36.800  1.00  0.00           C
ATOM   4168  HZ3 TRP A 268      58.670  40.110  36.510  1.00  0.00           H
ATOM   4169  CZ2 TRP A 268      61.910  39.160  36.430  1.00  0.00           C
ATOM   4170  HZ2 TRP A 268      62.720  39.030  35.740  1.00  0.00           H
ATOM   4171  CH2 TRP A 268      60.660  39.460  35.920  1.00  0.00           C
ATOM   4172  HH2 TRP A 268      60.620  39.680  34.860  1.00  0.00           H
ATOM   4173  C   TRP A 268      62.090  37.760  42.940  1.00  0.00           C
ATOM   4174  O   TRP A 268      62.090  36.580  42.670  1.00  0.00           O
ATOM   4175  N   GLU A 269      63.050  38.350  43.760  1.00  0.00           N
ATOM   4176  HN  GLU A 269      63.090  39.320  43.960  1.00  0.00           H
ATOM   4177  CA  GLU A 269      64.020  37.720  44.610  1.00  0.00           C
ATOM   4178  HA  GLU A 269      64.830  37.360  44.000  1.00  0.00           H
ATOM   4179  CB  GLU A 269      64.550  38.670  45.800  1.00  0.00           C
ATOM   4180  HB1 GLU A 269      64.810  38.110  46.720  1.00  0.00           H
ATOM   4181  HB2 GLU A 269      63.790  39.410  46.120  1.00  0.00           H
ATOM   4182  CG  GLU A 269      65.830  39.490  45.380  1.00  0.00           C
ATOM   4183  HG1 GLU A 269      66.000  40.470  45.870  1.00  0.00           H
ATOM   4184  HG2 GLU A 269      65.660  39.840  44.340  1.00  0.00           H
ATOM   4185  CD  GLU A 269      67.010  38.540  45.460  1.00  0.00           C
ATOM   4186  OE1 GLU A 269      67.270  37.810  44.520  1.00  0.00           O
ATOM   4187  OE2 GLU A 269      67.760  38.700  46.440  1.00  0.00           O
ATOM   4188  C   GLU A 269      63.440  36.460  45.260  1.00  0.00           C
ATOM   4189  O   GLU A 269      62.370  36.440  45.830  1.00  0.00           O
ATOM   4190  N   ALA A 270      64.170  35.300  45.070  1.00  0.00           N
ATOM   4191  HN  ALA A 270      65.050  35.330  44.600  1.00  0.00           H
ATOM   4192  CA  ALA A 270      63.840  34.030  45.630  1.00  0.00           C
ATOM   4193  HA  ALA A 270      62.910  33.750  45.170  1.00  0.00           H
ATOM   4194  CB  ALA A 270      64.820  32.950  45.160  1.00  0.00           C
ATOM   4195  HB1 ALA A 270      64.420  31.920  45.270  1.00  0.00           H
ATOM   4196  HB2 ALA A 270      65.800  33.080  45.670  1.00  0.00           H
ATOM   4197  HB3 ALA A 270      65.040  33.010  44.070  1.00  0.00           H
ATOM   4198  C   ALA A 270      63.560  33.870  47.070  1.00  0.00           C
ATOM   4199  O   ALA A 270      62.480  33.350  47.360  1.00  0.00           O
ATOM   4200  N   ASN A 271      64.410  34.320  47.970  1.00  0.00           N
ATOM   4201  HN  ASN A 271      65.180  34.880  47.700  1.00  0.00           H
ATOM   4202  CA  ASN A 271      64.120  34.410  49.370  1.00  0.00           C
ATOM   4203  HA  ASN A 271      63.790  33.430  49.650  1.00  0.00           H
ATOM   4204  CB  ASN A 271      65.430  34.500  50.210  1.00  0.00           C
ATOM   4205  HB1 ASN A 271      65.950  35.330  49.690  1.00  0.00           H
ATOM   4206  HB2 ASN A 271      66.060  33.600  50.020  1.00  0.00           H
ATOM   4207  CG  ASN A 271      65.310  34.900  51.670  1.00  0.00           C
ATOM   4208  OD1 ASN A 271      64.300  34.800  52.360  1.00  0.00           O
ATOM   4209  ND2 ASN A 271      66.490  35.370  52.170  1.00  0.00           N
ATOM   4210 HD21 ASN A 271      66.610  35.530  53.150  1.00  0.00           H
ATOM   4211 HD22 ASN A 271      67.350  35.400  51.650  1.00  0.00           H
ATOM   4212  C   ASN A 271      62.980  35.390  49.690  1.00  0.00           C
ATOM   4213  O   ASN A 271      63.200  36.570  49.350  1.00  0.00           O
ATOM   4214  N   PRO A 272      61.910  35.070  50.350  1.00  0.00           N
ATOM   4215  CD  PRO A 272      61.400  33.690  50.730  1.00  0.00           C
ATOM   4216  HD1 PRO A 272      62.130  33.120  51.330  1.00  0.00           H
ATOM   4217  HD2 PRO A 272      61.010  33.190  49.810  1.00  0.00           H
ATOM   4218  CA  PRO A 272      60.860  36.130  50.600  1.00  0.00           C
ATOM   4219  HA  PRO A 272      60.590  36.570  49.650  1.00  0.00           H
ATOM   4220  CB  PRO A 272      59.650  35.320  51.190  1.00  0.00           C
ATOM   4221  HB1 PRO A 272      58.930  35.070  50.380  1.00  0.00           H
ATOM   4222  HB2 PRO A 272      59.070  35.790  52.010  1.00  0.00           H
ATOM   4223  CG  PRO A 272      60.230  34.000  51.730  1.00  0.00           C
ATOM   4224  HG1 PRO A 272      60.780  34.150  52.690  1.00  0.00           H
ATOM   4225  HG2 PRO A 272      59.450  33.220  51.600  1.00  0.00           H
ATOM   4226  C   PRO A 272      61.320  37.270  51.580  1.00  0.00           C
ATOM   4227  O   PRO A 272      60.800  38.380  51.500  1.00  0.00           O
ATOM   4228  N   GLU A 273      62.310  36.990  52.470  1.00  0.00           N
ATOM   4229  HN  GLU A 273      62.720  36.100  52.670  1.00  0.00           H
ATOM   4230  CA  GLU A 273      63.030  38.040  53.200  1.00  0.00           C
ATOM   4231  HA  GLU A 273      62.310  38.690  53.670  1.00  0.00           H
ATOM   4232  CB  GLU A 273      63.850  37.320  54.300  1.00  0.00           C
ATOM   4233  HB1 GLU A 273      64.270  38.130  54.950  1.00  0.00           H
ATOM   4234  HB2 GLU A 273      64.740  36.720  54.040  1.00  0.00           H
ATOM   4235  CG  GLU A 273      63.040  36.400  55.290  1.00  0.00           C
ATOM   4236  HG1 GLU A 273      62.640  35.530  54.730  1.00  0.00           H
ATOM   4237  HG2 GLU A 273      62.220  37.040  55.690  1.00  0.00           H
ATOM   4238  CD  GLU A 273      63.810  35.870  56.480  1.00  0.00           C
ATOM   4239  OE1 GLU A 273      63.550  36.270  57.660  1.00  0.00           O
ATOM   4240  OE2 GLU A 273      64.760  35.140  56.240  1.00  0.00           O
ATOM   4241  C   GLU A 273      63.880  38.940  52.390  1.00  0.00           C
ATOM   4242  O   GLU A 273      64.190  40.060  52.800  1.00  0.00           O
ATOM   4243  N   ALA A 274      64.340  38.630  51.170  1.00  0.00           N
ATOM   4244  HN  ALA A 274      64.060  37.820  50.660  1.00  0.00           H
ATOM   4245  CA  ALA A 274      65.230  39.460  50.480  1.00  0.00           C
ATOM   4246  HA  ALA A 274      65.910  39.980  51.150  1.00  0.00           H
ATOM   4247  CB  ALA A 274      65.880  38.540  49.530  1.00  0.00           C
ATOM   4248  HB1 ALA A 274      66.710  39.020  48.970  1.00  0.00           H
ATOM   4249  HB2 ALA A 274      65.220  38.120  48.750  1.00  0.00           H
ATOM   4250  HB3 ALA A 274      66.200  37.630  50.090  1.00  0.00           H
ATOM   4251  C   ALA A 274      64.380  40.530  49.630  1.00  0.00           C
ATOM   4252  O   ALA A 274      64.930  41.630  49.390  1.00  0.00           O
ATOM   4253  N   ARG A 275      63.150  40.260  49.250  1.00  0.00           N
ATOM   4254  HN  ARG A 275      62.880  39.330  49.490  1.00  0.00           H
ATOM   4255  CA  ARG A 275      62.240  41.220  48.580  1.00  0.00           C
ATOM   4256  HA  ARG A 275      62.550  41.330  47.560  1.00  0.00           H
ATOM   4257  CB  ARG A 275      60.840  40.700  48.530  1.00  0.00           C
ATOM   4258  HB1 ARG A 275      60.250  41.330  47.840  1.00  0.00           H
ATOM   4259  HB2 ARG A 275      60.360  40.670  49.540  1.00  0.00           H
ATOM   4260  CG  ARG A 275      60.880  39.310  47.820  1.00  0.00           C
ATOM   4261  HG1 ARG A 275      61.270  38.570  48.550  1.00  0.00           H
ATOM   4262  HG2 ARG A 275      61.570  39.280  46.960  1.00  0.00           H
ATOM   4263  CD  ARG A 275      59.510  38.760  47.450  1.00  0.00           C
ATOM   4264  HD1 ARG A 275      59.030  39.420  46.710  1.00  0.00           H
ATOM   4265  HD2 ARG A 275      58.920  38.620  48.380  1.00  0.00           H
ATOM   4266  NE  ARG A 275      59.730  37.400  46.890  1.00  0.00           N
ATOM   4267  HE  ARG A 275      60.620  37.250  46.460  1.00  0.00           H
ATOM   4268  CZ  ARG A 275      59.090  36.310  47.320  1.00  0.00           C
ATOM   4269  NH1 ARG A 275      57.900  36.310  47.960  1.00  0.00           N
ATOM   4270 HH11 ARG A 275      57.330  37.120  48.080  1.00  0.00           H
ATOM   4271 HH12 ARG A 275      57.560  35.420  48.260  1.00  0.00           H
ATOM   4272  NH2 ARG A 275      59.630  35.120  47.040  1.00  0.00           N
ATOM   4273 HH21 ARG A 275      60.620  35.080  46.930  1.00  0.00           H
ATOM   4274 HH22 ARG A 275      59.210  34.330  47.500  1.00  0.00           H
ATOM   4275  C   ARG A 275      62.110  42.610  49.350  1.00  0.00           C
ATOM   4276  O   ARG A 275      61.950  42.610  50.550  1.00  0.00           O
ATOM   4277  N   PRO A 276      62.150  43.840  48.750  1.00  0.00           N
ATOM   4278  CD  PRO A 276      62.800  44.110  47.470  1.00  0.00           C
ATOM   4279  HD1 PRO A 276      62.070  43.860  46.670  1.00  0.00           H
ATOM   4280  HD2 PRO A 276      63.730  43.510  47.390  1.00  0.00           H
ATOM   4281  CA  PRO A 276      61.620  45.060  49.320  1.00  0.00           C
ATOM   4282  HA  PRO A 276      62.280  45.250  50.150  1.00  0.00           H
ATOM   4283  CB  PRO A 276      61.790  46.080  48.210  1.00  0.00           C
ATOM   4284  HB1 PRO A 276      61.970  47.140  48.490  1.00  0.00           H
ATOM   4285  HB2 PRO A 276      60.940  45.990  47.500  1.00  0.00           H
ATOM   4286  CG  PRO A 276      63.040  45.560  47.470  1.00  0.00           C
ATOM   4287  HG1 PRO A 276      63.100  45.990  46.450  1.00  0.00           H
ATOM   4288  HG2 PRO A 276      63.920  45.820  48.090  1.00  0.00           H
ATOM   4289  C   PRO A 276      60.270  45.090  49.990  1.00  0.00           C
ATOM   4290  O   PRO A 276      59.410  44.210  49.770  1.00  0.00           O
ATOM   4291  N   THR A 277      60.100  46.140  50.870  1.00  0.00           N
ATOM   4292  HN  THR A 277      60.860  46.730  51.110  1.00  0.00           H
ATOM   4293  CA  THR A 277      58.820  46.480  51.550  1.00  0.00           C
ATOM   4294  HA  THR A 277      58.210  45.600  51.660  1.00  0.00           H
ATOM   4295  CB  THR A 277      59.020  47.280  52.880  1.00  0.00           C
ATOM   4296  HB  THR A 277      58.000  47.550  53.230  1.00  0.00           H
ATOM   4297  OG1 THR A 277      59.730  48.490  52.690  1.00  0.00           O
ATOM   4298  HG1 THR A 277      60.070  48.720  53.560  1.00  0.00           H
ATOM   4299  CG2 THR A 277      59.680  46.540  54.030  1.00  0.00           C
ATOM   4300 HG21 THR A 277      60.660  46.180  53.660  1.00  0.00           H
ATOM   4301 HG22 THR A 277      59.120  45.690  54.480  1.00  0.00           H
ATOM   4302 HG23 THR A 277      59.910  47.260  54.840  1.00  0.00           H
ATOM   4303  C   THR A 277      58.080  47.490  50.570  1.00  0.00           C
ATOM   4304  O   THR A 277      58.650  48.360  49.860  1.00  0.00           O
ATOM   4305  N   PHE A 278      56.760  47.340  50.460  1.00  0.00           N
ATOM   4306  HN  PHE A 278      56.300  46.630  50.990  1.00  0.00           H
ATOM   4307  CA  PHE A 278      55.950  48.280  49.720  1.00  0.00           C
ATOM   4308  HA  PHE A 278      56.250  48.270  48.680  1.00  0.00           H
ATOM   4309  CB  PHE A 278      54.420  47.910  49.780  1.00  0.00           C
ATOM   4310  HB1 PHE A 278      53.690  48.740  49.650  1.00  0.00           H
ATOM   4311  HB2 PHE A 278      54.180  47.560  50.800  1.00  0.00           H
ATOM   4312  CG  PHE A 278      54.110  46.870  48.780  1.00  0.00           C
ATOM   4313  CD1 PHE A 278      53.970  47.120  47.430  1.00  0.00           C
ATOM   4314  HD1 PHE A 278      54.090  48.160  47.160  1.00  0.00           H
ATOM   4315  CE1 PHE A 278      53.500  46.230  46.420  1.00  0.00           C
ATOM   4316  HE1 PHE A 278      53.300  46.560  45.410  1.00  0.00           H
ATOM   4317  CZ  PHE A 278      53.110  44.950  46.860  1.00  0.00           C
ATOM   4318  HZ  PHE A 278      52.850  44.090  46.260  1.00  0.00           H
ATOM   4319  CD2 PHE A 278      53.700  45.590  49.170  1.00  0.00           C
ATOM   4320  HD2 PHE A 278      53.850  45.260  50.190  1.00  0.00           H
ATOM   4321  CE2 PHE A 278      53.130  44.660  48.260  1.00  0.00           C
ATOM   4322  HE2 PHE A 278      52.890  43.630  48.480  1.00  0.00           H
ATOM   4323  C   PHE A 278      56.140  49.830  50.060  1.00  0.00           C
ATOM   4324  O   PHE A 278      56.270  50.550  49.080  1.00  0.00           O
ATOM   4325  N   PRO A 279      56.210  50.370  51.220  1.00  0.00           N
ATOM   4326  CD  PRO A 279      55.770  49.760  52.480  1.00  0.00           C
ATOM   4327  HD1 PRO A 279      56.020  48.690  52.660  1.00  0.00           H
ATOM   4328  HD2 PRO A 279      54.680  49.920  52.570  1.00  0.00           H
ATOM   4329  CA  PRO A 279      56.740  51.690  51.430  1.00  0.00           C
ATOM   4330  HA  PRO A 279      56.190  52.410  50.840  1.00  0.00           H
ATOM   4331  CB  PRO A 279      56.480  51.990  52.890  1.00  0.00           C
ATOM   4332  HB1 PRO A 279      55.440  52.370  53.040  1.00  0.00           H
ATOM   4333  HB2 PRO A 279      57.150  52.730  53.370  1.00  0.00           H
ATOM   4334  CG  PRO A 279      56.450  50.580  53.500  1.00  0.00           C
ATOM   4335  HG1 PRO A 279      57.470  50.210  53.750  1.00  0.00           H
ATOM   4336  HG2 PRO A 279      55.780  50.610  54.390  1.00  0.00           H
ATOM   4337  C   PRO A 279      58.240  51.920  51.010  1.00  0.00           C
ATOM   4338  O   PRO A 279      58.700  53.050  50.710  1.00  0.00           O
ATOM   4339  N   GLY A 280      59.050  50.860  51.040  1.00  0.00           N
ATOM   4340  HN  GLY A 280      58.690  49.970  51.300  1.00  0.00           H
ATOM   4341  CA  GLY A 280      60.450  50.930  50.490  1.00  0.00           C
ATOM   4342  HA1 GLY A 280      60.840  49.930  50.550  1.00  0.00           H
ATOM   4343  HA2 GLY A 280      60.910  51.680  51.110  1.00  0.00           H
ATOM   4344  C   GLY A 280      60.380  51.280  49.070  1.00  0.00           C
ATOM   4345  O   GLY A 280      61.150  52.130  48.580  1.00  0.00           O
ATOM   4346  N   ILE A 281      59.520  50.530  48.360  1.00  0.00           N
ATOM   4347  HN  ILE A 281      58.940  49.900  48.860  1.00  0.00           H
ATOM   4348  CA  ILE A 281      59.180  50.610  46.910  1.00  0.00           C
ATOM   4349  HA  ILE A 281      60.010  50.410  46.240  1.00  0.00           H
ATOM   4350  CB  ILE A 281      58.220  49.520  46.600  1.00  0.00           C
ATOM   4351  HB  ILE A 281      57.600  49.370  47.510  1.00  0.00           H
ATOM   4352  CG2 ILE A 281      57.220  49.800  45.380  1.00  0.00           C
ATOM   4353 HG21 ILE A 281      56.600  48.900  45.180  1.00  0.00           H
ATOM   4354 HG22 ILE A 281      57.770  50.020  44.440  1.00  0.00           H
ATOM   4355 HG23 ILE A 281      56.540  50.670  45.510  1.00  0.00           H
ATOM   4356  CG1 ILE A 281      58.910  48.150  46.460  1.00  0.00           C
ATOM   4357 HG11 ILE A 281      59.820  48.130  47.100  1.00  0.00           H
ATOM   4358 HG12 ILE A 281      59.320  48.230  45.430  1.00  0.00           H
ATOM   4359  CD  ILE A 281      58.050  46.900  46.670  1.00  0.00           C
ATOM   4360  HD1 ILE A 281      57.820  46.720  47.740  1.00  0.00           H
ATOM   4361  HD2 ILE A 281      58.530  45.960  46.320  1.00  0.00           H
ATOM   4362  HD3 ILE A 281      57.040  47.060  46.250  1.00  0.00           H
ATOM   4363  C   ILE A 281      58.620  51.980  46.520  1.00  0.00           C
ATOM   4364  O   ILE A 281      59.020  52.540  45.500  1.00  0.00           O
ATOM   4365  N   GLU A 282      57.830  52.560  47.400  1.00  0.00           N
ATOM   4366  HN  GLU A 282      57.450  51.990  48.120  1.00  0.00           H
ATOM   4367  CA  GLU A 282      57.550  54.050  47.320  1.00  0.00           C
ATOM   4368  HA  GLU A 282      57.110  54.150  46.340  1.00  0.00           H
ATOM   4369  CB  GLU A 282      56.440  54.500  48.200  1.00  0.00           C
ATOM   4370  HB1 GLU A 282      56.710  54.030  49.170  1.00  0.00           H
ATOM   4371  HB2 GLU A 282      55.470  54.090  47.850  1.00  0.00           H
ATOM   4372  CG  GLU A 282      56.270  56.060  48.380  1.00  0.00           C
ATOM   4373  HG1 GLU A 282      56.270  56.550  47.390  1.00  0.00           H
ATOM   4374  HG2 GLU A 282      57.150  56.430  48.950  1.00  0.00           H
ATOM   4375  CD  GLU A 282      54.950  56.430  49.010  1.00  0.00           C
ATOM   4376  OE1 GLU A 282      54.610  57.660  48.890  1.00  0.00           O
ATOM   4377  OE2 GLU A 282      54.280  55.550  49.590  1.00  0.00           O
ATOM   4378  C   GLU A 282      58.670  55.030  47.360  1.00  0.00           C
ATOM   4379  O   GLU A 282      58.680  55.930  46.540  1.00  0.00           O
ATOM   4380  N   GLU A 283      59.620  54.740  48.280  1.00  0.00           N
ATOM   4381  HN  GLU A 283      59.410  53.980  48.890  1.00  0.00           H
ATOM   4382  CA  GLU A 283      60.880  55.420  48.490  1.00  0.00           C
ATOM   4383  HA  GLU A 283      60.730  56.480  48.580  1.00  0.00           H
ATOM   4384  CB  GLU A 283      61.720  55.120  49.780  1.00  0.00           C
ATOM   4385  HB1 GLU A 283      62.670  55.690  49.710  1.00  0.00           H
ATOM   4386  HB2 GLU A 283      61.800  54.020  49.900  1.00  0.00           H
ATOM   4387  CG  GLU A 283      61.150  55.710  51.100  1.00  0.00           C
ATOM   4388  HG1 GLU A 283      60.260  55.070  51.290  1.00  0.00           H
ATOM   4389  HG2 GLU A 283      60.930  56.780  50.910  1.00  0.00           H
ATOM   4390  CD  GLU A 283      62.120  55.560  52.270  1.00  0.00           C
ATOM   4391  OE1 GLU A 283      61.780  54.970  53.320  1.00  0.00           O
ATOM   4392  OE2 GLU A 283      63.340  55.830  52.040  1.00  0.00           O
ATOM   4393  C   GLU A 283      61.820  55.340  47.340  1.00  0.00           C
ATOM   4394  O   GLU A 283      62.560  56.230  47.010  1.00  0.00           O
ATOM   4395  N   LYS A 284      61.920  54.180  46.640  1.00  0.00           N
ATOM   4396  HN  LYS A 284      61.450  53.350  46.920  1.00  0.00           H
ATOM   4397  CA  LYS A 284      62.630  54.060  45.350  1.00  0.00           C
ATOM   4398  HA  LYS A 284      63.650  54.370  45.440  1.00  0.00           H
ATOM   4399  CB  LYS A 284      62.790  52.550  45.020  1.00  0.00           C
ATOM   4400  HB1 LYS A 284      63.070  52.350  43.960  1.00  0.00           H
ATOM   4401  HB2 LYS A 284      61.820  52.060  45.220  1.00  0.00           H
ATOM   4402  CG  LYS A 284      63.800  51.880  45.900  1.00  0.00           C
ATOM   4403  HG1 LYS A 284      63.610  52.040  46.980  1.00  0.00           H
ATOM   4404  HG2 LYS A 284      64.840  52.220  45.700  1.00  0.00           H
ATOM   4405  CD  LYS A 284      63.760  50.360  45.790  1.00  0.00           C
ATOM   4406  HD1 LYS A 284      63.610  50.190  44.700  1.00  0.00           H
ATOM   4407  HD2 LYS A 284      62.850  50.010  46.310  1.00  0.00           H
ATOM   4408  CE  LYS A 284      64.990  49.640  46.230  1.00  0.00           C
ATOM   4409  HE1 LYS A 284      65.810  50.160  45.700  1.00  0.00           H
ATOM   4410  HE2 LYS A 284      65.010  48.550  46.000  1.00  0.00           H
ATOM   4411  NZ  LYS A 284      65.230  49.850  47.690  1.00  0.00           N
ATOM   4412  HZ1 LYS A 284      64.540  49.360  48.300  1.00  0.00           H
ATOM   4413  HZ2 LYS A 284      65.170  50.860  47.950  1.00  0.00           H
ATOM   4414  HZ3 LYS A 284      66.160  49.490  48.000  1.00  0.00           H
ATOM   4415  C   LYS A 284      61.940  54.730  44.130  1.00  0.00           C
ATOM   4416  O   LYS A 284      62.520  55.380  43.280  1.00  0.00           O
ATOM   4417  N   PHE A 285      60.610  54.610  44.090  1.00  0.00           N
ATOM   4418  HN  PHE A 285      60.140  54.160  44.840  1.00  0.00           H
ATOM   4419  CA  PHE A 285      59.810  54.860  42.910  1.00  0.00           C
ATOM   4420  HA  PHE A 285      60.500  54.820  42.080  1.00  0.00           H
ATOM   4421  CB  PHE A 285      58.720  53.780  42.730  1.00  0.00           C
ATOM   4422  HB1 PHE A 285      57.940  53.930  43.510  1.00  0.00           H
ATOM   4423  HB2 PHE A 285      59.160  52.770  42.900  1.00  0.00           H
ATOM   4424  CG  PHE A 285      58.180  53.780  41.310  1.00  0.00           C
ATOM   4425  CD1 PHE A 285      58.720  52.960  40.270  1.00  0.00           C
ATOM   4426  HD1 PHE A 285      59.690  52.550  40.510  1.00  0.00           H
ATOM   4427  CE1 PHE A 285      58.160  52.990  39.030  1.00  0.00           C
ATOM   4428  HE1 PHE A 285      58.650  52.410  38.260  1.00  0.00           H
ATOM   4429  CZ  PHE A 285      56.980  53.710  38.760  1.00  0.00           C
ATOM   4430  HZ  PHE A 285      56.530  53.690  37.780  1.00  0.00           H
ATOM   4431  CD2 PHE A 285      56.970  54.490  41.080  1.00  0.00           C
ATOM   4432  HD2 PHE A 285      56.410  55.110  41.760  1.00  0.00           H
ATOM   4433  CE2 PHE A 285      56.440  54.460  39.760  1.00  0.00           C
ATOM   4434  HE2 PHE A 285      55.580  55.030  39.450  1.00  0.00           H
ATOM   4435  C   PHE A 285      59.180  56.240  42.830  1.00  0.00           C
ATOM   4436  O   PHE A 285      59.110  56.860  41.740  1.00  0.00           O
ATOM   4437  N   ARG A 286      58.660  56.770  43.910  1.00  0.00           N
ATOM   4438  HN  ARG A 286      58.640  56.350  44.810  1.00  0.00           H
ATOM   4439  CA  ARG A 286      58.120  58.100  43.890  1.00  0.00           C
ATOM   4440  HA  ARG A 286      57.370  58.070  43.110  1.00  0.00           H
ATOM   4441  CB  ARG A 286      57.360  58.410  45.120  1.00  0.00           C
ATOM   4442  HB1 ARG A 286      58.040  58.250  45.990  1.00  0.00           H
ATOM   4443  HB2 ARG A 286      56.510  57.700  45.260  1.00  0.00           H
ATOM   4444  CG  ARG A 286      56.940  59.910  45.340  1.00  0.00           C
ATOM   4445  HG1 ARG A 286      56.150  60.190  44.610  1.00  0.00           H
ATOM   4446  HG2 ARG A 286      57.830  60.540  45.180  1.00  0.00           H
ATOM   4447  CD  ARG A 286      56.570  60.360  46.700  1.00  0.00           C
ATOM   4448  HD1 ARG A 286      56.380  61.440  46.860  1.00  0.00           H
ATOM   4449  HD2 ARG A 286      57.340  60.050  47.430  1.00  0.00           H
ATOM   4450  NE  ARG A 286      55.320  59.620  47.090  1.00  0.00           N
ATOM   4451  HE  ARG A 286      55.350  58.720  47.530  1.00  0.00           H
ATOM   4452  CZ  ARG A 286      54.000  59.890  46.750  1.00  0.00           C
ATOM   4453  NH1 ARG A 286      53.580  60.800  45.960  1.00  0.00           N
ATOM   4454 HH11 ARG A 286      54.240  61.470  45.630  1.00  0.00           H
ATOM   4455 HH12 ARG A 286      52.590  60.880  45.890  1.00  0.00           H
ATOM   4456  NH2 ARG A 286      53.100  59.030  47.210  1.00  0.00           N
ATOM   4457 HH21 ARG A 286      53.470  58.310  47.800  1.00  0.00           H
ATOM   4458 HH22 ARG A 286      52.130  59.120  46.990  1.00  0.00           H
ATOM   4459  C   ARG A 286      59.020  59.230  43.390  1.00  0.00           C
ATOM   4460  O   ARG A 286      58.570  59.960  42.530  1.00  0.00           O
ATOM   4461  N   PRO A 287      60.290  59.330  43.680  1.00  0.00           N
ATOM   4462  CD  PRO A 287      61.030  58.550  44.740  1.00  0.00           C
ATOM   4463  HD1 PRO A 287      61.040  57.450  44.670  1.00  0.00           H
ATOM   4464  HD2 PRO A 287      60.500  58.800  45.690  1.00  0.00           H
ATOM   4465  CA  PRO A 287      61.170  60.240  43.070  1.00  0.00           C
ATOM   4466  HA  PRO A 287      60.680  61.200  43.000  1.00  0.00           H
ATOM   4467  CB  PRO A 287      62.400  60.370  44.070  1.00  0.00           C
ATOM   4468  HB1 PRO A 287      62.120  61.070  44.890  1.00  0.00           H
ATOM   4469  HB2 PRO A 287      63.350  60.670  43.580  1.00  0.00           H
ATOM   4470  CG  PRO A 287      62.460  59.000  44.670  1.00  0.00           C
ATOM   4471  HG1 PRO A 287      63.060  58.330  44.010  1.00  0.00           H
ATOM   4472  HG2 PRO A 287      62.950  58.840  45.650  1.00  0.00           H
ATOM   4473  C   PRO A 287      61.520  59.880  41.570  1.00  0.00           C
ATOM   4474  O   PRO A 287      61.730  60.750  40.760  1.00  0.00           O
ATOM   4475  N   PHE A 288      61.600  58.610  41.230  1.00  0.00           N
ATOM   4476  HN  PHE A 288      61.480  57.860  41.880  1.00  0.00           H
ATOM   4477  CA  PHE A 288      61.790  58.170  39.860  1.00  0.00           C
ATOM   4478  HA  PHE A 288      62.660  58.680  39.490  1.00  0.00           H
ATOM   4479  CB  PHE A 288      61.880  56.640  39.900  1.00  0.00           C
ATOM   4480  HB1 PHE A 288      61.060  55.940  40.170  1.00  0.00           H
ATOM   4481  HB2 PHE A 288      62.690  56.470  40.630  1.00  0.00           H
ATOM   4482  CG  PHE A 288      62.350  56.160  38.550  1.00  0.00           C
ATOM   4483  CD1 PHE A 288      63.680  56.290  38.290  1.00  0.00           C
ATOM   4484  HD1 PHE A 288      64.420  56.730  38.940  1.00  0.00           H
ATOM   4485  CE1 PHE A 288      64.190  55.770  37.080  1.00  0.00           C
ATOM   4486  HE1 PHE A 288      65.250  55.860  36.890  1.00  0.00           H
ATOM   4487  CZ  PHE A 288      63.400  55.150  36.140  1.00  0.00           C
ATOM   4488  HZ  PHE A 288      63.920  54.790  35.270  1.00  0.00           H
ATOM   4489  CD2 PHE A 288      61.460  55.560  37.650  1.00  0.00           C
ATOM   4490  HD2 PHE A 288      60.420  55.350  37.840  1.00  0.00           H
ATOM   4491  CE2 PHE A 288      62.010  55.020  36.390  1.00  0.00           C
ATOM   4492  HE2 PHE A 288      61.400  54.560  35.630  1.00  0.00           H
ATOM   4493  C   PHE A 288      60.620  58.530  38.920  1.00  0.00           C
ATOM   4494  O   PHE A 288      60.820  59.100  37.820  1.00  0.00           O
ATOM   4495  N   TYR A 289      59.360  58.190  39.340  1.00  0.00           N
ATOM   4496  HN  TYR A 289      59.130  57.770  40.220  1.00  0.00           H
ATOM   4497  CA  TYR A 289      58.160  58.600  38.630  1.00  0.00           C
ATOM   4498  HA  TYR A 289      58.170  58.230  37.610  1.00  0.00           H
ATOM   4499  CB  TYR A 289      56.900  58.120  39.400  1.00  0.00           C
ATOM   4500  HB1 TYR A 289      57.150  58.170  40.480  1.00  0.00           H
ATOM   4501  HB2 TYR A 289      56.690  57.040  39.240  1.00  0.00           H
ATOM   4502  CG  TYR A 289      55.570  58.690  39.040  1.00  0.00           C
ATOM   4503  CD1 TYR A 289      55.260  58.860  37.700  1.00  0.00           C
ATOM   4504  HD1 TYR A 289      55.860  58.450  36.900  1.00  0.00           H
ATOM   4505  CE1 TYR A 289      54.100  59.570  37.290  1.00  0.00           C
ATOM   4506  HE1 TYR A 289      53.910  59.650  36.230  1.00  0.00           H
ATOM   4507  CZ  TYR A 289      53.230  60.120  38.310  1.00  0.00           C
ATOM   4508  OH  TYR A 289      52.090  60.810  38.020  1.00  0.00           O
ATOM   4509  HH  TYR A 289      52.130  61.290  37.190  1.00  0.00           H
ATOM   4510  CD2 TYR A 289      54.620  59.040  39.980  1.00  0.00           C
ATOM   4511  HD2 TYR A 289      54.880  58.820  41.010  1.00  0.00           H
ATOM   4512  CE2 TYR A 289      53.530  59.810  39.640  1.00  0.00           C
ATOM   4513  HE2 TYR A 289      52.750  59.910  40.380  1.00  0.00           H
ATOM   4514  C   TYR A 289      58.140  60.080  38.330  1.00  0.00           C
ATOM   4515  O   TYR A 289      57.850  60.410  37.170  1.00  0.00           O
ATOM   4516  N   LEU A 290      58.410  60.900  39.320  1.00  0.00           N
ATOM   4517  HN  LEU A 290      58.570  60.530  40.230  1.00  0.00           H
ATOM   4518  CA  LEU A 290      58.570  62.350  39.230  1.00  0.00           C
ATOM   4519  HA  LEU A 290      57.670  62.900  38.990  1.00  0.00           H
ATOM   4520  CB  LEU A 290      58.860  62.950  40.640  1.00  0.00           C
ATOM   4521  HB1 LEU A 290      59.260  63.990  40.740  1.00  0.00           H
ATOM   4522  HB2 LEU A 290      59.710  62.410  41.100  1.00  0.00           H
ATOM   4523  CG  LEU A 290      57.670  62.850  41.620  1.00  0.00           C
ATOM   4524  HG  LEU A 290      57.410  61.770  41.700  1.00  0.00           H
ATOM   4525  CD1 LEU A 290      58.140  63.350  42.950  1.00  0.00           C
ATOM   4526 HD11 LEU A 290      58.400  64.430  42.970  1.00  0.00           H
ATOM   4527 HD12 LEU A 290      59.130  62.880  43.150  1.00  0.00           H
ATOM   4528 HD13 LEU A 290      57.480  63.090  43.810  1.00  0.00           H
ATOM   4529  CD2 LEU A 290      56.520  63.760  41.150  1.00  0.00           C
ATOM   4530 HD21 LEU A 290      55.780  63.870  41.970  1.00  0.00           H
ATOM   4531 HD22 LEU A 290      56.040  63.280  40.270  1.00  0.00           H
ATOM   4532 HD23 LEU A 290      56.880  64.760  40.830  1.00  0.00           H
ATOM   4533  C   LEU A 290      59.550  62.830  38.230  1.00  0.00           C
ATOM   4534  O   LEU A 290      59.190  63.510  37.230  1.00  0.00           O
ATOM   4535  N   SER A 291      60.880  62.550  38.440  1.00  0.00           N
ATOM   4536  HN  SER A 291      61.180  61.980  39.210  1.00  0.00           H
ATOM   4537  CA  SER A 291      62.050  63.000  37.740  1.00  0.00           C
ATOM   4538  HA  SER A 291      61.830  64.050  37.610  1.00  0.00           H
ATOM   4539  CB  SER A 291      63.340  62.880  38.490  1.00  0.00           C
ATOM   4540  HB1 SER A 291      63.220  63.440  39.450  1.00  0.00           H
ATOM   4541  HB2 SER A 291      64.020  63.470  37.850  1.00  0.00           H
ATOM   4542  OG  SER A 291      63.740  61.570  38.780  1.00  0.00           O
ATOM   4543  HG1 SER A 291      63.060  61.290  39.400  1.00  0.00           H
ATOM   4544  C   SER A 291      62.110  62.460  36.310  1.00  0.00           C
ATOM   4545  O   SER A 291      62.460  63.220  35.380  1.00  0.00           O
ATOM   4546  N   GLN A 292      61.800  61.170  35.990  1.00  0.00           N
ATOM   4547  HN  GLN A 292      61.470  60.720  36.820  1.00  0.00           H
ATOM   4548  CA  GLN A 292      62.020  60.410  34.790  1.00  0.00           C
ATOM   4549  HA  GLN A 292      62.420  61.110  34.070  1.00  0.00           H
ATOM   4550  CB  GLN A 292      62.900  59.140  35.070  1.00  0.00           C
ATOM   4551  HB1 GLN A 292      63.050  58.570  34.130  1.00  0.00           H
ATOM   4552  HB2 GLN A 292      62.460  58.570  35.930  1.00  0.00           H
ATOM   4553  CG  GLN A 292      64.370  59.430  35.540  1.00  0.00           C
ATOM   4554  HG1 GLN A 292      65.100  58.620  35.330  1.00  0.00           H
ATOM   4555  HG2 GLN A 292      64.370  59.620  36.630  1.00  0.00           H
ATOM   4556  CD  GLN A 292      64.960  60.720  35.020  1.00  0.00           C
ATOM   4557  OE1 GLN A 292      65.510  61.450  35.810  1.00  0.00           O
ATOM   4558  NE2 GLN A 292      64.890  60.950  33.660  1.00  0.00           N
ATOM   4559 HE21 GLN A 292      65.100  61.920  33.540  1.00  0.00           H
ATOM   4560 HE22 GLN A 292      64.790  60.220  32.990  1.00  0.00           H
ATOM   4561  C   GLN A 292      60.780  59.950  33.920  1.00  0.00           C
ATOM   4562  O   GLN A 292      60.990  59.500  32.770  1.00  0.00           O
ATOM   4563  N   LEU A 293      59.580  60.030  34.530  1.00  0.00           N
ATOM   4564  HN  LEU A 293      59.370  60.460  35.400  1.00  0.00           H
ATOM   4565  CA  LEU A 293      58.470  59.490  33.810  1.00  0.00           C
ATOM   4566  HA  LEU A 293      58.780  59.210  32.810  1.00  0.00           H
ATOM   4567  CB  LEU A 293      57.820  58.260  34.540  1.00  0.00           C
ATOM   4568  HB1 LEU A 293      56.940  57.940  33.940  1.00  0.00           H
ATOM   4569  HB2 LEU A 293      57.420  58.740  35.460  1.00  0.00           H
ATOM   4570  CG  LEU A 293      58.650  56.990  35.040  1.00  0.00           C
ATOM   4571  HG  LEU A 293      59.350  57.380  35.820  1.00  0.00           H
ATOM   4572  CD1 LEU A 293      57.740  56.020  35.710  1.00  0.00           C
ATOM   4573 HD11 LEU A 293      58.280  55.280  36.340  1.00  0.00           H
ATOM   4574 HD12 LEU A 293      57.150  55.520  34.910  1.00  0.00           H
ATOM   4575 HD13 LEU A 293      56.970  56.510  36.330  1.00  0.00           H
ATOM   4576  CD2 LEU A 293      59.400  56.260  33.910  1.00  0.00           C
ATOM   4577 HD21 LEU A 293      60.160  56.940  33.490  1.00  0.00           H
ATOM   4578 HD22 LEU A 293      58.720  55.920  33.100  1.00  0.00           H
ATOM   4579 HD23 LEU A 293      59.850  55.270  34.170  1.00  0.00           H
ATOM   4580  C   LEU A 293      57.430  60.490  33.500  1.00  0.00           C
ATOM   4581  O   LEU A 293      56.970  60.450  32.360  1.00  0.00           O
ATOM   4582  N   GLU A 294      56.980  61.430  34.340  1.00  0.00           N
ATOM   4583  HN  GLU A 294      57.410  61.660  35.220  1.00  0.00           H
ATOM   4584  CA  GLU A 294      55.970  62.460  34.070  1.00  0.00           C
ATOM   4585  HA  GLU A 294      55.310  62.160  33.260  1.00  0.00           H
ATOM   4586  CB  GLU A 294      55.100  62.730  35.340  1.00  0.00           C
ATOM   4587  HB1 GLU A 294      55.560  63.480  36.020  1.00  0.00           H
ATOM   4588  HB2 GLU A 294      55.110  61.870  36.030  1.00  0.00           H
ATOM   4589  CG  GLU A 294      53.660  63.200  34.940  1.00  0.00           C
ATOM   4590  HG1 GLU A 294      53.370  62.460  34.170  1.00  0.00           H
ATOM   4591  HG2 GLU A 294      53.600  64.210  34.480  1.00  0.00           H
ATOM   4592  CD  GLU A 294      52.680  63.150  36.050  1.00  0.00           C
ATOM   4593  OE1 GLU A 294      51.590  62.540  35.960  1.00  0.00           O
ATOM   4594  OE2 GLU A 294      53.090  63.760  37.110  1.00  0.00           O
ATOM   4595  C   GLU A 294      56.500  63.830  33.560  1.00  0.00           C
ATOM   4596  OT1 GLU A 294      57.370  64.440  34.230  1.00  0.00           O
ATOM   4597  OT2 GLU A 294      56.050  64.330  32.520  1.00  0.00           O
ATOM   4598  C1  LIG B 295      32.800  41.480  43.720  1.00  0.00           C
ATOM   4599  C2  LIG B 295      32.620  42.920  43.230  1.00  0.00           C
ATOM   4600  O1  LIG B 295      32.740  40.600  42.620  1.00  0.00           O
ATOM   4601  C3  LIG B 295      33.180  40.900  41.360  1.00  0.00           C
ATOM   4602  C4  LIG B 295      33.260  42.280  40.990  1.00  0.00           C
ATOM   4603  C5  LIG B 295      32.810  43.270  41.920  1.00  0.00           C
ATOM   4604  C6  LIG B 295      33.490  39.830  40.460  1.00  0.00           C
ATOM   4605  C7  LIG B 295      34.010  40.060  39.160  1.00  0.00           C
ATOM   4606  C8  LIG B 295      34.110  41.430  38.760  1.00  0.00           C
ATOM   4607  C9  LIG B 295      34.580  42.000  37.480  1.00  0.00           C
ATOM   4608  C10 LIG B 295      33.690  42.480  39.630  1.00  0.00           C
ATOM   4609  O2  LIG B 295      33.730  43.830  39.240  1.00  0.00           O
ATOM   4610  C11 LIG B 295      34.180  44.270  37.970  1.00  0.00           C
ATOM   4611  C12 LIG B 295      33.790  43.110  37.000  1.00  0.00           C
ATOM   4612  C13 LIG B 295      34.160  43.260  35.580  1.00  0.00           C
ATOM   4613  C14 LIG B 295      34.480  41.940  35.220  1.00  0.00           C
ATOM   4614  O3  LIG B 295      34.400  41.150  36.370  1.00  0.00           O
ATOM   4615  C15 LIG B 295      34.250  44.360  34.710  1.00  0.00           C
ATOM   4616  C16 LIG B 295      34.500  44.040  33.350  1.00  0.00           C
ATOM   4617  O4  LIG B 295      34.530  44.820  32.240  1.00  0.00           O
ATOM   4618  C17 LIG B 295      34.690  42.730  32.980  1.00  0.00           C
ATOM   4619  O5  LIG B 295      34.940  42.690  31.560  1.00  0.00           O
ATOM   4620  C18 LIG B 295      35.150  44.050  31.240  1.00  0.00           C
ATOM   4621  C19 LIG B 295      34.730  41.690  33.870  1.00  0.00           C
ATOM   4622  C20 LIG B 295      31.520  41.050  44.490  1.00  0.00           C
ATOM   4623  C21 LIG B 295      34.170  41.210  44.400  1.00  0.00           C
ATOM   4624  C22 LIG B 295      34.240  41.350  45.920  1.00  0.00           C
ATOM   4625  C23 LIG B 295      33.780  42.700  46.420  1.00  0.00           C
ATOM   4626  C24 LIG B 295      34.560  43.770  46.600  1.00  0.00           C
ATOM   4627  C25 LIG B 295      36.060  43.720  46.420  1.00  0.00           C
ATOM   4628  C26 LIG B 295      33.930  44.930  47.260  1.00  0.00           C
ATOM   4629  H1  LIG B 295      32.330  43.620  44.020  1.00  0.00           H
ATOM   4630  H2  LIG B 295      32.770  44.360  41.730  1.00  0.00           H
ATOM   4631  H3  LIG B 295      33.550  38.810  40.810  1.00  0.00           H
ATOM   4632  H4  LIG B 295      34.210  39.240  38.490  1.00  0.00           H
ATOM   4633  H5  LIG B 295      35.680  42.160  37.540  1.00  0.00           H
ATOM   4634  H6  LIG B 295      35.290  44.320  37.950  1.00  0.00           H
ATOM   4635  H7  LIG B 295      33.790  45.270  37.680  1.00  0.00           H
ATOM   4636  H8  LIG B 295      32.700  42.930  37.100  1.00  0.00           H
ATOM   4637  H9  LIG B 295      34.070  45.390  34.960  1.00  0.00           H
ATOM   4638  H10 LIG B 295      36.230  44.120  31.410  1.00  0.00           H
ATOM   4639  H11 LIG B 295      34.660  44.310  30.290  1.00  0.00           H
ATOM   4640  H12 LIG B 295      34.910  40.660  33.620  1.00  0.00           H
ATOM   4641  H13 LIG B 295      30.570  41.220  43.960  1.00  0.00           H
ATOM   4642  H14 LIG B 295      31.380  41.630  45.430  1.00  0.00           H
ATOM   4643  H15 LIG B 295      31.580  39.980  44.790  1.00  0.00           H
ATOM   4644  H16 LIG B 295      35.010  41.680  43.850  1.00  0.00           H
ATOM   4645  H17 LIG B 295      34.410  40.160  44.150  1.00  0.00           H
ATOM   4646  H18 LIG B 295      35.300  41.100  46.170  1.00  0.00           H
ATOM   4647  H19 LIG B 295      33.540  40.640  46.410  1.00  0.00           H
ATOM   4648  H20 LIG B 295      32.690  42.710  46.520  1.00  0.00           H
ATOM   4649  H21 LIG B 295      36.580  43.330  47.320  1.00  0.00           H
ATOM   4650  H22 LIG B 295      36.450  44.750  46.300  1.00  0.00           H
ATOM   4651  H23 LIG B 295      36.440  43.160  45.540  1.00  0.00           H
ATOM   4652  H24 LIG B 295      34.480  45.310  48.150  1.00  0.00           H
ATOM   4653  H25 LIG B 295      32.890  44.740  47.610  1.00  0.00           H
ATOM   4654  H26 LIG B 295      33.890  45.690  46.450  1.00  0.00           H
TER
ENDMDL
