# Supplementary material for: Virtual screening of flavonoids as potential RIPK1 inhibitors for neurodegeneration therapy
Source: PeerJ. 2024 Jan 22;12:e16762. doi: 10.7717/peerj.16762 (PMC10809995; doi:10.7717/peerj.16762)
Supplement: Supplemental Information 5 [file peerj-12-16762-s005.zip › FLID1CNP0005_500ns_Sim2_500-ns-Protein-Lig.pdb]

REMARK    GENERATED BY TRJCONV
TITLE     Title t= 500000.00000 step= 250000000
REMARK    THIS IS A SIMULATION BOX
CRYST1   84.393   84.393   84.393 109.47 109.47 109.47 P 1           1
MODEL        1
ATOM      1  N   ASN A   8      27.570  47.980  62.000  1.00  0.00           N
ATOM      2  HT1 ASN A   8      27.750  46.970  61.850  1.00  0.00           H
ATOM      3  HT2 ASN A   8      27.150  47.990  62.960  1.00  0.00           H
ATOM      4  HT3 ASN A   8      28.440  48.540  62.010  1.00  0.00           H
ATOM      5  CA  ASN A   8      26.550  48.490  60.980  1.00  0.00           C
ATOM      6  HA  ASN A   8      25.780  47.730  60.980  1.00  0.00           H
ATOM      7  CB  ASN A   8      26.150  50.000  61.260  1.00  0.00           C
ATOM      8  HB1 ASN A   8      25.690  50.470  60.370  1.00  0.00           H
ATOM      9  HB2 ASN A   8      26.990  50.670  61.530  1.00  0.00           H
ATOM     10  CG  ASN A   8      25.080  50.000  62.410  1.00  0.00           C
ATOM     11  OD1 ASN A   8      25.400  50.420  63.500  1.00  0.00           O
ATOM     12  ND2 ASN A   8      23.890  49.450  62.200  1.00  0.00           N
ATOM     13 HD21 ASN A   8      23.410  49.300  63.070  1.00  0.00           H
ATOM     14 HD22 ASN A   8      23.680  49.050  61.320  1.00  0.00           H
ATOM     15  C   ASN A   8      27.110  48.420  59.560  1.00  0.00           C
ATOM     16  O   ASN A   8      28.340  48.380  59.360  1.00  0.00           O
ATOM     17  N   VAL A   9      26.170  48.340  58.540  1.00  0.00           N
ATOM     18  HN  VAL A   9      25.210  48.140  58.670  1.00  0.00           H
ATOM     19  CA  VAL A   9      26.470  48.330  57.140  1.00  0.00           C
ATOM     20  HA  VAL A   9      27.320  48.970  56.980  1.00  0.00           H
ATOM     21  CB  VAL A   9      26.890  46.900  56.800  1.00  0.00           C
ATOM     22  HB  VAL A   9      27.800  46.700  57.400  1.00  0.00           H
ATOM     23  CG1 VAL A   9      25.820  45.860  57.200  1.00  0.00           C
ATOM     24 HG11 VAL A   9      24.860  46.170  56.730  1.00  0.00           H
ATOM     25 HG12 VAL A   9      25.680  45.820  58.300  1.00  0.00           H
ATOM     26 HG13 VAL A   9      26.070  44.870  56.780  1.00  0.00           H
ATOM     27  CG2 VAL A   9      27.320  46.790  55.280  1.00  0.00           C
ATOM     28 HG21 VAL A   9      28.130  47.540  55.130  1.00  0.00           H
ATOM     29 HG22 VAL A   9      26.490  46.830  54.530  1.00  0.00           H
ATOM     30 HG23 VAL A   9      27.710  45.770  55.140  1.00  0.00           H
ATOM     31  C   VAL A   9      25.290  48.900  56.310  1.00  0.00           C
ATOM     32  O   VAL A   9      24.150  48.870  56.730  1.00  0.00           O
ATOM     33  N   ILE A  10      25.570  49.560  55.140  1.00  0.00           N
ATOM     34  HN  ILE A  10      26.530  49.770  55.030  1.00  0.00           H
ATOM     35  CA  ILE A  10      24.490  49.930  54.150  1.00  0.00           C
ATOM     36  HA  ILE A  10      23.720  50.420  54.740  1.00  0.00           H
ATOM     37  CB  ILE A  10      24.970  50.980  53.080  1.00  0.00           C
ATOM     38  HB  ILE A  10      25.850  50.570  52.540  1.00  0.00           H
ATOM     39  CG2 ILE A  10      23.870  51.190  51.980  1.00  0.00           C
ATOM     40 HG21 ILE A  10      23.900  50.260  51.380  1.00  0.00           H
ATOM     41 HG22 ILE A  10      24.230  52.040  51.370  1.00  0.00           H
ATOM     42 HG23 ILE A  10      22.840  51.330  52.370  1.00  0.00           H
ATOM     43  CG1 ILE A  10      25.480  52.340  53.660  1.00  0.00           C
ATOM     44 HG11 ILE A  10      26.070  52.080  54.560  1.00  0.00           H
ATOM     45 HG12 ILE A  10      24.600  52.920  54.010  1.00  0.00           H
ATOM     46  CD  ILE A  10      26.270  53.200  52.750  1.00  0.00           C
ATOM     47  HD1 ILE A  10      27.240  52.710  52.510  1.00  0.00           H
ATOM     48  HD2 ILE A  10      26.510  54.200  53.170  1.00  0.00           H
ATOM     49  HD3 ILE A  10      25.750  53.380  51.790  1.00  0.00           H
ATOM     50  C   ILE A  10      23.910  48.720  53.460  1.00  0.00           C
ATOM     51  O   ILE A  10      24.610  48.070  52.740  1.00  0.00           O
ATOM     52  N   LYS A  11      22.620  48.420  53.620  1.00  0.00           N
ATOM     53  HN  LYS A  11      22.030  49.050  54.120  1.00  0.00           H
ATOM     54  CA  LYS A  11      21.930  47.200  53.290  1.00  0.00           C
ATOM     55  HA  LYS A  11      22.460  46.680  52.500  1.00  0.00           H
ATOM     56  CB  LYS A  11      22.010  46.090  54.400  1.00  0.00           C
ATOM     57  HB1 LYS A  11      23.040  45.710  54.530  1.00  0.00           H
ATOM     58  HB2 LYS A  11      21.390  45.250  54.040  1.00  0.00           H
ATOM     59  CG  LYS A  11      21.510  46.530  55.790  1.00  0.00           C
ATOM     60  HG1 LYS A  11      22.090  47.360  56.220  1.00  0.00           H
ATOM     61  HG2 LYS A  11      21.540  45.690  56.520  1.00  0.00           H
ATOM     62  CD  LYS A  11      20.000  46.940  55.840  1.00  0.00           C
ATOM     63  HD1 LYS A  11      19.520  46.290  55.070  1.00  0.00           H
ATOM     64  HD2 LYS A  11      19.960  47.960  55.430  1.00  0.00           H
ATOM     65  CE  LYS A  11      19.480  46.930  57.300  1.00  0.00           C
ATOM     66  HE1 LYS A  11      20.030  47.590  57.990  1.00  0.00           H
ATOM     67  HE2 LYS A  11      19.630  45.880  57.620  1.00  0.00           H
ATOM     68  NZ  LYS A  11      17.980  47.120  57.280  1.00  0.00           N
ATOM     69  HZ1 LYS A  11      17.430  46.340  56.880  1.00  0.00           H
ATOM     70  HZ2 LYS A  11      17.700  48.020  56.840  1.00  0.00           H
ATOM     71  HZ3 LYS A  11      17.610  47.180  58.250  1.00  0.00           H
ATOM     72  C   LYS A  11      20.600  47.460  52.580  1.00  0.00           C
ATOM     73  O   LYS A  11      19.730  48.230  53.070  1.00  0.00           O
ATOM     74  N   MET A  12      20.250  46.820  51.380  1.00  0.00           N
ATOM     75  HN  MET A  12      20.860  46.140  50.990  1.00  0.00           H
ATOM     76  CA  MET A  12      19.020  46.990  50.580  1.00  0.00           C
ATOM     77  HA  MET A  12      18.280  47.510  51.160  1.00  0.00           H
ATOM     78  CB  MET A  12      19.260  47.850  49.280  1.00  0.00           C
ATOM     79  HB1 MET A  12      18.290  48.060  48.780  1.00  0.00           H
ATOM     80  HB2 MET A  12      19.910  47.220  48.630  1.00  0.00           H
ATOM     81  CG  MET A  12      20.090  49.130  49.470  1.00  0.00           C
ATOM     82  HG1 MET A  12      19.870  49.630  50.440  1.00  0.00           H
ATOM     83  HG2 MET A  12      19.800  49.850  48.660  1.00  0.00           H
ATOM     84  SD  MET A  12      21.850  49.040  49.290  1.00  0.00           S
ATOM     85  CE  MET A  12      21.960  49.050  47.430  1.00  0.00           C
ATOM     86  HE1 MET A  12      21.300  49.860  47.050  1.00  0.00           H
ATOM     87  HE2 MET A  12      21.760  48.070  46.960  1.00  0.00           H
ATOM     88  HE3 MET A  12      22.980  49.180  47.030  1.00  0.00           H
ATOM     89  C   MET A  12      18.390  45.670  50.220  1.00  0.00           C
ATOM     90  O   MET A  12      18.820  44.580  50.600  1.00  0.00           O
ATOM     91  N   LYS A  13      17.270  45.700  49.440  1.00  0.00           N
ATOM     92  HN  LYS A  13      16.880  46.570  49.140  1.00  0.00           H
ATOM     93  CA  LYS A  13      16.630  44.490  48.970  1.00  0.00           C
ATOM     94  HA  LYS A  13      17.480  43.830  48.920  1.00  0.00           H
ATOM     95  CB  LYS A  13      15.790  43.760  50.020  1.00  0.00           C
ATOM     96  HB1 LYS A  13      16.460  43.380  50.800  1.00  0.00           H
ATOM     97  HB2 LYS A  13      15.230  42.880  49.640  1.00  0.00           H
ATOM     98  CG  LYS A  13      14.690  44.590  50.670  1.00  0.00           C
ATOM     99  HG1 LYS A  13      15.190  45.440  51.180  1.00  0.00           H
ATOM    100  HG2 LYS A  13      14.250  43.940  51.450  1.00  0.00           H
ATOM    101  CD  LYS A  13      13.460  45.080  49.850  1.00  0.00           C
ATOM    102  HD1 LYS A  13      13.020  44.220  49.310  1.00  0.00           H
ATOM    103  HD2 LYS A  13      13.780  45.770  49.030  1.00  0.00           H
ATOM    104  CE  LYS A  13      12.470  45.810  50.750  1.00  0.00           C
ATOM    105  HE1 LYS A  13      13.040  46.490  51.410  1.00  0.00           H
ATOM    106  HE2 LYS A  13      12.070  45.090  51.510  1.00  0.00           H
ATOM    107  NZ  LYS A  13      11.390  46.470  50.120  1.00  0.00           N
ATOM    108  HZ1 LYS A  13      10.960  46.010  49.290  1.00  0.00           H
ATOM    109  HZ2 LYS A  13      11.770  47.370  49.740  1.00  0.00           H
ATOM    110  HZ3 LYS A  13      10.600  46.690  50.760  1.00  0.00           H
ATOM    111  C   LYS A  13      16.040  44.720  47.640  1.00  0.00           C
ATOM    112  O   LYS A  13      15.900  45.840  47.120  1.00  0.00           O
ATOM    113  N   SER A  14      15.730  43.740  46.880  1.00  0.00           N
ATOM    114  HN  SER A  14      15.760  42.840  47.310  1.00  0.00           H
ATOM    115  CA  SER A  14      15.550  43.790  45.430  1.00  0.00           C
ATOM    116  HA  SER A  14      16.500  44.160  45.050  1.00  0.00           H
ATOM    117  CB  SER A  14      15.370  42.380  44.740  1.00  0.00           C
ATOM    118  HB1 SER A  14      16.250  41.740  44.930  1.00  0.00           H
ATOM    119  HB2 SER A  14      15.220  42.570  43.660  1.00  0.00           H
ATOM    120  OG  SER A  14      14.130  41.790  45.270  1.00  0.00           O
ATOM    121  HG1 SER A  14      14.350  41.300  46.070  1.00  0.00           H
ATOM    122  C   SER A  14      14.480  44.690  44.910  1.00  0.00           C
ATOM    123  O   SER A  14      14.660  45.560  44.120  1.00  0.00           O
ATOM    124  N   SER A  15      13.200  44.520  45.460  1.00  0.00           N
ATOM    125  HN  SER A  15      13.070  43.810  46.140  1.00  0.00           H
ATOM    126  CA  SER A  15      12.090  45.390  45.290  1.00  0.00           C
ATOM    127  HA  SER A  15      11.900  45.170  44.250  1.00  0.00           H
ATOM    128  CB  SER A  15      10.830  45.010  46.150  1.00  0.00           C
ATOM    129  HB1 SER A  15      10.520  43.980  45.900  1.00  0.00           H
ATOM    130  HB2 SER A  15       9.990  45.660  45.810  1.00  0.00           H
ATOM    131  OG  SER A  15      11.050  45.150  47.540  1.00  0.00           O
ATOM    132  HG1 SER A  15      11.150  44.210  47.760  1.00  0.00           H
ATOM    133  C   SER A  15      12.330  46.910  45.390  1.00  0.00           C
ATOM    134  O   SER A  15      11.840  47.650  44.550  1.00  0.00           O
ATOM    135  N   ASP A  16      13.100  47.350  46.370  1.00  0.00           N
ATOM    136  HN  ASP A  16      13.490  46.710  47.030  1.00  0.00           H
ATOM    137  CA  ASP A  16      13.510  48.690  46.490  1.00  0.00           C
ATOM    138  HA  ASP A  16      12.730  49.380  46.190  1.00  0.00           H
ATOM    139  CB  ASP A  16      13.870  49.070  47.920  1.00  0.00           C
ATOM    140  HB1 ASP A  16      14.140  50.150  47.920  1.00  0.00           H
ATOM    141  HB2 ASP A  16      14.680  48.370  48.200  1.00  0.00           H
ATOM    142  CG  ASP A  16      12.680  48.880  48.880  1.00  0.00           C
ATOM    143  OD1 ASP A  16      12.880  49.010  50.110  1.00  0.00           O
ATOM    144  OD2 ASP A  16      11.520  48.650  48.440  1.00  0.00           O
ATOM    145  C   ASP A  16      14.660  49.080  45.610  1.00  0.00           C
ATOM    146  O   ASP A  16      14.520  50.100  44.990  1.00  0.00           O
ATOM    147  N   PHE A  17      15.790  48.310  45.560  1.00  0.00           N
ATOM    148  HN  PHE A  17      15.910  47.550  46.200  1.00  0.00           H
ATOM    149  CA  PHE A  17      16.990  48.530  44.790  1.00  0.00           C
ATOM    150  HA  PHE A  17      17.470  49.410  45.220  1.00  0.00           H
ATOM    151  CB  PHE A  17      17.970  47.300  45.050  1.00  0.00           C
ATOM    152  HB1 PHE A  17      17.370  46.390  44.840  1.00  0.00           H
ATOM    153  HB2 PHE A  17      18.280  47.190  46.100  1.00  0.00           H
ATOM    154  CG  PHE A  17      19.200  47.290  44.200  1.00  0.00           C
ATOM    155  CD1 PHE A  17      19.350  46.440  43.040  1.00  0.00           C
ATOM    156  HD1 PHE A  17      18.590  45.680  42.910  1.00  0.00           H
ATOM    157  CE1 PHE A  17      20.350  46.590  42.160  1.00  0.00           C
ATOM    158  HE1 PHE A  17      20.360  45.950  41.290  1.00  0.00           H
ATOM    159  CZ  PHE A  17      21.350  47.530  42.360  1.00  0.00           C
ATOM    160  HZ  PHE A  17      22.200  47.530  41.680  1.00  0.00           H
ATOM    161  CD2 PHE A  17      20.200  48.270  44.350  1.00  0.00           C
ATOM    162  HD2 PHE A  17      20.120  48.890  45.230  1.00  0.00           H
ATOM    163  CE2 PHE A  17      21.350  48.360  43.480  1.00  0.00           C
ATOM    164  HE2 PHE A  17      22.120  49.030  43.850  1.00  0.00           H
ATOM    165  C   PHE A  17      16.780  48.750  43.310  1.00  0.00           C
ATOM    166  O   PHE A  17      17.140  49.810  42.760  1.00  0.00           O
ATOM    167  N   LEU A  18      16.070  47.780  42.700  1.00  0.00           N
ATOM    168  HN  LEU A  18      15.600  47.080  43.210  1.00  0.00           H
ATOM    169  CA  LEU A  18      15.610  47.780  41.340  1.00  0.00           C
ATOM    170  HA  LEU A  18      14.790  48.470  41.250  1.00  0.00           H
ATOM    171  CB  LEU A  18      16.640  48.300  40.270  1.00  0.00           C
ATOM    172  HB1 LEU A  18      17.540  47.650  40.410  1.00  0.00           H
ATOM    173  HB2 LEU A  18      16.990  49.340  40.500  1.00  0.00           H
ATOM    174  CG  LEU A  18      16.080  48.300  38.860  1.00  0.00           C
ATOM    175  HG  LEU A  18      15.420  47.440  38.600  1.00  0.00           H
ATOM    176  CD1 LEU A  18      15.050  49.430  38.610  1.00  0.00           C
ATOM    177 HD11 LEU A  18      14.210  49.120  39.260  1.00  0.00           H
ATOM    178 HD12 LEU A  18      14.760  49.470  37.540  1.00  0.00           H
ATOM    179 HD13 LEU A  18      15.490  50.350  39.070  1.00  0.00           H
ATOM    180  CD2 LEU A  18      17.090  48.500  37.750  1.00  0.00           C
ATOM    181 HD21 LEU A  18      16.640  48.730  36.760  1.00  0.00           H
ATOM    182 HD22 LEU A  18      17.660  47.570  37.570  1.00  0.00           H
ATOM    183 HD23 LEU A  18      17.790  49.320  37.990  1.00  0.00           H
ATOM    184  C   LEU A  18      15.100  46.360  40.950  1.00  0.00           C
ATOM    185  O   LEU A  18      15.850  45.400  41.000  1.00  0.00           O
ATOM    186  N   GLU A  19      13.760  46.280  40.510  1.00  0.00           N
ATOM    187  HN  GLU A  19      13.140  47.050  40.380  1.00  0.00           H
ATOM    188  CA  GLU A  19      13.170  45.000  40.340  1.00  0.00           C
ATOM    189  HA  GLU A  19      13.440  44.330  41.140  1.00  0.00           H
ATOM    190  CB  GLU A  19      11.680  45.070  40.270  1.00  0.00           C
ATOM    191  HB1 GLU A  19      11.260  44.070  40.060  1.00  0.00           H
ATOM    192  HB2 GLU A  19      11.210  45.690  39.490  1.00  0.00           H
ATOM    193  CG  GLU A  19      10.970  45.380  41.610  1.00  0.00           C
ATOM    194  HG1 GLU A  19      11.380  46.320  42.030  1.00  0.00           H
ATOM    195  HG2 GLU A  19      11.230  44.650  42.420  1.00  0.00           H
ATOM    196  CD  GLU A  19       9.570  45.620  41.470  1.00  0.00           C
ATOM    197  OE1 GLU A  19       9.030  46.610  40.820  1.00  0.00           O
ATOM    198  OE2 GLU A  19       8.810  44.750  42.010  1.00  0.00           O
ATOM    199  C   GLU A  19      13.670  44.220  39.180  1.00  0.00           C
ATOM    200  O   GLU A  19      13.640  42.960  39.140  1.00  0.00           O
ATOM    201  N   SER A  20      14.080  44.910  38.120  1.00  0.00           N
ATOM    202  HN  SER A  20      13.740  45.840  37.960  1.00  0.00           H
ATOM    203  CA  SER A  20      14.610  44.210  36.970  1.00  0.00           C
ATOM    204  HA  SER A  20      14.010  43.330  36.770  1.00  0.00           H
ATOM    205  CB  SER A  20      14.430  45.110  35.680  1.00  0.00           C
ATOM    206  HB1 SER A  20      13.340  45.240  35.520  1.00  0.00           H
ATOM    207  HB2 SER A  20      14.800  44.620  34.750  1.00  0.00           H
ATOM    208  OG  SER A  20      15.150  46.330  35.750  1.00  0.00           O
ATOM    209  HG1 SER A  20      14.500  46.900  36.160  1.00  0.00           H
ATOM    210  C   SER A  20      16.070  43.720  37.150  1.00  0.00           C
ATOM    211  O   SER A  20      16.520  42.820  36.440  1.00  0.00           O
ATOM    212  N   ALA A  21      16.850  44.170  38.100  1.00  0.00           N
ATOM    213  HN  ALA A  21      16.440  44.630  38.880  1.00  0.00           H
ATOM    214  CA  ALA A  21      18.320  43.760  38.280  1.00  0.00           C
ATOM    215  HA  ALA A  21      18.850  44.130  37.410  1.00  0.00           H
ATOM    216  CB  ALA A  21      18.870  44.580  39.410  1.00  0.00           C
ATOM    217  HB1 ALA A  21      19.970  44.540  39.540  1.00  0.00           H
ATOM    218  HB2 ALA A  21      18.410  44.240  40.360  1.00  0.00           H
ATOM    219  HB3 ALA A  21      18.490  45.620  39.250  1.00  0.00           H
ATOM    220  C   ALA A  21      18.690  42.250  38.260  1.00  0.00           C
ATOM    221  O   ALA A  21      19.620  41.910  37.520  1.00  0.00           O
ATOM    222  N   GLU A  22      17.930  41.370  38.950  1.00  0.00           N
ATOM    223  HN  GLU A  22      17.200  41.810  39.470  1.00  0.00           H
ATOM    224  CA  GLU A  22      18.100  39.950  38.870  1.00  0.00           C
ATOM    225  HA  GLU A  22      19.130  39.740  39.100  1.00  0.00           H
ATOM    226  CB  GLU A  22      17.120  39.180  39.810  1.00  0.00           C
ATOM    227  HB1 GLU A  22      17.050  38.080  39.690  1.00  0.00           H
ATOM    228  HB2 GLU A  22      16.040  39.440  39.690  1.00  0.00           H
ATOM    229  CG  GLU A  22      17.640  39.450  41.260  1.00  0.00           C
ATOM    230  HG1 GLU A  22      17.500  40.510  41.560  1.00  0.00           H
ATOM    231  HG2 GLU A  22      18.730  39.310  41.360  1.00  0.00           H
ATOM    232  CD  GLU A  22      16.870  38.690  42.330  1.00  0.00           C
ATOM    233  OE1 GLU A  22      16.020  37.870  41.940  1.00  0.00           O
ATOM    234  OE2 GLU A  22      17.150  38.900  43.510  1.00  0.00           O
ATOM    235  C   GLU A  22      17.930  39.350  37.440  1.00  0.00           C
ATOM    236  O   GLU A  22      18.730  38.540  36.940  1.00  0.00           O
ATOM    237  N   LEU A  23      16.790  39.790  36.750  1.00  0.00           N
ATOM    238  HN  LEU A  23      16.040  40.240  37.240  1.00  0.00           H
ATOM    239  CA  LEU A  23      16.440  39.520  35.340  1.00  0.00           C
ATOM    240  HA  LEU A  23      16.220  38.460  35.320  1.00  0.00           H
ATOM    241  CB  LEU A  23      15.070  40.210  35.050  1.00  0.00           C
ATOM    242  HB1 LEU A  23      15.130  41.280  35.350  1.00  0.00           H
ATOM    243  HB2 LEU A  23      14.280  39.820  35.720  1.00  0.00           H
ATOM    244  CG  LEU A  23      14.560  40.100  33.610  1.00  0.00           C
ATOM    245  HG  LEU A  23      15.390  40.290  32.880  1.00  0.00           H
ATOM    246  CD1 LEU A  23      13.990  38.650  33.490  1.00  0.00           C
ATOM    247 HD11 LEU A  23      14.620  37.810  33.870  1.00  0.00           H
ATOM    248 HD12 LEU A  23      13.750  38.450  32.420  1.00  0.00           H
ATOM    249 HD13 LEU A  23      13.010  38.540  34.000  1.00  0.00           H
ATOM    250  CD2 LEU A  23      13.500  41.170  33.320  1.00  0.00           C
ATOM    251 HD21 LEU A  23      13.860  42.210  33.500  1.00  0.00           H
ATOM    252 HD22 LEU A  23      12.610  41.040  33.970  1.00  0.00           H
ATOM    253 HD23 LEU A  23      13.090  41.080  32.290  1.00  0.00           H
ATOM    254  C   LEU A  23      17.510  40.010  34.400  1.00  0.00           C
ATOM    255  O   LEU A  23      18.030  39.390  33.510  1.00  0.00           O
ATOM    256  N   ASP A  24      18.000  41.250  34.650  1.00  0.00           N
ATOM    257  HN  ASP A  24      17.650  41.840  35.370  1.00  0.00           H
ATOM    258  CA  ASP A  24      19.180  41.810  33.980  1.00  0.00           C
ATOM    259  HA  ASP A  24      19.050  41.820  32.910  1.00  0.00           H
ATOM    260  CB  ASP A  24      19.240  43.250  34.490  1.00  0.00           C
ATOM    261  HB1 ASP A  24      19.450  43.390  35.570  1.00  0.00           H
ATOM    262  HB2 ASP A  24      18.300  43.810  34.360  1.00  0.00           H
ATOM    263  CG  ASP A  24      20.290  43.980  33.680  1.00  0.00           C
ATOM    264  OD1 ASP A  24      20.860  44.920  34.260  1.00  0.00           O
ATOM    265  OD2 ASP A  24      20.470  43.750  32.450  1.00  0.00           O
ATOM    266  C   ASP A  24      20.520  41.020  34.120  1.00  0.00           C
ATOM    267  O   ASP A  24      21.260  40.800  33.150  1.00  0.00           O
ATOM    268  N   SER A  25      20.870  40.630  35.390  1.00  0.00           N
ATOM    269  HN  SER A  25      20.390  41.090  36.130  1.00  0.00           H
ATOM    270  CA  SER A  25      22.050  39.750  35.600  1.00  0.00           C
ATOM    271  HA  SER A  25      22.930  40.290  35.280  1.00  0.00           H
ATOM    272  CB  SER A  25      22.370  39.580  37.160  1.00  0.00           C
ATOM    273  HB1 SER A  25      21.550  38.960  37.580  1.00  0.00           H
ATOM    274  HB2 SER A  25      22.310  40.600  37.580  1.00  0.00           H
ATOM    275  OG  SER A  25      23.660  39.020  37.360  1.00  0.00           O
ATOM    276  HG1 SER A  25      24.250  39.480  36.760  1.00  0.00           H
ATOM    277  C   SER A  25      22.050  38.430  34.910  1.00  0.00           C
ATOM    278  O   SER A  25      23.060  37.930  34.440  1.00  0.00           O
ATOM    279  N   GLY A  26      20.820  37.790  34.760  1.00  0.00           N
ATOM    280  HN  GLY A  26      20.040  38.380  35.020  1.00  0.00           H
ATOM    281  CA  GLY A  26      20.580  36.490  34.190  1.00  0.00           C
ATOM    282  HA1 GLY A  26      20.510  36.630  33.120  1.00  0.00           H
ATOM    283  HA2 GLY A  26      19.660  36.190  34.670  1.00  0.00           H
ATOM    284  C   GLY A  26      21.450  35.320  34.380  1.00  0.00           C
ATOM    285  O   GLY A  26      22.050  35.100  35.410  1.00  0.00           O
ATOM    286  N   GLY A  27      21.390  34.440  33.360  1.00  0.00           N
ATOM    287  HN  GLY A  27      20.760  34.720  32.640  1.00  0.00           H
ATOM    288  CA  GLY A  27      21.950  33.130  33.330  1.00  0.00           C
ATOM    289  HA1 GLY A  27      21.460  32.730  32.460  1.00  0.00           H
ATOM    290  HA2 GLY A  27      21.620  32.600  34.210  1.00  0.00           H
ATOM    291  C   GLY A  27      23.410  32.930  33.200  1.00  0.00           C
ATOM    292  O   GLY A  27      23.970  31.950  33.730  1.00  0.00           O
ATOM    293  N   PHE A  28      24.140  33.840  32.520  1.00  0.00           N
ATOM    294  HN  PHE A  28      23.790  34.660  32.080  1.00  0.00           H
ATOM    295  CA  PHE A  28      25.610  33.800  32.490  1.00  0.00           C
ATOM    296  HA  PHE A  28      26.040  32.880  32.150  1.00  0.00           H
ATOM    297  CB  PHE A  28      25.940  34.770  31.320  1.00  0.00           C
ATOM    298  HB1 PHE A  28      25.590  35.820  31.440  1.00  0.00           H
ATOM    299  HB2 PHE A  28      25.380  34.250  30.520  1.00  0.00           H
ATOM    300  CG  PHE A  28      27.410  34.810  30.910  1.00  0.00           C
ATOM    301  CD1 PHE A  28      28.230  35.790  31.480  1.00  0.00           C
ATOM    302  HD1 PHE A  28      27.840  36.400  32.280  1.00  0.00           H
ATOM    303  CE1 PHE A  28      29.550  35.880  31.140  1.00  0.00           C
ATOM    304  HE1 PHE A  28      30.140  36.650  31.610  1.00  0.00           H
ATOM    305  CZ  PHE A  28      30.070  35.120  30.080  1.00  0.00           C
ATOM    306  HZ  PHE A  28      31.060  35.230  29.680  1.00  0.00           H
ATOM    307  CD2 PHE A  28      27.930  34.050  29.860  1.00  0.00           C
ATOM    308  HD2 PHE A  28      27.310  33.370  29.290  1.00  0.00           H
ATOM    309  CE2 PHE A  28      29.250  34.240  29.450  1.00  0.00           C
ATOM    310  HE2 PHE A  28      29.680  33.590  28.690  1.00  0.00           H
ATOM    311  C   PHE A  28      26.220  34.190  33.800  1.00  0.00           C
ATOM    312  O   PHE A  28      27.300  33.780  34.150  1.00  0.00           O
ATOM    313  N   GLY A  29      25.550  35.110  34.510  1.00  0.00           N
ATOM    314  HN  GLY A  29      24.560  35.150  34.420  1.00  0.00           H
ATOM    315  CA  GLY A  29      26.240  35.880  35.550  1.00  0.00           C
ATOM    316  HA1 GLY A  29      26.920  35.360  36.200  1.00  0.00           H
ATOM    317  HA2 GLY A  29      25.410  36.340  36.090  1.00  0.00           H
ATOM    318  C   GLY A  29      26.890  37.120  34.980  1.00  0.00           C
ATOM    319  O   GLY A  29      27.940  37.530  35.420  1.00  0.00           O
ATOM    320  N   LYS A  30      26.320  37.870  34.000  1.00  0.00           N
ATOM    321  HN  LYS A  30      25.520  37.520  33.530  1.00  0.00           H
ATOM    322  CA  LYS A  30      26.750  39.200  33.730  1.00  0.00           C
ATOM    323  HA  LYS A  30      27.830  39.270  33.640  1.00  0.00           H
ATOM    324  CB  LYS A  30      26.120  39.780  32.440  1.00  0.00           C
ATOM    325  HB1 LYS A  30      26.560  40.770  32.260  1.00  0.00           H
ATOM    326  HB2 LYS A  30      25.010  39.800  32.600  1.00  0.00           H
ATOM    327  CG  LYS A  30      26.530  39.160  31.080  1.00  0.00           C
ATOM    328  HG1 LYS A  30      25.760  39.510  30.360  1.00  0.00           H
ATOM    329  HG2 LYS A  30      26.440  38.060  31.200  1.00  0.00           H
ATOM    330  CD  LYS A  30      27.910  39.550  30.590  1.00  0.00           C
ATOM    331  HD1 LYS A  30      28.650  39.360  31.400  1.00  0.00           H
ATOM    332  HD2 LYS A  30      27.880  40.650  30.660  1.00  0.00           H
ATOM    333  CE  LYS A  30      28.450  39.060  29.320  1.00  0.00           C
ATOM    334  HE1 LYS A  30      28.840  38.030  29.440  1.00  0.00           H
ATOM    335  HE2 LYS A  30      29.290  39.760  29.090  1.00  0.00           H
ATOM    336  NZ  LYS A  30      27.520  39.040  28.160  1.00  0.00           N
ATOM    337  HZ1 LYS A  30      27.260  40.050  28.030  1.00  0.00           H
ATOM    338  HZ2 LYS A  30      26.690  38.490  28.440  1.00  0.00           H
ATOM    339  HZ3 LYS A  30      27.820  38.640  27.250  1.00  0.00           H
ATOM    340  C   LYS A  30      26.370  40.140  34.890  1.00  0.00           C
ATOM    341  O   LYS A  30      25.290  39.910  35.460  1.00  0.00           O
ATOM    342  N   VAL A  31      27.250  41.060  35.250  1.00  0.00           N
ATOM    343  HN  VAL A  31      28.060  41.110  34.680  1.00  0.00           H
ATOM    344  CA  VAL A  31      26.980  41.910  36.410  1.00  0.00           C
ATOM    345  HA  VAL A  31      26.660  41.260  37.220  1.00  0.00           H
ATOM    346  CB  VAL A  31      28.060  42.770  37.020  1.00  0.00           C
ATOM    347  HB  VAL A  31      27.810  43.570  37.740  1.00  0.00           H
ATOM    348  CG1 VAL A  31      28.940  41.940  37.950  1.00  0.00           C
ATOM    349 HG11 VAL A  31      29.700  42.580  38.450  1.00  0.00           H
ATOM    350 HG12 VAL A  31      29.480  41.090  37.480  1.00  0.00           H
ATOM    351 HG13 VAL A  31      28.390  41.330  38.690  1.00  0.00           H
ATOM    352  CG2 VAL A  31      28.870  43.440  35.900  1.00  0.00           C
ATOM    353 HG21 VAL A  31      29.600  42.740  35.430  1.00  0.00           H
ATOM    354 HG22 VAL A  31      29.440  44.270  36.410  1.00  0.00           H
ATOM    355 HG23 VAL A  31      28.250  43.890  35.110  1.00  0.00           H
ATOM    356  C   VAL A  31      25.840  42.890  36.030  1.00  0.00           C
ATOM    357  O   VAL A  31      25.620  43.270  34.840  1.00  0.00           O
ATOM    358  N   SER A  32      24.980  43.280  37.000  1.00  0.00           N
ATOM    359  HN  SER A  32      25.190  43.050  37.940  1.00  0.00           H
ATOM    360  CA  SER A  32      23.830  44.170  36.650  1.00  0.00           C
ATOM    361  HA  SER A  32      23.600  44.180  35.600  1.00  0.00           H
ATOM    362  CB  SER A  32      22.470  43.910  37.320  1.00  0.00           C
ATOM    363  HB1 SER A  32      22.540  43.990  38.420  1.00  0.00           H
ATOM    364  HB2 SER A  32      22.080  42.890  37.140  1.00  0.00           H
ATOM    365  OG  SER A  32      21.420  44.850  36.850  1.00  0.00           O
ATOM    366  HG1 SER A  32      21.230  44.650  35.930  1.00  0.00           H
ATOM    367  C   SER A  32      24.270  45.540  36.880  1.00  0.00           C
ATOM    368  O   SER A  32      24.880  45.840  37.900  1.00  0.00           O
ATOM    369  N   LEU A  33      24.050  46.460  35.870  1.00  0.00           N
ATOM    370  HN  LEU A  33      23.560  46.220  35.040  1.00  0.00           H
ATOM    371  CA  LEU A  33      24.490  47.790  35.810  1.00  0.00           C
ATOM    372  HA  LEU A  33      25.120  48.040  36.650  1.00  0.00           H
ATOM    373  CB  LEU A  33      25.190  48.070  34.480  1.00  0.00           C
ATOM    374  HB1 LEU A  33      24.370  47.850  33.750  1.00  0.00           H
ATOM    375  HB2 LEU A  33      25.990  47.300  34.390  1.00  0.00           H
ATOM    376  CG  LEU A  33      25.610  49.520  34.250  1.00  0.00           C
ATOM    377  HG  LEU A  33      24.690  50.140  34.140  1.00  0.00           H
ATOM    378  CD1 LEU A  33      26.420  50.110  35.400  1.00  0.00           C
ATOM    379 HD11 LEU A  33      27.280  49.490  35.750  1.00  0.00           H
ATOM    380 HD12 LEU A  33      25.800  50.340  36.290  1.00  0.00           H
ATOM    381 HD13 LEU A  33      26.840  51.100  35.130  1.00  0.00           H
ATOM    382  CD2 LEU A  33      26.250  49.660  32.870  1.00  0.00           C
ATOM    383 HD21 LEU A  33      27.180  49.070  32.730  1.00  0.00           H
ATOM    384 HD22 LEU A  33      26.560  50.730  32.770  1.00  0.00           H
ATOM    385 HD23 LEU A  33      25.610  49.310  32.050  1.00  0.00           H
ATOM    386  C   LEU A  33      23.230  48.660  35.920  1.00  0.00           C
ATOM    387  O   LEU A  33      22.240  48.590  35.160  1.00  0.00           O
ATOM    388  N   CYS A  34      23.160  49.480  36.950  1.00  0.00           N
ATOM    389  HN  CYS A  34      23.970  49.610  37.520  1.00  0.00           H
ATOM    390  CA  CYS A  34      22.020  50.260  37.350  1.00  0.00           C
ATOM    391  HA  CYS A  34      21.350  50.310  36.500  1.00  0.00           H
ATOM    392  CB  CYS A  34      21.350  49.670  38.590  1.00  0.00           C
ATOM    393  HB1 CYS A  34      20.520  50.340  38.950  1.00  0.00           H
ATOM    394  HB2 CYS A  34      22.160  49.650  39.340  1.00  0.00           H
ATOM    395  SG  CYS A  34      20.600  48.000  38.360  1.00  0.00           S
ATOM    396  HG1 CYS A  34      21.750  47.360  38.270  1.00  0.00           H
ATOM    397  C   CYS A  34      22.510  51.670  37.630  1.00  0.00           C
ATOM    398  O   CYS A  34      23.700  51.870  37.670  1.00  0.00           O
ATOM    399  N   PHE A  35      21.590  52.640  37.810  1.00  0.00           N
ATOM    400  HN  PHE A  35      20.640  52.330  37.800  1.00  0.00           H
ATOM    401  CA  PHE A  35      21.810  54.030  38.370  1.00  0.00           C
ATOM    402  HA  PHE A  35      22.850  54.010  38.660  1.00  0.00           H
ATOM    403  CB  PHE A  35      21.480  54.990  37.280  1.00  0.00           C
ATOM    404  HB1 PHE A  35      20.520  54.740  36.780  1.00  0.00           H
ATOM    405  HB2 PHE A  35      22.150  54.930  36.400  1.00  0.00           H
ATOM    406  CG  PHE A  35      21.310  56.430  37.760  1.00  0.00           C
ATOM    407  CD1 PHE A  35      20.070  56.880  38.150  1.00  0.00           C
ATOM    408  HD1 PHE A  35      19.200  56.230  38.190  1.00  0.00           H
ATOM    409  CE1 PHE A  35      19.940  58.290  38.370  1.00  0.00           C
ATOM    410  HE1 PHE A  35      18.990  58.650  38.720  1.00  0.00           H
ATOM    411  CZ  PHE A  35      21.070  59.050  38.410  1.00  0.00           C
ATOM    412  HZ  PHE A  35      21.000  60.020  38.890  1.00  0.00           H
ATOM    413  CD2 PHE A  35      22.480  57.170  37.850  1.00  0.00           C
ATOM    414  HD2 PHE A  35      23.420  56.730  37.580  1.00  0.00           H
ATOM    415  CE2 PHE A  35      22.330  58.550  38.150  1.00  0.00           C
ATOM    416  HE2 PHE A  35      23.210  59.180  38.180  1.00  0.00           H
ATOM    417  C   PHE A  35      21.100  54.170  39.630  1.00  0.00           C
ATOM    418  O   PHE A  35      20.080  53.540  39.820  1.00  0.00           O
ATOM    419  N   HSD A  36      21.840  54.750  40.660  1.00  0.00           N
ATOM    420  HN  HSD A  36      22.820  54.910  40.610  1.00  0.00           H
ATOM    421  CA  HSD A  36      21.190  55.300  41.850  1.00  0.00           C
ATOM    422  HA  HSD A  36      20.130  55.340  41.670  1.00  0.00           H
ATOM    423  CB  HSD A  36      21.770  54.660  43.140  1.00  0.00           C
ATOM    424  HB1 HSD A  36      21.630  55.340  44.010  1.00  0.00           H
ATOM    425  HB2 HSD A  36      22.790  54.220  43.110  1.00  0.00           H
ATOM    426  ND1 HSD A  36      20.400  52.440  42.650  1.00  0.00           N
ATOM    427  HD1 HSD A  36      20.250  52.550  41.670  1.00  0.00           H
ATOM    428  CG  HSD A  36      21.000  53.320  43.520  1.00  0.00           C
ATOM    429  CE1 HSD A  36      19.770  51.470  43.370  1.00  0.00           C
ATOM    430  HE1 HSD A  36      19.260  50.680  42.820  1.00  0.00           H
ATOM    431  NE2 HSD A  36      20.000  51.560  44.660  1.00  0.00           N
ATOM    432  CD2 HSD A  36      20.660  52.820  44.790  1.00  0.00           C
ATOM    433  HD2 HSD A  36      20.960  53.140  45.770  1.00  0.00           H
ATOM    434  C   HSD A  36      21.600  56.750  41.830  1.00  0.00           C
ATOM    435  O   HSD A  36      22.770  57.180  41.640  1.00  0.00           O
ATOM    436  N   ARG A  37      20.670  57.600  42.170  1.00  0.00           N
ATOM    437  HN  ARG A  37      19.730  57.270  42.320  1.00  0.00           H
ATOM    438  CA  ARG A  37      20.830  58.990  42.040  1.00  0.00           C
ATOM    439  HA  ARG A  37      20.900  59.240  41.000  1.00  0.00           H
ATOM    440  CB  ARG A  37      19.440  59.580  42.680  1.00  0.00           C
ATOM    441  HB1 ARG A  37      19.660  60.650  42.880  1.00  0.00           H
ATOM    442  HB2 ARG A  37      19.190  59.170  43.680  1.00  0.00           H
ATOM    443  CG  ARG A  37      18.170  59.380  41.770  1.00  0.00           C
ATOM    444  HG1 ARG A  37      17.930  58.310  41.670  1.00  0.00           H
ATOM    445  HG2 ARG A  37      18.420  59.660  40.720  1.00  0.00           H
ATOM    446  CD  ARG A  37      16.890  60.030  42.430  1.00  0.00           C
ATOM    447  HD1 ARG A  37      17.050  61.130  42.510  1.00  0.00           H
ATOM    448  HD2 ARG A  37      16.780  59.450  43.360  1.00  0.00           H
ATOM    449  NE  ARG A  37      15.730  59.570  41.660  1.00  0.00           N
ATOM    450  HE  ARG A  37      15.900  58.810  41.020  1.00  0.00           H
ATOM    451  CZ  ARG A  37      14.520  60.020  41.670  1.00  0.00           C
ATOM    452  NH1 ARG A  37      13.630  59.470  40.820  1.00  0.00           N
ATOM    453 HH11 ARG A  37      12.690  59.780  40.730  1.00  0.00           H
ATOM    454 HH12 ARG A  37      13.730  58.480  40.730  1.00  0.00           H
ATOM    455  NH2 ARG A  37      14.140  60.980  42.470  1.00  0.00           N
ATOM    456 HH21 ARG A  37      14.800  61.320  43.150  1.00  0.00           H
ATOM    457 HH22 ARG A  37      13.190  61.260  42.550  1.00  0.00           H
ATOM    458  C   ARG A  37      22.010  59.710  42.690  1.00  0.00           C
ATOM    459  O   ARG A  37      22.700  60.560  42.070  1.00  0.00           O
ATOM    460  N   THR A  38      22.280  59.400  43.990  1.00  0.00           N
ATOM    461  HN  THR A  38      21.690  58.800  44.520  1.00  0.00           H
ATOM    462  CA  THR A  38      23.390  60.020  44.710  1.00  0.00           C
ATOM    463  HA  THR A  38      23.630  61.030  44.440  1.00  0.00           H
ATOM    464  CB  THR A  38      23.220  59.850  46.140  1.00  0.00           C
ATOM    465  HB  THR A  38      24.060  60.210  46.770  1.00  0.00           H
ATOM    466  OG1 THR A  38      22.660  58.570  46.620  1.00  0.00           O
ATOM    467  HG1 THR A  38      23.400  58.150  47.060  1.00  0.00           H
ATOM    468  CG2 THR A  38      22.140  60.950  46.460  1.00  0.00           C
ATOM    469 HG21 THR A  38      21.200  60.640  45.950  1.00  0.00           H
ATOM    470 HG22 THR A  38      22.470  61.950  46.140  1.00  0.00           H
ATOM    471 HG23 THR A  38      22.050  61.010  47.570  1.00  0.00           H
ATOM    472  C   THR A  38      24.730  59.350  44.350  1.00  0.00           C
ATOM    473  O   THR A  38      25.760  60.020  44.560  1.00  0.00           O
ATOM    474  N   GLN A  39      24.830  58.090  43.900  1.00  0.00           N
ATOM    475  HN  GLN A  39      23.960  57.600  43.880  1.00  0.00           H
ATOM    476  CA  GLN A  39      26.050  57.260  43.760  1.00  0.00           C
ATOM    477  HA  GLN A  39      26.880  57.670  44.320  1.00  0.00           H
ATOM    478  CB  GLN A  39      25.830  55.830  44.340  1.00  0.00           C
ATOM    479  HB1 GLN A  39      26.840  55.390  44.440  1.00  0.00           H
ATOM    480  HB2 GLN A  39      25.200  55.230  43.650  1.00  0.00           H
ATOM    481  CG  GLN A  39      25.170  55.710  45.740  1.00  0.00           C
ATOM    482  HG1 GLN A  39      25.350  54.690  46.160  1.00  0.00           H
ATOM    483  HG2 GLN A  39      24.060  55.810  45.680  1.00  0.00           H
ATOM    484  CD  GLN A  39      25.680  56.690  46.810  1.00  0.00           C
ATOM    485  OE1 GLN A  39      24.910  57.570  47.290  1.00  0.00           O
ATOM    486  NE2 GLN A  39      26.990  56.690  46.970  1.00  0.00           N
ATOM    487 HE21 GLN A  39      27.380  57.460  47.470  1.00  0.00           H
ATOM    488 HE22 GLN A  39      27.470  55.880  46.640  1.00  0.00           H
ATOM    489  C   GLN A  39      26.490  57.140  42.320  1.00  0.00           C
ATOM    490  O   GLN A  39      27.580  56.620  42.040  1.00  0.00           O
ATOM    491  N   GLY A  40      25.680  57.630  41.370  1.00  0.00           N
ATOM    492  HN  GLY A  40      24.870  58.010  41.810  1.00  0.00           H
ATOM    493  CA  GLY A  40      25.710  57.230  39.970  1.00  0.00           C
ATOM    494  HA1 GLY A  40      26.750  57.370  39.730  1.00  0.00           H
ATOM    495  HA2 GLY A  40      25.010  57.940  39.520  1.00  0.00           H
ATOM    496  C   GLY A  40      25.390  55.840  39.430  1.00  0.00           C
ATOM    497  O   GLY A  40      24.460  55.200  39.820  1.00  0.00           O
ATOM    498  N   LEU A  41      26.260  55.370  38.540  1.00  0.00           N
ATOM    499  HN  LEU A  41      26.990  55.950  38.170  1.00  0.00           H
ATOM    500  CA  LEU A  41      26.380  54.020  38.050  1.00  0.00           C
ATOM    501  HA  LEU A  41      25.410  53.610  37.810  1.00  0.00           H
ATOM    502  CB  LEU A  41      27.430  53.950  36.910  1.00  0.00           C
ATOM    503  HB1 LEU A  41      27.590  52.880  36.680  1.00  0.00           H
ATOM    504  HB2 LEU A  41      28.430  54.390  37.130  1.00  0.00           H
ATOM    505  CG  LEU A  41      26.900  54.520  35.600  1.00  0.00           C
ATOM    506  HG  LEU A  41      26.760  55.620  35.690  1.00  0.00           H
ATOM    507  CD1 LEU A  41      27.870  54.300  34.480  1.00  0.00           C
ATOM    508 HD11 LEU A  41      27.390  54.380  33.470  1.00  0.00           H
ATOM    509 HD12 LEU A  41      28.250  53.250  34.500  1.00  0.00           H
ATOM    510 HD13 LEU A  41      28.760  54.950  34.630  1.00  0.00           H
ATOM    511  CD2 LEU A  41      25.490  53.880  35.260  1.00  0.00           C
ATOM    512 HD21 LEU A  41      24.670  54.260  35.900  1.00  0.00           H
ATOM    513 HD22 LEU A  41      25.530  52.770  35.300  1.00  0.00           H
ATOM    514 HD23 LEU A  41      25.320  54.120  34.190  1.00  0.00           H
ATOM    515  C   LEU A  41      26.950  53.140  39.150  1.00  0.00           C
ATOM    516  O   LEU A  41      27.940  53.650  39.730  1.00  0.00           O
ATOM    517  N   MET A  42      26.490  51.890  39.420  1.00  0.00           N
ATOM    518  HN  MET A  42      25.710  51.560  38.880  1.00  0.00           H
ATOM    519  CA  MET A  42      26.890  50.970  40.440  1.00  0.00           C
ATOM    520  HA  MET A  42      27.940  51.080  40.690  1.00  0.00           H
ATOM    521  CB  MET A  42      25.940  50.990  41.600  1.00  0.00           C
ATOM    522  HB1 MET A  42      26.420  50.340  42.350  1.00  0.00           H
ATOM    523  HB2 MET A  42      24.970  50.610  41.240  1.00  0.00           H
ATOM    524  CG  MET A  42      25.660  52.400  42.230  1.00  0.00           C
ATOM    525  HG1 MET A  42      24.900  52.930  41.620  1.00  0.00           H
ATOM    526  HG2 MET A  42      26.600  52.970  42.100  1.00  0.00           H
ATOM    527  SD  MET A  42      25.140  52.360  43.920  1.00  0.00           S
ATOM    528  CE  MET A  42      23.640  51.450  43.510  1.00  0.00           C
ATOM    529  HE1 MET A  42      22.960  51.340  44.370  1.00  0.00           H
ATOM    530  HE2 MET A  42      23.840  50.420  43.140  1.00  0.00           H
ATOM    531  HE3 MET A  42      23.060  52.000  42.740  1.00  0.00           H
ATOM    532  C   MET A  42      26.850  49.640  39.760  1.00  0.00           C
ATOM    533  O   MET A  42      26.120  49.430  38.800  1.00  0.00           O
ATOM    534  N   ILE A  43      27.650  48.740  40.300  1.00  0.00           N
ATOM    535  HN  ILE A  43      28.120  48.920  41.160  1.00  0.00           H
ATOM    536  CA  ILE A  43      27.920  47.390  39.690  1.00  0.00           C
ATOM    537  HA  ILE A  43      27.300  47.260  38.810  1.00  0.00           H
ATOM    538  CB  ILE A  43      29.380  47.190  39.170  1.00  0.00           C
ATOM    539  HB  ILE A  43      30.100  47.760  39.800  1.00  0.00           H
ATOM    540  CG2 ILE A  43      29.840  45.710  39.160  1.00  0.00           C
ATOM    541 HG21 ILE A  43      29.000  45.120  38.740  1.00  0.00           H
ATOM    542 HG22 ILE A  43      30.110  45.370  40.190  1.00  0.00           H
ATOM    543 HG23 ILE A  43      30.770  45.590  38.570  1.00  0.00           H
ATOM    544  CG1 ILE A  43      29.510  47.820  37.790  1.00  0.00           C
ATOM    545 HG11 ILE A  43      30.510  47.530  37.400  1.00  0.00           H
ATOM    546 HG12 ILE A  43      29.540  48.920  37.950  1.00  0.00           H
ATOM    547  CD  ILE A  43      28.590  47.330  36.720  1.00  0.00           C
ATOM    548  HD1 ILE A  43      28.810  46.260  36.560  1.00  0.00           H
ATOM    549  HD2 ILE A  43      28.840  47.930  35.820  1.00  0.00           H
ATOM    550  HD3 ILE A  43      27.530  47.510  37.000  1.00  0.00           H
ATOM    551  C   ILE A  43      27.500  46.300  40.670  1.00  0.00           C
ATOM    552  O   ILE A  43      28.090  46.070  41.710  1.00  0.00           O
ATOM    553  N   MET A  44      26.390  45.550  40.350  1.00  0.00           N
ATOM    554  HN  MET A  44      25.860  45.610  39.510  1.00  0.00           H
ATOM    555  CA  MET A  44      25.980  44.530  41.220  1.00  0.00           C
ATOM    556  HA  MET A  44      26.380  44.670  42.210  1.00  0.00           H
ATOM    557  CB  MET A  44      24.470  44.490  41.310  1.00  0.00           C
ATOM    558  HB1 MET A  44      23.980  44.610  40.310  1.00  0.00           H
ATOM    559  HB2 MET A  44      24.100  45.440  41.750  1.00  0.00           H
ATOM    560  CG  MET A  44      23.720  43.320  42.050  1.00  0.00           C
ATOM    561  HG1 MET A  44      24.080  43.390  43.090  1.00  0.00           H
ATOM    562  HG2 MET A  44      23.950  42.280  41.710  1.00  0.00           H
ATOM    563  SD  MET A  44      21.920  43.450  41.970  1.00  0.00           S
ATOM    564  CE  MET A  44      21.530  41.680  42.060  1.00  0.00           C
ATOM    565  HE1 MET A  44      22.140  41.110  41.330  1.00  0.00           H
ATOM    566  HE2 MET A  44      20.460  41.540  41.780  1.00  0.00           H
ATOM    567  HE3 MET A  44      21.640  41.220  43.060  1.00  0.00           H
ATOM    568  C   MET A  44      26.340  43.090  40.800  1.00  0.00           C
ATOM    569  O   MET A  44      25.980  42.690  39.710  1.00  0.00           O
ATOM    570  N   LYS A  45      26.920  42.340  41.760  1.00  0.00           N
ATOM    571  HN  LYS A  45      27.130  42.610  42.690  1.00  0.00           H
ATOM    572  CA  LYS A  45      27.300  40.990  41.360  1.00  0.00           C
ATOM    573  HA  LYS A  45      27.040  40.740  40.340  1.00  0.00           H
ATOM    574  CB  LYS A  45      28.800  40.710  41.370  1.00  0.00           C
ATOM    575  HB1 LYS A  45      29.200  40.920  42.390  1.00  0.00           H
ATOM    576  HB2 LYS A  45      29.270  41.440  40.690  1.00  0.00           H
ATOM    577  CG  LYS A  45      29.300  39.200  41.000  1.00  0.00           C
ATOM    578  HG1 LYS A  45      28.950  38.480  41.770  1.00  0.00           H
ATOM    579  HG2 LYS A  45      30.400  39.270  41.000  1.00  0.00           H
ATOM    580  CD  LYS A  45      28.940  38.690  39.610  1.00  0.00           C
ATOM    581  HD1 LYS A  45      29.700  39.100  38.910  1.00  0.00           H
ATOM    582  HD2 LYS A  45      28.010  39.160  39.230  1.00  0.00           H
ATOM    583  CE  LYS A  45      28.840  37.160  39.490  1.00  0.00           C
ATOM    584  HE1 LYS A  45      28.570  36.860  38.450  1.00  0.00           H
ATOM    585  HE2 LYS A  45      28.160  36.770  40.260  1.00  0.00           H
ATOM    586  NZ  LYS A  45      30.200  36.640  39.760  1.00  0.00           N
ATOM    587  HZ1 LYS A  45      30.450  36.890  40.730  1.00  0.00           H
ATOM    588  HZ2 LYS A  45      30.880  36.970  39.030  1.00  0.00           H
ATOM    589  HZ3 LYS A  45      30.150  35.600  39.690  1.00  0.00           H
ATOM    590  C   LYS A  45      26.680  39.970  42.360  1.00  0.00           C
ATOM    591  O   LYS A  45      26.810  40.150  43.580  1.00  0.00           O
ATOM    592  N   THR A  46      26.110  38.850  41.910  1.00  0.00           N
ATOM    593  HN  THR A  46      26.200  38.560  40.960  1.00  0.00           H
ATOM    594  CA  THR A  46      25.330  38.030  42.850  1.00  0.00           C
ATOM    595  HA  THR A  46      25.040  38.560  43.750  1.00  0.00           H
ATOM    596  CB  THR A  46      24.060  37.410  42.260  1.00  0.00           C
ATOM    597  HB  THR A  46      24.270  37.140  41.200  1.00  0.00           H
ATOM    598  OG1 THR A  46      23.050  38.400  42.240  1.00  0.00           O
ATOM    599  HG1 THR A  46      22.950  38.750  43.120  1.00  0.00           H
ATOM    600  CG2 THR A  46      23.420  36.250  43.120  1.00  0.00           C
ATOM    601 HG21 THR A  46      24.100  35.420  43.390  1.00  0.00           H
ATOM    602 HG22 THR A  46      22.560  35.860  42.530  1.00  0.00           H
ATOM    603 HG23 THR A  46      22.920  36.650  44.020  1.00  0.00           H
ATOM    604  C   THR A  46      26.290  36.990  43.260  1.00  0.00           C
ATOM    605  O   THR A  46      26.750  36.320  42.380  1.00  0.00           O
ATOM    606  N   VAL A  47      26.520  36.840  44.570  1.00  0.00           N
ATOM    607  HN  VAL A  47      26.020  37.360  45.260  1.00  0.00           H
ATOM    608  CA  VAL A  47      27.500  35.860  45.000  1.00  0.00           C
ATOM    609  HA  VAL A  47      28.150  35.620  44.170  1.00  0.00           H
ATOM    610  CB  VAL A  47      28.070  36.430  46.230  1.00  0.00           C
ATOM    611  HB  VAL A  47      27.320  36.800  46.970  1.00  0.00           H
ATOM    612  CG1 VAL A  47      29.170  35.490  46.800  1.00  0.00           C
ATOM    613 HG11 VAL A  47      28.720  34.560  47.210  1.00  0.00           H
ATOM    614 HG12 VAL A  47      29.700  36.020  47.630  1.00  0.00           H
ATOM    615 HG13 VAL A  47      29.910  35.200  46.020  1.00  0.00           H
ATOM    616  CG2 VAL A  47      28.850  37.730  45.820  1.00  0.00           C
ATOM    617 HG21 VAL A  47      29.650  37.950  46.570  1.00  0.00           H
ATOM    618 HG22 VAL A  47      28.140  38.570  45.690  1.00  0.00           H
ATOM    619 HG23 VAL A  47      29.310  37.620  44.820  1.00  0.00           H
ATOM    620  C   VAL A  47      26.860  34.550  45.300  1.00  0.00           C
ATOM    621  O   VAL A  47      27.520  33.520  45.270  1.00  0.00           O
ATOM    622  N   TYR A  48      25.520  34.620  45.510  1.00  0.00           N
ATOM    623  HN  TYR A  48      24.970  35.430  45.710  1.00  0.00           H
ATOM    624  CA  TYR A  48      24.840  33.350  45.970  1.00  0.00           C
ATOM    625  HA  TYR A  48      25.280  32.530  45.400  1.00  0.00           H
ATOM    626  CB  TYR A  48      25.110  33.170  47.600  1.00  0.00           C
ATOM    627  HB1 TYR A  48      24.740  34.090  48.090  1.00  0.00           H
ATOM    628  HB2 TYR A  48      26.170  33.000  47.850  1.00  0.00           H
ATOM    629  CG  TYR A  48      24.480  31.950  48.240  1.00  0.00           C
ATOM    630  CD1 TYR A  48      23.180  31.990  48.840  1.00  0.00           C
ATOM    631  HD1 TYR A  48      22.710  32.930  49.080  1.00  0.00           H
ATOM    632  CE1 TYR A  48      22.630  30.820  49.410  1.00  0.00           C
ATOM    633  HE1 TYR A  48      21.710  30.770  49.990  1.00  0.00           H
ATOM    634  CZ  TYR A  48      23.200  29.580  49.110  1.00  0.00           C
ATOM    635  OH  TYR A  48      22.580  28.460  49.690  1.00  0.00           O
ATOM    636  HH  TYR A  48      21.790  28.760  50.140  1.00  0.00           H
ATOM    637  CD2 TYR A  48      24.900  30.680  47.830  1.00  0.00           C
ATOM    638  HD2 TYR A  48      25.840  30.560  47.300  1.00  0.00           H
ATOM    639  CE2 TYR A  48      24.270  29.500  48.280  1.00  0.00           C
ATOM    640  HE2 TYR A  48      24.720  28.540  48.110  1.00  0.00           H
ATOM    641  C   TYR A  48      23.400  33.230  45.620  1.00  0.00           C
ATOM    642  O   TYR A  48      22.620  34.220  45.680  1.00  0.00           O
ATOM    643  N   LYS A  49      22.880  32.020  45.290  1.00  0.00           N
ATOM    644  HN  LYS A  49      23.500  31.240  45.170  1.00  0.00           H
ATOM    645  CA  LYS A  49      21.450  31.870  45.380  1.00  0.00           C
ATOM    646  HA  LYS A  49      21.050  32.480  46.180  1.00  0.00           H
ATOM    647  CB  LYS A  49      20.750  32.250  44.100  1.00  0.00           C
ATOM    648  HB1 LYS A  49      21.300  31.670  43.320  1.00  0.00           H
ATOM    649  HB2 LYS A  49      20.980  33.290  43.800  1.00  0.00           H
ATOM    650  CG  LYS A  49      19.280  31.920  43.960  1.00  0.00           C
ATOM    651  HG1 LYS A  49      18.710  32.440  44.770  1.00  0.00           H
ATOM    652  HG2 LYS A  49      19.100  30.850  44.190  1.00  0.00           H
ATOM    653  CD  LYS A  49      18.680  32.340  42.630  1.00  0.00           C
ATOM    654  HD1 LYS A  49      19.260  31.860  41.830  1.00  0.00           H
ATOM    655  HD2 LYS A  49      18.900  33.420  42.500  1.00  0.00           H
ATOM    656  CE  LYS A  49      17.180  32.140  42.570  1.00  0.00           C
ATOM    657  HE1 LYS A  49      16.810  32.500  41.580  1.00  0.00           H
ATOM    658  HE2 LYS A  49      16.640  32.730  43.340  1.00  0.00           H
ATOM    659  NZ  LYS A  49      16.840  30.700  42.720  1.00  0.00           N
ATOM    660  HZ1 LYS A  49      16.970  30.300  41.770  1.00  0.00           H
ATOM    661  HZ2 LYS A  49      15.800  30.630  42.780  1.00  0.00           H
ATOM    662  HZ3 LYS A  49      17.400  30.160  43.420  1.00  0.00           H
ATOM    663  C   LYS A  49      21.190  30.380  45.640  1.00  0.00           C
ATOM    664  O   LYS A  49      21.460  29.580  44.730  1.00  0.00           O
ATOM    665  N   GLY A  50      20.610  30.020  46.780  1.00  0.00           N
ATOM    666  HN  GLY A  50      20.300  30.590  47.530  1.00  0.00           H
ATOM    667  CA  GLY A  50      20.460  28.590  47.110  1.00  0.00           C
ATOM    668  HA1 GLY A  50      21.470  28.220  47.260  1.00  0.00           H
ATOM    669  HA2 GLY A  50      19.930  28.180  46.280  1.00  0.00           H
ATOM    670  C   GLY A  50      19.620  28.370  48.290  1.00  0.00           C
ATOM    671  O   GLY A  50      18.840  29.260  48.620  1.00  0.00           O
ATOM    672  N   PRO A  51      19.720  27.220  49.030  1.00  0.00           N
ATOM    673  CD  PRO A  51      20.480  26.100  48.600  1.00  0.00           C
ATOM    674  HD1 PRO A  51      21.570  26.290  48.450  1.00  0.00           H
ATOM    675  HD2 PRO A  51      20.090  25.730  47.630  1.00  0.00           H
ATOM    676  CA  PRO A  51      19.270  26.950  50.350  1.00  0.00           C
ATOM    677  HA  PRO A  51      18.260  26.580  50.280  1.00  0.00           H
ATOM    678  CB  PRO A  51      20.160  25.880  50.850  1.00  0.00           C
ATOM    679  HB1 PRO A  51      19.810  25.320  51.750  1.00  0.00           H
ATOM    680  HB2 PRO A  51      21.190  26.210  51.130  1.00  0.00           H
ATOM    681  CG  PRO A  51      20.270  25.010  49.620  1.00  0.00           C
ATOM    682  HG1 PRO A  51      21.100  24.270  49.630  1.00  0.00           H
ATOM    683  HG2 PRO A  51      19.280  24.550  49.410  1.00  0.00           H
ATOM    684  C   PRO A  51      19.290  28.190  51.260  1.00  0.00           C
ATOM    685  O   PRO A  51      20.360  28.900  51.330  1.00  0.00           O
ATOM    686  N   ASN A  52      18.140  28.510  51.930  1.00  0.00           N
ATOM    687  HN  ASN A  52      17.260  28.110  51.710  1.00  0.00           H
ATOM    688  CA  ASN A  52      18.080  29.710  52.790  1.00  0.00           C
ATOM    689  HA  ASN A  52      18.380  30.560  52.190  1.00  0.00           H
ATOM    690  CB  ASN A  52      16.560  29.920  53.190  1.00  0.00           C
ATOM    691  HB1 ASN A  52      16.280  29.110  53.890  1.00  0.00           H
ATOM    692  HB2 ASN A  52      15.830  29.740  52.380  1.00  0.00           H
ATOM    693  CG  ASN A  52      16.270  31.250  53.890  1.00  0.00           C
ATOM    694  OD1 ASN A  52      17.150  32.120  53.920  1.00  0.00           O
ATOM    695  ND2 ASN A  52      15.080  31.330  54.570  1.00  0.00           N
ATOM    696 HD21 ASN A  52      14.950  32.180  55.090  1.00  0.00           H
ATOM    697 HD22 ASN A  52      14.290  30.760  54.380  1.00  0.00           H
ATOM    698  C   ASN A  52      18.910  29.690  54.090  1.00  0.00           C
ATOM    699  O   ASN A  52      18.560  29.070  55.080  1.00  0.00           O
ATOM    700  N   CYS A  53      20.080  30.330  54.080  1.00  0.00           N
ATOM    701  HN  CYS A  53      20.410  30.660  53.200  1.00  0.00           H
ATOM    702  CA  CYS A  53      20.990  30.450  55.170  1.00  0.00           C
ATOM    703  HA  CYS A  53      20.960  29.540  55.740  1.00  0.00           H
ATOM    704  CB  CYS A  53      22.390  30.830  54.650  1.00  0.00           C
ATOM    705  HB1 CYS A  53      22.930  30.750  55.620  1.00  0.00           H
ATOM    706  HB2 CYS A  53      22.480  31.800  54.130  1.00  0.00           H
ATOM    707  SG  CYS A  53      22.940  29.620  53.470  1.00  0.00           S
ATOM    708  HG1 CYS A  53      24.150  29.610  53.980  1.00  0.00           H
ATOM    709  C   CYS A  53      20.570  31.550  56.120  1.00  0.00           C
ATOM    710  O   CYS A  53      21.320  32.460  56.410  1.00  0.00           O
ATOM    711  N   ILE A  54      19.370  31.350  56.670  1.00  0.00           N
ATOM    712  HN  ILE A  54      18.730  30.660  56.360  1.00  0.00           H
ATOM    713  CA  ILE A  54      18.610  32.370  57.450  1.00  0.00           C
ATOM    714  HA  ILE A  54      18.570  33.290  56.880  1.00  0.00           H
ATOM    715  CB  ILE A  54      17.220  31.780  57.760  1.00  0.00           C
ATOM    716  HB  ILE A  54      16.700  31.570  56.790  1.00  0.00           H
ATOM    717  CG2 ILE A  54      17.230  30.500  58.540  1.00  0.00           C
ATOM    718 HG21 ILE A  54      18.000  29.790  58.160  1.00  0.00           H
ATOM    719 HG22 ILE A  54      16.260  29.960  58.500  1.00  0.00           H
ATOM    720 HG23 ILE A  54      17.330  30.520  59.650  1.00  0.00           H
ATOM    721  CG1 ILE A  54      16.400  32.950  58.440  1.00  0.00           C
ATOM    722 HG11 ILE A  54      16.930  33.160  59.400  1.00  0.00           H
ATOM    723 HG12 ILE A  54      15.430  32.430  58.620  1.00  0.00           H
ATOM    724  CD  ILE A  54      16.200  34.230  57.610  1.00  0.00           C
ATOM    725  HD1 ILE A  54      15.540  34.910  58.210  1.00  0.00           H
ATOM    726  HD2 ILE A  54      15.740  33.940  56.640  1.00  0.00           H
ATOM    727  HD3 ILE A  54      17.200  34.680  57.460  1.00  0.00           H
ATOM    728  C   ILE A  54      19.430  32.730  58.780  1.00  0.00           C
ATOM    729  O   ILE A  54      19.380  33.890  59.240  1.00  0.00           O
ATOM    730  N   GLU A  55      20.120  31.780  59.460  1.00  0.00           N
ATOM    731  HN  GLU A  55      20.160  30.860  59.100  1.00  0.00           H
ATOM    732  CA  GLU A  55      20.930  31.980  60.660  1.00  0.00           C
ATOM    733  HA  GLU A  55      20.450  32.830  61.140  1.00  0.00           H
ATOM    734  CB  GLU A  55      20.660  30.840  61.610  1.00  0.00           C
ATOM    735  HB1 GLU A  55      21.350  30.870  62.480  1.00  0.00           H
ATOM    736  HB2 GLU A  55      20.810  29.910  61.000  1.00  0.00           H
ATOM    737  CG  GLU A  55      19.240  30.900  62.280  1.00  0.00           C
ATOM    738  HG1 GLU A  55      18.410  30.990  61.540  1.00  0.00           H
ATOM    739  HG2 GLU A  55      19.330  31.880  62.790  1.00  0.00           H
ATOM    740  CD  GLU A  55      19.010  29.890  63.410  1.00  0.00           C
ATOM    741  OE1 GLU A  55      17.990  29.190  63.390  1.00  0.00           O
ATOM    742  OE2 GLU A  55      19.830  29.750  64.380  1.00  0.00           O
ATOM    743  C   GLU A  55      22.360  32.300  60.390  1.00  0.00           C
ATOM    744  O   GLU A  55      23.140  32.320  61.270  1.00  0.00           O
ATOM    745  N   HSD A  56      22.710  32.550  59.140  1.00  0.00           N
ATOM    746  HN  HSD A  56      22.110  32.160  58.450  1.00  0.00           H
ATOM    747  CA  HSD A  56      23.880  33.270  58.700  1.00  0.00           C
ATOM    748  HA  HSD A  56      24.540  33.390  59.550  1.00  0.00           H
ATOM    749  CB  HSD A  56      24.690  32.530  57.730  1.00  0.00           C
ATOM    750  HB1 HSD A  56      25.570  33.120  57.410  1.00  0.00           H
ATOM    751  HB2 HSD A  56      24.050  32.120  56.920  1.00  0.00           H
ATOM    752  ND1 HSD A  56      25.050  30.070  58.290  1.00  0.00           N
ATOM    753  HD1 HSD A  56      24.110  29.770  58.110  1.00  0.00           H
ATOM    754  CG  HSD A  56      25.470  31.370  58.450  1.00  0.00           C
ATOM    755  CE1 HSD A  56      25.960  29.190  58.780  1.00  0.00           C
ATOM    756  HE1 HSD A  56      25.780  28.120  58.740  1.00  0.00           H
ATOM    757  NE2 HSD A  56      26.990  29.910  59.240  1.00  0.00           N
ATOM    758  CD2 HSD A  56      26.710  31.250  59.090  1.00  0.00           C
ATOM    759  HD2 HSD A  56      27.410  32.030  59.370  1.00  0.00           H
ATOM    760  C   HSD A  56      23.680  34.670  58.180  1.00  0.00           C
ATOM    761  O   HSD A  56      24.610  35.350  57.760  1.00  0.00           O
ATOM    762  N   ASN A  57      22.450  35.210  58.340  1.00  0.00           N
ATOM    763  HN  ASN A  57      21.710  34.620  58.640  1.00  0.00           H
ATOM    764  CA  ASN A  57      22.200  36.600  57.920  1.00  0.00           C
ATOM    765  HA  ASN A  57      22.540  36.660  56.890  1.00  0.00           H
ATOM    766  CB  ASN A  57      20.750  37.010  57.990  1.00  0.00           C
ATOM    767  HB1 ASN A  57      20.580  38.110  58.040  1.00  0.00           H
ATOM    768  HB2 ASN A  57      20.210  36.710  58.900  1.00  0.00           H
ATOM    769  CG  ASN A  57      19.970  36.410  56.790  1.00  0.00           C
ATOM    770  OD1 ASN A  57      18.990  37.060  56.410  1.00  0.00           O
ATOM    771  ND2 ASN A  57      20.390  35.340  56.110  1.00  0.00           N
ATOM    772 HD21 ASN A  57      19.860  34.990  55.330  1.00  0.00           H
ATOM    773 HD22 ASN A  57      21.260  34.890  56.270  1.00  0.00           H
ATOM    774  C   ASN A  57      22.950  37.630  58.620  1.00  0.00           C
ATOM    775  O   ASN A  57      23.630  38.470  57.980  1.00  0.00           O
ATOM    776  N   GLU A  58      23.040  37.590  59.990  1.00  0.00           N
ATOM    777  HN  GLU A  58      22.580  36.860  60.490  1.00  0.00           H
ATOM    778  CA  GLU A  58      23.900  38.450  60.710  1.00  0.00           C
ATOM    779  HA  GLU A  58      23.640  39.440  60.390  1.00  0.00           H
ATOM    780  CB  GLU A  58      23.610  38.340  62.210  1.00  0.00           C
ATOM    781  HB1 GLU A  58      24.480  38.750  62.770  1.00  0.00           H
ATOM    782  HB2 GLU A  58      23.550  37.250  62.400  1.00  0.00           H
ATOM    783  CG  GLU A  58      22.330  39.000  62.670  1.00  0.00           C
ATOM    784  HG1 GLU A  58      21.440  38.600  62.150  1.00  0.00           H
ATOM    785  HG2 GLU A  58      22.430  40.100  62.550  1.00  0.00           H
ATOM    786  CD  GLU A  58      22.000  38.930  64.160  1.00  0.00           C
ATOM    787  OE1 GLU A  58      22.970  39.150  64.940  1.00  0.00           O
ATOM    788  OE2 GLU A  58      20.810  38.790  64.560  1.00  0.00           O
ATOM    789  C   GLU A  58      25.390  38.380  60.460  1.00  0.00           C
ATOM    790  O   GLU A  58      26.100  39.380  60.420  1.00  0.00           O
ATOM    791  N   ALA A  59      25.980  37.190  60.310  1.00  0.00           N
ATOM    792  HN  ALA A  59      25.510  36.340  60.530  1.00  0.00           H
ATOM    793  CA  ALA A  59      27.340  36.880  59.850  1.00  0.00           C
ATOM    794  HA  ALA A  59      28.050  37.220  60.590  1.00  0.00           H
ATOM    795  CB  ALA A  59      27.380  35.330  59.850  1.00  0.00           C
ATOM    796  HB1 ALA A  59      27.220  34.930  60.890  1.00  0.00           H
ATOM    797  HB2 ALA A  59      28.380  34.970  59.520  1.00  0.00           H
ATOM    798  HB3 ALA A  59      26.690  34.960  59.060  1.00  0.00           H
ATOM    799  C   ALA A  59      27.710  37.500  58.530  1.00  0.00           C
ATOM    800  O   ALA A  59      28.730  38.120  58.320  1.00  0.00           O
ATOM    801  N   LEU A  60      26.810  37.370  57.510  1.00  0.00           N
ATOM    802  HN  LEU A  60      26.080  36.710  57.630  1.00  0.00           H
ATOM    803  CA  LEU A  60      27.030  37.970  56.200  1.00  0.00           C
ATOM    804  HA  LEU A  60      28.000  37.670  55.800  1.00  0.00           H
ATOM    805  CB  LEU A  60      25.840  37.590  55.260  1.00  0.00           C
ATOM    806  HB1 LEU A  60      25.870  38.220  54.340  1.00  0.00           H
ATOM    807  HB2 LEU A  60      24.910  37.770  55.860  1.00  0.00           H
ATOM    808  CG  LEU A  60      25.750  36.160  54.840  1.00  0.00           C
ATOM    809  HG  LEU A  60      25.910  35.520  55.740  1.00  0.00           H
ATOM    810  CD1 LEU A  60      24.310  35.930  54.390  1.00  0.00           C
ATOM    811 HD11 LEU A  60      23.650  36.450  55.130  1.00  0.00           H
ATOM    812 HD12 LEU A  60      24.050  34.860  54.180  1.00  0.00           H
ATOM    813 HD13 LEU A  60      24.220  36.530  53.460  1.00  0.00           H
ATOM    814  CD2 LEU A  60      26.660  35.690  53.730  1.00  0.00           C
ATOM    815 HD21 LEU A  60      26.460  34.630  53.460  1.00  0.00           H
ATOM    816 HD22 LEU A  60      27.720  35.890  53.970  1.00  0.00           H
ATOM    817 HD23 LEU A  60      26.530  36.180  52.740  1.00  0.00           H
ATOM    818  C   LEU A  60      27.110  39.460  56.210  1.00  0.00           C
ATOM    819  O   LEU A  60      28.050  40.000  55.610  1.00  0.00           O
ATOM    820  N   LEU A  61      26.290  40.150  57.020  1.00  0.00           N
ATOM    821  HN  LEU A  61      25.670  39.580  57.580  1.00  0.00           H
ATOM    822  CA  LEU A  61      26.410  41.580  57.170  1.00  0.00           C
ATOM    823  HA  LEU A  61      26.540  42.000  56.170  1.00  0.00           H
ATOM    824  CB  LEU A  61      25.130  42.200  57.740  1.00  0.00           C
ATOM    825  HB1 LEU A  61      25.310  43.270  57.980  1.00  0.00           H
ATOM    826  HB2 LEU A  61      24.830  41.670  58.680  1.00  0.00           H
ATOM    827  CG  LEU A  61      23.930  42.200  56.780  1.00  0.00           C
ATOM    828  HG  LEU A  61      23.700  41.210  56.340  1.00  0.00           H
ATOM    829  CD1 LEU A  61      22.690  42.680  57.550  1.00  0.00           C
ATOM    830 HD11 LEU A  61      21.770  42.630  56.940  1.00  0.00           H
ATOM    831 HD12 LEU A  61      22.800  43.700  57.980  1.00  0.00           H
ATOM    832 HD13 LEU A  61      22.400  42.090  58.440  1.00  0.00           H
ATOM    833  CD2 LEU A  61      24.080  43.130  55.600  1.00  0.00           C
ATOM    834 HD21 LEU A  61      23.250  42.900  54.900  1.00  0.00           H
ATOM    835 HD22 LEU A  61      25.010  43.000  55.000  1.00  0.00           H
ATOM    836 HD23 LEU A  61      24.000  44.210  55.870  1.00  0.00           H
ATOM    837  C   LEU A  61      27.630  42.010  58.030  1.00  0.00           C
ATOM    838  O   LEU A  61      28.330  43.040  57.730  1.00  0.00           O
ATOM    839  N   GLU A  62      28.050  41.160  58.990  1.00  0.00           N
ATOM    840  HN  GLU A  62      27.480  40.370  59.230  1.00  0.00           H
ATOM    841  CA  GLU A  62      29.260  41.400  59.780  1.00  0.00           C
ATOM    842  HA  GLU A  62      29.230  42.430  60.100  1.00  0.00           H
ATOM    843  CB  GLU A  62      29.370  40.590  61.110  1.00  0.00           C
ATOM    844  HB1 GLU A  62      30.410  40.620  61.500  1.00  0.00           H
ATOM    845  HB2 GLU A  62      29.160  39.570  60.770  1.00  0.00           H
ATOM    846  CG  GLU A  62      28.490  40.990  62.230  1.00  0.00           C
ATOM    847  HG1 GLU A  62      28.650  40.290  63.090  1.00  0.00           H
ATOM    848  HG2 GLU A  62      27.450  41.030  61.850  1.00  0.00           H
ATOM    849  CD  GLU A  62      28.850  42.400  62.720  1.00  0.00           C
ATOM    850  OE1 GLU A  62      30.030  42.710  63.000  1.00  0.00           O
ATOM    851  OE2 GLU A  62      27.920  43.240  62.840  1.00  0.00           O
ATOM    852  C   GLU A  62      30.570  41.280  59.020  1.00  0.00           C
ATOM    853  O   GLU A  62      31.480  42.060  59.250  1.00  0.00           O
ATOM    854  N   GLU A  63      30.630  40.300  58.060  1.00  0.00           N
ATOM    855  HN  GLU A  63      30.000  39.530  58.100  1.00  0.00           H
ATOM    856  CA  GLU A  63      31.750  40.160  57.080  1.00  0.00           C
ATOM    857  HA  GLU A  63      32.690  40.050  57.620  1.00  0.00           H
ATOM    858  CB  GLU A  63      31.610  38.840  56.240  1.00  0.00           C
ATOM    859  HB1 GLU A  63      32.270  38.820  55.350  1.00  0.00           H
ATOM    860  HB2 GLU A  63      30.570  38.740  55.850  1.00  0.00           H
ATOM    861  CG  GLU A  63      31.960  37.600  57.150  1.00  0.00           C
ATOM    862  HG1 GLU A  63      31.000  37.350  57.660  1.00  0.00           H
ATOM    863  HG2 GLU A  63      32.830  37.920  57.770  1.00  0.00           H
ATOM    864  CD  GLU A  63      32.440  36.370  56.370  1.00  0.00           C
ATOM    865  OE1 GLU A  63      32.690  35.420  57.150  1.00  0.00           O
ATOM    866  OE2 GLU A  63      32.650  36.270  55.140  1.00  0.00           O
ATOM    867  C   GLU A  63      31.960  41.380  56.180  1.00  0.00           C
ATOM    868  O   GLU A  63      33.080  41.950  56.010  1.00  0.00           O
ATOM    869  N   ALA A  64      30.800  41.900  55.690  1.00  0.00           N
ATOM    870  HN  ALA A  64      29.940  41.490  55.980  1.00  0.00           H
ATOM    871  CA  ALA A  64      30.650  42.910  54.710  1.00  0.00           C
ATOM    872  HA  ALA A  64      31.430  42.880  53.970  1.00  0.00           H
ATOM    873  CB  ALA A  64      29.210  42.880  54.060  1.00  0.00           C
ATOM    874  HB1 ALA A  64      29.040  41.860  53.650  1.00  0.00           H
ATOM    875  HB2 ALA A  64      29.060  43.660  53.280  1.00  0.00           H
ATOM    876  HB3 ALA A  64      28.430  42.970  54.840  1.00  0.00           H
ATOM    877  C   ALA A  64      30.870  44.350  55.080  1.00  0.00           C
ATOM    878  O   ALA A  64      31.000  45.180  54.190  1.00  0.00           O
ATOM    879  N   LYS A  65      30.810  44.730  56.360  1.00  0.00           N
ATOM    880  HN  LYS A  65      30.550  43.980  56.960  1.00  0.00           H
ATOM    881  CA  LYS A  65      30.870  46.180  56.820  1.00  0.00           C
ATOM    882  HA  LYS A  65      30.020  46.650  56.370  1.00  0.00           H
ATOM    883  CB  LYS A  65      30.750  46.340  58.370  1.00  0.00           C
ATOM    884  HB1 LYS A  65      29.720  46.050  58.690  1.00  0.00           H
ATOM    885  HB2 LYS A  65      30.700  47.380  58.770  1.00  0.00           H
ATOM    886  CG  LYS A  65      31.660  45.460  59.170  1.00  0.00           C
ATOM    887  HG1 LYS A  65      32.710  45.800  59.000  1.00  0.00           H
ATOM    888  HG2 LYS A  65      31.560  44.430  58.770  1.00  0.00           H
ATOM    889  CD  LYS A  65      31.290  45.580  60.610  1.00  0.00           C
ATOM    890  HD1 LYS A  65      30.250  45.200  60.730  1.00  0.00           H
ATOM    891  HD2 LYS A  65      31.260  46.640  60.950  1.00  0.00           H
ATOM    892  CE  LYS A  65      32.230  44.910  61.620  1.00  0.00           C
ATOM    893  HE1 LYS A  65      31.960  45.330  62.620  1.00  0.00           H
ATOM    894  HE2 LYS A  65      33.290  45.030  61.310  1.00  0.00           H
ATOM    895  NZ  LYS A  65      32.020  43.450  61.510  1.00  0.00           N
ATOM    896  HZ1 LYS A  65      31.190  43.060  62.010  1.00  0.00           H
ATOM    897  HZ2 LYS A  65      32.800  42.970  62.000  1.00  0.00           H
ATOM    898  HZ3 LYS A  65      31.980  43.280  60.490  1.00  0.00           H
ATOM    899  C   LYS A  65      32.170  46.870  56.470  1.00  0.00           C
ATOM    900  O   LYS A  65      32.100  48.060  56.220  1.00  0.00           O
ATOM    901  N   MET A  66      33.340  46.210  56.540  1.00  0.00           N
ATOM    902  HN  MET A  66      33.330  45.270  56.850  1.00  0.00           H
ATOM    903  CA  MET A  66      34.520  47.010  56.360  1.00  0.00           C
ATOM    904  HA  MET A  66      34.360  47.780  57.100  1.00  0.00           H
ATOM    905  CB  MET A  66      35.630  46.100  56.770  1.00  0.00           C
ATOM    906  HB1 MET A  66      35.550  45.160  56.200  1.00  0.00           H
ATOM    907  HB2 MET A  66      35.460  45.770  57.820  1.00  0.00           H
ATOM    908  CG  MET A  66      37.100  46.600  56.760  1.00  0.00           C
ATOM    909  HG1 MET A  66      37.720  45.850  57.310  1.00  0.00           H
ATOM    910  HG2 MET A  66      37.200  47.570  57.280  1.00  0.00           H
ATOM    911  SD  MET A  66      38.020  46.770  55.180  1.00  0.00           S
ATOM    912  CE  MET A  66      38.070  45.050  54.790  1.00  0.00           C
ATOM    913  HE1 MET A  66      38.950  44.680  54.210  1.00  0.00           H
ATOM    914  HE2 MET A  66      37.120  44.670  54.370  1.00  0.00           H
ATOM    915  HE3 MET A  66      38.180  44.340  55.640  1.00  0.00           H
ATOM    916  C   MET A  66      34.760  47.490  54.980  1.00  0.00           C
ATOM    917  O   MET A  66      35.250  48.600  54.710  1.00  0.00           O
ATOM    918  N   MET A  67      34.410  46.620  53.980  1.00  0.00           N
ATOM    919  HN  MET A  67      34.020  45.760  54.310  1.00  0.00           H
ATOM    920  CA  MET A  67      34.450  46.910  52.540  1.00  0.00           C
ATOM    921  HA  MET A  67      35.420  47.330  52.310  1.00  0.00           H
ATOM    922  CB  MET A  67      34.390  45.620  51.660  1.00  0.00           C
ATOM    923  HB1 MET A  67      34.240  45.850  50.580  1.00  0.00           H
ATOM    924  HB2 MET A  67      33.570  44.970  52.030  1.00  0.00           H
ATOM    925  CG  MET A  67      35.710  44.780  51.510  1.00  0.00           C
ATOM    926  HG1 MET A  67      35.640  43.860  50.900  1.00  0.00           H
ATOM    927  HG2 MET A  67      35.860  44.430  52.550  1.00  0.00           H
ATOM    928  SD  MET A  67      37.040  45.830  50.740  1.00  0.00           S
ATOM    929  CE  MET A  67      38.160  44.450  50.710  1.00  0.00           C
ATOM    930  HE1 MET A  67      39.180  44.770  50.370  1.00  0.00           H
ATOM    931  HE2 MET A  67      37.780  43.670  50.010  1.00  0.00           H
ATOM    932  HE3 MET A  67      38.290  43.970  51.700  1.00  0.00           H
ATOM    933  C   MET A  67      33.380  47.970  52.150  1.00  0.00           C
ATOM    934  O   MET A  67      33.590  48.830  51.280  1.00  0.00           O
ATOM    935  N   ASN A  68      32.190  48.010  52.840  1.00  0.00           N
ATOM    936  HN  ASN A  68      31.860  47.310  53.460  1.00  0.00           H
ATOM    937  CA  ASN A  68      31.180  49.060  52.610  1.00  0.00           C
ATOM    938  HA  ASN A  68      31.130  49.180  51.540  1.00  0.00           H
ATOM    939  CB  ASN A  68      29.790  48.610  53.160  1.00  0.00           C
ATOM    940  HB1 ASN A  68      29.820  48.390  54.240  1.00  0.00           H
ATOM    941  HB2 ASN A  68      29.580  47.620  52.710  1.00  0.00           H
ATOM    942  CG  ASN A  68      28.590  49.590  52.960  1.00  0.00           C
ATOM    943  OD1 ASN A  68      27.970  49.920  53.950  1.00  0.00           O
ATOM    944  ND2 ASN A  68      28.360  50.050  51.730  1.00  0.00           N
ATOM    945 HD21 ASN A  68      29.040  49.920  51.010  1.00  0.00           H
ATOM    946 HD22 ASN A  68      27.940  50.960  51.700  1.00  0.00           H
ATOM    947  C   ASN A  68      31.750  50.380  53.180  1.00  0.00           C
ATOM    948  O   ASN A  68      31.320  51.400  52.570  1.00  0.00           O
ATOM    949  N   ARG A  69      32.480  50.360  54.350  1.00  0.00           N
ATOM    950  HN  ARG A  69      32.520  49.490  54.850  1.00  0.00           H
ATOM    951  CA  ARG A  69      32.830  51.650  55.030  1.00  0.00           C
ATOM    952  HA  ARG A  69      32.020  52.330  54.810  1.00  0.00           H
ATOM    953  CB  ARG A  69      32.710  51.440  56.540  1.00  0.00           C
ATOM    954  HB1 ARG A  69      33.610  50.870  56.870  1.00  0.00           H
ATOM    955  HB2 ARG A  69      31.810  50.800  56.620  1.00  0.00           H
ATOM    956  CG  ARG A  69      32.550  52.740  57.370  1.00  0.00           C
ATOM    957  HG1 ARG A  69      33.580  53.160  57.410  1.00  0.00           H
ATOM    958  HG2 ARG A  69      32.170  52.420  58.380  1.00  0.00           H
ATOM    959  CD  ARG A  69      31.480  53.830  57.030  1.00  0.00           C
ATOM    960  HD1 ARG A  69      30.450  53.610  57.400  1.00  0.00           H
ATOM    961  HD2 ARG A  69      31.400  54.020  55.940  1.00  0.00           H
ATOM    962  NE  ARG A  69      31.940  55.080  57.730  1.00  0.00           N
ATOM    963  HE  ARG A  69      32.740  54.980  58.320  1.00  0.00           H
ATOM    964  CZ  ARG A  69      31.800  56.270  57.220  1.00  0.00           C
ATOM    965  NH1 ARG A  69      32.340  57.320  57.890  1.00  0.00           N
ATOM    966 HH11 ARG A  69      32.840  57.210  58.750  1.00  0.00           H
ATOM    967 HH12 ARG A  69      32.240  58.230  57.480  1.00  0.00           H
ATOM    968  NH2 ARG A  69      31.050  56.570  56.180  1.00  0.00           N
ATOM    969 HH21 ARG A  69      30.530  55.850  55.710  1.00  0.00           H
ATOM    970 HH22 ARG A  69      30.710  57.500  56.130  1.00  0.00           H
ATOM    971  C   ARG A  69      34.190  52.320  54.620  1.00  0.00           C
ATOM    972  O   ARG A  69      34.520  53.480  54.830  1.00  0.00           O
ATOM    973  N   LEU A  70      35.020  51.510  53.910  1.00  0.00           N
ATOM    974  HN  LEU A  70      34.710  50.570  53.900  1.00  0.00           H
ATOM    975  CA  LEU A  70      36.240  51.900  53.240  1.00  0.00           C
ATOM    976  HA  LEU A  70      37.010  51.890  53.980  1.00  0.00           H
ATOM    977  CB  LEU A  70      36.650  50.700  52.280  1.00  0.00           C
ATOM    978  HB1 LEU A  70      35.760  50.470  51.660  1.00  0.00           H
ATOM    979  HB2 LEU A  70      36.840  49.770  52.870  1.00  0.00           H
ATOM    980  CG  LEU A  70      37.720  51.070  51.150  1.00  0.00           C
ATOM    981  HG  LEU A  70      37.200  51.840  50.530  1.00  0.00           H
ATOM    982  CD1 LEU A  70      39.160  51.450  51.430  1.00  0.00           C
ATOM    983 HD11 LEU A  70      39.810  50.550  51.640  1.00  0.00           H
ATOM    984 HD12 LEU A  70      39.330  52.130  52.290  1.00  0.00           H
ATOM    985 HD13 LEU A  70      39.650  51.930  50.570  1.00  0.00           H
ATOM    986  CD2 LEU A  70      37.790  49.780  50.260  1.00  0.00           C
ATOM    987 HD21 LEU A  70      38.460  48.970  50.620  1.00  0.00           H
ATOM    988 HD22 LEU A  70      37.990  50.130  49.220  1.00  0.00           H
ATOM    989 HD23 LEU A  70      36.740  49.410  50.280  1.00  0.00           H
ATOM    990  C   LEU A  70      36.150  53.190  52.520  1.00  0.00           C
ATOM    991  O   LEU A  70      35.350  53.440  51.620  1.00  0.00           O
ATOM    992  N   ARG A  71      37.090  54.150  52.850  1.00  0.00           N
ATOM    993  HN  ARG A  71      37.820  54.040  53.520  1.00  0.00           H
ATOM    994  CA  ARG A  71      36.940  55.480  52.230  1.00  0.00           C
ATOM    995  HA  ARG A  71      36.120  55.550  51.540  1.00  0.00           H
ATOM    996  CB  ARG A  71      36.880  56.610  53.320  1.00  0.00           C
ATOM    997  HB1 ARG A  71      36.990  57.600  52.850  1.00  0.00           H
ATOM    998  HB2 ARG A  71      37.760  56.550  53.990  1.00  0.00           H
ATOM    999  CG  ARG A  71      35.590  56.640  54.150  1.00  0.00           C
ATOM   1000  HG1 ARG A  71      35.660  57.560  54.760  1.00  0.00           H
ATOM   1001  HG2 ARG A  71      35.620  55.880  54.960  1.00  0.00           H
ATOM   1002  CD  ARG A  71      34.270  56.380  53.420  1.00  0.00           C
ATOM   1003  HD1 ARG A  71      33.330  56.430  54.020  1.00  0.00           H
ATOM   1004  HD2 ARG A  71      34.380  55.500  52.770  1.00  0.00           H
ATOM   1005  NE  ARG A  71      34.170  57.550  52.530  1.00  0.00           N
ATOM   1006  HE  ARG A  71      34.510  58.460  52.810  1.00  0.00           H
ATOM   1007  CZ  ARG A  71      33.310  57.550  51.500  1.00  0.00           C
ATOM   1008  NH1 ARG A  71      33.120  58.790  50.920  1.00  0.00           N
ATOM   1009 HH11 ARG A  71      32.830  58.720  49.960  1.00  0.00           H
ATOM   1010 HH12 ARG A  71      33.710  59.520  51.250  1.00  0.00           H
ATOM   1011  NH2 ARG A  71      32.760  56.510  50.980  1.00  0.00           N
ATOM   1012 HH21 ARG A  71      32.910  55.660  51.460  1.00  0.00           H
ATOM   1013 HH22 ARG A  71      32.050  56.580  50.280  1.00  0.00           H
ATOM   1014  C   ARG A  71      38.170  55.800  51.350  1.00  0.00           C
ATOM   1015  O   ARG A  71      38.140  56.660  50.480  1.00  0.00           O
ATOM   1016  N   HSD A  72      39.180  54.920  51.490  1.00  0.00           N
ATOM   1017  HN  HSD A  72      39.070  54.300  52.270  1.00  0.00           H
ATOM   1018  CA  HSD A  72      40.460  55.090  50.800  1.00  0.00           C
ATOM   1019  HA  HSD A  72      40.860  56.080  51.000  1.00  0.00           H
ATOM   1020  CB  HSD A  72      41.390  54.140  51.420  1.00  0.00           C
ATOM   1021  HB1 HSD A  72      40.890  53.160  51.620  1.00  0.00           H
ATOM   1022  HB2 HSD A  72      41.770  54.480  52.410  1.00  0.00           H
ATOM   1023  ND1 HSD A  72      43.860  54.520  50.800  1.00  0.00           N
ATOM   1024  HD1 HSD A  72      44.030  55.140  51.570  1.00  0.00           H
ATOM   1025  CG  HSD A  72      42.680  53.890  50.620  1.00  0.00           C
ATOM   1026  CE1 HSD A  72      44.770  53.970  50.010  1.00  0.00           C
ATOM   1027  HE1 HSD A  72      45.780  54.370  49.900  1.00  0.00           H
ATOM   1028  NE2 HSD A  72      44.210  52.960  49.260  1.00  0.00           N
ATOM   1029  CD2 HSD A  72      42.870  52.920  49.670  1.00  0.00           C
ATOM   1030  HD2 HSD A  72      42.260  52.170  49.170  1.00  0.00           H
ATOM   1031  C   HSD A  72      40.340  54.920  49.250  1.00  0.00           C
ATOM   1032  O   HSD A  72      39.420  54.200  48.810  1.00  0.00           O
ATOM   1033  N   SER A  73      41.170  55.660  48.430  1.00  0.00           N
ATOM   1034  HN  SER A  73      41.800  56.300  48.880  1.00  0.00           H
ATOM   1035  CA  SER A  73      40.910  55.740  46.970  1.00  0.00           C
ATOM   1036  HA  SER A  73      39.850  55.790  46.790  1.00  0.00           H
ATOM   1037  CB  SER A  73      41.500  57.120  46.440  1.00  0.00           C
ATOM   1038  HB1 SER A  73      40.950  58.020  46.810  1.00  0.00           H
ATOM   1039  HB2 SER A  73      41.450  57.150  45.330  1.00  0.00           H
ATOM   1040  OG  SER A  73      42.900  57.300  46.800  1.00  0.00           O
ATOM   1041  HG1 SER A  73      42.980  57.590  47.710  1.00  0.00           H
ATOM   1042  C   SER A  73      41.430  54.620  46.040  1.00  0.00           C
ATOM   1043  O   SER A  73      40.830  54.420  44.990  1.00  0.00           O
ATOM   1044  N   ARG A  74      42.490  53.840  46.470  1.00  0.00           N
ATOM   1045  HN  ARG A  74      42.870  53.840  47.400  1.00  0.00           H
ATOM   1046  CA  ARG A  74      43.100  52.870  45.610  1.00  0.00           C
ATOM   1047  HA  ARG A  74      42.980  53.150  44.570  1.00  0.00           H
ATOM   1048  CB  ARG A  74      44.620  52.840  45.870  1.00  0.00           C
ATOM   1049  HB1 ARG A  74      45.060  52.440  44.940  1.00  0.00           H
ATOM   1050  HB2 ARG A  74      44.900  52.160  46.700  1.00  0.00           H
ATOM   1051  CG  ARG A  74      45.250  54.230  45.970  1.00  0.00           C
ATOM   1052  HG1 ARG A  74      46.360  54.060  46.060  1.00  0.00           H
ATOM   1053  HG2 ARG A  74      44.870  54.630  46.930  1.00  0.00           H
ATOM   1054  CD  ARG A  74      44.990  55.270  44.910  1.00  0.00           C
ATOM   1055  HD1 ARG A  74      43.890  55.420  44.950  1.00  0.00           H
ATOM   1056  HD2 ARG A  74      45.240  54.910  43.880  1.00  0.00           H
ATOM   1057  NE  ARG A  74      45.820  56.500  45.110  1.00  0.00           N
ATOM   1058  HE  ARG A  74      46.350  56.700  45.920  1.00  0.00           H
ATOM   1059  CZ  ARG A  74      45.760  57.540  44.290  1.00  0.00           C
ATOM   1060  NH1 ARG A  74      44.920  57.610  43.270  1.00  0.00           N
ATOM   1061 HH11 ARG A  74      44.690  58.480  42.820  1.00  0.00           H
ATOM   1062 HH12 ARG A  74      44.270  56.850  43.150  1.00  0.00           H
ATOM   1063  NH2 ARG A  74      46.560  58.570  44.470  1.00  0.00           N
ATOM   1064 HH21 ARG A  74      47.250  58.600  45.180  1.00  0.00           H
ATOM   1065 HH22 ARG A  74      46.460  59.340  43.830  1.00  0.00           H
ATOM   1066  C   ARG A  74      42.450  51.530  45.770  1.00  0.00           C
ATOM   1067  O   ARG A  74      43.080  50.530  45.420  1.00  0.00           O
ATOM   1068  N   VAL A  75      41.240  51.360  46.300  1.00  0.00           N
ATOM   1069  HN  VAL A  75      40.870  52.210  46.670  1.00  0.00           H
ATOM   1070  CA  VAL A  75      40.770  50.090  46.640  1.00  0.00           C
ATOM   1071  HA  VAL A  75      41.150  49.310  45.990  1.00  0.00           H
ATOM   1072  CB  VAL A  75      41.120  49.620  48.020  1.00  0.00           C
ATOM   1073  HB  VAL A  75      40.750  50.350  48.780  1.00  0.00           H
ATOM   1074  CG1 VAL A  75      40.380  48.290  48.470  1.00  0.00           C
ATOM   1075 HG11 VAL A  75      39.270  48.330  48.380  1.00  0.00           H
ATOM   1076 HG12 VAL A  75      40.570  48.230  49.560  1.00  0.00           H
ATOM   1077 HG13 VAL A  75      40.850  47.430  47.930  1.00  0.00           H
ATOM   1078  CG2 VAL A  75      42.650  49.340  48.290  1.00  0.00           C
ATOM   1079 HG21 VAL A  75      43.020  48.740  47.430  1.00  0.00           H
ATOM   1080 HG22 VAL A  75      42.810  48.680  49.160  1.00  0.00           H
ATOM   1081 HG23 VAL A  75      43.210  50.290  48.340  1.00  0.00           H
ATOM   1082  C   VAL A  75      39.320  50.280  46.380  1.00  0.00           C
ATOM   1083  O   VAL A  75      38.710  51.250  46.850  1.00  0.00           O
ATOM   1084  N   VAL A  76      38.630  49.350  45.700  1.00  0.00           N
ATOM   1085  HN  VAL A  76      39.100  48.470  45.630  1.00  0.00           H
ATOM   1086  CA  VAL A  76      37.150  49.370  45.450  1.00  0.00           C
ATOM   1087  HA  VAL A  76      36.900  50.330  45.030  1.00  0.00           H
ATOM   1088  CB  VAL A  76      36.760  48.300  44.400  1.00  0.00           C
ATOM   1089  HB  VAL A  76      36.780  47.270  44.820  1.00  0.00           H
ATOM   1090  CG1 VAL A  76      35.300  48.600  43.940  1.00  0.00           C
ATOM   1091 HG11 VAL A  76      35.190  49.670  43.660  1.00  0.00           H
ATOM   1092 HG12 VAL A  76      34.590  48.420  44.780  1.00  0.00           H
ATOM   1093 HG13 VAL A  76      35.070  48.000  43.040  1.00  0.00           H
ATOM   1094  CG2 VAL A  76      37.600  48.490  43.160  1.00  0.00           C
ATOM   1095 HG21 VAL A  76      38.690  48.290  43.270  1.00  0.00           H
ATOM   1096 HG22 VAL A  76      37.350  49.420  42.620  1.00  0.00           H
ATOM   1097 HG23 VAL A  76      37.370  47.760  42.350  1.00  0.00           H
ATOM   1098  C   VAL A  76      36.270  49.060  46.650  1.00  0.00           C
ATOM   1099  O   VAL A  76      36.320  47.950  47.180  1.00  0.00           O
ATOM   1100  N   LYS A  77      35.410  50.060  46.940  1.00  0.00           N
ATOM   1101  HN  LYS A  77      35.520  50.930  46.480  1.00  0.00           H
ATOM   1102  CA  LYS A  77      34.400  49.960  48.000  1.00  0.00           C
ATOM   1103  HA  LYS A  77      34.860  49.240  48.660  1.00  0.00           H
ATOM   1104  CB  LYS A  77      34.180  51.390  48.650  1.00  0.00           C
ATOM   1105  HB1 LYS A  77      35.170  51.680  49.080  1.00  0.00           H
ATOM   1106  HB2 LYS A  77      33.500  51.220  49.510  1.00  0.00           H
ATOM   1107  CG  LYS A  77      33.730  52.530  47.710  1.00  0.00           C
ATOM   1108  HG1 LYS A  77      32.900  52.290  47.020  1.00  0.00           H
ATOM   1109  HG2 LYS A  77      34.650  52.760  47.130  1.00  0.00           H
ATOM   1110  CD  LYS A  77      33.310  53.770  48.510  1.00  0.00           C
ATOM   1111  HD1 LYS A  77      34.100  54.080  49.220  1.00  0.00           H
ATOM   1112  HD2 LYS A  77      32.470  53.490  49.180  1.00  0.00           H
ATOM   1113  CE  LYS A  77      32.990  55.000  47.640  1.00  0.00           C
ATOM   1114  HE1 LYS A  77      32.620  55.790  48.310  1.00  0.00           H
ATOM   1115  HE2 LYS A  77      32.230  54.720  46.890  1.00  0.00           H
ATOM   1116  NZ  LYS A  77      34.170  55.440  46.940  1.00  0.00           N
ATOM   1117  HZ1 LYS A  77      34.230  56.470  46.790  1.00  0.00           H
ATOM   1118  HZ2 LYS A  77      34.220  54.940  46.030  1.00  0.00           H
ATOM   1119  HZ3 LYS A  77      35.020  55.210  47.500  1.00  0.00           H
ATOM   1120  C   LYS A  77      33.030  49.430  47.570  1.00  0.00           C
ATOM   1121  O   LYS A  77      32.630  49.480  46.420  1.00  0.00           O
ATOM   1122  N   LEU A  78      32.320  48.940  48.600  1.00  0.00           N
ATOM   1123  HN  LEU A  78      32.670  48.960  49.540  1.00  0.00           H
ATOM   1124  CA  LEU A  78      30.960  48.490  48.410  1.00  0.00           C
ATOM   1125  HA  LEU A  78      30.880  48.070  47.420  1.00  0.00           H
ATOM   1126  CB  LEU A  78      30.500  47.330  49.340  1.00  0.00           C
ATOM   1127  HB1 LEU A  78      29.410  47.220  49.140  1.00  0.00           H
ATOM   1128  HB2 LEU A  78      30.580  47.570  50.420  1.00  0.00           H
ATOM   1129  CG  LEU A  78      31.110  45.910  49.230  1.00  0.00           C
ATOM   1130  HG  LEU A  78      32.210  46.060  49.160  1.00  0.00           H
ATOM   1131  CD1 LEU A  78      30.870  45.100  50.510  1.00  0.00           C
ATOM   1132 HD11 LEU A  78      29.780  45.130  50.690  1.00  0.00           H
ATOM   1133 HD12 LEU A  78      31.350  45.640  51.360  1.00  0.00           H
ATOM   1134 HD13 LEU A  78      31.280  44.070  50.520  1.00  0.00           H
ATOM   1135  CD2 LEU A  78      30.640  45.230  47.990  1.00  0.00           C
ATOM   1136 HD21 LEU A  78      31.300  44.340  47.830  1.00  0.00           H
ATOM   1137 HD22 LEU A  78      30.770  45.990  47.190  1.00  0.00           H
ATOM   1138 HD23 LEU A  78      29.670  44.690  48.030  1.00  0.00           H
ATOM   1139  C   LEU A  78      29.950  49.650  48.550  1.00  0.00           C
ATOM   1140  O   LEU A  78      30.040  50.500  49.420  1.00  0.00           O
ATOM   1141  N   LEU A  79      28.940  49.680  47.690  1.00  0.00           N
ATOM   1142  HN  LEU A  79      29.010  49.030  46.940  1.00  0.00           H
ATOM   1143  CA  LEU A  79      27.980  50.810  47.650  1.00  0.00           C
ATOM   1144  HA  LEU A  79      28.230  51.660  48.270  1.00  0.00           H
ATOM   1145  CB  LEU A  79      27.870  51.350  46.200  1.00  0.00           C
ATOM   1146  HB1 LEU A  79      27.010  52.040  46.130  1.00  0.00           H
ATOM   1147  HB2 LEU A  79      27.640  50.560  45.450  1.00  0.00           H
ATOM   1148  CG  LEU A  79      29.170  52.030  45.700  1.00  0.00           C
ATOM   1149  HG  LEU A  79      29.930  51.230  45.540  1.00  0.00           H
ATOM   1150  CD1 LEU A  79      28.870  52.720  44.390  1.00  0.00           C
ATOM   1151 HD11 LEU A  79      29.850  52.980  43.920  1.00  0.00           H
ATOM   1152 HD12 LEU A  79      28.180  53.590  44.390  1.00  0.00           H
ATOM   1153 HD13 LEU A  79      28.360  51.950  43.760  1.00  0.00           H
ATOM   1154  CD2 LEU A  79      29.820  52.920  46.750  1.00  0.00           C
ATOM   1155 HD21 LEU A  79      30.330  52.250  47.470  1.00  0.00           H
ATOM   1156 HD22 LEU A  79      29.010  53.490  47.270  1.00  0.00           H
ATOM   1157 HD23 LEU A  79      30.620  53.540  46.320  1.00  0.00           H
ATOM   1158  C   LEU A  79      26.690  50.200  48.120  1.00  0.00           C
ATOM   1159  O   LEU A  79      25.780  50.860  48.620  1.00  0.00           O
ATOM   1160  N   GLY A  80      26.630  48.840  48.220  1.00  0.00           N
ATOM   1161  HN  GLY A  80      27.350  48.230  47.900  1.00  0.00           H
ATOM   1162  CA  GLY A  80      25.580  48.220  49.100  1.00  0.00           C
ATOM   1163  HA1 GLY A  80      24.610  48.390  48.680  1.00  0.00           H
ATOM   1164  HA2 GLY A  80      25.760  48.570  50.110  1.00  0.00           H
ATOM   1165  C   GLY A  80      25.680  46.720  49.200  1.00  0.00           C
ATOM   1166  O   GLY A  80      26.300  46.090  48.260  1.00  0.00           O
ATOM   1167  N   VAL A  81      25.030  46.240  50.270  1.00  0.00           N
ATOM   1168  HN  VAL A  81      24.570  46.820  50.940  1.00  0.00           H
ATOM   1169  CA  VAL A  81      24.760  44.780  50.440  1.00  0.00           C
ATOM   1170  HA  VAL A  81      25.300  44.260  49.670  1.00  0.00           H
ATOM   1171  CB  VAL A  81      25.470  44.310  51.700  1.00  0.00           C
ATOM   1172  HB  VAL A  81      24.870  44.540  52.600  1.00  0.00           H
ATOM   1173  CG1 VAL A  81      25.580  42.750  51.720  1.00  0.00           C
ATOM   1174 HG11 VAL A  81      26.040  42.410  52.670  1.00  0.00           H
ATOM   1175 HG12 VAL A  81      26.270  42.410  50.910  1.00  0.00           H
ATOM   1176 HG13 VAL A  81      24.580  42.300  51.560  1.00  0.00           H
ATOM   1177  CG2 VAL A  81      26.910  44.820  51.930  1.00  0.00           C
ATOM   1178 HG21 VAL A  81      26.900  45.910  52.100  1.00  0.00           H
ATOM   1179 HG22 VAL A  81      27.510  44.520  51.050  1.00  0.00           H
ATOM   1180 HG23 VAL A  81      27.310  44.360  52.850  1.00  0.00           H
ATOM   1181  C   VAL A  81      23.260  44.460  50.350  1.00  0.00           C
ATOM   1182  O   VAL A  81      22.430  45.150  50.880  1.00  0.00           O
ATOM   1183  N   ILE A  82      22.860  43.370  49.600  1.00  0.00           N
ATOM   1184  HN  ILE A  82      23.680  42.830  49.390  1.00  0.00           H
ATOM   1185  CA  ILE A  82      21.540  42.940  49.340  1.00  0.00           C
ATOM   1186  HA  ILE A  82      20.850  43.660  49.760  1.00  0.00           H
ATOM   1187  CB  ILE A  82      21.150  42.880  47.820  1.00  0.00           C
ATOM   1188  HB  ILE A  82      21.840  42.260  47.210  1.00  0.00           H
ATOM   1189  CG2 ILE A  82      19.790  42.230  47.740  1.00  0.00           C
ATOM   1190 HG21 ILE A  82      19.110  42.760  48.450  1.00  0.00           H
ATOM   1191 HG22 ILE A  82      19.760  41.180  48.100  1.00  0.00           H
ATOM   1192 HG23 ILE A  82      19.470  42.220  46.680  1.00  0.00           H
ATOM   1193  CG1 ILE A  82      21.240  44.290  47.160  1.00  0.00           C
ATOM   1194 HG11 ILE A  82      22.200  44.770  47.460  1.00  0.00           H
ATOM   1195 HG12 ILE A  82      20.500  44.910  47.720  1.00  0.00           H
ATOM   1196  CD  ILE A  82      21.030  44.420  45.620  1.00  0.00           C
ATOM   1197  HD1 ILE A  82      21.070  45.460  45.230  1.00  0.00           H
ATOM   1198  HD2 ILE A  82      20.040  43.980  45.370  1.00  0.00           H
ATOM   1199  HD3 ILE A  82      21.780  43.870  45.020  1.00  0.00           H
ATOM   1200  C   ILE A  82      21.480  41.650  50.050  1.00  0.00           C
ATOM   1201  O   ILE A  82      22.120  40.700  49.700  1.00  0.00           O
ATOM   1202  N   ILE A  83      20.620  41.510  51.080  1.00  0.00           N
ATOM   1203  HN  ILE A  83      20.130  42.310  51.440  1.00  0.00           H
ATOM   1204  CA  ILE A  83      20.430  40.250  51.790  1.00  0.00           C
ATOM   1205  HA  ILE A  83      21.020  39.530  51.250  1.00  0.00           H
ATOM   1206  CB  ILE A  83      20.680  40.330  53.310  1.00  0.00           C
ATOM   1207  HB  ILE A  83      20.020  41.130  53.700  1.00  0.00           H
ATOM   1208  CG2 ILE A  83      20.520  38.950  53.970  1.00  0.00           C
ATOM   1209 HG21 ILE A  83      21.210  38.200  53.530  1.00  0.00           H
ATOM   1210 HG22 ILE A  83      19.560  38.460  53.690  1.00  0.00           H
ATOM   1211 HG23 ILE A  83      20.680  39.010  55.070  1.00  0.00           H
ATOM   1212  CG1 ILE A  83      22.110  40.760  53.600  1.00  0.00           C
ATOM   1213 HG11 ILE A  83      22.270  40.910  54.700  1.00  0.00           H
ATOM   1214 HG12 ILE A  83      22.330  41.750  53.150  1.00  0.00           H
ATOM   1215  CD  ILE A  83      23.200  39.840  53.120  1.00  0.00           C
ATOM   1216  HD1 ILE A  83      24.260  40.100  53.360  1.00  0.00           H
ATOM   1217  HD2 ILE A  83      23.170  39.760  52.010  1.00  0.00           H
ATOM   1218  HD3 ILE A  83      23.050  38.850  53.590  1.00  0.00           H
ATOM   1219  C   ILE A  83      18.980  39.890  51.650  1.00  0.00           C
ATOM   1220  O   ILE A  83      18.100  40.670  52.120  1.00  0.00           O
ATOM   1221  N   GLU A  84      18.630  38.750  50.950  1.00  0.00           N
ATOM   1222  HN  GLU A  84      19.280  38.110  50.540  1.00  0.00           H
ATOM   1223  CA  GLU A  84      17.240  38.380  50.830  1.00  0.00           C
ATOM   1224  HA  GLU A  84      16.660  38.560  51.720  1.00  0.00           H
ATOM   1225  CB  GLU A  84      16.550  38.780  49.450  1.00  0.00           C
ATOM   1226  HB1 GLU A  84      15.590  38.230  49.330  1.00  0.00           H
ATOM   1227  HB2 GLU A  84      17.260  38.530  48.640  1.00  0.00           H
ATOM   1228  CG  GLU A  84      16.320  40.310  49.340  1.00  0.00           C
ATOM   1229  HG1 GLU A  84      17.320  40.760  49.450  1.00  0.00           H
ATOM   1230  HG2 GLU A  84      15.660  40.630  50.170  1.00  0.00           H
ATOM   1231  CD  GLU A  84      15.800  40.580  48.010  1.00  0.00           C
ATOM   1232  OE1 GLU A  84      16.420  40.330  46.960  1.00  0.00           O
ATOM   1233  OE2 GLU A  84      14.670  41.180  48.020  1.00  0.00           O
ATOM   1234  C   GLU A  84      17.270  36.860  50.960  1.00  0.00           C
ATOM   1235  O   GLU A  84      18.250  36.170  50.700  1.00  0.00           O
ATOM   1236  N   GLU A  85      16.170  36.240  51.410  1.00  0.00           N
ATOM   1237  HN  GLU A  85      15.380  36.800  51.620  1.00  0.00           H
ATOM   1238  CA  GLU A  85      16.070  34.790  51.720  1.00  0.00           C
ATOM   1239  HA  GLU A  85      16.610  34.600  52.630  1.00  0.00           H
ATOM   1240  CB  GLU A  85      14.560  34.400  52.130  1.00  0.00           C
ATOM   1241  HB1 GLU A  85      14.300  33.320  52.120  1.00  0.00           H
ATOM   1242  HB2 GLU A  85      13.930  34.970  51.430  1.00  0.00           H
ATOM   1243  CG  GLU A  85      14.190  34.990  53.550  1.00  0.00           C
ATOM   1244  HG1 GLU A  85      14.490  36.060  53.650  1.00  0.00           H
ATOM   1245  HG2 GLU A  85      14.830  34.510  54.320  1.00  0.00           H
ATOM   1246  CD  GLU A  85      12.740  34.820  53.990  1.00  0.00           C
ATOM   1247  OE1 GLU A  85      12.610  34.340  55.130  1.00  0.00           O
ATOM   1248  OE2 GLU A  85      11.780  35.210  53.300  1.00  0.00           O
ATOM   1249  C   GLU A  85      16.690  33.800  50.680  1.00  0.00           C
ATOM   1250  O   GLU A  85      16.130  33.480  49.620  1.00  0.00           O
ATOM   1251  N   GLY A  86      17.850  33.250  50.990  1.00  0.00           N
ATOM   1252  HN  GLY A  86      18.160  33.530  51.890  1.00  0.00           H
ATOM   1253  CA  GLY A  86      18.640  32.290  50.240  1.00  0.00           C
ATOM   1254  HA1 GLY A  86      18.050  31.460  49.870  1.00  0.00           H
ATOM   1255  HA2 GLY A  86      19.350  32.020  51.010  1.00  0.00           H
ATOM   1256  C   GLY A  86      19.410  32.850  49.050  1.00  0.00           C
ATOM   1257  O   GLY A  86      19.840  32.100  48.180  1.00  0.00           O
ATOM   1258  N   LYS A  87      19.510  34.200  48.890  1.00  0.00           N
ATOM   1259  HN  LYS A  87      19.120  34.850  49.520  1.00  0.00           H
ATOM   1260  CA  LYS A  87      20.200  34.870  47.820  1.00  0.00           C
ATOM   1261  HA  LYS A  87      21.040  34.260  47.490  1.00  0.00           H
ATOM   1262  CB  LYS A  87      19.280  35.160  46.610  1.00  0.00           C
ATOM   1263  HB1 LYS A  87      19.020  34.170  46.190  1.00  0.00           H
ATOM   1264  HB2 LYS A  87      19.830  35.850  45.940  1.00  0.00           H
ATOM   1265  CG  LYS A  87      17.970  35.780  47.080  1.00  0.00           C
ATOM   1266  HG1 LYS A  87      18.200  36.380  47.990  1.00  0.00           H
ATOM   1267  HG2 LYS A  87      17.240  34.970  47.270  1.00  0.00           H
ATOM   1268  CD  LYS A  87      17.380  36.730  46.080  1.00  0.00           C
ATOM   1269  HD1 LYS A  87      17.430  36.310  45.060  1.00  0.00           H
ATOM   1270  HD2 LYS A  87      18.150  37.530  46.130  1.00  0.00           H
ATOM   1271  CE  LYS A  87      15.900  37.170  46.260  1.00  0.00           C
ATOM   1272  HE1 LYS A  87      15.810  37.480  47.330  1.00  0.00           H
ATOM   1273  HE2 LYS A  87      15.270  36.280  46.070  1.00  0.00           H
ATOM   1274  NZ  LYS A  87      15.570  38.270  45.340  1.00  0.00           N
ATOM   1275  HZ1 LYS A  87      15.750  39.200  45.790  1.00  0.00           H
ATOM   1276  HZ2 LYS A  87      14.640  38.200  44.900  1.00  0.00           H
ATOM   1277  HZ3 LYS A  87      16.250  38.330  44.560  1.00  0.00           H
ATOM   1278  C   LYS A  87      20.930  36.160  48.320  1.00  0.00           C
ATOM   1279  O   LYS A  87      20.330  37.030  48.920  1.00  0.00           O
ATOM   1280  N   TYR A  88      22.260  36.250  48.050  1.00  0.00           N
ATOM   1281  HN  TYR A  88      22.690  35.500  47.560  1.00  0.00           H
ATOM   1282  CA  TYR A  88      23.030  37.310  48.610  1.00  0.00           C
ATOM   1283  HA  TYR A  88      22.420  38.150  48.930  1.00  0.00           H
ATOM   1284  CB  TYR A  88      23.890  36.920  49.840  1.00  0.00           C
ATOM   1285  HB1 TYR A  88      24.130  37.810  50.450  1.00  0.00           H
ATOM   1286  HB2 TYR A  88      24.830  36.460  49.460  1.00  0.00           H
ATOM   1287  CG  TYR A  88      23.150  36.000  50.710  1.00  0.00           C
ATOM   1288  CD1 TYR A  88      21.950  36.430  51.330  1.00  0.00           C
ATOM   1289  HD1 TYR A  88      21.540  37.400  51.110  1.00  0.00           H
ATOM   1290  CE1 TYR A  88      21.110  35.510  52.010  1.00  0.00           C
ATOM   1291  HE1 TYR A  88      20.120  35.850  52.300  1.00  0.00           H
ATOM   1292  CZ  TYR A  88      21.550  34.200  52.160  1.00  0.00           C
ATOM   1293  OH  TYR A  88      20.710  33.330  52.950  1.00  0.00           O
ATOM   1294  HH  TYR A  88      20.010  33.930  53.240  1.00  0.00           H
ATOM   1295  CD2 TYR A  88      23.570  34.700  50.840  1.00  0.00           C
ATOM   1296  HD2 TYR A  88      24.490  34.350  50.420  1.00  0.00           H
ATOM   1297  CE2 TYR A  88      22.800  33.780  51.630  1.00  0.00           C
ATOM   1298  HE2 TYR A  88      23.170  32.770  51.730  1.00  0.00           H
ATOM   1299  C   TYR A  88      23.750  37.920  47.420  1.00  0.00           C
ATOM   1300  O   TYR A  88      24.300  37.250  46.590  1.00  0.00           O
ATOM   1301  N   SER A  89      23.890  39.220  47.390  1.00  0.00           N
ATOM   1302  HN  SER A  89      23.630  39.760  48.180  1.00  0.00           H
ATOM   1303  CA  SER A  89      24.650  39.940  46.370  1.00  0.00           C
ATOM   1304  HA  SER A  89      25.370  39.250  45.930  1.00  0.00           H
ATOM   1305  CB  SER A  89      23.740  40.460  45.210  1.00  0.00           C
ATOM   1306  HB1 SER A  89      24.310  40.950  44.390  1.00  0.00           H
ATOM   1307  HB2 SER A  89      23.080  41.260  45.600  1.00  0.00           H
ATOM   1308  OG  SER A  89      22.970  39.380  44.700  1.00  0.00           O
ATOM   1309  HG1 SER A  89      22.320  39.030  45.340  1.00  0.00           H
ATOM   1310  C   SER A  89      25.530  41.080  46.870  1.00  0.00           C
ATOM   1311  O   SER A  89      25.210  41.560  47.940  1.00  0.00           O
ATOM   1312  N   LEU A  90      26.660  41.470  46.190  1.00  0.00           N
ATOM   1313  HN  LEU A  90      26.900  41.060  45.320  1.00  0.00           H
ATOM   1314  CA  LEU A  90      27.570  42.530  46.660  1.00  0.00           C
ATOM   1315  HA  LEU A  90      27.210  43.050  47.530  1.00  0.00           H
ATOM   1316  CB  LEU A  90      28.950  41.920  46.930  1.00  0.00           C
ATOM   1317  HB1 LEU A  90      29.650  42.700  47.290  1.00  0.00           H
ATOM   1318  HB2 LEU A  90      29.390  41.480  46.010  1.00  0.00           H
ATOM   1319  CG  LEU A  90      29.080  40.970  48.160  1.00  0.00           C
ATOM   1320  HG  LEU A  90      28.460  40.050  48.200  1.00  0.00           H
ATOM   1321  CD1 LEU A  90      30.490  40.440  48.440  1.00  0.00           C
ATOM   1322 HD11 LEU A  90      31.080  41.310  48.790  1.00  0.00           H
ATOM   1323 HD12 LEU A  90      30.980  40.030  47.530  1.00  0.00           H
ATOM   1324 HD13 LEU A  90      30.490  39.690  49.240  1.00  0.00           H
ATOM   1325  CD2 LEU A  90      28.800  41.760  49.510  1.00  0.00           C
ATOM   1326 HD21 LEU A  90      28.950  41.130  50.410  1.00  0.00           H
ATOM   1327 HD22 LEU A  90      27.710  41.970  49.570  1.00  0.00           H
ATOM   1328 HD23 LEU A  90      29.430  42.670  49.650  1.00  0.00           H
ATOM   1329  C   LEU A  90      27.580  43.600  45.600  1.00  0.00           C
ATOM   1330  O   LEU A  90      27.880  43.300  44.420  1.00  0.00           O
ATOM   1331  N   VAL A  91      27.210  44.800  46.000  1.00  0.00           N
ATOM   1332  HN  VAL A  91      26.960  45.000  46.950  1.00  0.00           H
ATOM   1333  CA  VAL A  91      27.160  45.900  45.050  1.00  0.00           C
ATOM   1334  HA  VAL A  91      27.300  45.460  44.070  1.00  0.00           H
ATOM   1335  CB  VAL A  91      25.860  46.660  45.030  1.00  0.00           C
ATOM   1336  HB  VAL A  91      25.880  47.260  45.970  1.00  0.00           H
ATOM   1337  CG1 VAL A  91      25.740  47.640  43.870  1.00  0.00           C
ATOM   1338 HG11 VAL A  91      24.800  48.210  43.700  1.00  0.00           H
ATOM   1339 HG12 VAL A  91      25.880  47.000  42.980  1.00  0.00           H
ATOM   1340 HG13 VAL A  91      26.510  48.460  43.890  1.00  0.00           H
ATOM   1341  CG2 VAL A  91      24.680  45.720  45.130  1.00  0.00           C
ATOM   1342 HG21 VAL A  91      24.610  45.280  46.150  1.00  0.00           H
ATOM   1343 HG22 VAL A  91      24.770  44.840  44.450  1.00  0.00           H
ATOM   1344 HG23 VAL A  91      23.810  46.360  44.880  1.00  0.00           H
ATOM   1345  C   VAL A  91      28.320  46.880  45.280  1.00  0.00           C
ATOM   1346  O   VAL A  91      28.640  47.310  46.410  1.00  0.00           O
ATOM   1347  N   MET A  92      29.050  47.240  44.240  1.00  0.00           N
ATOM   1348  HN  MET A  92      28.850  46.900  43.320  1.00  0.00           H
ATOM   1349  CA  MET A  92      30.280  47.970  44.420  1.00  0.00           C
ATOM   1350  HA  MET A  92      30.350  48.520  45.340  1.00  0.00           H
ATOM   1351  CB  MET A  92      31.490  47.040  44.170  1.00  0.00           C
ATOM   1352  HB1 MET A  92      31.490  46.170  44.860  1.00  0.00           H
ATOM   1353  HB2 MET A  92      32.450  47.540  44.410  1.00  0.00           H
ATOM   1354  CG  MET A  92      31.580  46.480  42.720  1.00  0.00           C
ATOM   1355  HG1 MET A  92      31.550  47.280  41.940  1.00  0.00           H
ATOM   1356  HG2 MET A  92      30.700  45.810  42.640  1.00  0.00           H
ATOM   1357  SD  MET A  92      33.250  45.620  42.410  1.00  0.00           S
ATOM   1358  CE  MET A  92      33.550  46.150  40.680  1.00  0.00           C
ATOM   1359  HE1 MET A  92      32.630  45.900  40.100  1.00  0.00           H
ATOM   1360  HE2 MET A  92      34.350  45.470  40.300  1.00  0.00           H
ATOM   1361  HE3 MET A  92      33.770  47.230  40.530  1.00  0.00           H
ATOM   1362  C   MET A  92      30.230  49.070  43.350  1.00  0.00           C
ATOM   1363  O   MET A  92      29.270  49.220  42.560  1.00  0.00           O
ATOM   1364  N   GLU A  93      31.290  49.900  43.400  1.00  0.00           N
ATOM   1365  HN  GLU A  93      32.050  49.790  44.020  1.00  0.00           H
ATOM   1366  CA  GLU A  93      31.540  51.010  42.490  1.00  0.00           C
ATOM   1367  HA  GLU A  93      30.740  51.730  42.630  1.00  0.00           H
ATOM   1368  CB  GLU A  93      32.910  51.640  42.760  1.00  0.00           C
ATOM   1369  HB1 GLU A  93      32.850  52.570  42.160  1.00  0.00           H
ATOM   1370  HB2 GLU A  93      33.740  51.020  42.370  1.00  0.00           H
ATOM   1371  CG  GLU A  93      33.090  51.940  44.240  1.00  0.00           C
ATOM   1372  HG1 GLU A  93      33.330  51.050  44.870  1.00  0.00           H
ATOM   1373  HG2 GLU A  93      32.210  52.430  44.710  1.00  0.00           H
ATOM   1374  CD  GLU A  93      34.260  52.940  44.440  1.00  0.00           C
ATOM   1375  OE1 GLU A  93      35.420  52.490  44.530  1.00  0.00           O
ATOM   1376  OE2 GLU A  93      34.040  54.140  44.580  1.00  0.00           O
ATOM   1377  C   GLU A  93      31.560  50.570  41.010  1.00  0.00           C
ATOM   1378  O   GLU A  93      31.880  49.380  40.710  1.00  0.00           O
ATOM   1379  N   TYR A  94      31.160  51.470  40.050  1.00  0.00           N
ATOM   1380  HN  TYR A  94      30.800  52.370  40.280  1.00  0.00           H
ATOM   1381  CA  TYR A  94      31.380  51.230  38.620  1.00  0.00           C
ATOM   1382  HA  TYR A  94      31.350  50.160  38.450  1.00  0.00           H
ATOM   1383  CB  TYR A  94      30.350  52.050  37.750  1.00  0.00           C
ATOM   1384  HB1 TYR A  94      30.470  53.100  38.090  1.00  0.00           H
ATOM   1385  HB2 TYR A  94      29.290  51.830  38.020  1.00  0.00           H
ATOM   1386  CG  TYR A  94      30.430  51.950  36.300  1.00  0.00           C
ATOM   1387  CD1 TYR A  94      30.010  50.840  35.580  1.00  0.00           C
ATOM   1388  HD1 TYR A  94      29.510  50.090  36.180  1.00  0.00           H
ATOM   1389  CE1 TYR A  94      30.250  50.670  34.280  1.00  0.00           C
ATOM   1390  HE1 TYR A  94      29.920  49.760  33.800  1.00  0.00           H
ATOM   1391  CZ  TYR A  94      30.750  51.690  33.500  1.00  0.00           C
ATOM   1392  OH  TYR A  94      30.680  51.630  32.130  1.00  0.00           O
ATOM   1393  HH  TYR A  94      30.490  50.710  31.930  1.00  0.00           H
ATOM   1394  CD2 TYR A  94      31.040  53.070  35.500  1.00  0.00           C
ATOM   1395  HD2 TYR A  94      31.610  53.790  36.070  1.00  0.00           H
ATOM   1396  CE2 TYR A  94      31.200  52.870  34.130  1.00  0.00           C
ATOM   1397  HE2 TYR A  94      31.630  53.610  33.470  1.00  0.00           H
ATOM   1398  C   TYR A  94      32.830  51.620  38.330  1.00  0.00           C
ATOM   1399  O   TYR A  94      33.470  52.500  38.970  1.00  0.00           O
ATOM   1400  N   MET A  95      33.460  50.890  37.350  1.00  0.00           N
ATOM   1401  HN  MET A  95      32.890  50.300  36.790  1.00  0.00           H
ATOM   1402  CA  MET A  95      34.840  51.100  37.010  1.00  0.00           C
ATOM   1403  HA  MET A  95      35.240  51.960  37.510  1.00  0.00           H
ATOM   1404  CB  MET A  95      35.670  49.780  37.350  1.00  0.00           C
ATOM   1405  HB1 MET A  95      36.710  49.950  37.010  1.00  0.00           H
ATOM   1406  HB2 MET A  95      35.250  48.920  36.800  1.00  0.00           H
ATOM   1407  CG  MET A  95      35.630  49.390  38.800  1.00  0.00           C
ATOM   1408  HG1 MET A  95      36.280  48.500  38.910  1.00  0.00           H
ATOM   1409  HG2 MET A  95      34.610  49.100  39.130  1.00  0.00           H
ATOM   1410  SD  MET A  95      36.120  50.570  40.090  1.00  0.00           S
ATOM   1411  CE  MET A  95      37.780  50.900  39.460  1.00  0.00           C
ATOM   1412  HE1 MET A  95      38.200  51.790  39.950  1.00  0.00           H
ATOM   1413  HE2 MET A  95      37.740  51.210  38.390  1.00  0.00           H
ATOM   1414  HE3 MET A  95      38.410  49.990  39.610  1.00  0.00           H
ATOM   1415  C   MET A  95      34.830  51.230  35.490  1.00  0.00           C
ATOM   1416  O   MET A  95      34.560  50.290  34.760  1.00  0.00           O
ATOM   1417  N   GLU A  96      35.060  52.460  35.010  1.00  0.00           N
ATOM   1418  HN  GLU A  96      35.390  53.150  35.640  1.00  0.00           H
ATOM   1419  CA  GLU A  96      34.780  52.950  33.750  1.00  0.00           C
ATOM   1420  HA  GLU A  96      33.750  52.680  33.550  1.00  0.00           H
ATOM   1421  CB  GLU A  96      34.880  54.450  33.490  1.00  0.00           C
ATOM   1422  HB1 GLU A  96      35.800  54.910  33.910  1.00  0.00           H
ATOM   1423  HB2 GLU A  96      34.020  54.840  34.080  1.00  0.00           H
ATOM   1424  CG  GLU A  96      34.630  54.910  32.050  1.00  0.00           C
ATOM   1425  HG1 GLU A  96      33.990  54.210  31.480  1.00  0.00           H
ATOM   1426  HG2 GLU A  96      35.640  54.920  31.570  1.00  0.00           H
ATOM   1427  CD  GLU A  96      34.020  56.340  31.830  1.00  0.00           C
ATOM   1428  OE1 GLU A  96      33.190  56.460  30.950  1.00  0.00           O
ATOM   1429  OE2 GLU A  96      34.350  57.270  32.670  1.00  0.00           O
ATOM   1430  C   GLU A  96      35.560  52.200  32.640  1.00  0.00           C
ATOM   1431  O   GLU A  96      35.080  51.900  31.570  1.00  0.00           O
ATOM   1432  N   LYS A  97      36.850  51.870  32.940  1.00  0.00           N
ATOM   1433  HN  LYS A  97      37.180  52.080  33.850  1.00  0.00           H
ATOM   1434  CA  LYS A  97      37.750  51.400  31.940  1.00  0.00           C
ATOM   1435  HA  LYS A  97      37.220  51.540  31.010  1.00  0.00           H
ATOM   1436  CB  LYS A  97      38.920  52.350  31.860  1.00  0.00           C
ATOM   1437  HB1 LYS A  97      39.830  51.880  31.410  1.00  0.00           H
ATOM   1438  HB2 LYS A  97      39.280  52.570  32.880  1.00  0.00           H
ATOM   1439  CG  LYS A  97      38.740  53.680  31.120  1.00  0.00           C
ATOM   1440  HG1 LYS A  97      37.940  54.230  31.660  1.00  0.00           H
ATOM   1441  HG2 LYS A  97      38.420  53.570  30.060  1.00  0.00           H
ATOM   1442  CD  LYS A  97      40.000  54.540  30.960  1.00  0.00           C
ATOM   1443  HD1 LYS A  97      40.740  53.890  30.450  1.00  0.00           H
ATOM   1444  HD2 LYS A  97      40.370  54.880  31.960  1.00  0.00           H
ATOM   1445  CE  LYS A  97      39.820  55.660  29.990  1.00  0.00           C
ATOM   1446  HE1 LYS A  97      39.830  55.280  28.940  1.00  0.00           H
ATOM   1447  HE2 LYS A  97      40.690  56.340  30.120  1.00  0.00           H
ATOM   1448  NZ  LYS A  97      38.630  56.500  30.260  1.00  0.00           N
ATOM   1449  HZ1 LYS A  97      37.760  56.220  29.750  1.00  0.00           H
ATOM   1450  HZ2 LYS A  97      38.910  57.450  29.930  1.00  0.00           H
ATOM   1451  HZ3 LYS A  97      38.450  56.560  31.270  1.00  0.00           H
ATOM   1452  C   LYS A  97      38.140  49.890  32.070  1.00  0.00           C
ATOM   1453  O   LYS A  97      39.190  49.500  31.570  1.00  0.00           O
ATOM   1454  N   GLY A  98      37.280  49.110  32.770  1.00  0.00           N
ATOM   1455  HN  GLY A  98      36.470  49.470  33.220  1.00  0.00           H
ATOM   1456  CA  GLY A  98      37.460  47.740  32.990  1.00  0.00           C
ATOM   1457  HA1 GLY A  98      37.680  47.200  32.080  1.00  0.00           H
ATOM   1458  HA2 GLY A  98      36.620  47.320  33.510  1.00  0.00           H
ATOM   1459  C   GLY A  98      38.650  47.350  33.800  1.00  0.00           C
ATOM   1460  O   GLY A  98      38.860  47.880  34.870  1.00  0.00           O
ATOM   1461  N   ASN A  99      39.480  46.390  33.350  1.00  0.00           N
ATOM   1462  HN  ASN A  99      39.400  46.080  32.410  1.00  0.00           H
ATOM   1463  CA  ASN A  99      40.510  45.720  34.160  1.00  0.00           C
ATOM   1464  HA  ASN A  99      40.610  46.290  35.080  1.00  0.00           H
ATOM   1465  CB  ASN A  99      40.030  44.240  34.570  1.00  0.00           C
ATOM   1466  HB1 ASN A  99      38.960  44.250  34.860  1.00  0.00           H
ATOM   1467  HB2 ASN A  99      40.520  43.860  35.500  1.00  0.00           H
ATOM   1468  CG  ASN A  99      40.320  43.140  33.540  1.00  0.00           C
ATOM   1469  OD1 ASN A  99      41.400  42.670  33.340  1.00  0.00           O
ATOM   1470  ND2 ASN A  99      39.220  42.630  32.860  1.00  0.00           N
ATOM   1471 HD21 ASN A  99      39.260  41.880  32.220  1.00  0.00           H
ATOM   1472 HD22 ASN A  99      38.380  43.180  32.860  1.00  0.00           H
ATOM   1473  C   ASN A  99      41.860  45.850  33.540  1.00  0.00           C
ATOM   1474  O   ASN A  99      41.980  45.940  32.320  1.00  0.00           O
ATOM   1475  N   LEU A 100      42.900  46.070  34.410  1.00  0.00           N
ATOM   1476  HN  LEU A 100      42.620  46.180  35.370  1.00  0.00           H
ATOM   1477  CA  LEU A 100      44.190  46.530  34.030  1.00  0.00           C
ATOM   1478  HA  LEU A 100      44.210  47.580  33.780  1.00  0.00           H
ATOM   1479  CB  LEU A 100      45.140  46.680  35.260  1.00  0.00           C
ATOM   1480  HB1 LEU A 100      45.470  45.670  35.580  1.00  0.00           H
ATOM   1481  HB2 LEU A 100      44.580  47.230  36.030  1.00  0.00           H
ATOM   1482  CG  LEU A 100      46.510  47.420  35.090  1.00  0.00           C
ATOM   1483  HG  LEU A 100      47.060  46.870  34.300  1.00  0.00           H
ATOM   1484  CD1 LEU A 100      46.450  48.900  34.750  1.00  0.00           C
ATOM   1485 HD11 LEU A 100      45.630  49.210  35.420  1.00  0.00           H
ATOM   1486 HD12 LEU A 100      46.310  49.090  33.660  1.00  0.00           H
ATOM   1487 HD13 LEU A 100      47.350  49.500  35.000  1.00  0.00           H
ATOM   1488  CD2 LEU A 100      47.280  47.150  36.420  1.00  0.00           C
ATOM   1489 HD21 LEU A 100      46.630  47.500  37.250  1.00  0.00           H
ATOM   1490 HD22 LEU A 100      48.260  47.670  36.550  1.00  0.00           H
ATOM   1491 HD23 LEU A 100      47.510  46.080  36.580  1.00  0.00           H
ATOM   1492  C   LEU A 100      44.830  45.780  32.960  1.00  0.00           C
ATOM   1493  O   LEU A 100      45.320  46.320  32.000  1.00  0.00           O
ATOM   1494  N   MET A 101      44.860  44.420  33.050  1.00  0.00           N
ATOM   1495  HN  MET A 101      44.470  43.850  33.770  1.00  0.00           H
ATOM   1496  CA  MET A 101      45.400  43.610  31.970  1.00  0.00           C
ATOM   1497  HA  MET A 101      46.360  44.010  31.700  1.00  0.00           H
ATOM   1498  CB  MET A 101      45.630  42.180  32.440  1.00  0.00           C
ATOM   1499  HB1 MET A 101      44.600  41.820  32.610  1.00  0.00           H
ATOM   1500  HB2 MET A 101      46.120  42.040  33.430  1.00  0.00           H
ATOM   1501  CG  MET A 101      46.170  41.190  31.330  1.00  0.00           C
ATOM   1502  HG1 MET A 101      45.450  41.080  30.490  1.00  0.00           H
ATOM   1503  HG2 MET A 101      46.240  40.190  31.820  1.00  0.00           H
ATOM   1504  SD  MET A 101      47.720  41.850  30.560  1.00  0.00           S
ATOM   1505  CE  MET A 101      48.800  42.010  31.990  1.00  0.00           C
ATOM   1506  HE1 MET A 101      48.260  42.670  32.690  1.00  0.00           H
ATOM   1507  HE2 MET A 101      49.810  42.370  31.670  1.00  0.00           H
ATOM   1508  HE3 MET A 101      48.950  41.040  32.490  1.00  0.00           H
ATOM   1509  C   MET A 101      44.550  43.600  30.630  1.00  0.00           C
ATOM   1510  O   MET A 101      45.130  43.530  29.570  1.00  0.00           O
ATOM   1511  N   HSD A 102      43.260  43.850  30.620  1.00  0.00           N
ATOM   1512  HN  HSD A 102      42.790  43.910  31.490  1.00  0.00           H
ATOM   1513  CA  HSD A 102      42.500  44.170  29.400  1.00  0.00           C
ATOM   1514  HA  HSD A 102      42.670  43.430  28.630  1.00  0.00           H
ATOM   1515  CB  HSD A 102      40.980  43.990  29.740  1.00  0.00           C
ATOM   1516  HB1 HSD A 102      40.680  44.660  30.570  1.00  0.00           H
ATOM   1517  HB2 HSD A 102      40.820  42.990  30.200  1.00  0.00           H
ATOM   1518  ND1 HSD A 102      39.760  43.160  27.750  1.00  0.00           N
ATOM   1519  HD1 HSD A 102      40.230  42.290  27.850  1.00  0.00           H
ATOM   1520  CG  HSD A 102      40.100  44.210  28.520  1.00  0.00           C
ATOM   1521  CE1 HSD A 102      38.890  43.540  26.770  1.00  0.00           C
ATOM   1522  HE1 HSD A 102      38.430  42.900  26.010  1.00  0.00           H
ATOM   1523  NE2 HSD A 102      38.600  44.810  26.930  1.00  0.00           N
ATOM   1524  CD2 HSD A 102      39.400  45.280  28.010  1.00  0.00           C
ATOM   1525  HD2 HSD A 102      39.460  46.320  28.280  1.00  0.00           H
ATOM   1526  C   HSD A 102      42.790  45.600  28.800  1.00  0.00           C
ATOM   1527  O   HSD A 102      42.870  45.710  27.580  1.00  0.00           O
ATOM   1528  N   VAL A 103      43.020  46.680  29.630  1.00  0.00           N
ATOM   1529  HN  VAL A 103      42.790  46.580  30.590  1.00  0.00           H
ATOM   1530  CA  VAL A 103      43.520  47.960  29.230  1.00  0.00           C
ATOM   1531  HA  VAL A 103      42.910  48.260  28.390  1.00  0.00           H
ATOM   1532  CB  VAL A 103      43.400  48.910  30.340  1.00  0.00           C
ATOM   1533  HB  VAL A 103      43.870  48.580  31.290  1.00  0.00           H
ATOM   1534  CG1 VAL A 103      43.970  50.300  30.010  1.00  0.00           C
ATOM   1535 HG11 VAL A 103      45.070  50.260  29.820  1.00  0.00           H
ATOM   1536 HG12 VAL A 103      43.740  51.070  30.770  1.00  0.00           H
ATOM   1537 HG13 VAL A 103      43.560  50.550  29.010  1.00  0.00           H
ATOM   1538  CG2 VAL A 103      41.870  49.110  30.700  1.00  0.00           C
ATOM   1539 HG21 VAL A 103      41.320  49.510  29.820  1.00  0.00           H
ATOM   1540 HG22 VAL A 103      41.620  49.740  31.580  1.00  0.00           H
ATOM   1541 HG23 VAL A 103      41.320  48.140  30.800  1.00  0.00           H
ATOM   1542  C   VAL A 103      44.890  47.840  28.650  1.00  0.00           C
ATOM   1543  O   VAL A 103      45.150  48.430  27.640  1.00  0.00           O
ATOM   1544  N   LEU A 104      45.750  47.000  29.210  1.00  0.00           N
ATOM   1545  HN  LEU A 104      45.540  46.430  30.010  1.00  0.00           H
ATOM   1546  CA  LEU A 104      47.070  46.650  28.690  1.00  0.00           C
ATOM   1547  HA  LEU A 104      47.590  47.600  28.640  1.00  0.00           H
ATOM   1548  CB  LEU A 104      47.890  45.790  29.690  1.00  0.00           C
ATOM   1549  HB1 LEU A 104      48.720  45.290  29.140  1.00  0.00           H
ATOM   1550  HB2 LEU A 104      47.160  45.040  30.050  1.00  0.00           H
ATOM   1551  CG  LEU A 104      48.450  46.690  30.770  1.00  0.00           C
ATOM   1552  HG  LEU A 104      47.590  47.300  31.140  1.00  0.00           H
ATOM   1553  CD1 LEU A 104      48.820  45.810  31.960  1.00  0.00           C
ATOM   1554 HD11 LEU A 104      49.620  45.170  31.550  1.00  0.00           H
ATOM   1555 HD12 LEU A 104      47.900  45.260  32.280  1.00  0.00           H
ATOM   1556 HD13 LEU A 104      49.290  46.440  32.750  1.00  0.00           H
ATOM   1557  CD2 LEU A 104      49.510  47.720  30.400  1.00  0.00           C
ATOM   1558 HD21 LEU A 104      49.850  48.270  31.310  1.00  0.00           H
ATOM   1559 HD22 LEU A 104      49.240  48.520  29.690  1.00  0.00           H
ATOM   1560 HD23 LEU A 104      50.310  47.040  30.030  1.00  0.00           H
ATOM   1561  C   LEU A 104      47.100  45.960  27.310  1.00  0.00           C
ATOM   1562  O   LEU A 104      47.900  46.120  26.380  1.00  0.00           O
ATOM   1563  N   LYS A 105      46.070  45.090  27.040  1.00  0.00           N
ATOM   1564  HN  LYS A 105      45.380  44.950  27.760  1.00  0.00           H
ATOM   1565  CA  LYS A 105      45.790  44.270  25.890  1.00  0.00           C
ATOM   1566  HA  LYS A 105      46.720  43.980  25.420  1.00  0.00           H
ATOM   1567  CB  LYS A 105      44.970  42.970  26.190  1.00  0.00           C
ATOM   1568  HB1 LYS A 105      44.590  42.480  25.270  1.00  0.00           H
ATOM   1569  HB2 LYS A 105      44.040  43.200  26.750  1.00  0.00           H
ATOM   1570  CG  LYS A 105      45.780  41.830  26.870  1.00  0.00           C
ATOM   1571  HG1 LYS A 105      46.440  42.220  27.680  1.00  0.00           H
ATOM   1572  HG2 LYS A 105      46.450  41.360  26.120  1.00  0.00           H
ATOM   1573  CD  LYS A 105      44.810  40.750  27.330  1.00  0.00           C
ATOM   1574  HD1 LYS A 105      44.190  40.520  26.450  1.00  0.00           H
ATOM   1575  HD2 LYS A 105      44.190  41.250  28.100  1.00  0.00           H
ATOM   1576  CE  LYS A 105      45.500  39.460  27.880  1.00  0.00           C
ATOM   1577  HE1 LYS A 105      46.140  39.740  28.740  1.00  0.00           H
ATOM   1578  HE2 LYS A 105      46.200  39.000  27.140  1.00  0.00           H
ATOM   1579  NZ  LYS A 105      44.420  38.540  28.240  1.00  0.00           N
ATOM   1580  HZ1 LYS A 105      43.800  38.210  27.480  1.00  0.00           H
ATOM   1581  HZ2 LYS A 105      43.770  38.880  28.990  1.00  0.00           H
ATOM   1582  HZ3 LYS A 105      44.900  37.690  28.600  1.00  0.00           H
ATOM   1583  C   LYS A 105      45.030  45.080  24.720  1.00  0.00           C
ATOM   1584  O   LYS A 105      44.880  44.520  23.640  1.00  0.00           O
ATOM   1585  N   ALA A 106      44.740  46.360  24.960  1.00  0.00           N
ATOM   1586  HN  ALA A 106      44.730  46.650  25.920  1.00  0.00           H
ATOM   1587  CA  ALA A 106      44.300  47.350  23.990  1.00  0.00           C
ATOM   1588  HA  ALA A 106      43.360  47.030  23.570  1.00  0.00           H
ATOM   1589  CB  ALA A 106      43.980  48.760  24.600  1.00  0.00           C
ATOM   1590  HB1 ALA A 106      43.540  49.440  23.850  1.00  0.00           H
ATOM   1591  HB2 ALA A 106      44.740  49.260  25.240  1.00  0.00           H
ATOM   1592  HB3 ALA A 106      43.140  48.530  25.290  1.00  0.00           H
ATOM   1593  C   ALA A 106      45.160  47.400  22.770  1.00  0.00           C
ATOM   1594  O   ALA A 106      46.320  47.030  22.790  1.00  0.00           O
ATOM   1595  N   GLU A 107      44.520  47.900  21.730  1.00  0.00           N
ATOM   1596  HN  GLU A 107      43.580  48.240  21.700  1.00  0.00           H
ATOM   1597  CA  GLU A 107      45.130  47.970  20.430  1.00  0.00           C
ATOM   1598  HA  GLU A 107      45.840  47.160  20.350  1.00  0.00           H
ATOM   1599  CB  GLU A 107      44.070  47.950  19.280  1.00  0.00           C
ATOM   1600  HB1 GLU A 107      44.570  47.880  18.290  1.00  0.00           H
ATOM   1601  HB2 GLU A 107      43.430  48.850  19.150  1.00  0.00           H
ATOM   1602  CG  GLU A 107      43.080  46.760  19.410  1.00  0.00           C
ATOM   1603  HG1 GLU A 107      42.280  46.950  20.140  1.00  0.00           H
ATOM   1604  HG2 GLU A 107      43.770  46.010  19.850  1.00  0.00           H
ATOM   1605  CD  GLU A 107      42.410  46.210  18.160  1.00  0.00           C
ATOM   1606  OE1 GLU A 107      42.980  46.290  17.090  1.00  0.00           O
ATOM   1607  OE2 GLU A 107      41.270  45.730  18.260  1.00  0.00           O
ATOM   1608  C   GLU A 107      45.890  49.350  20.300  1.00  0.00           C
ATOM   1609  O   GLU A 107      46.640  49.680  19.360  1.00  0.00           O
ATOM   1610  N   MET A 108      45.750  50.190  21.330  1.00  0.00           N
ATOM   1611  HN  MET A 108      44.990  50.050  21.970  1.00  0.00           H
ATOM   1612  CA  MET A 108      46.460  51.410  21.410  1.00  0.00           C
ATOM   1613  HA  MET A 108      47.120  51.610  20.570  1.00  0.00           H
ATOM   1614  CB  MET A 108      45.550  52.600  21.710  1.00  0.00           C
ATOM   1615  HB1 MET A 108      46.060  53.600  21.700  1.00  0.00           H
ATOM   1616  HB2 MET A 108      45.110  52.530  22.720  1.00  0.00           H
ATOM   1617  CG  MET A 108      44.390  52.730  20.720  1.00  0.00           C
ATOM   1618  HG1 MET A 108      43.840  53.670  20.990  1.00  0.00           H
ATOM   1619  HG2 MET A 108      43.670  51.900  20.850  1.00  0.00           H
ATOM   1620  SD  MET A 108      44.650  52.790  18.880  1.00  0.00           S
ATOM   1621  CE  MET A 108      46.090  53.960  18.610  1.00  0.00           C
ATOM   1622  HE1 MET A 108      45.850  54.990  18.970  1.00  0.00           H
ATOM   1623  HE2 MET A 108      46.480  53.990  17.560  1.00  0.00           H
ATOM   1624  HE3 MET A 108      47.020  53.540  19.050  1.00  0.00           H
ATOM   1625  C   MET A 108      47.370  51.240  22.720  1.00  0.00           C
ATOM   1626  O   MET A 108      46.950  50.760  23.770  1.00  0.00           O
ATOM   1627  N   SER A 109      48.560  51.780  22.580  1.00  0.00           N
ATOM   1628  HN  SER A 109      48.940  51.940  21.670  1.00  0.00           H
ATOM   1629  CA  SER A 109      49.550  51.870  23.630  1.00  0.00           C
ATOM   1630  HA  SER A 109      49.820  50.890  23.960  1.00  0.00           H
ATOM   1631  CB  SER A 109      50.770  52.500  22.990  1.00  0.00           C
ATOM   1632  HB1 SER A 109      51.540  52.810  23.750  1.00  0.00           H
ATOM   1633  HB2 SER A 109      50.550  53.480  22.510  1.00  0.00           H
ATOM   1634  OG  SER A 109      51.460  51.680  22.090  1.00  0.00           O
ATOM   1635  HG1 SER A 109      51.730  50.910  22.590  1.00  0.00           H
ATOM   1636  C   SER A 109      49.130  52.700  24.820  1.00  0.00           C
ATOM   1637  O   SER A 109      48.590  53.790  24.700  1.00  0.00           O
ATOM   1638  N   THR A 110      49.480  52.240  26.050  1.00  0.00           N
ATOM   1639  HN  THR A 110      50.140  51.510  26.190  1.00  0.00           H
ATOM   1640  CA  THR A 110      49.390  53.120  27.290  1.00  0.00           C
ATOM   1641  HA  THR A 110      48.550  53.780  27.170  1.00  0.00           H
ATOM   1642  CB  THR A 110      48.970  52.330  28.520  1.00  0.00           C
ATOM   1643  HB  THR A 110      49.710  51.490  28.630  1.00  0.00           H
ATOM   1644  OG1 THR A 110      47.730  51.740  28.410  1.00  0.00           O
ATOM   1645  HG1 THR A 110      47.750  51.040  27.750  1.00  0.00           H
ATOM   1646  CG2 THR A 110      48.850  53.140  29.860  1.00  0.00           C
ATOM   1647 HG21 THR A 110      48.090  53.950  29.770  1.00  0.00           H
ATOM   1648 HG22 THR A 110      49.810  53.660  30.080  1.00  0.00           H
ATOM   1649 HG23 THR A 110      48.600  52.370  30.610  1.00  0.00           H
ATOM   1650  C   THR A 110      50.660  53.890  27.460  1.00  0.00           C
ATOM   1651  O   THR A 110      51.680  53.180  27.450  1.00  0.00           O
ATOM   1652  N   PRO A 111      50.780  55.190  27.570  1.00  0.00           N
ATOM   1653  CD  PRO A 111      49.690  56.090  27.180  1.00  0.00           C
ATOM   1654  HD1 PRO A 111      48.840  56.020  27.890  1.00  0.00           H
ATOM   1655  HD2 PRO A 111      49.370  55.920  26.120  1.00  0.00           H
ATOM   1656  CA  PRO A 111      51.990  55.940  27.980  1.00  0.00           C
ATOM   1657  HA  PRO A 111      52.620  55.730  27.130  1.00  0.00           H
ATOM   1658  CB  PRO A 111      51.390  57.360  28.170  1.00  0.00           C
ATOM   1659  HB1 PRO A 111      52.180  58.120  28.050  1.00  0.00           H
ATOM   1660  HB2 PRO A 111      51.030  57.480  29.220  1.00  0.00           H
ATOM   1661  CG  PRO A 111      50.320  57.510  27.110  1.00  0.00           C
ATOM   1662  HG1 PRO A 111      49.630  58.310  27.420  1.00  0.00           H
ATOM   1663  HG2 PRO A 111      50.830  57.690  26.140  1.00  0.00           H
ATOM   1664  C   PRO A 111      52.780  55.440  29.180  1.00  0.00           C
ATOM   1665  O   PRO A 111      52.150  55.100  30.180  1.00  0.00           O
ATOM   1666  N   LEU A 112      54.140  55.370  29.170  1.00  0.00           N
ATOM   1667  HN  LEU A 112      54.670  55.620  28.370  1.00  0.00           H
ATOM   1668  CA  LEU A 112      54.930  54.850  30.330  1.00  0.00           C
ATOM   1669  HA  LEU A 112      54.410  53.940  30.580  1.00  0.00           H
ATOM   1670  CB  LEU A 112      56.330  54.560  29.740  1.00  0.00           C
ATOM   1671  HB1 LEU A 112      56.820  55.520  29.460  1.00  0.00           H
ATOM   1672  HB2 LEU A 112      56.320  53.880  28.860  1.00  0.00           H
ATOM   1673  CG  LEU A 112      57.370  54.060  30.700  1.00  0.00           C
ATOM   1674  HG  LEU A 112      57.380  54.690  31.620  1.00  0.00           H
ATOM   1675  CD1 LEU A 112      56.960  52.680  31.170  1.00  0.00           C
ATOM   1676 HD11 LEU A 112      56.710  51.980  30.350  1.00  0.00           H
ATOM   1677 HD12 LEU A 112      56.120  52.730  31.890  1.00  0.00           H
ATOM   1678 HD13 LEU A 112      57.800  52.300  31.790  1.00  0.00           H
ATOM   1679  CD2 LEU A 112      58.780  54.130  30.060  1.00  0.00           C
ATOM   1680 HD21 LEU A 112      58.980  55.210  29.870  1.00  0.00           H
ATOM   1681 HD22 LEU A 112      58.690  53.590  29.090  1.00  0.00           H
ATOM   1682 HD23 LEU A 112      59.510  53.600  30.700  1.00  0.00           H
ATOM   1683  C   LEU A 112      54.900  55.650  31.650  1.00  0.00           C
ATOM   1684  O   LEU A 112      54.920  55.110  32.770  1.00  0.00           O
ATOM   1685  N   SER A 113      54.750  56.960  31.470  1.00  0.00           N
ATOM   1686  HN  SER A 113      54.810  57.320  30.540  1.00  0.00           H
ATOM   1687  CA  SER A 113      54.360  57.800  32.560  1.00  0.00           C
ATOM   1688  HA  SER A 113      55.090  57.720  33.340  1.00  0.00           H
ATOM   1689  CB  SER A 113      54.070  59.220  32.140  1.00  0.00           C
ATOM   1690  HB1 SER A 113      54.990  59.720  31.770  1.00  0.00           H
ATOM   1691  HB2 SER A 113      53.720  59.840  32.990  1.00  0.00           H
ATOM   1692  OG  SER A 113      53.110  59.400  31.060  1.00  0.00           O
ATOM   1693  HG1 SER A 113      53.540  59.080  30.260  1.00  0.00           H
ATOM   1694  C   SER A 113      53.050  57.420  33.260  1.00  0.00           C
ATOM   1695  O   SER A 113      53.020  57.390  34.450  1.00  0.00           O
ATOM   1696  N   VAL A 114      51.990  57.070  32.470  1.00  0.00           N
ATOM   1697  HN  VAL A 114      52.070  57.010  31.480  1.00  0.00           H
ATOM   1698  CA  VAL A 114      50.760  56.540  33.000  1.00  0.00           C
ATOM   1699  HA  VAL A 114      50.580  57.250  33.790  1.00  0.00           H
ATOM   1700  CB  VAL A 114      49.620  56.640  32.050  1.00  0.00           C
ATOM   1701  HB  VAL A 114      49.780  56.070  31.100  1.00  0.00           H
ATOM   1702  CG1 VAL A 114      48.310  55.970  32.610  1.00  0.00           C
ATOM   1703 HG11 VAL A 114      47.900  56.480  33.510  1.00  0.00           H
ATOM   1704 HG12 VAL A 114      48.500  54.900  32.780  1.00  0.00           H
ATOM   1705 HG13 VAL A 114      47.500  56.020  31.850  1.00  0.00           H
ATOM   1706  CG2 VAL A 114      49.360  58.120  31.730  1.00  0.00           C
ATOM   1707 HG21 VAL A 114      48.630  58.230  30.900  1.00  0.00           H
ATOM   1708 HG22 VAL A 114      50.270  58.630  31.360  1.00  0.00           H
ATOM   1709 HG23 VAL A 114      48.980  58.700  32.600  1.00  0.00           H
ATOM   1710  C   VAL A 114      50.920  55.300  33.730  1.00  0.00           C
ATOM   1711  O   VAL A 114      50.320  55.070  34.810  1.00  0.00           O
ATOM   1712  N   LYS A 115      51.740  54.410  33.130  1.00  0.00           N
ATOM   1713  HN  LYS A 115      52.170  54.610  32.260  1.00  0.00           H
ATOM   1714  CA  LYS A 115      52.070  53.140  33.820  1.00  0.00           C
ATOM   1715  HA  LYS A 115      51.160  52.640  34.130  1.00  0.00           H
ATOM   1716  CB  LYS A 115      52.930  52.310  32.860  1.00  0.00           C
ATOM   1717  HB1 LYS A 115      52.940  51.320  33.370  1.00  0.00           H
ATOM   1718  HB2 LYS A 115      53.960  52.740  32.880  1.00  0.00           H
ATOM   1719  CG  LYS A 115      52.310  52.030  31.520  1.00  0.00           C
ATOM   1720  HG1 LYS A 115      52.370  52.940  30.900  1.00  0.00           H
ATOM   1721  HG2 LYS A 115      51.210  51.910  31.630  1.00  0.00           H
ATOM   1722  CD  LYS A 115      52.880  50.750  30.900  1.00  0.00           C
ATOM   1723  HD1 LYS A 115      52.810  49.950  31.670  1.00  0.00           H
ATOM   1724  HD2 LYS A 115      53.960  50.980  30.790  1.00  0.00           H
ATOM   1725  CE  LYS A 115      52.320  50.290  29.520  1.00  0.00           C
ATOM   1726  HE1 LYS A 115      52.440  51.070  28.730  1.00  0.00           H
ATOM   1727  HE2 LYS A 115      51.260  50.010  29.670  1.00  0.00           H
ATOM   1728  NZ  LYS A 115      52.990  49.120  29.050  1.00  0.00           N
ATOM   1729  HZ1 LYS A 115      52.390  48.530  28.450  1.00  0.00           H
ATOM   1730  HZ2 LYS A 115      53.280  48.560  29.870  1.00  0.00           H
ATOM   1731  HZ3 LYS A 115      53.850  49.350  28.500  1.00  0.00           H
ATOM   1732  C   LYS A 115      52.840  53.370  35.110  1.00  0.00           C
ATOM   1733  O   LYS A 115      52.510  52.760  36.140  1.00  0.00           O
ATOM   1734  N   GLY A 116      53.910  54.230  35.080  1.00  0.00           N
ATOM   1735  HN  GLY A 116      54.180  54.750  34.270  1.00  0.00           H
ATOM   1736  CA  GLY A 116      54.610  54.640  36.240  1.00  0.00           C
ATOM   1737  HA1 GLY A 116      55.410  55.330  36.080  1.00  0.00           H
ATOM   1738  HA2 GLY A 116      54.940  53.680  36.610  1.00  0.00           H
ATOM   1739  C   GLY A 116      53.640  55.300  37.320  1.00  0.00           C
ATOM   1740  O   GLY A 116      53.640  54.870  38.520  1.00  0.00           O
ATOM   1741  N   ARG A 117      52.710  56.120  36.890  1.00  0.00           N
ATOM   1742  HN  ARG A 117      52.660  56.320  35.910  1.00  0.00           H
ATOM   1743  CA  ARG A 117      51.610  56.680  37.670  1.00  0.00           C
ATOM   1744  HA  ARG A 117      52.040  57.280  38.470  1.00  0.00           H
ATOM   1745  CB  ARG A 117      50.850  57.690  36.730  1.00  0.00           C
ATOM   1746  HB1 ARG A 117      50.250  57.110  35.990  1.00  0.00           H
ATOM   1747  HB2 ARG A 117      51.560  58.260  36.100  1.00  0.00           H
ATOM   1748  CG  ARG A 117      49.920  58.650  37.540  1.00  0.00           C
ATOM   1749  HG1 ARG A 117      50.530  59.230  38.260  1.00  0.00           H
ATOM   1750  HG2 ARG A 117      49.270  57.980  38.140  1.00  0.00           H
ATOM   1751  CD  ARG A 117      49.060  59.680  36.710  1.00  0.00           C
ATOM   1752  HD1 ARG A 117      49.700  60.290  36.040  1.00  0.00           H
ATOM   1753  HD2 ARG A 117      48.430  60.350  37.340  1.00  0.00           H
ATOM   1754  NE  ARG A 117      48.080  58.860  35.990  1.00  0.00           N
ATOM   1755  HE  ARG A 117      47.800  57.950  36.290  1.00  0.00           H
ATOM   1756  CZ  ARG A 117      47.170  59.530  35.240  1.00  0.00           C
ATOM   1757  NH1 ARG A 117      47.330  60.700  34.830  1.00  0.00           N
ATOM   1758 HH11 ARG A 117      48.200  61.140  35.040  1.00  0.00           H
ATOM   1759 HH12 ARG A 117      46.640  61.010  34.190  1.00  0.00           H
ATOM   1760  NH2 ARG A 117      46.090  58.850  34.900  1.00  0.00           N
ATOM   1761 HH21 ARG A 117      45.890  57.960  35.300  1.00  0.00           H
ATOM   1762 HH22 ARG A 117      45.340  59.400  34.530  1.00  0.00           H
ATOM   1763  C   ARG A 117      50.650  55.690  38.340  1.00  0.00           C
ATOM   1764  O   ARG A 117      50.440  55.790  39.530  1.00  0.00           O
ATOM   1765  N   ILE A 118      50.140  54.660  37.580  1.00  0.00           N
ATOM   1766  HN  ILE A 118      50.320  54.600  36.600  1.00  0.00           H
ATOM   1767  CA  ILE A 118      49.370  53.570  38.110  1.00  0.00           C
ATOM   1768  HA  ILE A 118      48.530  53.960  38.670  1.00  0.00           H
ATOM   1769  CB  ILE A 118      48.740  52.850  36.870  1.00  0.00           C
ATOM   1770  HB  ILE A 118      49.540  52.650  36.120  1.00  0.00           H
ATOM   1771  CG2 ILE A 118      48.130  51.440  37.120  1.00  0.00           C
ATOM   1772 HG21 ILE A 118      47.570  51.160  36.190  1.00  0.00           H
ATOM   1773 HG22 ILE A 118      47.430  51.500  37.980  1.00  0.00           H
ATOM   1774 HG23 ILE A 118      48.880  50.670  37.390  1.00  0.00           H
ATOM   1775  CG1 ILE A 118      47.730  53.830  36.280  1.00  0.00           C
ATOM   1776 HG11 ILE A 118      48.130  54.860  36.320  1.00  0.00           H
ATOM   1777 HG12 ILE A 118      46.850  53.890  36.970  1.00  0.00           H
ATOM   1778  CD  ILE A 118      47.280  53.600  34.830  1.00  0.00           C
ATOM   1779  HD1 ILE A 118      46.480  54.290  34.520  1.00  0.00           H
ATOM   1780  HD2 ILE A 118      46.800  52.600  34.800  1.00  0.00           H
ATOM   1781  HD3 ILE A 118      48.180  53.520  34.190  1.00  0.00           H
ATOM   1782  C   ILE A 118      50.160  52.640  39.050  1.00  0.00           C
ATOM   1783  O   ILE A 118      49.550  52.190  39.990  1.00  0.00           O
ATOM   1784  N   ILE A 119      51.470  52.340  38.880  1.00  0.00           N
ATOM   1785  HN  ILE A 119      51.930  52.580  38.030  1.00  0.00           H
ATOM   1786  CA  ILE A 119      52.180  51.610  39.920  1.00  0.00           C
ATOM   1787  HA  ILE A 119      51.610  50.710  40.090  1.00  0.00           H
ATOM   1788  CB  ILE A 119      53.660  51.310  39.510  1.00  0.00           C
ATOM   1789  HB  ILE A 119      54.120  52.240  39.100  1.00  0.00           H
ATOM   1790  CG2 ILE A 119      54.580  50.840  40.710  1.00  0.00           C
ATOM   1791 HG21 ILE A 119      54.600  51.620  41.520  1.00  0.00           H
ATOM   1792 HG22 ILE A 119      55.600  50.540  40.420  1.00  0.00           H
ATOM   1793 HG23 ILE A 119      54.020  49.990  41.150  1.00  0.00           H
ATOM   1794  CG1 ILE A 119      53.710  50.200  38.340  1.00  0.00           C
ATOM   1795 HG11 ILE A 119      54.800  50.140  38.100  1.00  0.00           H
ATOM   1796 HG12 ILE A 119      53.150  50.630  37.490  1.00  0.00           H
ATOM   1797  CD  ILE A 119      53.280  48.770  38.630  1.00  0.00           C
ATOM   1798  HD1 ILE A 119      54.010  48.220  39.270  1.00  0.00           H
ATOM   1799  HD2 ILE A 119      53.120  48.190  37.700  1.00  0.00           H
ATOM   1800  HD3 ILE A 119      52.320  48.870  39.190  1.00  0.00           H
ATOM   1801  C   ILE A 119      52.210  52.320  41.240  1.00  0.00           C
ATOM   1802  O   ILE A 119      52.040  51.720  42.310  1.00  0.00           O
ATOM   1803  N   LEU A 120      52.390  53.690  41.200  1.00  0.00           N
ATOM   1804  HN  LEU A 120      52.510  54.160  40.330  1.00  0.00           H
ATOM   1805  CA  LEU A 120      52.240  54.440  42.420  1.00  0.00           C
ATOM   1806  HA  LEU A 120      52.900  53.980  43.130  1.00  0.00           H
ATOM   1807  CB  LEU A 120      52.590  55.860  42.140  1.00  0.00           C
ATOM   1808  HB1 LEU A 120      52.310  56.560  42.950  1.00  0.00           H
ATOM   1809  HB2 LEU A 120      51.790  56.190  41.440  1.00  0.00           H
ATOM   1810  CG  LEU A 120      54.040  56.310  41.780  1.00  0.00           C
ATOM   1811  HG  LEU A 120      54.470  55.680  40.990  1.00  0.00           H
ATOM   1812  CD1 LEU A 120      54.070  57.740  41.150  1.00  0.00           C
ATOM   1813 HD11 LEU A 120      55.120  58.110  41.090  1.00  0.00           H
ATOM   1814 HD12 LEU A 120      53.560  58.440  41.840  1.00  0.00           H
ATOM   1815 HD13 LEU A 120      53.620  57.820  40.130  1.00  0.00           H
ATOM   1816  CD2 LEU A 120      54.960  56.090  43.010  1.00  0.00           C
ATOM   1817 HD21 LEU A 120      55.340  55.050  43.060  1.00  0.00           H
ATOM   1818 HD22 LEU A 120      54.360  56.290  43.920  1.00  0.00           H
ATOM   1819 HD23 LEU A 120      55.840  56.770  42.880  1.00  0.00           H
ATOM   1820  C   LEU A 120      50.880  54.260  43.140  1.00  0.00           C
ATOM   1821  O   LEU A 120      50.860  54.200  44.390  1.00  0.00           O
ATOM   1822  N   GLU A 121      49.740  54.350  42.410  1.00  0.00           N
ATOM   1823  HN  GLU A 121      49.880  54.590  41.460  1.00  0.00           H
ATOM   1824  CA  GLU A 121      48.370  54.040  42.920  1.00  0.00           C
ATOM   1825  HA  GLU A 121      48.050  54.650  43.750  1.00  0.00           H
ATOM   1826  CB  GLU A 121      47.350  54.280  41.790  1.00  0.00           C
ATOM   1827  HB1 GLU A 121      46.320  54.130  42.140  1.00  0.00           H
ATOM   1828  HB2 GLU A 121      47.460  53.680  40.860  1.00  0.00           H
ATOM   1829  CG  GLU A 121      47.420  55.760  41.270  1.00  0.00           C
ATOM   1830  HG1 GLU A 121      48.320  55.800  40.620  1.00  0.00           H
ATOM   1831  HG2 GLU A 121      47.370  56.470  42.120  1.00  0.00           H
ATOM   1832  CD  GLU A 121      46.280  56.170  40.320  1.00  0.00           C
ATOM   1833  OE1 GLU A 121      46.280  57.300  39.780  1.00  0.00           O
ATOM   1834  OE2 GLU A 121      45.370  55.340  40.020  1.00  0.00           O
ATOM   1835  C   GLU A 121      48.300  52.600  43.460  1.00  0.00           C
ATOM   1836  O   GLU A 121      47.650  52.360  44.460  1.00  0.00           O
ATOM   1837  N   ILE A 122      48.880  51.630  42.740  1.00  0.00           N
ATOM   1838  HN  ILE A 122      49.340  51.820  41.880  1.00  0.00           H
ATOM   1839  CA  ILE A 122      48.860  50.220  43.110  1.00  0.00           C
ATOM   1840  HA  ILE A 122      47.840  49.940  43.320  1.00  0.00           H
ATOM   1841  CB  ILE A 122      49.460  49.240  41.990  1.00  0.00           C
ATOM   1842  HB  ILE A 122      50.460  49.600  41.680  1.00  0.00           H
ATOM   1843  CG2 ILE A 122      49.510  47.770  42.520  1.00  0.00           C
ATOM   1844 HG21 ILE A 122      50.360  47.780  43.230  1.00  0.00           H
ATOM   1845 HG22 ILE A 122      49.590  47.080  41.650  1.00  0.00           H
ATOM   1846 HG23 ILE A 122      48.630  47.540  43.150  1.00  0.00           H
ATOM   1847  CG1 ILE A 122      48.440  49.280  40.850  1.00  0.00           C
ATOM   1848 HG11 ILE A 122      48.120  50.340  40.770  1.00  0.00           H
ATOM   1849 HG12 ILE A 122      47.570  48.660  41.150  1.00  0.00           H
ATOM   1850  CD  ILE A 122      49.050  48.750  39.490  1.00  0.00           C
ATOM   1851  HD1 ILE A 122      49.970  49.320  39.230  1.00  0.00           H
ATOM   1852  HD2 ILE A 122      48.300  49.010  38.720  1.00  0.00           H
ATOM   1853  HD3 ILE A 122      49.320  47.680  39.610  1.00  0.00           H
ATOM   1854  C   ILE A 122      49.560  50.000  44.410  1.00  0.00           C
ATOM   1855  O   ILE A 122      49.060  49.260  45.250  1.00  0.00           O
ATOM   1856  N   ILE A 123      50.720  50.620  44.700  1.00  0.00           N
ATOM   1857  HN  ILE A 123      51.140  51.150  43.970  1.00  0.00           H
ATOM   1858  CA  ILE A 123      51.580  50.380  45.860  1.00  0.00           C
ATOM   1859  HA  ILE A 123      51.700  49.360  46.180  1.00  0.00           H
ATOM   1860  CB  ILE A 123      53.090  50.810  45.590  1.00  0.00           C
ATOM   1861  HB  ILE A 123      53.090  51.840  45.180  1.00  0.00           H
ATOM   1862  CG2 ILE A 123      53.790  50.880  46.960  1.00  0.00           C
ATOM   1863 HG21 ILE A 123      54.850  51.170  46.790  1.00  0.00           H
ATOM   1864 HG22 ILE A 123      53.650  49.870  47.390  1.00  0.00           H
ATOM   1865 HG23 ILE A 123      53.370  51.550  47.740  1.00  0.00           H
ATOM   1866  CG1 ILE A 123      53.810  49.840  44.590  1.00  0.00           C
ATOM   1867 HG11 ILE A 123      54.910  50.020  44.530  1.00  0.00           H
ATOM   1868 HG12 ILE A 123      53.480  50.090  43.560  1.00  0.00           H
ATOM   1869  CD  ILE A 123      53.680  48.320  44.810  1.00  0.00           C
ATOM   1870  HD1 ILE A 123      53.710  48.200  45.920  1.00  0.00           H
ATOM   1871  HD2 ILE A 123      54.500  47.770  44.310  1.00  0.00           H
ATOM   1872  HD3 ILE A 123      52.700  47.990  44.440  1.00  0.00           H
ATOM   1873  C   ILE A 123      50.920  51.060  47.010  1.00  0.00           C
ATOM   1874  O   ILE A 123      50.830  50.460  48.130  1.00  0.00           O
ATOM   1875  N   GLU A 124      50.280  52.220  46.810  1.00  0.00           N
ATOM   1876  HN  GLU A 124      50.290  52.690  45.920  1.00  0.00           H
ATOM   1877  CA  GLU A 124      49.470  52.870  47.750  1.00  0.00           C
ATOM   1878  HA  GLU A 124      50.060  53.070  48.640  1.00  0.00           H
ATOM   1879  CB  GLU A 124      49.100  54.300  47.230  1.00  0.00           C
ATOM   1880  HB1 GLU A 124      48.440  54.270  46.340  1.00  0.00           H
ATOM   1881  HB2 GLU A 124      50.090  54.680  46.880  1.00  0.00           H
ATOM   1882  CG  GLU A 124      48.250  55.110  48.260  1.00  0.00           C
ATOM   1883  HG1 GLU A 124      48.820  55.190  49.200  1.00  0.00           H
ATOM   1884  HG2 GLU A 124      47.180  54.790  48.300  1.00  0.00           H
ATOM   1885  CD  GLU A 124      48.270  56.560  47.730  1.00  0.00           C
ATOM   1886  OE1 GLU A 124      49.370  57.190  47.660  1.00  0.00           O
ATOM   1887  OE2 GLU A 124      47.150  57.090  47.460  1.00  0.00           O
ATOM   1888  C   GLU A 124      48.220  52.130  48.210  1.00  0.00           C
ATOM   1889  O   GLU A 124      47.880  51.990  49.370  1.00  0.00           O
ATOM   1890  N   GLY A 125      47.670  51.430  47.220  1.00  0.00           N
ATOM   1891  HN  GLY A 125      47.960  51.700  46.300  1.00  0.00           H
ATOM   1892  CA  GLY A 125      46.690  50.360  47.390  1.00  0.00           C
ATOM   1893  HA1 GLY A 125      46.330  50.020  46.430  1.00  0.00           H
ATOM   1894  HA2 GLY A 125      45.850  50.820  47.880  1.00  0.00           H
ATOM   1895  C   GLY A 125      47.250  49.230  48.310  1.00  0.00           C
ATOM   1896  O   GLY A 125      46.690  48.880  49.350  1.00  0.00           O
ATOM   1897  N   MET A 126      48.360  48.550  47.940  1.00  0.00           N
ATOM   1898  HN  MET A 126      48.880  48.880  47.160  1.00  0.00           H
ATOM   1899  CA  MET A 126      48.850  47.350  48.550  1.00  0.00           C
ATOM   1900  HA  MET A 126      48.130  46.560  48.650  1.00  0.00           H
ATOM   1901  CB  MET A 126      50.140  46.850  47.770  1.00  0.00           C
ATOM   1902  HB1 MET A 126      50.660  46.080  48.390  1.00  0.00           H
ATOM   1903  HB2 MET A 126      50.830  47.720  47.720  1.00  0.00           H
ATOM   1904  CG  MET A 126      49.740  46.150  46.450  1.00  0.00           C
ATOM   1905  HG1 MET A 126      50.660  45.650  46.050  1.00  0.00           H
ATOM   1906  HG2 MET A 126      49.450  46.880  45.680  1.00  0.00           H
ATOM   1907  SD  MET A 126      48.530  44.810  46.580  1.00  0.00           S
ATOM   1908  CE  MET A 126      49.780  43.510  46.850  1.00  0.00           C
ATOM   1909  HE1 MET A 126      50.380  43.760  47.750  1.00  0.00           H
ATOM   1910  HE2 MET A 126      50.540  43.460  46.050  1.00  0.00           H
ATOM   1911  HE3 MET A 126      49.350  42.500  46.730  1.00  0.00           H
ATOM   1912  C   MET A 126      49.240  47.650  49.990  1.00  0.00           C
ATOM   1913  O   MET A 126      48.910  46.850  50.870  1.00  0.00           O
ATOM   1914  N   CYS A 127      49.910  48.790  50.250  1.00  0.00           N
ATOM   1915  HN  CYS A 127      50.310  49.340  49.520  1.00  0.00           H
ATOM   1916  CA  CYS A 127      50.190  49.250  51.600  1.00  0.00           C
ATOM   1917  HA  CYS A 127      50.890  48.550  52.000  1.00  0.00           H
ATOM   1918  CB  CYS A 127      50.840  50.590  51.560  1.00  0.00           C
ATOM   1919  HB1 CYS A 127      50.920  50.910  52.630  1.00  0.00           H
ATOM   1920  HB2 CYS A 127      50.260  51.400  51.090  1.00  0.00           H
ATOM   1921  SG  CYS A 127      52.480  50.640  50.670  1.00  0.00           S
ATOM   1922  HG1 CYS A 127      51.960  50.050  49.600  1.00  0.00           H
ATOM   1923  C   CYS A 127      49.000  49.340  52.510  1.00  0.00           C
ATOM   1924  O   CYS A 127      49.050  48.970  53.720  1.00  0.00           O
ATOM   1925  N   TYR A 128      47.860  49.780  52.030  1.00  0.00           N
ATOM   1926  HN  TYR A 128      47.770  50.120  51.100  1.00  0.00           H
ATOM   1927  CA  TYR A 128      46.620  49.860  52.800  1.00  0.00           C
ATOM   1928  HA  TYR A 128      46.740  50.540  53.640  1.00  0.00           H
ATOM   1929  CB  TYR A 128      45.470  50.520  51.890  1.00  0.00           C
ATOM   1930  HB1 TYR A 128      45.300  50.020  50.910  1.00  0.00           H
ATOM   1931  HB2 TYR A 128      45.600  51.580  51.570  1.00  0.00           H
ATOM   1932  CG  TYR A 128      44.160  50.710  52.640  1.00  0.00           C
ATOM   1933  CD1 TYR A 128      43.940  51.980  53.290  1.00  0.00           C
ATOM   1934  HD1 TYR A 128      44.690  52.750  53.180  1.00  0.00           H
ATOM   1935  CE1 TYR A 128      42.750  52.200  54.050  1.00  0.00           C
ATOM   1936  HE1 TYR A 128      42.560  53.150  54.530  1.00  0.00           H
ATOM   1937  CZ  TYR A 128      41.760  51.180  54.070  1.00  0.00           C
ATOM   1938  OH  TYR A 128      40.580  51.310  54.740  1.00  0.00           O
ATOM   1939  HH  TYR A 128      40.300  50.410  54.980  1.00  0.00           H
ATOM   1940  CD2 TYR A 128      43.180  49.750  52.800  1.00  0.00           C
ATOM   1941  HD2 TYR A 128      43.320  48.760  52.390  1.00  0.00           H
ATOM   1942  CE2 TYR A 128      42.010  49.970  53.470  1.00  0.00           C
ATOM   1943  HE2 TYR A 128      41.320  49.140  53.530  1.00  0.00           H
ATOM   1944  C   TYR A 128      46.110  48.450  53.240  1.00  0.00           C
ATOM   1945  O   TYR A 128      45.780  48.230  54.420  1.00  0.00           O
ATOM   1946  N   LEU A 129      46.200  47.570  52.240  1.00  0.00           N
ATOM   1947  HN  LEU A 129      46.250  47.820  51.270  1.00  0.00           H
ATOM   1948  CA  LEU A 129      45.820  46.130  52.430  1.00  0.00           C
ATOM   1949  HA  LEU A 129      44.840  46.090  52.880  1.00  0.00           H
ATOM   1950  CB  LEU A 129      45.610  45.420  51.030  1.00  0.00           C
ATOM   1951  HB1 LEU A 129      45.230  44.390  51.190  1.00  0.00           H
ATOM   1952  HB2 LEU A 129      46.560  45.400  50.460  1.00  0.00           H
ATOM   1953  CG  LEU A 129      44.650  46.160  50.060  1.00  0.00           C
ATOM   1954  HG  LEU A 129      44.860  47.240  49.960  1.00  0.00           H
ATOM   1955  CD1 LEU A 129      44.880  45.430  48.720  1.00  0.00           C
ATOM   1956 HD11 LEU A 129      45.790  45.760  48.190  1.00  0.00           H
ATOM   1957 HD12 LEU A 129      44.140  45.780  47.970  1.00  0.00           H
ATOM   1958 HD13 LEU A 129      44.910  44.330  48.880  1.00  0.00           H
ATOM   1959  CD2 LEU A 129      43.220  45.990  50.500  1.00  0.00           C
ATOM   1960 HD21 LEU A 129      42.520  46.420  49.760  1.00  0.00           H
ATOM   1961 HD22 LEU A 129      43.080  46.520  51.470  1.00  0.00           H
ATOM   1962 HD23 LEU A 129      42.950  44.910  50.610  1.00  0.00           H
ATOM   1963  C   LEU A 129      46.810  45.440  53.350  1.00  0.00           C
ATOM   1964  O   LEU A 129      46.380  44.640  54.200  1.00  0.00           O
ATOM   1965  N   HSD A 130      48.100  45.810  53.250  1.00  0.00           N
ATOM   1966  HN  HSD A 130      48.530  46.320  52.510  1.00  0.00           H
ATOM   1967  CA  HSD A 130      49.070  45.390  54.240  1.00  0.00           C
ATOM   1968  HA  HSD A 130      49.060  44.310  54.290  1.00  0.00           H
ATOM   1969  CB  HSD A 130      50.470  45.890  53.720  1.00  0.00           C
ATOM   1970  HB1 HSD A 130      50.450  47.000  53.630  1.00  0.00           H
ATOM   1971  HB2 HSD A 130      50.570  45.550  52.660  1.00  0.00           H
ATOM   1972  ND1 HSD A 130      52.020  43.970  54.180  1.00  0.00           N
ATOM   1973  HD1 HSD A 130      51.630  43.390  53.460  1.00  0.00           H
ATOM   1974  CG  HSD A 130      51.570  45.240  54.480  1.00  0.00           C
ATOM   1975  CE1 HSD A 130      53.030  43.710  55.060  1.00  0.00           C
ATOM   1976  HE1 HSD A 130      53.680  42.840  54.920  1.00  0.00           H
ATOM   1977  NE2 HSD A 130      53.270  44.720  55.880  1.00  0.00           N
ATOM   1978  CD2 HSD A 130      52.300  45.710  55.550  1.00  0.00           C
ATOM   1979  HD2 HSD A 130      52.160  46.690  56.010  1.00  0.00           H
ATOM   1980  C   HSD A 130      48.750  46.040  55.700  1.00  0.00           C
ATOM   1981  O   HSD A 130      48.740  45.320  56.680  1.00  0.00           O
ATOM   1982  N   GLY A 131      48.410  47.350  55.820  1.00  0.00           N
ATOM   1983  HN  GLY A 131      48.300  47.900  54.990  1.00  0.00           H
ATOM   1984  CA  GLY A 131      48.310  48.110  57.060  1.00  0.00           C
ATOM   1985  HA1 GLY A 131      48.460  49.140  56.800  1.00  0.00           H
ATOM   1986  HA2 GLY A 131      49.120  47.770  57.710  1.00  0.00           H
ATOM   1987  C   GLY A 131      47.140  47.880  57.900  1.00  0.00           C
ATOM   1988  O   GLY A 131      47.340  47.780  59.110  1.00  0.00           O
ATOM   1989  N   LYS A 132      46.000  47.590  57.220  1.00  0.00           N
ATOM   1990  HN  LYS A 132      45.960  47.740  56.240  1.00  0.00           H
ATOM   1991  CA  LYS A 132      44.730  47.280  57.810  1.00  0.00           C
ATOM   1992  HA  LYS A 132      44.600  47.770  58.770  1.00  0.00           H
ATOM   1993  CB  LYS A 132      43.580  47.950  56.950  1.00  0.00           C
ATOM   1994  HB1 LYS A 132      42.560  47.730  57.330  1.00  0.00           H
ATOM   1995  HB2 LYS A 132      43.760  47.610  55.910  1.00  0.00           H
ATOM   1996  CG  LYS A 132      43.710  49.530  56.890  1.00  0.00           C
ATOM   1997  HG1 LYS A 132      43.090  49.930  56.050  1.00  0.00           H
ATOM   1998  HG2 LYS A 132      44.710  49.810  56.490  1.00  0.00           H
ATOM   1999  CD  LYS A 132      43.320  50.280  58.150  1.00  0.00           C
ATOM   2000  HD1 LYS A 132      43.910  50.020  59.050  1.00  0.00           H
ATOM   2001  HD2 LYS A 132      42.280  49.940  58.370  1.00  0.00           H
ATOM   2002  CE  LYS A 132      43.160  51.760  57.910  1.00  0.00           C
ATOM   2003  HE1 LYS A 132      42.770  52.330  58.790  1.00  0.00           H
ATOM   2004  HE2 LYS A 132      42.410  51.920  57.120  1.00  0.00           H
ATOM   2005  NZ  LYS A 132      44.400  52.450  57.540  1.00  0.00           N
ATOM   2006  HZ1 LYS A 132      44.230  53.420  57.230  1.00  0.00           H
ATOM   2007  HZ2 LYS A 132      44.980  51.960  56.820  1.00  0.00           H
ATOM   2008  HZ3 LYS A 132      44.950  52.520  58.420  1.00  0.00           H
ATOM   2009  C   LYS A 132      44.430  45.770  57.920  1.00  0.00           C
ATOM   2010  O   LYS A 132      43.400  45.310  58.280  1.00  0.00           O
ATOM   2011  N   GLY A 133      45.400  44.940  57.550  1.00  0.00           N
ATOM   2012  HN  GLY A 133      46.200  45.470  57.290  1.00  0.00           H
ATOM   2013  CA  GLY A 133      45.250  43.520  57.680  1.00  0.00           C
ATOM   2014  HA1 GLY A 133      45.000  43.330  58.720  1.00  0.00           H
ATOM   2015  HA2 GLY A 133      46.170  43.000  57.420  1.00  0.00           H
ATOM   2016  C   GLY A 133      44.270  42.840  56.730  1.00  0.00           C
ATOM   2017  O   GLY A 133      43.640  41.810  57.070  1.00  0.00           O
ATOM   2018  N   VAL A 134      44.230  43.360  55.490  1.00  0.00           N
ATOM   2019  HN  VAL A 134      44.790  44.150  55.210  1.00  0.00           H
ATOM   2020  CA  VAL A 134      43.240  42.950  54.510  1.00  0.00           C
ATOM   2021  HA  VAL A 134      42.420  42.430  54.980  1.00  0.00           H
ATOM   2022  CB  VAL A 134      42.740  44.050  53.620  1.00  0.00           C
ATOM   2023  HB  VAL A 134      43.530  44.430  52.920  1.00  0.00           H
ATOM   2024  CG1 VAL A 134      41.700  43.440  52.660  1.00  0.00           C
ATOM   2025 HG11 VAL A 134      42.080  42.790  51.840  1.00  0.00           H
ATOM   2026 HG12 VAL A 134      41.050  44.180  52.150  1.00  0.00           H
ATOM   2027 HG13 VAL A 134      41.060  42.720  53.220  1.00  0.00           H
ATOM   2028  CG2 VAL A 134      42.140  45.250  54.510  1.00  0.00           C
ATOM   2029 HG21 VAL A 134      41.310  44.880  55.150  1.00  0.00           H
ATOM   2030 HG22 VAL A 134      41.880  46.100  53.850  1.00  0.00           H
ATOM   2031 HG23 VAL A 134      42.910  45.750  55.120  1.00  0.00           H
ATOM   2032  C   VAL A 134      43.830  41.950  53.500  1.00  0.00           C
ATOM   2033  O   VAL A 134      44.800  42.140  52.710  1.00  0.00           O
ATOM   2034  N   ILE A 135      43.240  40.730  53.600  1.00  0.00           N
ATOM   2035  HN  ILE A 135      42.430  40.610  54.150  1.00  0.00           H
ATOM   2036  CA  ILE A 135      43.620  39.480  53.010  1.00  0.00           C
ATOM   2037  HA  ILE A 135      44.690  39.360  53.110  1.00  0.00           H
ATOM   2038  CB  ILE A 135      42.930  38.230  53.690  1.00  0.00           C
ATOM   2039  HB  ILE A 135      41.830  38.350  53.510  1.00  0.00           H
ATOM   2040  CG2 ILE A 135      43.420  36.920  53.020  1.00  0.00           C
ATOM   2041 HG21 ILE A 135      44.520  36.830  53.130  1.00  0.00           H
ATOM   2042 HG22 ILE A 135      43.270  36.900  51.920  1.00  0.00           H
ATOM   2043 HG23 ILE A 135      42.900  36.080  53.530  1.00  0.00           H
ATOM   2044  CG1 ILE A 135      43.200  38.300  55.180  1.00  0.00           C
ATOM   2045 HG11 ILE A 135      42.790  37.360  55.610  1.00  0.00           H
ATOM   2046 HG12 ILE A 135      42.540  39.100  55.580  1.00  0.00           H
ATOM   2047  CD  ILE A 135      44.600  38.560  55.590  1.00  0.00           C
ATOM   2048  HD1 ILE A 135      44.810  38.390  56.670  1.00  0.00           H
ATOM   2049  HD2 ILE A 135      44.880  39.600  55.290  1.00  0.00           H
ATOM   2050  HD3 ILE A 135      45.290  37.930  54.990  1.00  0.00           H
ATOM   2051  C   ILE A 135      43.330  39.500  51.530  1.00  0.00           C
ATOM   2052  O   ILE A 135      42.220  39.850  51.060  1.00  0.00           O
ATOM   2053  N   HSD A 136      44.310  39.140  50.730  1.00  0.00           N
ATOM   2054  HN  HSD A 136      45.200  38.870  51.080  1.00  0.00           H
ATOM   2055  CA  HSD A 136      44.120  38.960  49.320  1.00  0.00           C
ATOM   2056  HA  HSD A 136      43.100  38.670  49.070  1.00  0.00           H
ATOM   2057  CB  HSD A 136      44.220  40.300  48.530  1.00  0.00           C
ATOM   2058  HB1 HSD A 136      43.430  41.010  48.880  1.00  0.00           H
ATOM   2059  HB2 HSD A 136      44.040  40.160  47.440  1.00  0.00           H
ATOM   2060  ND1 HSD A 136      46.690  40.670  47.950  1.00  0.00           N
ATOM   2061  HD1 HSD A 136      46.730  39.840  47.390  1.00  0.00           H
ATOM   2062  CG  HSD A 136      45.570  40.970  48.720  1.00  0.00           C
ATOM   2063  CE1 HSD A 136      47.680  41.550  48.340  1.00  0.00           C
ATOM   2064  HE1 HSD A 136      48.680  41.410  47.930  1.00  0.00           H
ATOM   2065  NE2 HSD A 136      47.260  42.400  49.280  1.00  0.00           N
ATOM   2066  CD2 HSD A 136      45.950  42.000  49.530  1.00  0.00           C
ATOM   2067  HD2 HSD A 136      45.300  42.630  50.140  1.00  0.00           H
ATOM   2068  C   HSD A 136      44.950  37.860  48.640  1.00  0.00           C
ATOM   2069  O   HSD A 136      44.670  37.500  47.510  1.00  0.00           O
ATOM   2070  N   LYS A 137      45.970  37.230  49.300  1.00  0.00           N
ATOM   2071  HN  LYS A 137      46.220  37.510  50.220  1.00  0.00           H
ATOM   2072  CA  LYS A 137      46.920  36.360  48.550  1.00  0.00           C
ATOM   2073  HA  LYS A 137      47.640  36.230  49.340  1.00  0.00           H
ATOM   2074  CB  LYS A 137      46.250  34.990  48.240  1.00  0.00           C
ATOM   2075  HB1 LYS A 137      46.830  34.330  47.560  1.00  0.00           H
ATOM   2076  HB2 LYS A 137      45.250  35.160  47.790  1.00  0.00           H
ATOM   2077  CG  LYS A 137      46.040  34.110  49.530  1.00  0.00           C
ATOM   2078  HG1 LYS A 137      45.700  34.670  50.430  1.00  0.00           H
ATOM   2079  HG2 LYS A 137      47.020  33.610  49.690  1.00  0.00           H
ATOM   2080  CD  LYS A 137      45.050  33.040  49.150  1.00  0.00           C
ATOM   2081  HD1 LYS A 137      45.480  32.480  48.310  1.00  0.00           H
ATOM   2082  HD2 LYS A 137      44.150  33.610  48.850  1.00  0.00           H
ATOM   2083  CE  LYS A 137      44.790  31.980  50.280  1.00  0.00           C
ATOM   2084  HE1 LYS A 137      45.710  31.450  50.630  1.00  0.00           H
ATOM   2085  HE2 LYS A 137      44.040  31.250  49.910  1.00  0.00           H
ATOM   2086  NZ  LYS A 137      44.180  32.610  51.490  1.00  0.00           N
ATOM   2087  HZ1 LYS A 137      43.770  33.540  51.270  1.00  0.00           H
ATOM   2088  HZ2 LYS A 137      44.840  32.780  52.270  1.00  0.00           H
ATOM   2089  HZ3 LYS A 137      43.420  31.990  51.840  1.00  0.00           H
ATOM   2090  C   LYS A 137      47.700  37.050  47.390  1.00  0.00           C
ATOM   2091  O   LYS A 137      47.700  38.240  47.180  1.00  0.00           O
ATOM   2092  N   ASP A 138      48.360  36.240  46.570  1.00  0.00           N
ATOM   2093  HN  ASP A 138      48.470  35.270  46.740  1.00  0.00           H
ATOM   2094  CA  ASP A 138      49.040  36.660  45.360  1.00  0.00           C
ATOM   2095  HA  ASP A 138      49.880  37.250  45.710  1.00  0.00           H
ATOM   2096  CB  ASP A 138      49.650  35.420  44.670  1.00  0.00           C
ATOM   2097  HB1 ASP A 138      50.410  34.920  45.320  1.00  0.00           H
ATOM   2098  HB2 ASP A 138      50.200  35.670  43.750  1.00  0.00           H
ATOM   2099  CG  ASP A 138      48.590  34.310  44.450  1.00  0.00           C
ATOM   2100  OD1 ASP A 138      48.220  33.710  45.460  1.00  0.00           O
ATOM   2101  OD2 ASP A 138      48.340  33.950  43.250  1.00  0.00           O
ATOM   2102  C   ASP A 138      48.260  37.470  44.290  1.00  0.00           C
ATOM   2103  O   ASP A 138      47.230  37.040  43.720  1.00  0.00           O
ATOM   2104  N   LEU A 139      48.760  38.620  44.070  1.00  0.00           N
ATOM   2105  HN  LEU A 139      49.540  39.110  44.470  1.00  0.00           H
ATOM   2106  CA  LEU A 139      48.040  39.560  43.250  1.00  0.00           C
ATOM   2107  HA  LEU A 139      47.010  39.620  43.570  1.00  0.00           H
ATOM   2108  CB  LEU A 139      48.670  41.000  43.460  1.00  0.00           C
ATOM   2109  HB1 LEU A 139      49.750  40.920  43.230  1.00  0.00           H
ATOM   2110  HB2 LEU A 139      48.450  41.120  44.540  1.00  0.00           H
ATOM   2111  CG  LEU A 139      48.280  42.080  42.490  1.00  0.00           C
ATOM   2112  HG  LEU A 139      48.250  41.790  41.430  1.00  0.00           H
ATOM   2113  CD1 LEU A 139      46.930  42.710  42.890  1.00  0.00           C
ATOM   2114 HD11 LEU A 139      46.110  42.360  42.240  1.00  0.00           H
ATOM   2115 HD12 LEU A 139      46.920  43.800  42.710  1.00  0.00           H
ATOM   2116 HD13 LEU A 139      46.820  42.570  43.990  1.00  0.00           H
ATOM   2117  CD2 LEU A 139      49.320  43.130  42.470  1.00  0.00           C
ATOM   2118 HD21 LEU A 139      50.330  42.670  42.500  1.00  0.00           H
ATOM   2119 HD22 LEU A 139      49.150  43.600  43.460  1.00  0.00           H
ATOM   2120 HD23 LEU A 139      49.260  43.930  41.690  1.00  0.00           H
ATOM   2121  C   LEU A 139      47.930  39.140  41.750  1.00  0.00           C
ATOM   2122  O   LEU A 139      48.830  38.510  41.210  1.00  0.00           O
ATOM   2123  N   LYS A 140      46.830  39.520  41.060  1.00  0.00           N
ATOM   2124  HN  LYS A 140      46.150  40.100  41.510  1.00  0.00           H
ATOM   2125  CA  LYS A 140      46.550  39.230  39.680  1.00  0.00           C
ATOM   2126  HA  LYS A 140      47.360  38.710  39.190  1.00  0.00           H
ATOM   2127  CB  LYS A 140      45.230  38.450  39.580  1.00  0.00           C
ATOM   2128  HB1 LYS A 140      45.300  37.960  38.590  1.00  0.00           H
ATOM   2129  HB2 LYS A 140      44.290  39.040  39.570  1.00  0.00           H
ATOM   2130  CG  LYS A 140      45.130  37.210  40.490  1.00  0.00           C
ATOM   2131  HG1 LYS A 140      44.120  36.750  40.380  1.00  0.00           H
ATOM   2132  HG2 LYS A 140      45.150  37.470  41.570  1.00  0.00           H
ATOM   2133  CD  LYS A 140      46.200  36.060  40.230  1.00  0.00           C
ATOM   2134  HD1 LYS A 140      47.160  36.460  40.620  1.00  0.00           H
ATOM   2135  HD2 LYS A 140      46.430  36.040  39.150  1.00  0.00           H
ATOM   2136  CE  LYS A 140      46.020  34.730  40.910  1.00  0.00           C
ATOM   2137  HE1 LYS A 140      46.830  34.060  40.550  1.00  0.00           H
ATOM   2138  HE2 LYS A 140      45.050  34.270  40.610  1.00  0.00           H
ATOM   2139  NZ  LYS A 140      46.000  34.880  42.400  1.00  0.00           N
ATOM   2140  HZ1 LYS A 140      45.550  34.120  42.950  1.00  0.00           H
ATOM   2141  HZ2 LYS A 140      45.610  35.790  42.690  1.00  0.00           H
ATOM   2142  HZ3 LYS A 140      46.990  34.800  42.690  1.00  0.00           H
ATOM   2143  C   LYS A 140      46.240  40.530  39.000  1.00  0.00           C
ATOM   2144  O   LYS A 140      45.610  41.360  39.610  1.00  0.00           O
ATOM   2145  N   PRO A 141      46.660  40.830  37.800  1.00  0.00           N
ATOM   2146  CD  PRO A 141      47.440  39.910  36.910  1.00  0.00           C
ATOM   2147  HD1 PRO A 141      46.890  38.960  36.780  1.00  0.00           H
ATOM   2148  HD2 PRO A 141      48.480  39.710  37.220  1.00  0.00           H
ATOM   2149  CA  PRO A 141      46.370  42.140  37.160  1.00  0.00           C
ATOM   2150  HA  PRO A 141      46.520  42.910  37.910  1.00  0.00           H
ATOM   2151  CB  PRO A 141      47.500  42.250  36.040  1.00  0.00           C
ATOM   2152  HB1 PRO A 141      48.450  42.520  36.540  1.00  0.00           H
ATOM   2153  HB2 PRO A 141      47.300  42.860  35.150  1.00  0.00           H
ATOM   2154  CG  PRO A 141      47.590  40.740  35.590  1.00  0.00           C
ATOM   2155  HG1 PRO A 141      46.690  40.580  34.960  1.00  0.00           H
ATOM   2156  HG2 PRO A 141      48.490  40.600  34.960  1.00  0.00           H
ATOM   2157  C   PRO A 141      44.990  42.360  36.590  1.00  0.00           C
ATOM   2158  O   PRO A 141      44.740  43.550  36.250  1.00  0.00           O
ATOM   2159  N   GLU A 142      44.080  41.360  36.600  1.00  0.00           N
ATOM   2160  HN  GLU A 142      44.340  40.470  36.960  1.00  0.00           H
ATOM   2161  CA  GLU A 142      42.660  41.520  36.250  1.00  0.00           C
ATOM   2162  HA  GLU A 142      42.620  42.210  35.430  1.00  0.00           H
ATOM   2163  CB  GLU A 142      42.120  40.190  35.770  1.00  0.00           C
ATOM   2164  HB1 GLU A 142      41.060  40.290  35.460  1.00  0.00           H
ATOM   2165  HB2 GLU A 142      42.110  39.400  36.560  1.00  0.00           H
ATOM   2166  CG  GLU A 142      42.850  39.590  34.590  1.00  0.00           C
ATOM   2167  HG1 GLU A 142      43.910  39.510  34.930  1.00  0.00           H
ATOM   2168  HG2 GLU A 142      42.820  40.350  33.790  1.00  0.00           H
ATOM   2169  CD  GLU A 142      42.390  38.250  34.060  1.00  0.00           C
ATOM   2170  OE1 GLU A 142      41.710  38.210  32.980  1.00  0.00           O
ATOM   2171  OE2 GLU A 142      42.660  37.290  34.760  1.00  0.00           O
ATOM   2172  C   GLU A 142      41.880  41.980  37.500  1.00  0.00           C
ATOM   2173  O   GLU A 142      40.700  42.430  37.430  1.00  0.00           O
ATOM   2174  N   ASN A 143      42.420  41.920  38.720  1.00  0.00           N
ATOM   2175  HN  ASN A 143      43.360  41.600  38.760  1.00  0.00           H
ATOM   2176  CA  ASN A 143      41.710  42.320  39.980  1.00  0.00           C
ATOM   2177  HA  ASN A 143      40.640  42.290  39.790  1.00  0.00           H
ATOM   2178  CB  ASN A 143      42.100  41.470  41.170  1.00  0.00           C
ATOM   2179  HB1 ASN A 143      41.450  41.670  42.050  1.00  0.00           H
ATOM   2180  HB2 ASN A 143      43.180  41.560  41.450  1.00  0.00           H
ATOM   2181  CG  ASN A 143      41.850  40.020  40.890  1.00  0.00           C
ATOM   2182  OD1 ASN A 143      41.220  39.680  39.910  1.00  0.00           O
ATOM   2183  ND2 ASN A 143      42.350  39.070  41.730  1.00  0.00           N
ATOM   2184 HD21 ASN A 143      42.870  39.280  42.550  1.00  0.00           H
ATOM   2185 HD22 ASN A 143      41.840  38.220  41.800  1.00  0.00           H
ATOM   2186  C   ASN A 143      41.990  43.760  40.320  1.00  0.00           C
ATOM   2187  O   ASN A 143      41.660  44.310  41.370  1.00  0.00           O
ATOM   2188  N   ILE A 144      42.760  44.310  39.410  1.00  0.00           N
ATOM   2189  HN  ILE A 144      43.000  43.790  38.580  1.00  0.00           H
ATOM   2190  CA  ILE A 144      43.130  45.660  39.520  1.00  0.00           C
ATOM   2191  HA  ILE A 144      42.880  46.090  40.480  1.00  0.00           H
ATOM   2192  CB  ILE A 144      44.550  45.860  39.210  1.00  0.00           C
ATOM   2193  HB  ILE A 144      44.700  45.640  38.130  1.00  0.00           H
ATOM   2194  CG2 ILE A 144      45.030  47.360  39.560  1.00  0.00           C
ATOM   2195 HG21 ILE A 144      44.840  47.750  40.580  1.00  0.00           H
ATOM   2196 HG22 ILE A 144      44.550  48.030  38.820  1.00  0.00           H
ATOM   2197 HG23 ILE A 144      46.110  47.470  39.320  1.00  0.00           H
ATOM   2198  CG1 ILE A 144      45.390  44.860  40.070  1.00  0.00           C
ATOM   2199 HG11 ILE A 144      45.180  43.810  39.770  1.00  0.00           H
ATOM   2200 HG12 ILE A 144      45.150  45.060  41.140  1.00  0.00           H
ATOM   2201  CD  ILE A 144      46.910  45.040  39.870  1.00  0.00           C
ATOM   2202  HD1 ILE A 144      47.270  45.980  40.330  1.00  0.00           H
ATOM   2203  HD2 ILE A 144      47.250  44.970  38.820  1.00  0.00           H
ATOM   2204  HD3 ILE A 144      47.480  44.220  40.340  1.00  0.00           H
ATOM   2205  C   ILE A 144      42.270  46.300  38.500  1.00  0.00           C
ATOM   2206  O   ILE A 144      42.300  46.050  37.320  1.00  0.00           O
ATOM   2207  N   LEU A 145      41.390  47.140  38.960  1.00  0.00           N
ATOM   2208  HN  LEU A 145      41.290  47.350  39.930  1.00  0.00           H
ATOM   2209  CA  LEU A 145      40.320  47.750  38.150  1.00  0.00           C
ATOM   2210  HA  LEU A 145      40.350  47.270  37.180  1.00  0.00           H
ATOM   2211  CB  LEU A 145      38.940  47.420  38.650  1.00  0.00           C
ATOM   2212  HB1 LEU A 145      38.310  47.780  37.810  1.00  0.00           H
ATOM   2213  HB2 LEU A 145      38.660  48.000  39.550  1.00  0.00           H
ATOM   2214  CG  LEU A 145      38.660  45.970  39.040  1.00  0.00           C
ATOM   2215  HG  LEU A 145      39.290  45.620  39.880  1.00  0.00           H
ATOM   2216  CD1 LEU A 145      37.140  45.830  39.210  1.00  0.00           C
ATOM   2217 HD11 LEU A 145      36.610  46.550  39.870  1.00  0.00           H
ATOM   2218 HD12 LEU A 145      36.840  44.820  39.520  1.00  0.00           H
ATOM   2219 HD13 LEU A 145      36.680  45.970  38.200  1.00  0.00           H
ATOM   2220  CD2 LEU A 145      38.940  45.080  37.860  1.00  0.00           C
ATOM   2221 HD21 LEU A 145      38.340  45.430  37.000  1.00  0.00           H
ATOM   2222 HD22 LEU A 145      38.620  44.040  38.070  1.00  0.00           H
ATOM   2223 HD23 LEU A 145      39.930  44.920  37.390  1.00  0.00           H
ATOM   2224  C   LEU A 145      40.450  49.250  37.800  1.00  0.00           C
ATOM   2225  O   LEU A 145      41.040  50.070  38.550  1.00  0.00           O
ATOM   2226  N   VAL A 146      40.030  49.610  36.580  1.00  0.00           N
ATOM   2227  HN  VAL A 146      39.450  49.000  36.060  1.00  0.00           H
ATOM   2228  CA  VAL A 146      40.430  50.880  36.000  1.00  0.00           C
ATOM   2229  HA  VAL A 146      41.180  51.300  36.660  1.00  0.00           H
ATOM   2230  CB  VAL A 146      41.080  50.710  34.590  1.00  0.00           C
ATOM   2231  HB  VAL A 146      40.210  50.550  33.920  1.00  0.00           H
ATOM   2232  CG1 VAL A 146      41.810  51.930  34.200  1.00  0.00           C
ATOM   2233 HG11 VAL A 146      42.550  52.330  34.910  1.00  0.00           H
ATOM   2234 HG12 VAL A 146      41.220  52.810  33.860  1.00  0.00           H
ATOM   2235 HG13 VAL A 146      42.350  51.610  33.270  1.00  0.00           H
ATOM   2236  CG2 VAL A 146      41.970  49.500  34.570  1.00  0.00           C
ATOM   2237 HG21 VAL A 146      42.530  49.530  33.620  1.00  0.00           H
ATOM   2238 HG22 VAL A 146      41.410  48.530  34.560  1.00  0.00           H
ATOM   2239 HG23 VAL A 146      42.660  49.530  35.450  1.00  0.00           H
ATOM   2240  C   VAL A 146      39.250  51.880  35.920  1.00  0.00           C
ATOM   2241  O   VAL A 146      38.150  51.620  35.410  1.00  0.00           O
ATOM   2242  N   ASP A 147      39.420  53.130  36.380  1.00  0.00           N
ATOM   2243  HN  ASP A 147      40.130  53.460  37.000  1.00  0.00           H
ATOM   2244  CA  ASP A 147      38.370  54.150  36.310  1.00  0.00           C
ATOM   2245  HA  ASP A 147      37.580  53.790  35.670  1.00  0.00           H
ATOM   2246  CB  ASP A 147      37.770  54.370  37.750  1.00  0.00           C
ATOM   2247  HB1 ASP A 147      38.440  54.860  38.470  1.00  0.00           H
ATOM   2248  HB2 ASP A 147      37.580  53.360  38.190  1.00  0.00           H
ATOM   2249  CG  ASP A 147      36.470  55.150  37.800  1.00  0.00           C
ATOM   2250  OD1 ASP A 147      35.790  55.170  36.760  1.00  0.00           O
ATOM   2251  OD2 ASP A 147      36.220  55.750  38.870  1.00  0.00           O
ATOM   2252  C   ASP A 147      38.860  55.470  35.750  1.00  0.00           C
ATOM   2253  O   ASP A 147      40.040  55.690  35.650  1.00  0.00           O
ATOM   2254  N   ASN A 148      37.900  56.480  35.510  1.00  0.00           N
ATOM   2255  HN  ASN A 148      36.970  56.280  35.800  1.00  0.00           H
ATOM   2256  CA  ASN A 148      38.110  57.750  34.810  1.00  0.00           C
ATOM   2257  HA  ASN A 148      37.180  58.010  34.310  1.00  0.00           H
ATOM   2258  CB  ASN A 148      38.520  58.820  35.800  1.00  0.00           C
ATOM   2259  HB1 ASN A 148      38.450  59.780  35.240  1.00  0.00           H
ATOM   2260  HB2 ASN A 148      39.570  58.630  36.050  1.00  0.00           H
ATOM   2261  CG  ASN A 148      37.810  58.760  37.110  1.00  0.00           C
ATOM   2262  OD1 ASN A 148      38.470  58.940  38.150  1.00  0.00           O
ATOM   2263  ND2 ASN A 148      36.480  58.730  37.240  1.00  0.00           N
ATOM   2264 HD21 ASN A 148      36.140  58.690  38.190  1.00  0.00           H
ATOM   2265 HD22 ASN A 148      35.890  58.410  36.500  1.00  0.00           H
ATOM   2266  C   ASN A 148      39.090  57.670  33.600  1.00  0.00           C
ATOM   2267  O   ASN A 148      39.250  56.660  32.990  1.00  0.00           O
ATOM   2268  N   ASP A 149      40.000  58.650  33.420  1.00  0.00           N
ATOM   2269  HN  ASP A 149      40.010  59.480  33.970  1.00  0.00           H
ATOM   2270  CA  ASP A 149      41.110  58.580  32.550  1.00  0.00           C
ATOM   2271  HA  ASP A 149      40.930  57.840  31.790  1.00  0.00           H
ATOM   2272  CB  ASP A 149      41.360  59.960  31.880  1.00  0.00           C
ATOM   2273  HB1 ASP A 149      42.410  60.000  31.510  1.00  0.00           H
ATOM   2274  HB2 ASP A 149      41.290  60.780  32.630  1.00  0.00           H
ATOM   2275  CG  ASP A 149      40.480  60.050  30.690  1.00  0.00           C
ATOM   2276  OD1 ASP A 149      40.310  61.210  30.290  1.00  0.00           O
ATOM   2277  OD2 ASP A 149      40.110  59.060  30.050  1.00  0.00           O
ATOM   2278  C   ASP A 149      42.380  58.100  33.360  1.00  0.00           C
ATOM   2279  O   ASP A 149      43.400  58.830  33.580  1.00  0.00           O
ATOM   2280  N   PHE A 150      42.150  56.860  33.690  1.00  0.00           N
ATOM   2281  HN  PHE A 150      41.280  56.410  33.510  1.00  0.00           H
ATOM   2282  CA  PHE A 150      43.210  55.880  33.890  1.00  0.00           C
ATOM   2283  HA  PHE A 150      42.700  54.930  33.960  1.00  0.00           H
ATOM   2284  CB  PHE A 150      44.360  55.790  32.910  1.00  0.00           C
ATOM   2285  HB1 PHE A 150      45.050  54.940  33.100  1.00  0.00           H
ATOM   2286  HB2 PHE A 150      45.110  56.610  32.960  1.00  0.00           H
ATOM   2287  CG  PHE A 150      43.910  55.670  31.500  1.00  0.00           C
ATOM   2288  CD1 PHE A 150      43.460  54.430  31.030  1.00  0.00           C
ATOM   2289  HD1 PHE A 150      43.110  53.600  31.620  1.00  0.00           H
ATOM   2290  CE1 PHE A 150      43.220  54.270  29.670  1.00  0.00           C
ATOM   2291  HE1 PHE A 150      42.860  53.370  29.200  1.00  0.00           H
ATOM   2292  CZ  PHE A 150      43.310  55.380  28.760  1.00  0.00           C
ATOM   2293  HZ  PHE A 150      43.060  55.270  27.720  1.00  0.00           H
ATOM   2294  CD2 PHE A 150      44.060  56.800  30.680  1.00  0.00           C
ATOM   2295  HD2 PHE A 150      44.430  57.710  31.120  1.00  0.00           H
ATOM   2296  CE2 PHE A 150      43.700  56.610  29.280  1.00  0.00           C
ATOM   2297  HE2 PHE A 150      43.590  57.460  28.630  1.00  0.00           H
ATOM   2298  C   PHE A 150      43.730  55.970  35.290  1.00  0.00           C
ATOM   2299  O   PHE A 150      44.890  56.280  35.520  1.00  0.00           O
ATOM   2300  N   HSD A 151      42.860  55.800  36.340  1.00  0.00           N
ATOM   2301  HN  HSD A 151      41.900  55.610  36.120  1.00  0.00           H
ATOM   2302  CA  HSD A 151      43.210  55.770  37.710  1.00  0.00           C
ATOM   2303  HA  HSD A 151      44.260  55.690  37.950  1.00  0.00           H
ATOM   2304  CB  HSD A 151      42.800  57.070  38.430  1.00  0.00           C
ATOM   2305  HB1 HSD A 151      43.100  57.150  39.490  1.00  0.00           H
ATOM   2306  HB2 HSD A 151      41.690  57.200  38.400  1.00  0.00           H
ATOM   2307  ND1 HSD A 151      44.700  58.760  37.970  1.00  0.00           N
ATOM   2308  HD1 HSD A 151      45.320  58.250  38.560  1.00  0.00           H
ATOM   2309  CG  HSD A 151      43.360  58.310  37.890  1.00  0.00           C
ATOM   2310  CE1 HSD A 151      44.790  59.910  37.200  1.00  0.00           C
ATOM   2311  HE1 HSD A 151      45.720  60.460  37.090  1.00  0.00           H
ATOM   2312  NE2 HSD A 151      43.590  60.200  36.740  1.00  0.00           N
ATOM   2313  CD2 HSD A 151      42.700  59.230  37.170  1.00  0.00           C
ATOM   2314  HD2 HSD A 151      41.680  59.470  36.930  1.00  0.00           H
ATOM   2315  C   HSD A 151      42.500  54.610  38.420  1.00  0.00           C
ATOM   2316  O   HSD A 151      41.280  54.490  38.340  1.00  0.00           O
ATOM   2317  N   ILE A 152      43.250  53.760  39.140  1.00  0.00           N
ATOM   2318  HN  ILE A 152      44.150  54.040  39.440  1.00  0.00           H
ATOM   2319  CA  ILE A 152      42.880  52.400  39.430  1.00  0.00           C
ATOM   2320  HA  ILE A 152      42.030  52.130  38.810  1.00  0.00           H
ATOM   2321  CB  ILE A 152      43.980  51.380  39.170  1.00  0.00           C
ATOM   2322  HB  ILE A 152      43.630  50.330  39.210  1.00  0.00           H
ATOM   2323  CG2 ILE A 152      44.350  51.550  37.690  1.00  0.00           C
ATOM   2324 HG21 ILE A 152      44.720  52.570  37.460  1.00  0.00           H
ATOM   2325 HG22 ILE A 152      43.500  51.230  37.040  1.00  0.00           H
ATOM   2326 HG23 ILE A 152      45.140  50.790  37.460  1.00  0.00           H
ATOM   2327  CG1 ILE A 152      45.250  51.540  39.990  1.00  0.00           C
ATOM   2328 HG11 ILE A 152      45.620  52.580  39.850  1.00  0.00           H
ATOM   2329 HG12 ILE A 152      45.990  50.870  39.500  1.00  0.00           H
ATOM   2330  CD  ILE A 152      45.270  50.940  41.450  1.00  0.00           C
ATOM   2331  HD1 ILE A 152      44.670  51.510  42.170  1.00  0.00           H
ATOM   2332  HD2 ILE A 152      46.220  51.020  42.010  1.00  0.00           H
ATOM   2333  HD3 ILE A 152      44.970  49.880  41.520  1.00  0.00           H
ATOM   2334  C   ILE A 152      42.330  52.210  40.820  1.00  0.00           C
ATOM   2335  O   ILE A 152      42.520  53.020  41.730  1.00  0.00           O
ATOM   2336  N   LYS A 153      41.670  51.080  41.010  1.00  0.00           N
ATOM   2337  HN  LYS A 153      41.340  50.530  40.250  1.00  0.00           H
ATOM   2338  CA  LYS A 153      41.340  50.660  42.290  1.00  0.00           C
ATOM   2339  HA  LYS A 153      41.890  51.180  43.050  1.00  0.00           H
ATOM   2340  CB  LYS A 153      39.790  50.940  42.580  1.00  0.00           C
ATOM   2341  HB1 LYS A 153      39.540  50.650  43.630  1.00  0.00           H
ATOM   2342  HB2 LYS A 153      39.160  50.250  41.980  1.00  0.00           H
ATOM   2343  CG  LYS A 153      39.530  52.400  42.360  1.00  0.00           C
ATOM   2344  HG1 LYS A 153      39.520  52.600  41.260  1.00  0.00           H
ATOM   2345  HG2 LYS A 153      40.280  53.150  42.720  1.00  0.00           H
ATOM   2346  CD  LYS A 153      38.180  52.890  42.940  1.00  0.00           C
ATOM   2347  HD1 LYS A 153      38.160  52.630  44.020  1.00  0.00           H
ATOM   2348  HD2 LYS A 153      37.360  52.320  42.460  1.00  0.00           H
ATOM   2349  CE  LYS A 153      38.050  54.400  42.840  1.00  0.00           C
ATOM   2350  HE1 LYS A 153      38.180  54.810  41.810  1.00  0.00           H
ATOM   2351  HE2 LYS A 153      38.720  54.870  43.590  1.00  0.00           H
ATOM   2352  NZ  LYS A 153      36.600  54.680  43.200  1.00  0.00           N
ATOM   2353  HZ1 LYS A 153      36.140  54.630  42.270  1.00  0.00           H
ATOM   2354  HZ2 LYS A 153      36.440  55.600  43.670  1.00  0.00           H
ATOM   2355  HZ3 LYS A 153      36.270  53.880  43.770  1.00  0.00           H
ATOM   2356  C   LYS A 153      41.590  49.180  42.440  1.00  0.00           C
ATOM   2357  O   LYS A 153      41.230  48.360  41.630  1.00  0.00           O
ATOM   2358  N   ILE A 154      42.270  48.740  43.550  1.00  0.00           N
ATOM   2359  HN  ILE A 154      42.720  49.430  44.120  1.00  0.00           H
ATOM   2360  CA  ILE A 154      42.430  47.340  43.830  1.00  0.00           C
ATOM   2361  HA  ILE A 154      42.740  46.860  42.920  1.00  0.00           H
ATOM   2362  CB  ILE A 154      43.610  47.020  44.720  1.00  0.00           C
ATOM   2363  HB  ILE A 154      43.340  47.270  45.770  1.00  0.00           H
ATOM   2364  CG2 ILE A 154      43.790  45.470  44.720  1.00  0.00           C
ATOM   2365 HG21 ILE A 154      42.900  45.030  45.230  1.00  0.00           H
ATOM   2366 HG22 ILE A 154      44.590  45.180  45.430  1.00  0.00           H
ATOM   2367 HG23 ILE A 154      43.940  45.030  43.710  1.00  0.00           H
ATOM   2368  CG1 ILE A 154      44.950  47.570  44.230  1.00  0.00           C
ATOM   2369 HG11 ILE A 154      44.890  48.670  44.180  1.00  0.00           H
ATOM   2370 HG12 ILE A 154      45.080  47.130  43.210  1.00  0.00           H
ATOM   2371  CD  ILE A 154      46.100  47.280  45.200  1.00  0.00           C
ATOM   2372  HD1 ILE A 154      47.120  47.570  44.860  1.00  0.00           H
ATOM   2373  HD2 ILE A 154      46.250  46.210  45.480  1.00  0.00           H
ATOM   2374  HD3 ILE A 154      46.090  47.780  46.190  1.00  0.00           H
ATOM   2375  C   ILE A 154      41.090  46.690  44.370  1.00  0.00           C
ATOM   2376  O   ILE A 154      40.510  47.200  45.320  1.00  0.00           O
ATOM   2377  N   ALA A 155      40.580  45.660  43.620  1.00  0.00           N
ATOM   2378  HN  ALA A 155      40.990  45.250  42.800  1.00  0.00           H
ATOM   2379  CA  ALA A 155      39.330  45.000  43.950  1.00  0.00           C
ATOM   2380  HA  ALA A 155      38.830  45.570  44.720  1.00  0.00           H
ATOM   2381  CB  ALA A 155      38.430  44.980  42.680  1.00  0.00           C
ATOM   2382  HB1 ALA A 155      37.450  44.520  42.920  1.00  0.00           H
ATOM   2383  HB2 ALA A 155      38.960  44.480  41.840  1.00  0.00           H
ATOM   2384  HB3 ALA A 155      38.310  46.040  42.370  1.00  0.00           H
ATOM   2385  C   ALA A 155      39.440  43.580  44.460  1.00  0.00           C
ATOM   2386  O   ALA A 155      40.160  42.790  43.910  1.00  0.00           O
ATOM   2387  N   ASP A 156      38.770  43.210  45.590  1.00  0.00           N
ATOM   2388  HN  ASP A 156      38.130  43.890  45.970  1.00  0.00           H
ATOM   2389  CA  ASP A 156      38.590  41.820  46.070  1.00  0.00           C
ATOM   2390  HA  ASP A 156      39.600  41.420  45.960  1.00  0.00           H
ATOM   2391  CB  ASP A 156      38.360  41.850  47.600  1.00  0.00           C
ATOM   2392  HB1 ASP A 156      37.480  42.430  47.950  1.00  0.00           H
ATOM   2393  HB2 ASP A 156      39.200  42.300  48.170  1.00  0.00           H
ATOM   2394  CG  ASP A 156      38.300  40.450  48.110  1.00  0.00           C
ATOM   2395  OD1 ASP A 156      39.190  39.710  47.580  1.00  0.00           O
ATOM   2396  OD2 ASP A 156      37.610  40.160  49.150  1.00  0.00           O
ATOM   2397  C   ASP A 156      37.720  40.980  45.130  1.00  0.00           C
ATOM   2398  O   ASP A 156      36.610  40.530  45.430  1.00  0.00           O
ATOM   2399  N   LEU A 157      38.160  40.580  43.910  1.00  0.00           N
ATOM   2400  HN  LEU A 157      39.060  40.810  43.590  1.00  0.00           H
ATOM   2401  CA  LEU A 157      37.300  39.780  42.990  1.00  0.00           C
ATOM   2402  HA  LEU A 157      36.260  40.010  43.020  1.00  0.00           H
ATOM   2403  CB  LEU A 157      37.790  40.060  41.550  1.00  0.00           C
ATOM   2404  HB1 LEU A 157      37.100  39.490  40.880  1.00  0.00           H
ATOM   2405  HB2 LEU A 157      38.820  39.670  41.410  1.00  0.00           H
ATOM   2406  CG  LEU A 157      37.720  41.530  41.100  1.00  0.00           C
ATOM   2407  HG  LEU A 157      38.460  42.140  41.650  1.00  0.00           H
ATOM   2408  CD1 LEU A 157      37.930  41.460  39.570  1.00  0.00           C
ATOM   2409 HD11 LEU A 157      37.150  40.820  39.100  1.00  0.00           H
ATOM   2410 HD12 LEU A 157      38.960  41.130  39.290  1.00  0.00           H
ATOM   2411 HD13 LEU A 157      37.790  42.490  39.170  1.00  0.00           H
ATOM   2412  CD2 LEU A 157      36.300  42.190  41.540  1.00  0.00           C
ATOM   2413 HD21 LEU A 157      35.600  41.560  40.960  1.00  0.00           H
ATOM   2414 HD22 LEU A 157      36.190  43.180  41.040  1.00  0.00           H
ATOM   2415 HD23 LEU A 157      35.970  42.150  42.600  1.00  0.00           H
ATOM   2416  C   LEU A 157      37.580  38.310  43.240  1.00  0.00           C
ATOM   2417  O   LEU A 157      37.010  37.470  42.570  1.00  0.00           O
ATOM   2418  N   GLY A 158      38.450  37.960  44.230  1.00  0.00           N
ATOM   2419  HN  GLY A 158      39.120  38.570  44.640  1.00  0.00           H
ATOM   2420  CA  GLY A 158      38.540  36.590  44.690  1.00  0.00           C
ATOM   2421  HA1 GLY A 158      39.580  36.470  44.950  1.00  0.00           H
ATOM   2422  HA2 GLY A 158      38.240  35.850  43.960  1.00  0.00           H
ATOM   2423  C   GLY A 158      37.690  36.310  45.870  1.00  0.00           C
ATOM   2424  O   GLY A 158      37.630  35.100  46.280  1.00  0.00           O
ATOM   2425  N   LEU A 159      37.120  37.390  46.500  1.00  0.00           N
ATOM   2426  HN  LEU A 159      37.180  38.320  46.190  1.00  0.00           H
ATOM   2427  CA  LEU A 159      36.270  37.190  47.710  1.00  0.00           C
ATOM   2428  HA  LEU A 159      35.970  38.160  48.060  1.00  0.00           H
ATOM   2429  CB  LEU A 159      35.010  36.310  47.440  1.00  0.00           C
ATOM   2430  HB1 LEU A 159      34.360  36.010  48.280  1.00  0.00           H
ATOM   2431  HB2 LEU A 159      35.250  35.330  46.980  1.00  0.00           H
ATOM   2432  CG  LEU A 159      33.930  36.970  46.480  1.00  0.00           C
ATOM   2433  HG  LEU A 159      34.540  37.630  45.820  1.00  0.00           H
ATOM   2434  CD1 LEU A 159      33.220  35.970  45.590  1.00  0.00           C
ATOM   2435 HD11 LEU A 159      32.920  35.030  46.090  1.00  0.00           H
ATOM   2436 HD12 LEU A 159      33.770  35.610  44.690  1.00  0.00           H
ATOM   2437 HD13 LEU A 159      32.330  36.490  45.160  1.00  0.00           H
ATOM   2438  CD2 LEU A 159      32.930  37.760  47.310  1.00  0.00           C
ATOM   2439 HD21 LEU A 159      33.310  38.470  48.080  1.00  0.00           H
ATOM   2440 HD22 LEU A 159      32.180  37.090  47.770  1.00  0.00           H
ATOM   2441 HD23 LEU A 159      32.200  38.280  46.650  1.00  0.00           H
ATOM   2442  C   LEU A 159      37.100  36.680  48.870  1.00  0.00           C
ATOM   2443  O   LEU A 159      36.750  35.820  49.660  1.00  0.00           O
ATOM   2444  N   ALA A 160      38.310  37.210  48.960  1.00  0.00           N
ATOM   2445  HN  ALA A 160      38.580  37.990  48.380  1.00  0.00           H
ATOM   2446  CA  ALA A 160      39.390  36.610  49.690  1.00  0.00           C
ATOM   2447  HA  ALA A 160      39.200  35.580  49.930  1.00  0.00           H
ATOM   2448  CB  ALA A 160      40.610  36.520  48.820  1.00  0.00           C
ATOM   2449  HB1 ALA A 160      40.550  35.730  48.040  1.00  0.00           H
ATOM   2450  HB2 ALA A 160      41.510  36.270  49.410  1.00  0.00           H
ATOM   2451  HB3 ALA A 160      40.900  37.430  48.250  1.00  0.00           H
ATOM   2452  C   ALA A 160      39.710  37.360  50.930  1.00  0.00           C
ATOM   2453  O   ALA A 160      40.530  36.890  51.800  1.00  0.00           O
ATOM   2454  N   SER A 161      39.040  38.500  51.150  1.00  0.00           N
ATOM   2455  HN  SER A 161      38.620  38.970  50.380  1.00  0.00           H
ATOM   2456  CA  SER A 161      38.920  39.100  52.450  1.00  0.00           C
ATOM   2457  HA  SER A 161      39.770  38.920  53.100  1.00  0.00           H
ATOM   2458  CB  SER A 161      38.770  40.670  52.300  1.00  0.00           C
ATOM   2459  HB1 SER A 161      39.630  40.930  51.660  1.00  0.00           H
ATOM   2460  HB2 SER A 161      38.920  41.050  53.350  1.00  0.00           H
ATOM   2461  OG  SER A 161      37.490  41.020  51.710  1.00  0.00           O
ATOM   2462  HG1 SER A 161      37.480  40.640  50.820  1.00  0.00           H
ATOM   2463  C   SER A 161      37.650  38.620  53.160  1.00  0.00           C
ATOM   2464  O   SER A 161      37.400  39.210  54.220  1.00  0.00           O
ATOM   2465  N   PHE A 162      36.950  37.600  52.700  1.00  0.00           N
ATOM   2466  HN  PHE A 162      37.200  37.130  51.870  1.00  0.00           H
ATOM   2467  CA  PHE A 162      35.760  37.090  53.350  1.00  0.00           C
ATOM   2468  HA  PHE A 162      35.460  37.780  54.120  1.00  0.00           H
ATOM   2469  CB  PHE A 162      34.570  37.190  52.360  1.00  0.00           C
ATOM   2470  HB1 PHE A 162      33.650  36.950  52.960  1.00  0.00           H
ATOM   2471  HB2 PHE A 162      34.770  36.500  51.510  1.00  0.00           H
ATOM   2472  CG  PHE A 162      34.300  38.640  52.050  1.00  0.00           C
ATOM   2473  CD1 PHE A 162      33.690  39.530  52.880  1.00  0.00           C
ATOM   2474  HD1 PHE A 162      33.450  39.270  53.900  1.00  0.00           H
ATOM   2475  CE1 PHE A 162      33.370  40.810  52.530  1.00  0.00           C
ATOM   2476  HE1 PHE A 162      32.870  41.490  53.200  1.00  0.00           H
ATOM   2477  CZ  PHE A 162      33.870  41.370  51.330  1.00  0.00           C
ATOM   2478  HZ  PHE A 162      33.570  42.360  51.030  1.00  0.00           H
ATOM   2479  CD2 PHE A 162      34.700  39.170  50.780  1.00  0.00           C
ATOM   2480  HD2 PHE A 162      35.230  38.490  50.140  1.00  0.00           H
ATOM   2481  CE2 PHE A 162      34.500  40.480  50.410  1.00  0.00           C
ATOM   2482  HE2 PHE A 162      34.840  40.770  49.430  1.00  0.00           H
ATOM   2483  C   PHE A 162      35.970  35.640  53.900  1.00  0.00           C
ATOM   2484  O   PHE A 162      36.910  34.970  53.750  1.00  0.00           O
ATOM   2485  N   LYS A 163      34.980  35.070  54.550  1.00  0.00           N
ATOM   2486  HN  LYS A 163      34.210  35.660  54.770  1.00  0.00           H
ATOM   2487  CA  LYS A 163      34.940  33.640  54.790  1.00  0.00           C
ATOM   2488  HA  LYS A 163      35.730  33.080  54.290  1.00  0.00           H
ATOM   2489  CB  LYS A 163      35.050  33.240  56.220  1.00  0.00           C
ATOM   2490  HB1 LYS A 163      35.100  32.160  56.460  1.00  0.00           H
ATOM   2491  HB2 LYS A 163      34.170  33.610  56.790  1.00  0.00           H
ATOM   2492  CG  LYS A 163      36.290  33.860  56.940  1.00  0.00           C
ATOM   2493  HG1 LYS A 163      36.220  34.960  57.000  1.00  0.00           H
ATOM   2494  HG2 LYS A 163      37.230  33.620  56.400  1.00  0.00           H
ATOM   2495  CD  LYS A 163      36.320  33.560  58.400  1.00  0.00           C
ATOM   2496  HD1 LYS A 163      37.240  34.070  58.730  1.00  0.00           H
ATOM   2497  HD2 LYS A 163      36.400  32.450  58.510  1.00  0.00           H
ATOM   2498  CE  LYS A 163      35.080  34.010  59.190  1.00  0.00           C
ATOM   2499  HE1 LYS A 163      35.310  33.970  60.270  1.00  0.00           H
ATOM   2500  HE2 LYS A 163      34.240  33.300  58.980  1.00  0.00           H
ATOM   2501  NZ  LYS A 163      34.690  35.340  58.860  1.00  0.00           N
ATOM   2502  HZ1 LYS A 163      34.000  35.500  58.110  1.00  0.00           H
ATOM   2503  HZ2 LYS A 163      35.550  35.790  58.500  1.00  0.00           H
ATOM   2504  HZ3 LYS A 163      34.390  35.840  59.720  1.00  0.00           H
ATOM   2505  C   LYS A 163      33.580  33.110  54.170  1.00  0.00           C
ATOM   2506  O   LYS A 163      33.670  32.670  52.990  1.00  0.00           O
ATOM   2507  N   MET A 164      32.470  33.370  54.830  1.00  0.00           N
ATOM   2508  HN  MET A 164      32.620  34.070  55.520  1.00  0.00           H
ATOM   2509  CA  MET A 164      31.020  33.080  54.560  1.00  0.00           C
ATOM   2510  HA  MET A 164      30.790  32.070  54.830  1.00  0.00           H
ATOM   2511  CB  MET A 164      30.170  33.990  55.460  1.00  0.00           C
ATOM   2512  HB1 MET A 164      30.290  35.040  55.160  1.00  0.00           H
ATOM   2513  HB2 MET A 164      30.500  34.030  56.530  1.00  0.00           H
ATOM   2514  CG  MET A 164      28.700  33.530  55.500  1.00  0.00           C
ATOM   2515  HG1 MET A 164      28.420  33.300  54.450  1.00  0.00           H
ATOM   2516  HG2 MET A 164      27.930  34.260  55.860  1.00  0.00           H
ATOM   2517  SD  MET A 164      28.450  32.010  56.460  1.00  0.00           S
ATOM   2518  CE  MET A 164      26.960  31.540  55.580  1.00  0.00           C
ATOM   2519  HE1 MET A 164      26.280  30.930  56.210  1.00  0.00           H
ATOM   2520  HE2 MET A 164      27.190  31.090  54.600  1.00  0.00           H
ATOM   2521  HE3 MET A 164      26.390  32.430  55.210  1.00  0.00           H
ATOM   2522  C   MET A 164      30.650  33.280  53.110  1.00  0.00           C
ATOM   2523  O   MET A 164      30.240  32.270  52.520  1.00  0.00           O
ATOM   2524  N   TRP A 165      30.800  34.500  52.640  1.00  0.00           N
ATOM   2525  HN  TRP A 165      31.140  35.320  53.110  1.00  0.00           H
ATOM   2526  CA  TRP A 165      30.680  34.810  51.260  1.00  0.00           C
ATOM   2527  HA  TRP A 165      29.660  34.640  50.990  1.00  0.00           H
ATOM   2528  CB  TRP A 165      31.000  36.280  50.990  1.00  0.00           C
ATOM   2529  HB1 TRP A 165      30.860  36.540  49.910  1.00  0.00           H
ATOM   2530  HB2 TRP A 165      32.050  36.460  51.270  1.00  0.00           H
ATOM   2531  CG  TRP A 165      30.130  37.170  51.740  1.00  0.00           C
ATOM   2532  CD1 TRP A 165      30.330  37.700  52.990  1.00  0.00           C
ATOM   2533  HD1 TRP A 165      31.190  37.480  53.590  1.00  0.00           H
ATOM   2534  NE1 TRP A 165      29.240  38.510  53.390  1.00  0.00           N
ATOM   2535  HE1 TRP A 165      29.060  38.960  54.240  1.00  0.00           H
ATOM   2536  CE2 TRP A 165      28.370  38.530  52.310  1.00  0.00           C
ATOM   2537  CD2 TRP A 165      28.920  37.730  51.270  1.00  0.00           C
ATOM   2538  CE3 TRP A 165      28.250  37.590  50.050  1.00  0.00           C
ATOM   2539  HE3 TRP A 165      28.670  37.020  49.230  1.00  0.00           H
ATOM   2540  CZ3 TRP A 165      27.020  38.250  49.940  1.00  0.00           C
ATOM   2541  HZ3 TRP A 165      26.470  38.280  49.010  1.00  0.00           H
ATOM   2542  CZ2 TRP A 165      27.160  39.230  52.160  1.00  0.00           C
ATOM   2543  HZ2 TRP A 165      26.690  39.760  52.960  1.00  0.00           H
ATOM   2544  CH2 TRP A 165      26.450  39.060  50.970  1.00  0.00           C
ATOM   2545  HH2 TRP A 165      25.580  39.680  50.880  1.00  0.00           H
ATOM   2546  C   TRP A 165      31.410  33.910  50.300  1.00  0.00           C
ATOM   2547  O   TRP A 165      30.820  33.480  49.350  1.00  0.00           O
ATOM   2548  N   SER A 166      32.700  33.670  50.470  1.00  0.00           N
ATOM   2549  HN  SER A 166      33.190  33.890  51.310  1.00  0.00           H
ATOM   2550  CA  SER A 166      33.530  32.840  49.520  1.00  0.00           C
ATOM   2551  HA  SER A 166      33.360  33.100  48.490  1.00  0.00           H
ATOM   2552  CB  SER A 166      35.070  32.850  49.890  1.00  0.00           C
ATOM   2553  HB1 SER A 166      35.250  32.610  50.970  1.00  0.00           H
ATOM   2554  HB2 SER A 166      35.400  33.900  49.800  1.00  0.00           H
ATOM   2555  OG  SER A 166      35.890  32.030  49.030  1.00  0.00           O
ATOM   2556  HG1 SER A 166      35.680  32.310  48.150  1.00  0.00           H
ATOM   2557  C   SER A 166      33.080  31.400  49.440  1.00  0.00           C
ATOM   2558  O   SER A 166      32.860  30.710  48.400  1.00  0.00           O
ATOM   2559  N   LYS A 167      32.750  30.850  50.690  1.00  0.00           N
ATOM   2560  HN  LYS A 167      32.830  31.340  51.550  1.00  0.00           H
ATOM   2561  CA  LYS A 167      32.260  29.590  50.990  1.00  0.00           C
ATOM   2562  HA  LYS A 167      32.890  28.910  50.430  1.00  0.00           H
ATOM   2563  CB  LYS A 167      32.450  29.240  52.510  1.00  0.00           C
ATOM   2564  HB1 LYS A 167      31.980  28.250  52.700  1.00  0.00           H
ATOM   2565  HB2 LYS A 167      31.880  29.990  53.110  1.00  0.00           H
ATOM   2566  CG  LYS A 167      33.880  29.070  52.930  1.00  0.00           C
ATOM   2567  HG1 LYS A 167      34.480  30.000  52.840  1.00  0.00           H
ATOM   2568  HG2 LYS A 167      34.240  28.300  52.230  1.00  0.00           H
ATOM   2569  CD  LYS A 167      33.980  28.600  54.390  1.00  0.00           C
ATOM   2570  HD1 LYS A 167      33.530  27.610  54.640  1.00  0.00           H
ATOM   2571  HD2 LYS A 167      33.400  29.340  54.990  1.00  0.00           H
ATOM   2572  CE  LYS A 167      35.380  28.490  55.060  1.00  0.00           C
ATOM   2573  HE1 LYS A 167      35.240  28.180  56.120  1.00  0.00           H
ATOM   2574  HE2 LYS A 167      35.860  29.490  55.150  1.00  0.00           H
ATOM   2575  NZ  LYS A 167      36.170  27.420  54.350  1.00  0.00           N
ATOM   2576  HZ1 LYS A 167      36.420  27.720  53.380  1.00  0.00           H
ATOM   2577  HZ2 LYS A 167      35.710  26.490  54.330  1.00  0.00           H
ATOM   2578  HZ3 LYS A 167      37.120  27.410  54.790  1.00  0.00           H
ATOM   2579  C   LYS A 167      30.830  29.430  50.440  1.00  0.00           C
ATOM   2580  O   LYS A 167      30.470  28.370  49.930  1.00  0.00           O
ATOM   2581  N   LEU A 168      29.890  30.390  50.480  1.00  0.00           N
ATOM   2582  HN  LEU A 168      30.120  31.260  50.900  1.00  0.00           H
ATOM   2583  CA  LEU A 168      28.700  30.280  49.780  1.00  0.00           C
ATOM   2584  HA  LEU A 168      28.250  29.310  49.920  1.00  0.00           H
ATOM   2585  CB  LEU A 168      27.750  31.470  50.270  1.00  0.00           C
ATOM   2586  HB1 LEU A 168      26.960  31.610  49.520  1.00  0.00           H
ATOM   2587  HB2 LEU A 168      28.320  32.430  50.280  1.00  0.00           H
ATOM   2588  CG  LEU A 168      27.070  31.390  51.650  1.00  0.00           C
ATOM   2589  HG  LEU A 168      27.810  31.640  52.450  1.00  0.00           H
ATOM   2590  CD1 LEU A 168      25.850  32.380  51.680  1.00  0.00           C
ATOM   2591 HD11 LEU A 168      25.130  32.160  50.850  1.00  0.00           H
ATOM   2592 HD12 LEU A 168      26.200  33.410  51.490  1.00  0.00           H
ATOM   2593 HD13 LEU A 168      25.280  32.320  52.640  1.00  0.00           H
ATOM   2594  CD2 LEU A 168      26.660  29.970  51.980  1.00  0.00           C
ATOM   2595 HD21 LEU A 168      26.160  29.860  52.960  1.00  0.00           H
ATOM   2596 HD22 LEU A 168      27.540  29.300  52.070  1.00  0.00           H
ATOM   2597 HD23 LEU A 168      26.040  29.660  51.100  1.00  0.00           H
ATOM   2598  C   LEU A 168      28.810  30.420  48.260  1.00  0.00           C
ATOM   2599  O   LEU A 168      28.060  29.750  47.510  1.00  0.00           O
ATOM   2600  N   ASN A 169      29.830  31.210  47.690  1.00  0.00           N
ATOM   2601  HN  ASN A 169      30.450  31.720  48.280  1.00  0.00           H
ATOM   2602  CA  ASN A 169      30.040  31.170  46.260  1.00  0.00           C
ATOM   2603  HA  ASN A 169      29.110  31.420  45.770  1.00  0.00           H
ATOM   2604  CB  ASN A 169      31.170  32.170  45.780  1.00  0.00           C
ATOM   2605  HB1 ASN A 169      32.170  31.870  46.170  1.00  0.00           H
ATOM   2606  HB2 ASN A 169      30.850  33.130  46.230  1.00  0.00           H
ATOM   2607  CG  ASN A 169      31.070  32.400  44.280  1.00  0.00           C
ATOM   2608  OD1 ASN A 169      32.060  32.120  43.530  1.00  0.00           O
ATOM   2609  ND2 ASN A 169      29.930  32.820  43.720  1.00  0.00           N
ATOM   2610 HD21 ASN A 169      29.120  33.180  44.210  1.00  0.00           H
ATOM   2611 HD22 ASN A 169      29.840  32.730  42.730  1.00  0.00           H
ATOM   2612  C   ASN A 169      30.530  29.800  45.750  1.00  0.00           C
ATOM   2613  O   ASN A 169      30.020  29.230  44.830  1.00  0.00           O
ATOM   2614  N   ASN A 170      31.410  29.250  46.490  1.00  0.00           N
ATOM   2615  HN  ASN A 170      31.890  29.680  47.250  1.00  0.00           H
ATOM   2616  CA  ASN A 170      31.830  27.870  46.420  1.00  0.00           C
ATOM   2617  HA  ASN A 170      32.200  27.560  45.440  1.00  0.00           H
ATOM   2618  CB  ASN A 170      33.060  27.590  47.280  1.00  0.00           C
ATOM   2619  HB1 ASN A 170      33.320  26.510  47.200  1.00  0.00           H
ATOM   2620  HB2 ASN A 170      32.890  27.820  48.350  1.00  0.00           H
ATOM   2621  CG  ASN A 170      34.280  28.290  46.920  1.00  0.00           C
ATOM   2622  OD1 ASN A 170      35.360  28.060  47.380  1.00  0.00           O
ATOM   2623  ND2 ASN A 170      34.260  29.240  45.950  1.00  0.00           N
ATOM   2624 HD21 ASN A 170      35.140  29.670  45.800  1.00  0.00           H
ATOM   2625 HD22 ASN A 170      33.360  29.420  45.540  1.00  0.00           H
ATOM   2626  C   ASN A 170      30.760  26.900  46.870  1.00  0.00           C
ATOM   2627  O   ASN A 170      31.020  25.690  46.830  1.00  0.00           O
ATOM   2628  N   GLU A 171      29.490  27.230  47.260  1.00  0.00           N
ATOM   2629  HN  GLU A 171      29.130  28.160  47.290  1.00  0.00           H
ATOM   2630  CA  GLU A 171      28.540  26.160  47.610  1.00  0.00           C
ATOM   2631  HA  GLU A 171      29.040  25.500  48.300  1.00  0.00           H
ATOM   2632  CB  GLU A 171      27.410  26.800  48.430  1.00  0.00           C
ATOM   2633  HB1 GLU A 171      26.960  27.590  47.790  1.00  0.00           H
ATOM   2634  HB2 GLU A 171      27.890  27.380  49.260  1.00  0.00           H
ATOM   2635  CG  GLU A 171      26.170  25.950  48.810  1.00  0.00           C
ATOM   2636  HG1 GLU A 171      25.770  25.630  47.840  1.00  0.00           H
ATOM   2637  HG2 GLU A 171      25.450  26.660  49.260  1.00  0.00           H
ATOM   2638  CD  GLU A 171      26.430  24.790  49.810  1.00  0.00           C
ATOM   2639  OE1 GLU A 171      25.720  23.720  49.600  1.00  0.00           O
ATOM   2640  OE2 GLU A 171      27.210  24.880  50.740  1.00  0.00           O
ATOM   2641  C   GLU A 171      27.950  25.290  46.490  1.00  0.00           C
ATOM   2642  O   GLU A 171      27.530  25.870  45.460  1.00  0.00           O
ATOM   2643  N   GLU A 172      27.870  23.970  46.730  1.00  0.00           N
ATOM   2644  HN  GLU A 172      28.110  23.580  47.610  1.00  0.00           H
ATOM   2645  CA  GLU A 172      27.550  23.040  45.660  1.00  0.00           C
ATOM   2646  HA  GLU A 172      28.190  23.250  44.830  1.00  0.00           H
ATOM   2647  CB  GLU A 172      27.990  21.650  46.120  1.00  0.00           C
ATOM   2648  HB1 GLU A 172      29.090  21.590  46.230  1.00  0.00           H
ATOM   2649  HB2 GLU A 172      27.680  20.930  45.330  1.00  0.00           H
ATOM   2650  CG  GLU A 172      27.300  21.160  47.380  1.00  0.00           C
ATOM   2651  HG1 GLU A 172      26.200  21.060  47.200  1.00  0.00           H
ATOM   2652  HG2 GLU A 172      27.390  21.920  48.180  1.00  0.00           H
ATOM   2653  CD  GLU A 172      27.600  19.720  47.950  1.00  0.00           C
ATOM   2654  OE1 GLU A 172      26.700  18.880  47.800  1.00  0.00           O
ATOM   2655  OE2 GLU A 172      28.700  19.500  48.520  1.00  0.00           O
ATOM   2656  C   GLU A 172      26.110  23.060  45.310  1.00  0.00           C
ATOM   2657  O   GLU A 172      25.780  22.630  44.220  1.00  0.00           O
ATOM   2658  N   HSD A 173      25.140  23.620  46.110  1.00  0.00           N
ATOM   2659  HN  HSD A 173      25.350  23.850  47.050  1.00  0.00           H
ATOM   2660  CA  HSD A 173      23.770  23.880  45.750  1.00  0.00           C
ATOM   2661  HA  HSD A 173      23.550  23.380  44.820  1.00  0.00           H
ATOM   2662  CB  HSD A 173      22.800  23.420  46.870  1.00  0.00           C
ATOM   2663  HB1 HSD A 173      21.790  23.480  46.440  1.00  0.00           H
ATOM   2664  HB2 HSD A 173      22.850  24.070  47.770  1.00  0.00           H
ATOM   2665  ND1 HSD A 173      23.940  21.810  48.350  1.00  0.00           N
ATOM   2666  HD1 HSD A 173      24.550  22.470  48.790  1.00  0.00           H
ATOM   2667  CG  HSD A 173      23.000  22.090  47.410  1.00  0.00           C
ATOM   2668  CE1 HSD A 173      23.770  20.500  48.760  1.00  0.00           C
ATOM   2669  HE1 HSD A 173      24.310  20.030  49.580  1.00  0.00           H
ATOM   2670  NE2 HSD A 173      22.730  19.920  48.110  1.00  0.00           N
ATOM   2671  CD2 HSD A 173      22.300  20.920  47.210  1.00  0.00           C
ATOM   2672  HD2 HSD A 173      21.460  20.770  46.540  1.00  0.00           H
ATOM   2673  C   HSD A 173      23.580  25.350  45.440  1.00  0.00           C
ATOM   2674  O   HSD A 173      22.430  25.790  45.470  1.00  0.00           O
ATOM   2675  N   ASN A 174      24.700  26.110  45.160  1.00  0.00           N
ATOM   2676  HN  ASN A 174      25.560  25.630  45.190  1.00  0.00           H
ATOM   2677  CA  ASN A 174      24.580  27.530  44.650  1.00  0.00           C
ATOM   2678  HA  ASN A 174      23.800  28.050  45.200  1.00  0.00           H
ATOM   2679  CB  ASN A 174      25.930  28.250  44.710  1.00  0.00           C
ATOM   2680  HB1 ASN A 174      26.790  27.740  44.250  1.00  0.00           H
ATOM   2681  HB2 ASN A 174      26.170  28.270  45.800  1.00  0.00           H
ATOM   2682  CG  ASN A 174      25.930  29.770  44.320  1.00  0.00           C
ATOM   2683  OD1 ASN A 174      24.880  30.380  44.280  1.00  0.00           O
ATOM   2684  ND2 ASN A 174      27.110  30.370  44.070  1.00  0.00           N
ATOM   2685 HD21 ASN A 174      27.070  31.330  43.790  1.00  0.00           H
ATOM   2686 HD22 ASN A 174      27.960  29.850  44.150  1.00  0.00           H
ATOM   2687  C   ASN A 174      24.230  27.410  43.230  1.00  0.00           C
ATOM   2688  O   ASN A 174      24.810  26.610  42.520  1.00  0.00           O
ATOM   2689  N   GLU A 175      23.210  28.120  42.700  1.00  0.00           N
ATOM   2690  HN  GLU A 175      22.540  28.650  43.210  1.00  0.00           H
ATOM   2691  CA  GLU A 175      22.860  28.120  41.310  1.00  0.00           C
ATOM   2692  HA  GLU A 175      22.630  27.090  41.110  1.00  0.00           H
ATOM   2693  CB  GLU A 175      21.610  29.010  40.970  1.00  0.00           C
ATOM   2694  HB1 GLU A 175      21.880  30.020  41.320  1.00  0.00           H
ATOM   2695  HB2 GLU A 175      20.730  28.640  41.550  1.00  0.00           H
ATOM   2696  CG  GLU A 175      21.230  29.190  39.480  1.00  0.00           C
ATOM   2697  HG1 GLU A 175      22.140  29.350  38.860  1.00  0.00           H
ATOM   2698  HG2 GLU A 175      20.480  30.010  39.360  1.00  0.00           H
ATOM   2699  CD  GLU A 175      20.510  28.000  38.900  1.00  0.00           C
ATOM   2700  OE1 GLU A 175      21.120  26.830  38.930  1.00  0.00           O
ATOM   2701  OE2 GLU A 175      19.380  28.170  38.370  1.00  0.00           O
ATOM   2702  C   GLU A 175      23.980  28.460  40.360  1.00  0.00           C
ATOM   2703  O   GLU A 175      24.530  29.570  40.390  1.00  0.00           O
ATOM   2704  N   LEU A 176      24.360  27.470  39.470  1.00  0.00           N
ATOM   2705  HN  LEU A 176      23.750  26.680  39.430  1.00  0.00           H
ATOM   2706  CA  LEU A 176      25.410  27.520  38.540  1.00  0.00           C
ATOM   2707  HA  LEU A 176      26.260  27.830  39.130  1.00  0.00           H
ATOM   2708  CB  LEU A 176      25.730  26.060  38.000  1.00  0.00           C
ATOM   2709  HB1 LEU A 176      26.550  26.110  37.240  1.00  0.00           H
ATOM   2710  HB2 LEU A 176      24.820  25.610  37.540  1.00  0.00           H
ATOM   2711  CG  LEU A 176      26.360  25.190  39.090  1.00  0.00           C
ATOM   2712  HG  LEU A 176      26.020  25.490  40.110  1.00  0.00           H
ATOM   2713  CD1 LEU A 176      26.070  23.730  38.960  1.00  0.00           C
ATOM   2714 HD11 LEU A 176      26.410  23.460  37.930  1.00  0.00           H
ATOM   2715 HD12 LEU A 176      25.000  23.550  39.130  1.00  0.00           H
ATOM   2716 HD13 LEU A 176      26.580  23.240  39.810  1.00  0.00           H
ATOM   2717  CD2 LEU A 176      27.900  25.540  39.140  1.00  0.00           C
ATOM   2718 HD21 LEU A 176      28.460  25.190  40.030  1.00  0.00           H
ATOM   2719 HD22 LEU A 176      27.830  26.630  38.970  1.00  0.00           H
ATOM   2720 HD23 LEU A 176      28.290  25.120  38.180  1.00  0.00           H
ATOM   2721  C   LEU A 176      25.140  28.570  37.420  1.00  0.00           C
ATOM   2722  O   LEU A 176      24.110  28.500  36.760  1.00  0.00           O
ATOM   2723  N   ARG A 177      26.120  29.410  37.200  1.00  0.00           N
ATOM   2724  HN  ARG A 177      27.050  29.280  37.530  1.00  0.00           H
ATOM   2725  CA  ARG A 177      25.950  30.490  36.240  1.00  0.00           C
ATOM   2726  HA  ARG A 177      25.240  30.260  35.450  1.00  0.00           H
ATOM   2727  CB  ARG A 177      25.660  31.820  36.890  1.00  0.00           C
ATOM   2728  HB1 ARG A 177      25.900  32.670  36.210  1.00  0.00           H
ATOM   2729  HB2 ARG A 177      26.360  31.850  37.750  1.00  0.00           H
ATOM   2730  CG  ARG A 177      24.220  31.760  37.460  1.00  0.00           C
ATOM   2731  HG1 ARG A 177      24.150  30.860  38.100  1.00  0.00           H
ATOM   2732  HG2 ARG A 177      23.560  31.640  36.560  1.00  0.00           H
ATOM   2733  CD  ARG A 177      23.870  33.010  38.410  1.00  0.00           C
ATOM   2734  HD1 ARG A 177      24.230  33.990  38.040  1.00  0.00           H
ATOM   2735  HD2 ARG A 177      24.280  32.710  39.400  1.00  0.00           H
ATOM   2736  NE  ARG A 177      22.350  33.000  38.500  1.00  0.00           N
ATOM   2737  HE  ARG A 177      21.820  32.450  37.860  1.00  0.00           H
ATOM   2738  CZ  ARG A 177      21.570  33.690  39.310  1.00  0.00           C
ATOM   2739  NH1 ARG A 177      20.260  33.600  39.290  1.00  0.00           N
ATOM   2740 HH11 ARG A 177      19.810  33.230  38.480  1.00  0.00           H
ATOM   2741 HH12 ARG A 177      19.720  34.290  39.740  1.00  0.00           H
ATOM   2742  NH2 ARG A 177      22.070  34.570  40.190  1.00  0.00           N
ATOM   2743 HH21 ARG A 177      23.050  34.730  40.140  1.00  0.00           H
ATOM   2744 HH22 ARG A 177      21.450  35.140  40.740  1.00  0.00           H
ATOM   2745  C   ARG A 177      27.340  30.480  35.570  1.00  0.00           C
ATOM   2746  O   ARG A 177      28.380  30.170  36.170  1.00  0.00           O
ATOM   2747  N   GLU A 178      27.470  30.870  34.250  1.00  0.00           N
ATOM   2748  HN  GLU A 178      26.710  31.200  33.700  1.00  0.00           H
ATOM   2749  CA  GLU A 178      28.730  30.640  33.570  1.00  0.00           C
ATOM   2750  HA  GLU A 178      28.760  29.570  33.600  1.00  0.00           H
ATOM   2751  CB  GLU A 178      28.690  31.200  32.090  1.00  0.00           C
ATOM   2752  HB1 GLU A 178      29.680  31.130  31.580  1.00  0.00           H
ATOM   2753  HB2 GLU A 178      28.440  32.290  32.140  1.00  0.00           H
ATOM   2754  CG  GLU A 178      27.670  30.590  31.100  1.00  0.00           C
ATOM   2755  HG1 GLU A 178      27.790  31.150  30.140  1.00  0.00           H
ATOM   2756  HG2 GLU A 178      26.590  30.700  31.330  1.00  0.00           H
ATOM   2757  CD  GLU A 178      27.900  29.090  30.830  1.00  0.00           C
ATOM   2758  OE1 GLU A 178      26.970  28.280  30.790  1.00  0.00           O
ATOM   2759  OE2 GLU A 178      29.080  28.780  30.680  1.00  0.00           O
ATOM   2760  C   GLU A 178      30.060  31.210  34.110  1.00  0.00           C
ATOM   2761  O   GLU A 178      30.970  30.480  34.340  1.00  0.00           O
ATOM   2762  N   VAL A 179      30.050  32.500  34.530  1.00  0.00           N
ATOM   2763  HN  VAL A 179      29.230  33.060  34.390  1.00  0.00           H
ATOM   2764  CA  VAL A 179      31.240  33.190  35.090  1.00  0.00           C
ATOM   2765  HA  VAL A 179      31.970  33.210  34.300  1.00  0.00           H
ATOM   2766  CB  VAL A 179      30.930  34.650  35.360  1.00  0.00           C
ATOM   2767  HB  VAL A 179      31.890  35.170  35.550  1.00  0.00           H
ATOM   2768  CG1 VAL A 179      30.460  35.300  34.090  1.00  0.00           C
ATOM   2769 HG11 VAL A 179      31.090  35.130  33.200  1.00  0.00           H
ATOM   2770 HG12 VAL A 179      30.420  36.400  34.200  1.00  0.00           H
ATOM   2771 HG13 VAL A 179      29.500  34.860  33.750  1.00  0.00           H
ATOM   2772  CG2 VAL A 179      29.950  34.940  36.470  1.00  0.00           C
ATOM   2773 HG21 VAL A 179      29.170  34.180  36.270  1.00  0.00           H
ATOM   2774 HG22 VAL A 179      29.530  35.960  36.540  1.00  0.00           H
ATOM   2775 HG23 VAL A 179      30.360  34.730  37.480  1.00  0.00           H
ATOM   2776  C   VAL A 179      31.730  32.590  36.470  1.00  0.00           C
ATOM   2777  O   VAL A 179      32.930  32.620  36.810  1.00  0.00           O
ATOM   2778  N   ASP A 180      30.870  31.960  37.220  1.00  0.00           N
ATOM   2779  HN  ASP A 180      29.930  31.930  36.930  1.00  0.00           H
ATOM   2780  CA  ASP A 180      31.070  31.440  38.570  1.00  0.00           C
ATOM   2781  HA  ASP A 180      32.030  31.810  38.910  1.00  0.00           H
ATOM   2782  CB  ASP A 180      30.100  32.060  39.610  1.00  0.00           C
ATOM   2783  HB1 ASP A 180      30.150  31.520  40.580  1.00  0.00           H
ATOM   2784  HB2 ASP A 180      29.060  31.830  39.320  1.00  0.00           H
ATOM   2785  CG  ASP A 180      30.260  33.490  39.860  1.00  0.00           C
ATOM   2786  OD1 ASP A 180      31.360  34.090  39.620  1.00  0.00           O
ATOM   2787  OD2 ASP A 180      29.270  34.150  40.320  1.00  0.00           O
ATOM   2788  C   ASP A 180      31.080  29.930  38.480  1.00  0.00           C
ATOM   2789  O   ASP A 180      30.850  29.260  39.480  1.00  0.00           O
ATOM   2790  N   GLY A 181      31.140  29.300  37.340  1.00  0.00           N
ATOM   2791  HN  GLY A 181      31.230  29.770  36.460  1.00  0.00           H
ATOM   2792  CA  GLY A 181      30.940  27.890  37.120  1.00  0.00           C
ATOM   2793  HA1 GLY A 181      30.910  27.700  36.060  1.00  0.00           H
ATOM   2794  HA2 GLY A 181      30.030  27.660  37.670  1.00  0.00           H
ATOM   2795  C   GLY A 181      32.000  26.980  37.810  1.00  0.00           C
ATOM   2796  O   GLY A 181      32.900  27.320  38.540  1.00  0.00           O
ATOM   2797  N   THR A 182      31.840  25.690  37.550  1.00  0.00           N
ATOM   2798  HN  THR A 182      31.130  25.280  36.980  1.00  0.00           H
ATOM   2799  CA  THR A 182      32.690  24.580  38.050  1.00  0.00           C
ATOM   2800  HA  THR A 182      32.550  24.600  39.110  1.00  0.00           H
ATOM   2801  CB  THR A 182      32.200  23.250  37.570  1.00  0.00           C
ATOM   2802  HB  THR A 182      32.200  23.180  36.470  1.00  0.00           H
ATOM   2803  OG1 THR A 182      30.890  23.130  38.060  1.00  0.00           O
ATOM   2804  HG1 THR A 182      30.890  23.210  39.020  1.00  0.00           H
ATOM   2805  CG2 THR A 182      33.010  22.100  38.090  1.00  0.00           C
ATOM   2806 HG21 THR A 182      32.590  21.160  37.670  1.00  0.00           H
ATOM   2807 HG22 THR A 182      32.930  22.050  39.190  1.00  0.00           H
ATOM   2808 HG23 THR A 182      34.100  22.110  37.860  1.00  0.00           H
ATOM   2809  C   THR A 182      34.170  24.820  37.750  1.00  0.00           C
ATOM   2810  O   THR A 182      34.460  25.200  36.630  1.00  0.00           O
ATOM   2811  N   ALA A 183      35.120  24.570  38.680  1.00  0.00           N
ATOM   2812  HN  ALA A 183      34.840  24.310  39.610  1.00  0.00           H
ATOM   2813  CA  ALA A 183      36.510  24.860  38.340  1.00  0.00           C
ATOM   2814  HA  ALA A 183      36.440  25.740  37.730  1.00  0.00           H
ATOM   2815  CB  ALA A 183      37.340  25.040  39.660  1.00  0.00           C
ATOM   2816  HB1 ALA A 183      36.950  25.800  40.360  1.00  0.00           H
ATOM   2817  HB2 ALA A 183      38.390  25.280  39.360  1.00  0.00           H
ATOM   2818  HB3 ALA A 183      37.320  24.100  40.260  1.00  0.00           H
ATOM   2819  C   ALA A 183      37.100  23.790  37.340  1.00  0.00           C
ATOM   2820  O   ALA A 183      36.680  22.680  37.200  1.00  0.00           O
ATOM   2821  N   LYS A 184      38.150  24.240  36.630  1.00  0.00           N
ATOM   2822  HN  LYS A 184      38.400  25.200  36.590  1.00  0.00           H
ATOM   2823  CA  LYS A 184      38.870  23.360  35.760  1.00  0.00           C
ATOM   2824  HA  LYS A 184      38.130  22.840  35.170  1.00  0.00           H
ATOM   2825  CB  LYS A 184      39.790  24.160  34.940  1.00  0.00           C
ATOM   2826  HB1 LYS A 184      40.580  23.450  34.600  1.00  0.00           H
ATOM   2827  HB2 LYS A 184      40.310  24.910  35.560  1.00  0.00           H
ATOM   2828  CG  LYS A 184      39.150  24.940  33.760  1.00  0.00           C
ATOM   2829  HG1 LYS A 184      38.570  25.710  34.320  1.00  0.00           H
ATOM   2830  HG2 LYS A 184      38.440  24.320  33.170  1.00  0.00           H
ATOM   2831  CD  LYS A 184      40.290  25.650  32.950  1.00  0.00           C
ATOM   2832  HD1 LYS A 184      41.110  24.960  32.660  1.00  0.00           H
ATOM   2833  HD2 LYS A 184      40.860  26.410  33.540  1.00  0.00           H
ATOM   2834  CE  LYS A 184      39.750  26.420  31.720  1.00  0.00           C
ATOM   2835  HE1 LYS A 184      38.930  25.770  31.320  1.00  0.00           H
ATOM   2836  HE2 LYS A 184      40.430  26.270  30.860  1.00  0.00           H
ATOM   2837  NZ  LYS A 184      39.360  27.790  31.870  1.00  0.00           N
ATOM   2838  HZ1 LYS A 184      38.950  28.280  31.050  1.00  0.00           H
ATOM   2839  HZ2 LYS A 184      40.090  28.460  32.160  1.00  0.00           H
ATOM   2840  HZ3 LYS A 184      38.640  27.850  32.620  1.00  0.00           H
ATOM   2841  C   LYS A 184      39.540  22.230  36.560  1.00  0.00           C
ATOM   2842  O   LYS A 184      39.420  21.020  36.310  1.00  0.00           O
ATOM   2843  N   LYS A 185      40.150  22.680  37.690  1.00  0.00           N
ATOM   2844  HN  LYS A 185      40.330  23.660  37.830  1.00  0.00           H
ATOM   2845  CA  LYS A 185      40.630  21.870  38.780  1.00  0.00           C
ATOM   2846  HA  LYS A 185      39.870  21.140  39.030  1.00  0.00           H
ATOM   2847  CB  LYS A 185      41.930  21.130  38.330  1.00  0.00           C
ATOM   2848  HB1 LYS A 185      41.470  20.360  37.680  1.00  0.00           H
ATOM   2849  HB2 LYS A 185      42.340  20.390  39.060  1.00  0.00           H
ATOM   2850  CG  LYS A 185      42.960  21.930  37.520  1.00  0.00           C
ATOM   2851  HG1 LYS A 185      42.530  22.640  36.780  1.00  0.00           H
ATOM   2852  HG2 LYS A 185      43.510  21.220  36.860  1.00  0.00           H
ATOM   2853  CD  LYS A 185      44.020  22.740  38.320  1.00  0.00           C
ATOM   2854  HD1 LYS A 185      43.460  23.620  38.680  1.00  0.00           H
ATOM   2855  HD2 LYS A 185      44.730  23.110  37.560  1.00  0.00           H
ATOM   2856  CE  LYS A 185      44.730  21.970  39.400  1.00  0.00           C
ATOM   2857  HE1 LYS A 185      45.180  21.010  39.080  1.00  0.00           H
ATOM   2858  HE2 LYS A 185      43.930  21.700  40.140  1.00  0.00           H
ATOM   2859  NZ  LYS A 185      45.710  22.770  40.160  1.00  0.00           N
ATOM   2860  HZ1 LYS A 185      46.520  23.050  39.570  1.00  0.00           H
ATOM   2861  HZ2 LYS A 185      45.990  22.160  40.970  1.00  0.00           H
ATOM   2862  HZ3 LYS A 185      45.290  23.660  40.510  1.00  0.00           H
ATOM   2863  C   LYS A 185      40.880  22.690  40.000  1.00  0.00           C
ATOM   2864  O   LYS A 185      41.000  23.950  40.000  1.00  0.00           O
ATOM   2865  N   ASN A 186      40.910  22.010  41.180  1.00  0.00           N
ATOM   2866  HN  ASN A 186      40.720  21.030  41.140  1.00  0.00           H
ATOM   2867  CA  ASN A 186      41.170  22.700  42.470  1.00  0.00           C
ATOM   2868  HA  ASN A 186      40.420  23.450  42.590  1.00  0.00           H
ATOM   2869  CB  ASN A 186      41.180  21.610  43.550  1.00  0.00           C
ATOM   2870  HB1 ASN A 186      41.440  22.010  44.550  1.00  0.00           H
ATOM   2871  HB2 ASN A 186      41.920  20.830  43.300  1.00  0.00           H
ATOM   2872  CG  ASN A 186      39.730  21.080  43.650  1.00  0.00           C
ATOM   2873  OD1 ASN A 186      38.820  21.880  43.570  1.00  0.00           O
ATOM   2874  ND2 ASN A 186      39.660  19.720  43.810  1.00  0.00           N
ATOM   2875 HD21 ASN A 186      38.950  19.100  44.130  1.00  0.00           H
ATOM   2876 HD22 ASN A 186      40.520  19.200  43.800  1.00  0.00           H
ATOM   2877  C   ASN A 186      42.470  23.450  42.520  1.00  0.00           C
ATOM   2878  O   ASN A 186      43.540  22.830  42.480  1.00  0.00           O
ATOM   2879  N   GLY A 187      42.420  24.750  42.780  1.00  0.00           N
ATOM   2880  HN  GLY A 187      41.520  25.140  42.970  1.00  0.00           H
ATOM   2881  CA  GLY A 187      43.550  25.620  42.880  1.00  0.00           C
ATOM   2882  HA1 GLY A 187      44.470  25.190  43.250  1.00  0.00           H
ATOM   2883  HA2 GLY A 187      43.150  26.410  43.490  1.00  0.00           H
ATOM   2884  C   GLY A 187      43.860  26.130  41.530  1.00  0.00           C
ATOM   2885  O   GLY A 187      44.010  25.400  40.570  1.00  0.00           O
ATOM   2886  N   GLY A 188      43.840  27.450  41.450  1.00  0.00           N
ATOM   2887  HN  GLY A 188      43.860  28.000  42.280  1.00  0.00           H
ATOM   2888  CA  GLY A 188      43.910  28.190  40.220  1.00  0.00           C
ATOM   2889  HA1 GLY A 188      43.510  29.160  40.440  1.00  0.00           H
ATOM   2890  HA2 GLY A 188      43.360  27.520  39.590  1.00  0.00           H
ATOM   2891  C   GLY A 188      45.280  28.370  39.790  1.00  0.00           C
ATOM   2892  O   GLY A 188      46.250  27.640  40.100  1.00  0.00           O
ATOM   2893  N   THR A 189      45.690  29.420  39.050  1.00  0.00           N
ATOM   2894  HN  THR A 189      45.020  30.140  38.890  1.00  0.00           H
ATOM   2895  CA  THR A 189      47.050  29.620  38.490  1.00  0.00           C
ATOM   2896  HA  THR A 189      47.280  28.730  37.930  1.00  0.00           H
ATOM   2897  CB  THR A 189      47.150  30.890  37.580  1.00  0.00           C
ATOM   2898  HB  THR A 189      46.240  30.990  36.950  1.00  0.00           H
ATOM   2899  OG1 THR A 189      48.250  30.910  36.690  1.00  0.00           O
ATOM   2900  HG1 THR A 189      48.000  30.180  36.120  1.00  0.00           H
ATOM   2901  CG2 THR A 189      47.300  32.160  38.440  1.00  0.00           C
ATOM   2902 HG21 THR A 189      47.060  32.990  37.740  1.00  0.00           H
ATOM   2903 HG22 THR A 189      48.370  32.230  38.720  1.00  0.00           H
ATOM   2904 HG23 THR A 189      46.520  32.120  39.230  1.00  0.00           H
ATOM   2905  C   THR A 189      48.270  29.730  39.490  1.00  0.00           C
ATOM   2906  O   THR A 189      48.170  30.300  40.600  1.00  0.00           O
ATOM   2907  N   LEU A 190      49.400  29.230  39.040  1.00  0.00           N
ATOM   2908  HN  LEU A 190      49.400  28.830  38.130  1.00  0.00           H
ATOM   2909  CA  LEU A 190      50.760  29.300  39.680  1.00  0.00           C
ATOM   2910  HA  LEU A 190      50.670  29.390  40.750  1.00  0.00           H
ATOM   2911  CB  LEU A 190      51.500  27.940  39.430  1.00  0.00           C
ATOM   2912  HB1 LEU A 190      52.570  28.020  39.710  1.00  0.00           H
ATOM   2913  HB2 LEU A 190      51.250  27.710  38.380  1.00  0.00           H
ATOM   2914  CG  LEU A 190      50.760  26.760  40.190  1.00  0.00           C
ATOM   2915  HG  LEU A 190      49.730  26.590  39.810  1.00  0.00           H
ATOM   2916  CD1 LEU A 190      51.520  25.430  39.900  1.00  0.00           C
ATOM   2917 HD11 LEU A 190      52.530  25.730  40.240  1.00  0.00           H
ATOM   2918 HD12 LEU A 190      51.560  25.380  38.790  1.00  0.00           H
ATOM   2919 HD13 LEU A 190      51.000  24.550  40.320  1.00  0.00           H
ATOM   2920  CD2 LEU A 190      50.720  26.990  41.720  1.00  0.00           C
ATOM   2921 HD21 LEU A 190      50.080  26.200  42.170  1.00  0.00           H
ATOM   2922 HD22 LEU A 190      50.360  27.980  42.060  1.00  0.00           H
ATOM   2923 HD23 LEU A 190      51.710  26.830  42.220  1.00  0.00           H
ATOM   2924  C   LEU A 190      51.590  30.500  39.150  1.00  0.00           C
ATOM   2925  O   LEU A 190      52.660  30.770  39.570  1.00  0.00           O
ATOM   2926  N   TYR A 191      51.100  31.340  38.260  1.00  0.00           N
ATOM   2927  HN  TYR A 191      50.200  31.350  37.820  1.00  0.00           H
ATOM   2928  CA  TYR A 191      51.920  32.340  37.530  1.00  0.00           C
ATOM   2929  HA  TYR A 191      52.770  31.840  37.070  1.00  0.00           H
ATOM   2930  CB  TYR A 191      51.120  32.950  36.350  1.00  0.00           C
ATOM   2931  HB1 TYR A 191      51.690  33.770  35.870  1.00  0.00           H
ATOM   2932  HB2 TYR A 191      50.090  33.290  36.610  1.00  0.00           H
ATOM   2933  CG  TYR A 191      50.810  32.050  35.130  1.00  0.00           C
ATOM   2934  CD1 TYR A 191      50.090  32.530  34.050  1.00  0.00           C
ATOM   2935  HD1 TYR A 191      49.720  33.540  34.070  1.00  0.00           H
ATOM   2936  CE1 TYR A 191      49.800  31.770  32.910  1.00  0.00           C
ATOM   2937  HE1 TYR A 191      49.230  32.230  32.120  1.00  0.00           H
ATOM   2938  CZ  TYR A 191      50.160  30.410  32.920  1.00  0.00           C
ATOM   2939  OH  TYR A 191      49.860  29.530  31.840  1.00  0.00           O
ATOM   2940  HH  TYR A 191      49.850  30.100  31.070  1.00  0.00           H
ATOM   2941  CD2 TYR A 191      51.200  30.730  35.080  1.00  0.00           C
ATOM   2942  HD2 TYR A 191      51.650  30.210  35.910  1.00  0.00           H
ATOM   2943  CE2 TYR A 191      50.790  29.890  34.040  1.00  0.00           C
ATOM   2944  HE2 TYR A 191      50.960  28.820  34.110  1.00  0.00           H
ATOM   2945  C   TYR A 191      52.440  33.430  38.440  1.00  0.00           C
ATOM   2946  O   TYR A 191      53.530  33.920  38.270  1.00  0.00           O
ATOM   2947  N   TYR A 192      51.630  33.840  39.440  1.00  0.00           N
ATOM   2948  HN  TYR A 192      50.760  33.430  39.710  1.00  0.00           H
ATOM   2949  CA  TYR A 192      51.810  35.040  40.310  1.00  0.00           C
ATOM   2950  HA  TYR A 192      52.730  35.580  40.100  1.00  0.00           H
ATOM   2951  CB  TYR A 192      50.530  35.850  40.360  1.00  0.00           C
ATOM   2952  HB1 TYR A 192      50.780  36.720  41.010  1.00  0.00           H
ATOM   2953  HB2 TYR A 192      49.750  35.210  40.830  1.00  0.00           H
ATOM   2954  CG  TYR A 192      50.150  36.380  38.990  1.00  0.00           C
ATOM   2955  CD1 TYR A 192      49.230  35.650  38.300  1.00  0.00           C
ATOM   2956  HD1 TYR A 192      48.810  34.790  38.770  1.00  0.00           H
ATOM   2957  CE1 TYR A 192      48.860  35.870  37.000  1.00  0.00           C
ATOM   2958  HE1 TYR A 192      48.140  35.300  36.460  1.00  0.00           H
ATOM   2959  CZ  TYR A 192      49.450  37.030  36.330  1.00  0.00           C
ATOM   2960  OH  TYR A 192      49.120  37.370  35.000  1.00  0.00           O
ATOM   2961  HH  TYR A 192      48.300  37.010  34.630  1.00  0.00           H
ATOM   2962  CD2 TYR A 192      50.880  37.430  38.280  1.00  0.00           C
ATOM   2963  HD2 TYR A 192      51.670  37.940  38.820  1.00  0.00           H
ATOM   2964  CE2 TYR A 192      50.470  37.780  37.000  1.00  0.00           C
ATOM   2965  HE2 TYR A 192      50.860  38.560  36.370  1.00  0.00           H
ATOM   2966  C   TYR A 192      52.070  34.570  41.750  1.00  0.00           C
ATOM   2967  O   TYR A 192      52.240  35.420  42.610  1.00  0.00           O
ATOM   2968  N   MET A 193      52.140  33.270  42.100  1.00  0.00           N
ATOM   2969  HN  MET A 193      51.800  32.560  41.490  1.00  0.00           H
ATOM   2970  CA  MET A 193      52.480  32.860  43.510  1.00  0.00           C
ATOM   2971  HA  MET A 193      52.010  33.590  44.150  1.00  0.00           H
ATOM   2972  CB  MET A 193      51.910  31.470  43.710  1.00  0.00           C
ATOM   2973  HB1 MET A 193      52.440  30.970  44.540  1.00  0.00           H
ATOM   2974  HB2 MET A 193      52.070  30.910  42.760  1.00  0.00           H
ATOM   2975  CG  MET A 193      50.430  31.550  44.100  1.00  0.00           C
ATOM   2976  HG1 MET A 193      49.910  32.140  43.310  1.00  0.00           H
ATOM   2977  HG2 MET A 193      50.300  32.100  45.040  1.00  0.00           H
ATOM   2978  SD  MET A 193      49.680  29.850  44.240  1.00  0.00           S
ATOM   2979  CE  MET A 193      50.340  29.520  45.900  1.00  0.00           C
ATOM   2980  HE1 MET A 193      51.410  29.260  45.880  1.00  0.00           H
ATOM   2981  HE2 MET A 193      49.710  28.690  46.320  1.00  0.00           H
ATOM   2982  HE3 MET A 193      50.240  30.400  46.570  1.00  0.00           H
ATOM   2983  C   MET A 193      53.990  32.820  43.700  1.00  0.00           C
ATOM   2984  O   MET A 193      54.720  32.490  42.740  1.00  0.00           O
ATOM   2985  N   ALA A 194      54.490  33.270  44.870  1.00  0.00           N
ATOM   2986  HN  ALA A 194      53.930  33.800  45.510  1.00  0.00           H
ATOM   2987  CA  ALA A 194      55.850  33.110  45.190  1.00  0.00           C
ATOM   2988  HA  ALA A 194      56.380  33.610  44.400  1.00  0.00           H
ATOM   2989  CB  ALA A 194      56.100  33.840  46.510  1.00  0.00           C
ATOM   2990  HB1 ALA A 194      55.560  33.450  47.390  1.00  0.00           H
ATOM   2991  HB2 ALA A 194      55.820  34.900  46.350  1.00  0.00           H
ATOM   2992  HB3 ALA A 194      57.190  33.820  46.750  1.00  0.00           H
ATOM   2993  C   ALA A 194      56.330  31.680  45.370  1.00  0.00           C
ATOM   2994  O   ALA A 194      55.520  30.860  45.850  1.00  0.00           O
ATOM   2995  N   PRO A 195      57.590  31.290  45.010  1.00  0.00           N
ATOM   2996  CD  PRO A 195      58.560  32.330  44.570  1.00  0.00           C
ATOM   2997  HD1 PRO A 195      58.760  33.020  45.400  1.00  0.00           H
ATOM   2998  HD2 PRO A 195      58.090  32.800  43.680  1.00  0.00           H
ATOM   2999  CA  PRO A 195      58.220  30.110  45.500  1.00  0.00           C
ATOM   3000  HA  PRO A 195      57.830  29.360  44.810  1.00  0.00           H
ATOM   3001  CB  PRO A 195      59.760  30.490  45.370  1.00  0.00           C
ATOM   3002  HB1 PRO A 195      60.400  29.610  45.140  1.00  0.00           H
ATOM   3003  HB2 PRO A 195      60.060  30.880  46.360  1.00  0.00           H
ATOM   3004  CG  PRO A 195      59.810  31.520  44.310  1.00  0.00           C
ATOM   3005  HG1 PRO A 195      60.780  32.080  44.380  1.00  0.00           H
ATOM   3006  HG2 PRO A 195      59.750  31.150  43.270  1.00  0.00           H
ATOM   3007  C   PRO A 195      57.860  29.560  46.880  1.00  0.00           C
ATOM   3008  O   PRO A 195      57.730  28.360  47.070  1.00  0.00           O
ATOM   3009  N   GLU A 196      57.720  30.410  47.910  1.00  0.00           N
ATOM   3010  HN  GLU A 196      57.860  31.390  47.840  1.00  0.00           H
ATOM   3011  CA  GLU A 196      57.310  29.920  49.220  1.00  0.00           C
ATOM   3012  HA  GLU A 196      58.120  29.320  49.620  1.00  0.00           H
ATOM   3013  CB  GLU A 196      57.110  31.090  50.160  1.00  0.00           C
ATOM   3014  HB1 GLU A 196      57.130  30.640  51.180  1.00  0.00           H
ATOM   3015  HB2 GLU A 196      56.220  31.750  50.080  1.00  0.00           H
ATOM   3016  CG  GLU A 196      58.300  32.070  50.230  1.00  0.00           C
ATOM   3017  HG1 GLU A 196      59.230  31.470  50.170  1.00  0.00           H
ATOM   3018  HG2 GLU A 196      58.410  32.540  51.220  1.00  0.00           H
ATOM   3019  CD  GLU A 196      58.280  33.200  49.110  1.00  0.00           C
ATOM   3020  OE1 GLU A 196      57.690  34.250  49.360  1.00  0.00           O
ATOM   3021  OE2 GLU A 196      59.010  32.980  48.090  1.00  0.00           O
ATOM   3022  C   GLU A 196      56.060  29.000  49.380  1.00  0.00           C
ATOM   3023  O   GLU A 196      56.150  28.070  50.200  1.00  0.00           O
ATOM   3024  N   HSD A 197      54.940  29.210  48.620  1.00  0.00           N
ATOM   3025  HN  HSD A 197      55.000  29.950  47.960  1.00  0.00           H
ATOM   3026  CA  HSD A 197      53.630  28.560  48.700  1.00  0.00           C
ATOM   3027  HA  HSD A 197      53.530  27.930  49.570  1.00  0.00           H
ATOM   3028  CB  HSD A 197      52.530  29.730  48.570  1.00  0.00           C
ATOM   3029  HB1 HSD A 197      51.490  29.350  48.650  1.00  0.00           H
ATOM   3030  HB2 HSD A 197      52.620  30.190  47.570  1.00  0.00           H
ATOM   3031  ND1 HSD A 197      52.760  32.060  49.540  1.00  0.00           N
ATOM   3032  HD1 HSD A 197      52.470  32.460  48.670  1.00  0.00           H
ATOM   3033  CG  HSD A 197      52.860  30.710  49.690  1.00  0.00           C
ATOM   3034  CE1 HSD A 197      53.230  32.640  50.660  1.00  0.00           C
ATOM   3035  HE1 HSD A 197      53.030  33.680  50.910  1.00  0.00           H
ATOM   3036  NE2 HSD A 197      53.570  31.740  51.550  1.00  0.00           N
ATOM   3037  CD2 HSD A 197      53.420  30.540  50.930  1.00  0.00           C
ATOM   3038  HD2 HSD A 197      53.730  29.660  51.460  1.00  0.00           H
ATOM   3039  C   HSD A 197      53.460  27.600  47.560  1.00  0.00           C
ATOM   3040  O   HSD A 197      52.370  27.120  47.330  1.00  0.00           O
ATOM   3041  N   LEU A 198      54.560  27.290  46.780  1.00  0.00           N
ATOM   3042  HN  LEU A 198      55.400  27.780  47.020  1.00  0.00           H
ATOM   3043  CA  LEU A 198      54.570  26.220  45.750  1.00  0.00           C
ATOM   3044  HA  LEU A 198      53.630  26.340  45.250  1.00  0.00           H
ATOM   3045  CB  LEU A 198      55.750  26.310  44.730  1.00  0.00           C
ATOM   3046  HB1 LEU A 198      55.680  25.430  44.070  1.00  0.00           H
ATOM   3047  HB2 LEU A 198      56.660  26.280  45.370  1.00  0.00           H
ATOM   3048  CG  LEU A 198      55.820  27.660  43.940  1.00  0.00           C
ATOM   3049  HG  LEU A 198      56.170  28.470  44.620  1.00  0.00           H
ATOM   3050  CD1 LEU A 198      56.910  27.630  42.850  1.00  0.00           C
ATOM   3051 HD11 LEU A 198      56.750  26.820  42.120  1.00  0.00           H
ATOM   3052 HD12 LEU A 198      57.870  27.410  43.380  1.00  0.00           H
ATOM   3053 HD13 LEU A 198      56.930  28.540  42.230  1.00  0.00           H
ATOM   3054  CD2 LEU A 198      54.450  27.940  43.240  1.00  0.00           C
ATOM   3055 HD21 LEU A 198      54.050  27.050  42.730  1.00  0.00           H
ATOM   3056 HD22 LEU A 198      54.590  28.770  42.520  1.00  0.00           H
ATOM   3057 HD23 LEU A 198      53.690  28.340  43.950  1.00  0.00           H
ATOM   3058  C   LEU A 198      54.580  24.830  46.510  1.00  0.00           C
ATOM   3059  O   LEU A 198      54.890  24.730  47.680  1.00  0.00           O
ATOM   3060  N   ASN A 199      53.940  23.840  45.840  1.00  0.00           N
ATOM   3061  HN  ASN A 199      53.740  23.870  44.860  1.00  0.00           H
ATOM   3062  CA  ASN A 199      53.610  22.600  46.530  1.00  0.00           C
ATOM   3063  HA  ASN A 199      53.100  21.900  45.890  1.00  0.00           H
ATOM   3064  CB  ASN A 199      54.870  21.740  46.900  1.00  0.00           C
ATOM   3065  HB1 ASN A 199      54.680  20.710  47.260  1.00  0.00           H
ATOM   3066  HB2 ASN A 199      55.410  22.230  47.740  1.00  0.00           H
ATOM   3067  CG  ASN A 199      55.830  21.590  45.710  1.00  0.00           C
ATOM   3068  OD1 ASN A 199      56.740  22.380  45.580  1.00  0.00           O
ATOM   3069  ND2 ASN A 199      55.610  20.550  44.960  1.00  0.00           N
ATOM   3070 HD21 ASN A 199      56.110  20.320  44.130  1.00  0.00           H
ATOM   3071 HD22 ASN A 199      55.030  19.780  45.250  1.00  0.00           H
ATOM   3072  C   ASN A 199      52.540  22.780  47.630  1.00  0.00           C
ATOM   3073  O   ASN A 199      52.350  22.020  48.600  1.00  0.00           O
ATOM   3074  N   ASP A 200      51.760  23.880  47.580  1.00  0.00           N
ATOM   3075  HN  ASP A 200      51.780  24.550  46.830  1.00  0.00           H
ATOM   3076  CA  ASP A 200      50.700  24.320  48.490  1.00  0.00           C
ATOM   3077  HA  ASP A 200      50.410  25.280  48.100  1.00  0.00           H
ATOM   3078  CB  ASP A 200      49.470  23.300  48.370  1.00  0.00           C
ATOM   3079  HB1 ASP A 200      48.610  23.740  48.930  1.00  0.00           H
ATOM   3080  HB2 ASP A 200      49.780  22.340  48.810  1.00  0.00           H
ATOM   3081  CG  ASP A 200      48.980  23.270  46.970  1.00  0.00           C
ATOM   3082  OD1 ASP A 200      49.010  24.240  46.220  1.00  0.00           O
ATOM   3083  OD2 ASP A 200      48.260  22.280  46.630  1.00  0.00           O
ATOM   3084  C   ASP A 200      51.010  24.690  49.910  1.00  0.00           C
ATOM   3085  O   ASP A 200      50.150  24.660  50.810  1.00  0.00           O
ATOM   3086  N   VAL A 201      52.330  24.910  50.140  1.00  0.00           N
ATOM   3087  HN  VAL A 201      52.990  24.760  49.410  1.00  0.00           H
ATOM   3088  CA  VAL A 201      52.870  25.120  51.480  1.00  0.00           C
ATOM   3089  HA  VAL A 201      52.660  24.220  52.040  1.00  0.00           H
ATOM   3090  CB  VAL A 201      54.450  25.260  51.380  1.00  0.00           C
ATOM   3091  HB  VAL A 201      54.720  26.070  50.650  1.00  0.00           H
ATOM   3092  CG1 VAL A 201      55.130  25.840  52.640  1.00  0.00           C
ATOM   3093 HG11 VAL A 201      56.230  25.940  52.550  1.00  0.00           H
ATOM   3094 HG12 VAL A 201      54.950  25.170  53.510  1.00  0.00           H
ATOM   3095 HG13 VAL A 201      54.730  26.870  52.780  1.00  0.00           H
ATOM   3096  CG2 VAL A 201      54.920  23.800  51.060  1.00  0.00           C
ATOM   3097 HG21 VAL A 201      54.760  23.170  51.960  1.00  0.00           H
ATOM   3098 HG22 VAL A 201      56.010  23.840  50.800  1.00  0.00           H
ATOM   3099 HG23 VAL A 201      54.450  23.340  50.160  1.00  0.00           H
ATOM   3100  C   VAL A 201      52.300  26.310  52.190  1.00  0.00           C
ATOM   3101  O   VAL A 201      52.030  27.360  51.600  1.00  0.00           O
ATOM   3102  N   ASN A 202      52.090  26.230  53.550  1.00  0.00           N
ATOM   3103  HN  ASN A 202      52.610  25.610  54.120  1.00  0.00           H
ATOM   3104  CA  ASN A 202      51.500  27.290  54.330  1.00  0.00           C
ATOM   3105  HA  ASN A 202      51.250  28.080  53.640  1.00  0.00           H
ATOM   3106  CB  ASN A 202      50.160  26.880  54.990  1.00  0.00           C
ATOM   3107  HB1 ASN A 202      50.320  26.130  55.800  1.00  0.00           H
ATOM   3108  HB2 ASN A 202      49.490  26.310  54.310  1.00  0.00           H
ATOM   3109  CG  ASN A 202      49.370  28.040  55.590  1.00  0.00           C
ATOM   3110  OD1 ASN A 202      48.820  27.850  56.650  1.00  0.00           O
ATOM   3111  ND2 ASN A 202      49.380  29.200  54.890  1.00  0.00           N
ATOM   3112 HD21 ASN A 202      48.660  29.840  55.170  1.00  0.00           H
ATOM   3113 HD22 ASN A 202      49.780  29.300  53.970  1.00  0.00           H
ATOM   3114  C   ASN A 202      52.580  27.880  55.140  1.00  0.00           C
ATOM   3115  O   ASN A 202      53.480  27.210  55.680  1.00  0.00           O
ATOM   3116  N   ALA A 203      52.520  29.230  55.170  1.00  0.00           N
ATOM   3117  HN  ALA A 203      51.900  29.800  54.630  1.00  0.00           H
ATOM   3118  CA  ALA A 203      53.460  30.130  55.840  1.00  0.00           C
ATOM   3119  HA  ALA A 203      53.860  29.700  56.750  1.00  0.00           H
ATOM   3120  CB  ALA A 203      54.580  30.380  54.760  1.00  0.00           C
ATOM   3121  HB1 ALA A 203      54.000  30.690  53.860  1.00  0.00           H
ATOM   3122  HB2 ALA A 203      55.140  29.440  54.550  1.00  0.00           H
ATOM   3123  HB3 ALA A 203      55.290  31.180  55.080  1.00  0.00           H
ATOM   3124  C   ALA A 203      52.820  31.330  56.380  1.00  0.00           C
ATOM   3125  O   ALA A 203      51.640  31.580  56.140  1.00  0.00           O
ATOM   3126  N   LYS A 204      53.530  32.110  57.280  1.00  0.00           N
ATOM   3127  HN  LYS A 204      54.510  32.030  57.420  1.00  0.00           H
ATOM   3128  CA  LYS A 204      52.930  33.290  58.000  1.00  0.00           C
ATOM   3129  HA  LYS A 204      52.030  32.900  58.430  1.00  0.00           H
ATOM   3130  CB  LYS A 204      53.790  33.780  59.150  1.00  0.00           C
ATOM   3131  HB1 LYS A 204      53.340  34.740  59.470  1.00  0.00           H
ATOM   3132  HB2 LYS A 204      54.820  33.940  58.760  1.00  0.00           H
ATOM   3133  CG  LYS A 204      53.900  32.830  60.340  1.00  0.00           C
ATOM   3134  HG1 LYS A 204      54.550  31.940  60.130  1.00  0.00           H
ATOM   3135  HG2 LYS A 204      52.890  32.420  60.570  1.00  0.00           H
ATOM   3136  CD  LYS A 204      54.420  33.480  61.600  1.00  0.00           C
ATOM   3137  HD1 LYS A 204      53.890  34.440  61.800  1.00  0.00           H
ATOM   3138  HD2 LYS A 204      55.470  33.750  61.390  1.00  0.00           H
ATOM   3139  CE  LYS A 204      54.500  32.560  62.800  1.00  0.00           C
ATOM   3140  HE1 LYS A 204      55.250  31.790  62.520  1.00  0.00           H
ATOM   3141  HE2 LYS A 204      53.500  32.200  63.130  1.00  0.00           H
ATOM   3142  NZ  LYS A 204      55.110  33.190  64.010  1.00  0.00           N
ATOM   3143  HZ1 LYS A 204      56.100  33.440  63.810  1.00  0.00           H
ATOM   3144  HZ2 LYS A 204      55.030  32.470  64.760  1.00  0.00           H
ATOM   3145  HZ3 LYS A 204      54.590  34.060  64.230  1.00  0.00           H
ATOM   3146  C   LYS A 204      52.580  34.490  57.090  1.00  0.00           C
ATOM   3147  O   LYS A 204      53.410  34.830  56.250  1.00  0.00           O
ATOM   3148  N   PRO A 205      51.430  35.220  57.270  1.00  0.00           N
ATOM   3149  CD  PRO A 205      50.330  34.980  58.200  1.00  0.00           C
ATOM   3150  HD1 PRO A 205      50.670  35.090  59.240  1.00  0.00           H
ATOM   3151  HD2 PRO A 205      49.870  33.970  58.100  1.00  0.00           H
ATOM   3152  CA  PRO A 205      51.320  36.570  56.700  1.00  0.00           C
ATOM   3153  HA  PRO A 205      51.010  36.380  55.690  1.00  0.00           H
ATOM   3154  CB  PRO A 205      50.170  37.230  57.460  1.00  0.00           C
ATOM   3155  HB1 PRO A 205      49.660  38.020  56.860  1.00  0.00           H
ATOM   3156  HB2 PRO A 205      50.420  37.800  58.390  1.00  0.00           H
ATOM   3157  CG  PRO A 205      49.280  36.040  57.900  1.00  0.00           C
ATOM   3158  HG1 PRO A 205      48.760  36.340  58.840  1.00  0.00           H
ATOM   3159  HG2 PRO A 205      48.600  35.720  57.090  1.00  0.00           H
ATOM   3160  C   PRO A 205      52.520  37.440  56.730  1.00  0.00           C
ATOM   3161  O   PRO A 205      53.260  37.380  57.690  1.00  0.00           O
ATOM   3162  N   THR A 206      52.810  38.210  55.680  1.00  0.00           N
ATOM   3163  HN  THR A 206      52.130  38.250  54.940  1.00  0.00           H
ATOM   3164  CA  THR A 206      54.150  38.760  55.400  1.00  0.00           C
ATOM   3165  HA  THR A 206      54.490  39.230  56.310  1.00  0.00           H
ATOM   3166  CB  THR A 206      55.180  37.640  55.120  1.00  0.00           C
ATOM   3167  HB  THR A 206      55.050  36.890  55.930  1.00  0.00           H
ATOM   3168  OG1 THR A 206      56.530  38.130  55.050  1.00  0.00           O
ATOM   3169  HG1 THR A 206      56.830  38.190  55.950  1.00  0.00           H
ATOM   3170  CG2 THR A 206      54.920  36.810  53.840  1.00  0.00           C
ATOM   3171 HG21 THR A 206      55.720  36.030  53.770  1.00  0.00           H
ATOM   3172 HG22 THR A 206      54.990  37.410  52.900  1.00  0.00           H
ATOM   3173 HG23 THR A 206      53.950  36.280  53.940  1.00  0.00           H
ATOM   3174  C   THR A 206      54.040  39.640  54.180  1.00  0.00           C
ATOM   3175  O   THR A 206      53.240  39.470  53.290  1.00  0.00           O
ATOM   3176  N   GLU A 207      54.900  40.730  54.150  1.00  0.00           N
ATOM   3177  HN  GLU A 207      55.590  40.770  54.870  1.00  0.00           H
ATOM   3178  CA  GLU A 207      55.030  41.600  52.980  1.00  0.00           C
ATOM   3179  HA  GLU A 207      54.050  41.990  52.700  1.00  0.00           H
ATOM   3180  CB  GLU A 207      55.900  42.890  53.230  1.00  0.00           C
ATOM   3181  HB1 GLU A 207      56.760  42.480  53.810  1.00  0.00           H
ATOM   3182  HB2 GLU A 207      55.280  43.590  53.830  1.00  0.00           H
ATOM   3183  CG  GLU A 207      56.430  43.660  52.020  1.00  0.00           C
ATOM   3184  HG1 GLU A 207      55.640  44.070  51.350  1.00  0.00           H
ATOM   3185  HG2 GLU A 207      57.140  43.070  51.420  1.00  0.00           H
ATOM   3186  CD  GLU A 207      57.290  44.830  52.440  1.00  0.00           C
ATOM   3187  OE1 GLU A 207      56.810  45.850  53.000  1.00  0.00           O
ATOM   3188  OE2 GLU A 207      58.510  44.610  52.380  1.00  0.00           O
ATOM   3189  C   GLU A 207      55.620  40.850  51.790  1.00  0.00           C
ATOM   3190  O   GLU A 207      55.170  41.030  50.640  1.00  0.00           O
ATOM   3191  N   LYS A 208      56.610  39.990  51.990  1.00  0.00           N
ATOM   3192  HN  LYS A 208      56.780  39.660  52.920  1.00  0.00           H
ATOM   3193  CA  LYS A 208      57.680  39.610  51.000  1.00  0.00           C
ATOM   3194  HA  LYS A 208      58.040  40.520  50.550  1.00  0.00           H
ATOM   3195  CB  LYS A 208      58.980  39.090  51.690  1.00  0.00           C
ATOM   3196  HB1 LYS A 208      59.640  38.840  50.830  1.00  0.00           H
ATOM   3197  HB2 LYS A 208      58.760  38.100  52.160  1.00  0.00           H
ATOM   3198  CG  LYS A 208      59.700  40.050  52.670  1.00  0.00           C
ATOM   3199  HG1 LYS A 208      60.600  39.520  53.060  1.00  0.00           H
ATOM   3200  HG2 LYS A 208      58.980  40.410  53.440  1.00  0.00           H
ATOM   3201  CD  LYS A 208      60.190  41.390  51.960  1.00  0.00           C
ATOM   3202  HD1 LYS A 208      59.400  41.920  51.380  1.00  0.00           H
ATOM   3203  HD2 LYS A 208      60.850  41.040  51.140  1.00  0.00           H
ATOM   3204  CE  LYS A 208      60.960  42.390  52.820  1.00  0.00           C
ATOM   3205  HE1 LYS A 208      61.250  43.200  52.100  1.00  0.00           H
ATOM   3206  HE2 LYS A 208      61.790  41.870  53.330  1.00  0.00           H
ATOM   3207  NZ  LYS A 208      60.090  43.020  53.790  1.00  0.00           N
ATOM   3208  HZ1 LYS A 208      59.360  43.550  53.280  1.00  0.00           H
ATOM   3209  HZ2 LYS A 208      60.590  43.760  54.320  1.00  0.00           H
ATOM   3210  HZ3 LYS A 208      59.610  42.410  54.490  1.00  0.00           H
ATOM   3211  C   LYS A 208      57.170  38.660  49.900  1.00  0.00           C
ATOM   3212  O   LYS A 208      57.750  38.600  48.800  1.00  0.00           O
ATOM   3213  N   SER A 209      56.030  37.950  50.080  1.00  0.00           N
ATOM   3214  HN  SER A 209      55.530  37.880  50.940  1.00  0.00           H
ATOM   3215  CA  SER A 209      55.500  37.160  49.020  1.00  0.00           C
ATOM   3216  HA  SER A 209      56.310  36.660  48.500  1.00  0.00           H
ATOM   3217  CB  SER A 209      54.540  36.040  49.440  1.00  0.00           C
ATOM   3218  HB1 SER A 209      54.130  35.510  48.550  1.00  0.00           H
ATOM   3219  HB2 SER A 209      53.690  36.470  50.000  1.00  0.00           H
ATOM   3220  OG  SER A 209      55.270  35.150  50.270  1.00  0.00           O
ATOM   3221  HG1 SER A 209      56.030  34.890  49.730  1.00  0.00           H
ATOM   3222  C   SER A 209      54.710  38.110  48.100  1.00  0.00           C
ATOM   3223  O   SER A 209      54.640  37.870  46.870  1.00  0.00           O
ATOM   3224  N   ASP A 210      54.080  39.170  48.630  1.00  0.00           N
ATOM   3225  HN  ASP A 210      54.130  39.420  49.600  1.00  0.00           H
ATOM   3226  CA  ASP A 210      53.320  40.150  47.920  1.00  0.00           C
ATOM   3227  HA  ASP A 210      52.800  39.590  47.150  1.00  0.00           H
ATOM   3228  CB  ASP A 210      52.350  41.060  48.830  1.00  0.00           C
ATOM   3229  HB1 ASP A 210      51.880  41.960  48.400  1.00  0.00           H
ATOM   3230  HB2 ASP A 210      52.920  41.390  49.730  1.00  0.00           H
ATOM   3231  CG  ASP A 210      51.300  40.070  49.360  1.00  0.00           C
ATOM   3232  OD1 ASP A 210      51.140  39.010  48.760  1.00  0.00           O
ATOM   3233  OD2 ASP A 210      50.610  40.360  50.340  1.00  0.00           O
ATOM   3234  C   ASP A 210      54.230  41.020  47.110  1.00  0.00           C
ATOM   3235  O   ASP A 210      53.970  41.340  45.990  1.00  0.00           O
ATOM   3236  N   VAL A 211      55.470  41.310  47.560  1.00  0.00           N
ATOM   3237  HN  VAL A 211      55.760  41.100  48.490  1.00  0.00           H
ATOM   3238  CA  VAL A 211      56.480  41.960  46.660  1.00  0.00           C
ATOM   3239  HA  VAL A 211      56.090  42.920  46.360  1.00  0.00           H
ATOM   3240  CB  VAL A 211      57.840  42.320  47.330  1.00  0.00           C
ATOM   3241  HB  VAL A 211      58.310  41.410  47.770  1.00  0.00           H
ATOM   3242  CG1 VAL A 211      58.760  42.950  46.260  1.00  0.00           C
ATOM   3243 HG11 VAL A 211      59.180  42.080  45.720  1.00  0.00           H
ATOM   3244 HG12 VAL A 211      59.500  43.610  46.770  1.00  0.00           H
ATOM   3245 HG13 VAL A 211      58.160  43.550  45.540  1.00  0.00           H
ATOM   3246  CG2 VAL A 211      57.710  43.250  48.510  1.00  0.00           C
ATOM   3247 HG21 VAL A 211      58.690  43.520  48.980  1.00  0.00           H
ATOM   3248 HG22 VAL A 211      57.000  42.930  49.300  1.00  0.00           H
ATOM   3249 HG23 VAL A 211      57.400  44.270  48.190  1.00  0.00           H
ATOM   3250  C   VAL A 211      56.820  41.140  45.400  1.00  0.00           C
ATOM   3251  O   VAL A 211      57.000  41.660  44.280  1.00  0.00           O
ATOM   3252  N   TYR A 212      56.870  39.770  45.490  1.00  0.00           N
ATOM   3253  HN  TYR A 212      56.600  39.410  46.390  1.00  0.00           H
ATOM   3254  CA  TYR A 212      57.060  38.800  44.410  1.00  0.00           C
ATOM   3255  HA  TYR A 212      57.880  39.110  43.790  1.00  0.00           H
ATOM   3256  CB  TYR A 212      57.310  37.350  44.920  1.00  0.00           C
ATOM   3257  HB1 TYR A 212      56.360  37.000  45.410  1.00  0.00           H
ATOM   3258  HB2 TYR A 212      58.040  37.290  45.750  1.00  0.00           H
ATOM   3259  CG  TYR A 212      57.650  36.490  43.770  1.00  0.00           C
ATOM   3260  CD1 TYR A 212      56.590  35.850  43.130  1.00  0.00           C
ATOM   3261  HD1 TYR A 212      55.540  35.880  43.380  1.00  0.00           H
ATOM   3262  CE1 TYR A 212      56.880  35.020  42.000  1.00  0.00           C
ATOM   3263  HE1 TYR A 212      56.060  34.640  41.430  1.00  0.00           H
ATOM   3264  CZ  TYR A 212      58.210  34.890  41.560  1.00  0.00           C
ATOM   3265  OH  TYR A 212      58.520  34.200  40.440  1.00  0.00           O
ATOM   3266  HH  TYR A 212      57.700  33.870  40.070  1.00  0.00           H
ATOM   3267  CD2 TYR A 212      59.010  36.220  43.390  1.00  0.00           C
ATOM   3268  HD2 TYR A 212      59.700  36.660  44.080  1.00  0.00           H
ATOM   3269  CE2 TYR A 212      59.240  35.500  42.260  1.00  0.00           C
ATOM   3270  HE2 TYR A 212      60.240  35.320  41.890  1.00  0.00           H
ATOM   3271  C   TYR A 212      55.910  38.840  43.410  1.00  0.00           C
ATOM   3272  O   TYR A 212      56.170  39.050  42.270  1.00  0.00           O
ATOM   3273  N   SER A 213      54.640  38.830  43.800  1.00  0.00           N
ATOM   3274  HN  SER A 213      54.510  38.770  44.790  1.00  0.00           H
ATOM   3275  CA  SER A 213      53.480  39.000  42.960  1.00  0.00           C
ATOM   3276  HA  SER A 213      53.470  38.330  42.110  1.00  0.00           H
ATOM   3277  CB  SER A 213      52.200  38.800  43.820  1.00  0.00           C
ATOM   3278  HB1 SER A 213      51.270  38.870  43.230  1.00  0.00           H
ATOM   3279  HB2 SER A 213      52.210  39.570  44.640  1.00  0.00           H
ATOM   3280  OG  SER A 213      52.110  37.560  44.510  1.00  0.00           O
ATOM   3281  HG1 SER A 213      52.300  36.880  43.860  1.00  0.00           H
ATOM   3282  C   SER A 213      53.450  40.380  42.400  1.00  0.00           C
ATOM   3283  O   SER A 213      53.160  40.580  41.210  1.00  0.00           O
ATOM   3284  N   PHE A 214      53.770  41.420  43.160  1.00  0.00           N
ATOM   3285  HN  PHE A 214      54.050  41.500  44.120  1.00  0.00           H
ATOM   3286  CA  PHE A 214      53.880  42.760  42.530  1.00  0.00           C
ATOM   3287  HA  PHE A 214      52.860  43.000  42.230  1.00  0.00           H
ATOM   3288  CB  PHE A 214      54.140  43.820  43.680  1.00  0.00           C
ATOM   3289  HB1 PHE A 214      54.910  43.370  44.340  1.00  0.00           H
ATOM   3290  HB2 PHE A 214      53.270  43.850  44.370  1.00  0.00           H
ATOM   3291  CG  PHE A 214      54.650  45.140  43.150  1.00  0.00           C
ATOM   3292  CD1 PHE A 214      53.780  46.000  42.510  1.00  0.00           C
ATOM   3293  HD1 PHE A 214      52.720  45.770  42.590  1.00  0.00           H
ATOM   3294  CE1 PHE A 214      54.220  47.100  41.780  1.00  0.00           C
ATOM   3295  HE1 PHE A 214      53.450  47.750  41.390  1.00  0.00           H
ATOM   3296  CZ  PHE A 214      55.600  47.430  41.740  1.00  0.00           C
ATOM   3297  HZ  PHE A 214      55.940  48.290  41.190  1.00  0.00           H
ATOM   3298  CD2 PHE A 214      56.000  45.450  43.110  1.00  0.00           C
ATOM   3299  HD2 PHE A 214      56.650  44.840  43.710  1.00  0.00           H
ATOM   3300  CE2 PHE A 214      56.540  46.520  42.300  1.00  0.00           C
ATOM   3301  HE2 PHE A 214      57.610  46.550  42.320  1.00  0.00           H
ATOM   3302  C   PHE A 214      54.940  42.810  41.430  1.00  0.00           C
ATOM   3303  O   PHE A 214      54.770  43.400  40.370  1.00  0.00           O
ATOM   3304  N   ALA A 215      56.110  42.050  41.600  1.00  0.00           N
ATOM   3305  HN  ALA A 215      56.370  41.700  42.490  1.00  0.00           H
ATOM   3306  CA  ALA A 215      57.030  42.010  40.430  1.00  0.00           C
ATOM   3307  HA  ALA A 215      57.280  43.040  40.220  1.00  0.00           H
ATOM   3308  CB  ALA A 215      58.340  41.320  40.800  1.00  0.00           C
ATOM   3309  HB1 ALA A 215      58.710  41.690  41.780  1.00  0.00           H
ATOM   3310  HB2 ALA A 215      59.130  41.510  40.040  1.00  0.00           H
ATOM   3311  HB3 ALA A 215      58.070  40.250  41.000  1.00  0.00           H
ATOM   3312  C   ALA A 215      56.520  41.370  39.130  1.00  0.00           C
ATOM   3313  O   ALA A 215      56.650  42.000  38.060  1.00  0.00           O
ATOM   3314  N   VAL A 216      55.920  40.210  39.210  1.00  0.00           N
ATOM   3315  HN  VAL A 216      55.830  39.840  40.140  1.00  0.00           H
ATOM   3316  CA  VAL A 216      55.370  39.590  38.010  1.00  0.00           C
ATOM   3317  HA  VAL A 216      56.160  39.520  37.280  1.00  0.00           H
ATOM   3318  CB  VAL A 216      54.810  38.200  38.440  1.00  0.00           C
ATOM   3319  HB  VAL A 216      54.100  38.290  39.280  1.00  0.00           H
ATOM   3320  CG1 VAL A 216      54.170  37.560  37.190  1.00  0.00           C
ATOM   3321 HG11 VAL A 216      54.900  37.670  36.350  1.00  0.00           H
ATOM   3322 HG12 VAL A 216      53.190  38.050  37.020  1.00  0.00           H
ATOM   3323 HG13 VAL A 216      53.970  36.460  37.260  1.00  0.00           H
ATOM   3324  CG2 VAL A 216      56.030  37.370  38.850  1.00  0.00           C
ATOM   3325 HG21 VAL A 216      56.880  37.340  38.150  1.00  0.00           H
ATOM   3326 HG22 VAL A 216      55.760  36.300  38.900  1.00  0.00           H
ATOM   3327 HG23 VAL A 216      56.390  37.630  39.870  1.00  0.00           H
ATOM   3328  C   VAL A 216      54.240  40.490  37.340  1.00  0.00           C
ATOM   3329  O   VAL A 216      54.130  40.630  36.140  1.00  0.00           O
ATOM   3330  N   VAL A 217      53.370  41.140  38.240  1.00  0.00           N
ATOM   3331  HN  VAL A 217      53.400  40.950  39.220  1.00  0.00           H
ATOM   3332  CA  VAL A 217      52.390  42.170  37.880  1.00  0.00           C
ATOM   3333  HA  VAL A 217      51.900  41.670  37.050  1.00  0.00           H
ATOM   3334  CB  VAL A 217      51.500  42.610  39.060  1.00  0.00           C
ATOM   3335  HB  VAL A 217      52.060  42.550  40.020  1.00  0.00           H
ATOM   3336  CG1 VAL A 217      50.930  44.050  38.990  1.00  0.00           C
ATOM   3337 HG11 VAL A 217      50.400  44.340  39.920  1.00  0.00           H
ATOM   3338 HG12 VAL A 217      50.190  44.200  38.170  1.00  0.00           H
ATOM   3339 HG13 VAL A 217      51.750  44.790  38.870  1.00  0.00           H
ATOM   3340  CG2 VAL A 217      50.260  41.670  39.210  1.00  0.00           C
ATOM   3341 HG21 VAL A 217      50.260  40.700  38.690  1.00  0.00           H
ATOM   3342 HG22 VAL A 217      49.430  42.240  38.740  1.00  0.00           H
ATOM   3343 HG23 VAL A 217      49.910  41.430  40.240  1.00  0.00           H
ATOM   3344  C   VAL A 217      53.030  43.320  37.260  1.00  0.00           C
ATOM   3345  O   VAL A 217      52.600  43.800  36.220  1.00  0.00           O
ATOM   3346  N   LEU A 218      54.160  43.810  37.760  1.00  0.00           N
ATOM   3347  HN  LEU A 218      54.420  43.570  38.700  1.00  0.00           H
ATOM   3348  CA  LEU A 218      54.970  44.890  37.250  1.00  0.00           C
ATOM   3349  HA  LEU A 218      54.300  45.730  37.160  1.00  0.00           H
ATOM   3350  CB  LEU A 218      56.080  45.240  38.290  1.00  0.00           C
ATOM   3351  HB1 LEU A 218      56.730  44.350  38.410  1.00  0.00           H
ATOM   3352  HB2 LEU A 218      55.670  45.510  39.280  1.00  0.00           H
ATOM   3353  CG  LEU A 218      56.970  46.410  37.860  1.00  0.00           C
ATOM   3354  HG  LEU A 218      57.610  46.050  37.020  1.00  0.00           H
ATOM   3355  CD1 LEU A 218      56.230  47.610  37.270  1.00  0.00           C
ATOM   3356 HD11 LEU A 218      55.640  48.130  38.060  1.00  0.00           H
ATOM   3357 HD12 LEU A 218      55.570  47.200  36.470  1.00  0.00           H
ATOM   3358 HD13 LEU A 218      56.830  48.450  36.850  1.00  0.00           H
ATOM   3359  CD2 LEU A 218      57.880  46.940  38.950  1.00  0.00           C
ATOM   3360 HD21 LEU A 218      58.610  47.670  38.560  1.00  0.00           H
ATOM   3361 HD22 LEU A 218      58.430  46.140  39.500  1.00  0.00           H
ATOM   3362 HD23 LEU A 218      57.370  47.520  39.740  1.00  0.00           H
ATOM   3363  C   LEU A 218      55.580  44.570  35.840  1.00  0.00           C
ATOM   3364  O   LEU A 218      55.520  45.400  34.980  1.00  0.00           O
ATOM   3365  N   TRP A 219      56.100  43.320  35.670  1.00  0.00           N
ATOM   3366  HN  TRP A 219      56.250  42.760  36.490  1.00  0.00           H
ATOM   3367  CA  TRP A 219      56.600  42.940  34.450  1.00  0.00           C
ATOM   3368  HA  TRP A 219      57.390  43.610  34.150  1.00  0.00           H
ATOM   3369  CB  TRP A 219      57.230  41.460  34.510  1.00  0.00           C
ATOM   3370  HB1 TRP A 219      56.530  40.820  35.080  1.00  0.00           H
ATOM   3371  HB2 TRP A 219      58.130  41.420  35.170  1.00  0.00           H
ATOM   3372  CG  TRP A 219      57.490  40.820  33.190  1.00  0.00           C
ATOM   3373  CD1 TRP A 219      58.680  40.880  32.420  1.00  0.00           C
ATOM   3374  HD1 TRP A 219      59.610  41.370  32.650  1.00  0.00           H
ATOM   3375  NE1 TRP A 219      58.500  40.230  31.240  1.00  0.00           N
ATOM   3376  HE1 TRP A 219      59.130  39.950  30.540  1.00  0.00           H
ATOM   3377  CE2 TRP A 219      57.240  39.780  31.130  1.00  0.00           C
ATOM   3378  CD2 TRP A 219      56.550  40.010  32.380  1.00  0.00           C
ATOM   3379  CE3 TRP A 219      55.260  39.530  32.540  1.00  0.00           C
ATOM   3380  HE3 TRP A 219      54.680  39.680  33.440  1.00  0.00           H
ATOM   3381  CZ3 TRP A 219      54.640  38.870  31.550  1.00  0.00           C
ATOM   3382  HZ3 TRP A 219      53.580  38.660  31.650  1.00  0.00           H
ATOM   3383  CZ2 TRP A 219      56.580  39.140  30.070  1.00  0.00           C
ATOM   3384  HZ2 TRP A 219      57.140  38.850  29.190  1.00  0.00           H
ATOM   3385  CH2 TRP A 219      55.230  38.710  30.300  1.00  0.00           C
ATOM   3386  HH2 TRP A 219      54.610  38.230  29.550  1.00  0.00           H
ATOM   3387  C   TRP A 219      55.460  42.930  33.370  1.00  0.00           C
ATOM   3388  O   TRP A 219      55.680  43.360  32.290  1.00  0.00           O
ATOM   3389  N   ALA A 220      54.320  42.410  33.770  1.00  0.00           N
ATOM   3390  HN  ALA A 220      54.200  42.110  34.720  1.00  0.00           H
ATOM   3391  CA  ALA A 220      53.060  42.320  33.060  1.00  0.00           C
ATOM   3392  HA  ALA A 220      53.260  41.720  32.180  1.00  0.00           H
ATOM   3393  CB  ALA A 220      51.940  41.750  33.930  1.00  0.00           C
ATOM   3394  HB1 ALA A 220      51.040  41.550  33.300  1.00  0.00           H
ATOM   3395  HB2 ALA A 220      51.590  42.500  34.680  1.00  0.00           H
ATOM   3396  HB3 ALA A 220      52.200  40.800  34.440  1.00  0.00           H
ATOM   3397  C   ALA A 220      52.670  43.740  32.500  1.00  0.00           C
ATOM   3398  O   ALA A 220      52.370  43.870  31.340  1.00  0.00           O
ATOM   3399  N   ILE A 221      52.780  44.740  33.330  1.00  0.00           N
ATOM   3400  HN  ILE A 221      52.910  44.620  34.320  1.00  0.00           H
ATOM   3401  CA  ILE A 221      52.460  46.140  33.080  1.00  0.00           C
ATOM   3402  HA  ILE A 221      51.490  46.220  32.640  1.00  0.00           H
ATOM   3403  CB  ILE A 221      52.410  46.990  34.400  1.00  0.00           C
ATOM   3404  HB  ILE A 221      53.220  46.750  35.110  1.00  0.00           H
ATOM   3405  CG2 ILE A 221      52.400  48.510  34.200  1.00  0.00           C
ATOM   3406 HG21 ILE A 221      51.510  48.870  33.640  1.00  0.00           H
ATOM   3407 HG22 ILE A 221      53.330  48.950  33.770  1.00  0.00           H
ATOM   3408 HG23 ILE A 221      52.220  49.020  35.170  1.00  0.00           H
ATOM   3409  CG1 ILE A 221      51.080  46.630  35.170  1.00  0.00           C
ATOM   3410 HG11 ILE A 221      50.970  45.520  35.170  1.00  0.00           H
ATOM   3411 HG12 ILE A 221      50.210  47.040  34.610  1.00  0.00           H
ATOM   3412  CD  ILE A 221      51.030  47.170  36.630  1.00  0.00           C
ATOM   3413  HD1 ILE A 221      51.900  46.680  37.130  1.00  0.00           H
ATOM   3414  HD2 ILE A 221      50.130  46.810  37.170  1.00  0.00           H
ATOM   3415  HD3 ILE A 221      51.110  48.250  36.850  1.00  0.00           H
ATOM   3416  C   ILE A 221      53.310  46.740  31.990  1.00  0.00           C
ATOM   3417  O   ILE A 221      52.740  47.460  31.170  1.00  0.00           O
ATOM   3418  N   PHE A 222      54.610  46.450  31.910  1.00  0.00           N
ATOM   3419  HN  PHE A 222      55.030  45.810  32.540  1.00  0.00           H
ATOM   3420  CA  PHE A 222      55.340  46.740  30.760  1.00  0.00           C
ATOM   3421  HA  PHE A 222      54.960  47.680  30.400  1.00  0.00           H
ATOM   3422  CB  PHE A 222      56.820  46.850  31.000  1.00  0.00           C
ATOM   3423  HB1 PHE A 222      57.320  47.380  30.160  1.00  0.00           H
ATOM   3424  HB2 PHE A 222      57.210  45.830  31.210  1.00  0.00           H
ATOM   3425  CG  PHE A 222      57.080  47.790  32.160  1.00  0.00           C
ATOM   3426  CD1 PHE A 222      57.870  47.430  33.290  1.00  0.00           C
ATOM   3427  HD1 PHE A 222      58.390  46.480  33.390  1.00  0.00           H
ATOM   3428  CE1 PHE A 222      58.010  48.400  34.390  1.00  0.00           C
ATOM   3429  HE1 PHE A 222      58.610  48.160  35.250  1.00  0.00           H
ATOM   3430  CZ  PHE A 222      57.340  49.620  34.340  1.00  0.00           C
ATOM   3431  HZ  PHE A 222      57.580  50.230  35.200  1.00  0.00           H
ATOM   3432  CD2 PHE A 222      56.530  49.080  32.120  1.00  0.00           C
ATOM   3433  HD2 PHE A 222      55.970  49.490  31.290  1.00  0.00           H
ATOM   3434  CE2 PHE A 222      56.610  49.930  33.220  1.00  0.00           C
ATOM   3435  HE2 PHE A 222      56.130  50.900  33.180  1.00  0.00           H
ATOM   3436  C   PHE A 222      55.060  45.880  29.550  1.00  0.00           C
ATOM   3437  O   PHE A 222      54.940  46.370  28.420  1.00  0.00           O
ATOM   3438  N   ALA A 223      54.960  44.520  29.700  1.00  0.00           N
ATOM   3439  HN  ALA A 223      55.040  44.070  30.590  1.00  0.00           H
ATOM   3440  CA  ALA A 223      54.790  43.550  28.630  1.00  0.00           C
ATOM   3441  HA  ALA A 223      55.660  43.640  27.990  1.00  0.00           H
ATOM   3442  CB  ALA A 223      54.820  42.090  29.260  1.00  0.00           C
ATOM   3443  HB1 ALA A 223      53.880  41.900  29.820  1.00  0.00           H
ATOM   3444  HB2 ALA A 223      55.680  42.040  29.960  1.00  0.00           H
ATOM   3445  HB3 ALA A 223      54.860  41.290  28.490  1.00  0.00           H
ATOM   3446  C   ALA A 223      53.550  43.680  27.880  1.00  0.00           C
ATOM   3447  O   ALA A 223      53.600  43.650  26.670  1.00  0.00           O
ATOM   3448  N   ASN A 224      52.390  43.890  28.550  1.00  0.00           N
ATOM   3449  HN  ASN A 224      52.390  44.110  29.510  1.00  0.00           H
ATOM   3450  CA  ASN A 224      51.010  43.940  28.070  1.00  0.00           C
ATOM   3451  HA  ASN A 224      50.510  44.540  28.820  1.00  0.00           H
ATOM   3452  CB  ASN A 224      50.890  44.710  26.720  1.00  0.00           C
ATOM   3453  HB1 ASN A 224      49.810  44.800  26.520  1.00  0.00           H
ATOM   3454  HB2 ASN A 224      51.400  44.150  25.900  1.00  0.00           H
ATOM   3455  CG  ASN A 224      51.530  46.060  26.820  1.00  0.00           C
ATOM   3456  OD1 ASN A 224      51.350  46.800  27.820  1.00  0.00           O
ATOM   3457  ND2 ASN A 224      52.190  46.570  25.730  1.00  0.00           N
ATOM   3458 HD21 ASN A 224      52.730  47.400  25.870  1.00  0.00           H
ATOM   3459 HD22 ASN A 224      52.380  45.910  25.000  1.00  0.00           H
ATOM   3460  C   ASN A 224      50.350  42.570  27.980  1.00  0.00           C
ATOM   3461  O   ASN A 224      49.330  42.360  27.260  1.00  0.00           O
ATOM   3462  N   LYS A 225      50.820  41.570  28.830  1.00  0.00           N
ATOM   3463  HN  LYS A 225      51.720  41.800  29.210  1.00  0.00           H
ATOM   3464  CA  LYS A 225      50.360  40.200  28.820  1.00  0.00           C
ATOM   3465  HA  LYS A 225      49.290  40.160  28.730  1.00  0.00           H
ATOM   3466  CB  LYS A 225      51.080  39.410  27.760  1.00  0.00           C
ATOM   3467  HB1 LYS A 225      50.580  39.760  26.820  1.00  0.00           H
ATOM   3468  HB2 LYS A 225      50.890  38.320  27.690  1.00  0.00           H
ATOM   3469  CG  LYS A 225      52.550  39.590  27.520  1.00  0.00           C
ATOM   3470  HG1 LYS A 225      53.070  39.630  28.500  1.00  0.00           H
ATOM   3471  HG2 LYS A 225      52.750  40.530  26.970  1.00  0.00           H
ATOM   3472  CD  LYS A 225      53.110  38.530  26.530  1.00  0.00           C
ATOM   3473  HD1 LYS A 225      52.500  38.590  25.610  1.00  0.00           H
ATOM   3474  HD2 LYS A 225      52.980  37.520  26.980  1.00  0.00           H
ATOM   3475  CE  LYS A 225      54.600  38.750  26.280  1.00  0.00           C
ATOM   3476  HE1 LYS A 225      54.980  38.680  27.320  1.00  0.00           H
ATOM   3477  HE2 LYS A 225      54.830  39.760  25.900  1.00  0.00           H
ATOM   3478  NZ  LYS A 225      55.140  37.700  25.400  1.00  0.00           N
ATOM   3479  HZ1 LYS A 225      54.800  36.790  25.780  1.00  0.00           H
ATOM   3480  HZ2 LYS A 225      56.170  37.650  25.300  1.00  0.00           H
ATOM   3481  HZ3 LYS A 225      54.900  37.850  24.410  1.00  0.00           H
ATOM   3482  C   LYS A 225      50.550  39.520  30.110  1.00  0.00           C
ATOM   3483  O   LYS A 225      51.390  39.890  30.980  1.00  0.00           O
ATOM   3484  N   GLU A 226      49.790  38.400  30.300  1.00  0.00           N
ATOM   3485  HN  GLU A 226      49.030  38.240  29.680  1.00  0.00           H
ATOM   3486  CA  GLU A 226      50.020  37.570  31.450  1.00  0.00           C
ATOM   3487  HA  GLU A 226      50.310  38.150  32.320  1.00  0.00           H
ATOM   3488  CB  GLU A 226      48.780  36.790  31.850  1.00  0.00           C
ATOM   3489  HB1 GLU A 226      49.020  36.120  32.710  1.00  0.00           H
ATOM   3490  HB2 GLU A 226      48.430  36.080  31.070  1.00  0.00           H
ATOM   3491  CG  GLU A 226      47.550  37.610  32.150  1.00  0.00           C
ATOM   3492  HG1 GLU A 226      47.100  38.040  31.230  1.00  0.00           H
ATOM   3493  HG2 GLU A 226      47.730  38.370  32.930  1.00  0.00           H
ATOM   3494  CD  GLU A 226      46.480  36.710  32.610  1.00  0.00           C
ATOM   3495  OE1 GLU A 226      46.700  36.280  33.780  1.00  0.00           O
ATOM   3496  OE2 GLU A 226      45.380  36.600  32.030  1.00  0.00           O
ATOM   3497  C   GLU A 226      51.070  36.500  31.250  1.00  0.00           C
ATOM   3498  O   GLU A 226      51.090  36.030  30.100  1.00  0.00           O
ATOM   3499  N   PRO A 227      51.980  36.100  32.110  1.00  0.00           N
ATOM   3500  CD  PRO A 227      52.010  36.770  33.420  1.00  0.00           C
ATOM   3501  HD1 PRO A 227      51.110  36.480  34.020  1.00  0.00           H
ATOM   3502  HD2 PRO A 227      52.190  37.860  33.420  1.00  0.00           H
ATOM   3503  CA  PRO A 227      53.080  35.110  31.940  1.00  0.00           C
ATOM   3504  HA  PRO A 227      53.880  35.620  31.420  1.00  0.00           H
ATOM   3505  CB  PRO A 227      53.340  34.860  33.410  1.00  0.00           C
ATOM   3506  HB1 PRO A 227      54.300  34.300  33.560  1.00  0.00           H
ATOM   3507  HB2 PRO A 227      52.610  34.170  33.870  1.00  0.00           H
ATOM   3508  CG  PRO A 227      53.230  36.220  34.030  1.00  0.00           C
ATOM   3509  HG1 PRO A 227      53.020  36.080  35.110  1.00  0.00           H
ATOM   3510  HG2 PRO A 227      54.190  36.770  33.900  1.00  0.00           H
ATOM   3511  C   PRO A 227      52.780  33.890  31.070  1.00  0.00           C
ATOM   3512  O   PRO A 227      51.690  33.350  31.230  1.00  0.00           O
ATOM   3513  N   TYR A 228      53.690  33.450  30.140  1.00  0.00           N
ATOM   3514  HN  TYR A 228      54.530  33.950  29.980  1.00  0.00           H
ATOM   3515  CA  TYR A 228      53.620  32.220  29.340  1.00  0.00           C
ATOM   3516  HA  TYR A 228      54.530  32.100  28.770  1.00  0.00           H
ATOM   3517  CB  TYR A 228      53.640  30.920  30.150  1.00  0.00           C
ATOM   3518  HB1 TYR A 228      53.820  29.900  29.730  1.00  0.00           H
ATOM   3519  HB2 TYR A 228      52.670  30.710  30.670  1.00  0.00           H
ATOM   3520  CG  TYR A 228      54.710  30.970  31.220  1.00  0.00           C
ATOM   3521  CD1 TYR A 228      54.330  31.260  32.550  1.00  0.00           C
ATOM   3522  HD1 TYR A 228      53.300  31.280  32.880  1.00  0.00           H
ATOM   3523  CE1 TYR A 228      55.230  31.530  33.560  1.00  0.00           C
ATOM   3524  HE1 TYR A 228      54.860  31.640  34.580  1.00  0.00           H
ATOM   3525  CZ  TYR A 228      56.550  31.650  33.190  1.00  0.00           C
ATOM   3526  OH  TYR A 228      57.470  32.100  34.190  1.00  0.00           O
ATOM   3527  HH  TYR A 228      56.890  32.480  34.840  1.00  0.00           H
ATOM   3528  CD2 TYR A 228      56.030  31.030  30.830  1.00  0.00           C
ATOM   3529  HD2 TYR A 228      56.390  31.050  29.820  1.00  0.00           H
ATOM   3530  CE2 TYR A 228      56.960  31.340  31.880  1.00  0.00           C
ATOM   3531  HE2 TYR A 228      58.020  31.450  31.700  1.00  0.00           H
ATOM   3532  C   TYR A 228      52.640  32.280  28.160  1.00  0.00           C
ATOM   3533  O   TYR A 228      51.460  32.550  28.240  1.00  0.00           O
ATOM   3534  N   GLU A 229      53.190  31.990  26.990  1.00  0.00           N
ATOM   3535  HN  GLU A 229      54.110  31.610  26.950  1.00  0.00           H
ATOM   3536  CA  GLU A 229      52.650  32.320  25.640  1.00  0.00           C
ATOM   3537  HA  GLU A 229      51.950  33.150  25.620  1.00  0.00           H
ATOM   3538  CB  GLU A 229      53.900  32.470  24.650  1.00  0.00           C
ATOM   3539  HB1 GLU A 229      53.430  33.090  23.850  1.00  0.00           H
ATOM   3540  HB2 GLU A 229      54.280  31.540  24.180  1.00  0.00           H
ATOM   3541  CG  GLU A 229      55.030  33.380  25.270  1.00  0.00           C
ATOM   3542  HG1 GLU A 229      55.790  33.630  24.500  1.00  0.00           H
ATOM   3543  HG2 GLU A 229      55.640  32.800  25.990  1.00  0.00           H
ATOM   3544  CD  GLU A 229      54.620  34.640  25.940  1.00  0.00           C
ATOM   3545  OE1 GLU A 229      55.220  35.100  26.950  1.00  0.00           O
ATOM   3546  OE2 GLU A 229      53.750  35.310  25.310  1.00  0.00           O
ATOM   3547  C   GLU A 229      51.840  31.120  25.180  1.00  0.00           C
ATOM   3548  O   GLU A 229      51.160  31.240  24.200  1.00  0.00           O
ATOM   3549  N   ASN A 230      51.830  30.010  26.000  1.00  0.00           N
ATOM   3550  HN  ASN A 230      52.560  30.050  26.690  1.00  0.00           H
ATOM   3551  CA  ASN A 230      50.920  28.840  25.920  1.00  0.00           C
ATOM   3552  HA  ASN A 230      49.890  29.170  25.820  1.00  0.00           H
ATOM   3553  CB  ASN A 230      51.280  27.980  24.640  1.00  0.00           C
ATOM   3554  HB1 ASN A 230      51.380  28.700  23.800  1.00  0.00           H
ATOM   3555  HB2 ASN A 230      50.560  27.160  24.440  1.00  0.00           H
ATOM   3556  CG  ASN A 230      52.690  27.370  24.740  1.00  0.00           C
ATOM   3557  OD1 ASN A 230      53.620  27.800  24.070  1.00  0.00           O
ATOM   3558  ND2 ASN A 230      52.910  26.320  25.580  1.00  0.00           N
ATOM   3559 HD21 ASN A 230      53.830  26.250  25.960  1.00  0.00           H
ATOM   3560 HD22 ASN A 230      52.160  25.960  26.150  1.00  0.00           H
ATOM   3561  C   ASN A 230      50.900  28.130  27.280  1.00  0.00           C
ATOM   3562  O   ASN A 230      51.620  28.410  28.260  1.00  0.00           O
ATOM   3563  N   ALA A 231      49.870  27.240  27.400  1.00  0.00           N
ATOM   3564  HN  ALA A 231      49.290  27.000  26.610  1.00  0.00           H
ATOM   3565  CA  ALA A 231      49.620  26.320  28.540  1.00  0.00           C
ATOM   3566  HA  ALA A 231      49.200  26.830  29.400  1.00  0.00           H
ATOM   3567  CB  ALA A 231      48.560  25.250  28.020  1.00  0.00           C
ATOM   3568  HB1 ALA A 231      47.540  25.710  27.960  1.00  0.00           H
ATOM   3569  HB2 ALA A 231      48.410  24.380  28.710  1.00  0.00           H
ATOM   3570  HB3 ALA A 231      48.940  24.800  27.090  1.00  0.00           H
ATOM   3571  C   ALA A 231      50.850  25.430  28.880  1.00  0.00           C
ATOM   3572  O   ALA A 231      51.680  25.200  28.010  1.00  0.00           O
ATOM   3573  N   ILE A 232      51.020  25.130  30.190  1.00  0.00           N
ATOM   3574  HN  ILE A 232      50.210  25.250  30.760  1.00  0.00           H
ATOM   3575  CA  ILE A 232      52.220  24.530  30.780  1.00  0.00           C
ATOM   3576  HA  ILE A 232      52.740  23.890  30.100  1.00  0.00           H
ATOM   3577  CB  ILE A 232      53.310  25.540  31.180  1.00  0.00           C
ATOM   3578  HB  ILE A 232      53.570  26.040  30.220  1.00  0.00           H
ATOM   3579  CG2 ILE A 232      52.810  26.610  32.200  1.00  0.00           C
ATOM   3580 HG21 ILE A 232      52.610  26.160  33.200  1.00  0.00           H
ATOM   3581 HG22 ILE A 232      51.880  27.140  31.900  1.00  0.00           H
ATOM   3582 HG23 ILE A 232      53.610  27.360  32.390  1.00  0.00           H
ATOM   3583  CG1 ILE A 232      54.560  24.830  31.650  1.00  0.00           C
ATOM   3584 HG11 ILE A 232      54.830  23.900  31.110  1.00  0.00           H
ATOM   3585 HG12 ILE A 232      54.510  24.510  32.720  1.00  0.00           H
ATOM   3586  CD  ILE A 232      55.750  25.790  31.690  1.00  0.00           C
ATOM   3587  HD1 ILE A 232      55.830  26.440  32.600  1.00  0.00           H
ATOM   3588  HD2 ILE A 232      55.740  26.610  30.940  1.00  0.00           H
ATOM   3589  HD3 ILE A 232      56.680  25.190  31.760  1.00  0.00           H
ATOM   3590  C   ILE A 232      51.890  23.650  32.000  1.00  0.00           C
ATOM   3591  O   ILE A 232      51.090  23.990  32.850  1.00  0.00           O
ATOM   3592  N   CYS A 233      52.610  22.550  32.100  1.00  0.00           N
ATOM   3593  HN  CYS A 233      53.230  22.340  31.360  1.00  0.00           H
ATOM   3594  CA  CYS A 233      52.640  21.630  33.270  1.00  0.00           C
ATOM   3595  HA  CYS A 233      51.620  21.280  33.410  1.00  0.00           H
ATOM   3596  CB  CYS A 233      53.510  20.400  32.920  1.00  0.00           C
ATOM   3597  HB1 CYS A 233      54.440  20.660  32.350  1.00  0.00           H
ATOM   3598  HB2 CYS A 233      53.010  19.810  32.120  1.00  0.00           H
ATOM   3599  SG  CYS A 233      53.730  19.190  34.270  1.00  0.00           S
ATOM   3600  HG1 CYS A 233      52.430  18.960  34.420  1.00  0.00           H
ATOM   3601  C   CYS A 233      52.960  22.290  34.610  1.00  0.00           C
ATOM   3602  O   CYS A 233      53.940  22.970  34.740  1.00  0.00           O
ATOM   3603  N   GLU A 234      52.120  21.970  35.660  1.00  0.00           N
ATOM   3604  HN  GLU A 234      51.310  21.450  35.420  1.00  0.00           H
ATOM   3605  CA  GLU A 234      52.210  22.580  37.010  1.00  0.00           C
ATOM   3606  HA  GLU A 234      52.330  23.650  36.910  1.00  0.00           H
ATOM   3607  CB  GLU A 234      51.020  22.170  37.940  1.00  0.00           C
ATOM   3608  HB1 GLU A 234      51.190  22.520  38.970  1.00  0.00           H
ATOM   3609  HB2 GLU A 234      50.640  21.130  37.900  1.00  0.00           H
ATOM   3610  CG  GLU A 234      49.790  22.970  37.430  1.00  0.00           C
ATOM   3611  HG1 GLU A 234      49.480  22.730  36.380  1.00  0.00           H
ATOM   3612  HG2 GLU A 234      50.060  24.050  37.440  1.00  0.00           H
ATOM   3613  CD  GLU A 234      48.620  22.660  38.390  1.00  0.00           C
ATOM   3614  OE1 GLU A 234      48.400  21.460  38.740  1.00  0.00           O
ATOM   3615  OE2 GLU A 234      47.970  23.600  38.890  1.00  0.00           O
ATOM   3616  C   GLU A 234      53.480  22.120  37.610  1.00  0.00           C
ATOM   3617  O   GLU A 234      54.210  22.950  38.150  1.00  0.00           O
ATOM   3618  N   GLN A 235      53.850  20.750  37.510  1.00  0.00           N
ATOM   3619  HN  GLN A 235      53.320  20.060  37.010  1.00  0.00           H
ATOM   3620  CA  GLN A 235      55.190  20.220  37.990  1.00  0.00           C
ATOM   3621  HA  GLN A 235      55.220  20.430  39.050  1.00  0.00           H
ATOM   3622  CB  GLN A 235      55.160  18.710  37.740  1.00  0.00           C
ATOM   3623  HB1 GLN A 235      56.090  18.170  38.030  1.00  0.00           H
ATOM   3624  HB2 GLN A 235      55.160  18.440  36.660  1.00  0.00           H
ATOM   3625  CG  GLN A 235      54.010  17.950  38.400  1.00  0.00           C
ATOM   3626  HG1 GLN A 235      54.270  16.910  38.130  1.00  0.00           H
ATOM   3627  HG2 GLN A 235      52.950  17.980  38.050  1.00  0.00           H
ATOM   3628  CD  GLN A 235      54.110  18.060  39.930  1.00  0.00           C
ATOM   3629  OE1 GLN A 235      54.810  17.310  40.600  1.00  0.00           O
ATOM   3630  NE2 GLN A 235      53.390  19.010  40.520  1.00  0.00           N
ATOM   3631 HE21 GLN A 235      53.530  19.190  41.490  1.00  0.00           H
ATOM   3632 HE22 GLN A 235      53.100  19.770  39.940  1.00  0.00           H
ATOM   3633  C   GLN A 235      56.320  20.840  37.280  1.00  0.00           C
ATOM   3634  O   GLN A 235      57.300  21.330  37.870  1.00  0.00           O
ATOM   3635  N   GLN A 236      56.190  20.950  35.950  1.00  0.00           N
ATOM   3636  HN  GLN A 236      55.500  20.400  35.490  1.00  0.00           H
ATOM   3637  CA  GLN A 236      57.190  21.680  35.180  1.00  0.00           C
ATOM   3638  HA  GLN A 236      58.120  21.200  35.420  1.00  0.00           H
ATOM   3639  CB  GLN A 236      56.990  21.670  33.600  1.00  0.00           C
ATOM   3640  HB1 GLN A 236      57.550  22.500  33.120  1.00  0.00           H
ATOM   3641  HB2 GLN A 236      55.940  22.050  33.490  1.00  0.00           H
ATOM   3642  CG  GLN A 236      57.310  20.300  32.960  1.00  0.00           C
ATOM   3643  HG1 GLN A 236      57.570  20.340  31.880  1.00  0.00           H
ATOM   3644  HG2 GLN A 236      56.400  19.660  33.020  1.00  0.00           H
ATOM   3645  CD  GLN A 236      58.440  19.480  33.630  1.00  0.00           C
ATOM   3646  OE1 GLN A 236      58.190  18.870  34.690  1.00  0.00           O
ATOM   3647  NE2 GLN A 236      59.600  19.450  32.960  1.00  0.00           N
ATOM   3648 HE21 GLN A 236      60.300  18.730  33.050  1.00  0.00           H
ATOM   3649 HE22 GLN A 236      59.730  19.930  32.100  1.00  0.00           H
ATOM   3650  C   GLN A 236      57.410  23.190  35.580  1.00  0.00           C
ATOM   3651  O   GLN A 236      58.580  23.590  35.730  1.00  0.00           O
ATOM   3652  N   LEU A 237      56.370  24.000  35.880  1.00  0.00           N
ATOM   3653  HN  LEU A 237      55.430  23.670  35.810  1.00  0.00           H
ATOM   3654  CA  LEU A 237      56.490  25.400  36.340  1.00  0.00           C
ATOM   3655  HA  LEU A 237      57.260  25.900  35.770  1.00  0.00           H
ATOM   3656  CB  LEU A 237      55.150  26.170  36.060  1.00  0.00           C
ATOM   3657  HB1 LEU A 237      54.320  25.760  36.680  1.00  0.00           H
ATOM   3658  HB2 LEU A 237      54.920  25.860  35.010  1.00  0.00           H
ATOM   3659  CG  LEU A 237      55.140  27.690  36.360  1.00  0.00           C
ATOM   3660  HG  LEU A 237      55.710  27.890  37.300  1.00  0.00           H
ATOM   3661  CD1 LEU A 237      55.850  28.410  35.160  1.00  0.00           C
ATOM   3662 HD11 LEU A 237      55.200  28.330  34.270  1.00  0.00           H
ATOM   3663 HD12 LEU A 237      56.770  27.840  34.930  1.00  0.00           H
ATOM   3664 HD13 LEU A 237      56.180  29.460  35.390  1.00  0.00           H
ATOM   3665  CD2 LEU A 237      53.710  28.160  36.550  1.00  0.00           C
ATOM   3666 HD21 LEU A 237      53.120  27.990  35.630  1.00  0.00           H
ATOM   3667 HD22 LEU A 237      53.770  29.230  36.840  1.00  0.00           H
ATOM   3668 HD23 LEU A 237      53.200  27.570  37.340  1.00  0.00           H
ATOM   3669  C   LEU A 237      57.010  25.600  37.740  1.00  0.00           C
ATOM   3670  O   LEU A 237      57.810  26.550  37.970  1.00  0.00           O
ATOM   3671  N   ILE A 238      56.570  24.720  38.670  1.00  0.00           N
ATOM   3672  HN  ILE A 238      55.860  24.090  38.390  1.00  0.00           H
ATOM   3673  CA  ILE A 238      56.990  24.600  40.050  1.00  0.00           C
ATOM   3674  HA  ILE A 238      56.920  25.560  40.530  1.00  0.00           H
ATOM   3675  CB  ILE A 238      56.120  23.790  40.950  1.00  0.00           C
ATOM   3676  HB  ILE A 238      55.860  22.820  40.480  1.00  0.00           H
ATOM   3677  CG2 ILE A 238      56.920  23.280  42.180  1.00  0.00           C
ATOM   3678 HG21 ILE A 238      56.420  22.460  42.750  1.00  0.00           H
ATOM   3679 HG22 ILE A 238      57.350  24.060  42.850  1.00  0.00           H
ATOM   3680 HG23 ILE A 238      57.840  22.830  41.770  1.00  0.00           H
ATOM   3681  CG1 ILE A 238      54.830  24.500  41.400  1.00  0.00           C
ATOM   3682 HG11 ILE A 238      54.380  24.930  40.470  1.00  0.00           H
ATOM   3683 HG12 ILE A 238      55.030  25.310  42.130  1.00  0.00           H
ATOM   3684  CD  ILE A 238      53.820  23.410  42.000  1.00  0.00           C
ATOM   3685  HD1 ILE A 238      52.830  23.870  42.230  1.00  0.00           H
ATOM   3686  HD2 ILE A 238      54.340  23.080  42.910  1.00  0.00           H
ATOM   3687  HD3 ILE A 238      53.770  22.530  41.300  1.00  0.00           H
ATOM   3688  C   ILE A 238      58.500  24.380  40.060  1.00  0.00           C
ATOM   3689  O   ILE A 238      59.260  24.990  40.770  1.00  0.00           O
ATOM   3690  N   MET A 239      58.970  23.480  39.220  1.00  0.00           N
ATOM   3691  HN  MET A 239      58.310  22.870  38.810  1.00  0.00           H
ATOM   3692  CA  MET A 239      60.390  23.270  38.950  1.00  0.00           C
ATOM   3693  HA  MET A 239      60.870  23.140  39.910  1.00  0.00           H
ATOM   3694  CB  MET A 239      60.630  21.920  38.170  1.00  0.00           C
ATOM   3695  HB1 MET A 239      59.930  22.020  37.330  1.00  0.00           H
ATOM   3696  HB2 MET A 239      60.340  21.100  38.870  1.00  0.00           H
ATOM   3697  CG  MET A 239      62.100  21.610  37.750  1.00  0.00           C
ATOM   3698  HG1 MET A 239      62.260  20.510  37.680  1.00  0.00           H
ATOM   3699  HG2 MET A 239      62.800  21.810  38.590  1.00  0.00           H
ATOM   3700  SD  MET A 239      62.590  22.210  36.130  1.00  0.00           S
ATOM   3701  CE  MET A 239      61.570  21.120  35.180  1.00  0.00           C
ATOM   3702  HE1 MET A 239      61.820  21.190  34.110  1.00  0.00           H
ATOM   3703  HE2 MET A 239      60.480  21.330  35.250  1.00  0.00           H
ATOM   3704  HE3 MET A 239      61.770  20.040  35.330  1.00  0.00           H
ATOM   3705  C   MET A 239      61.150  24.470  38.280  1.00  0.00           C
ATOM   3706  O   MET A 239      62.080  25.010  38.800  1.00  0.00           O
ATOM   3707  N   CYS A 240      60.560  25.020  37.170  1.00  0.00           N
ATOM   3708  HN  CYS A 240      59.720  24.650  36.790  1.00  0.00           H
ATOM   3709  CA  CYS A 240      61.140  26.160  36.570  1.00  0.00           C
ATOM   3710  HA  CYS A 240      62.110  25.780  36.290  1.00  0.00           H
ATOM   3711  CB  CYS A 240      60.400  26.650  35.290  1.00  0.00           C
ATOM   3712  HB1 CYS A 240      60.950  27.550  34.950  1.00  0.00           H
ATOM   3713  HB2 CYS A 240      59.360  26.830  35.620  1.00  0.00           H
ATOM   3714  SG  CYS A 240      60.450  25.460  34.020  1.00  0.00           S
ATOM   3715  HG1 CYS A 240      60.070  24.380  34.710  1.00  0.00           H
ATOM   3716  C   CYS A 240      61.360  27.390  37.460  1.00  0.00           C
ATOM   3717  O   CYS A 240      62.480  27.890  37.580  1.00  0.00           O
ATOM   3718  N   ILE A 241      60.250  27.820  38.100  1.00  0.00           N
ATOM   3719  HN  ILE A 241      59.370  27.390  37.930  1.00  0.00           H
ATOM   3720  CA  ILE A 241      60.270  28.960  39.040  1.00  0.00           C
ATOM   3721  HA  ILE A 241      60.710  29.750  38.450  1.00  0.00           H
ATOM   3722  CB  ILE A 241      58.870  29.460  39.390  1.00  0.00           C
ATOM   3723  HB  ILE A 241      58.370  28.570  39.850  1.00  0.00           H
ATOM   3724  CG2 ILE A 241      58.840  30.540  40.520  1.00  0.00           C
ATOM   3725 HG21 ILE A 241      59.410  30.210  41.420  1.00  0.00           H
ATOM   3726 HG22 ILE A 241      57.800  30.800  40.790  1.00  0.00           H
ATOM   3727 HG23 ILE A 241      59.270  31.530  40.240  1.00  0.00           H
ATOM   3728  CG1 ILE A 241      57.940  29.880  38.210  1.00  0.00           C
ATOM   3729 HG11 ILE A 241      56.980  30.240  38.670  1.00  0.00           H
ATOM   3730 HG12 ILE A 241      57.750  29.030  37.530  1.00  0.00           H
ATOM   3731  CD  ILE A 241      58.490  30.930  37.270  1.00  0.00           C
ATOM   3732  HD1 ILE A 241      57.670  31.250  36.600  1.00  0.00           H
ATOM   3733  HD2 ILE A 241      59.300  30.440  36.690  1.00  0.00           H
ATOM   3734  HD3 ILE A 241      58.880  31.790  37.860  1.00  0.00           H
ATOM   3735  C   ILE A 241      61.110  28.770  40.280  1.00  0.00           C
ATOM   3736  O   ILE A 241      61.970  29.610  40.630  1.00  0.00           O
ATOM   3737  N   LYS A 242      61.020  27.590  40.840  1.00  0.00           N
ATOM   3738  HN  LYS A 242      60.230  27.010  40.640  1.00  0.00           H
ATOM   3739  CA  LYS A 242      62.040  27.190  41.860  1.00  0.00           C
ATOM   3740  HA  LYS A 242      61.880  27.990  42.580  1.00  0.00           H
ATOM   3741  CB  LYS A 242      61.760  25.760  42.460  1.00  0.00           C
ATOM   3742  HB1 LYS A 242      62.610  25.570  43.160  1.00  0.00           H
ATOM   3743  HB2 LYS A 242      61.760  24.980  41.670  1.00  0.00           H
ATOM   3744  CG  LYS A 242      60.580  25.870  43.320  1.00  0.00           C
ATOM   3745  HG1 LYS A 242      59.670  26.090  42.710  1.00  0.00           H
ATOM   3746  HG2 LYS A 242      60.620  26.660  44.090  1.00  0.00           H
ATOM   3747  CD  LYS A 242      60.300  24.560  44.130  1.00  0.00           C
ATOM   3748  HD1 LYS A 242      61.300  24.360  44.600  1.00  0.00           H
ATOM   3749  HD2 LYS A 242      60.130  23.740  43.400  1.00  0.00           H
ATOM   3750  CE  LYS A 242      59.190  24.670  45.110  1.00  0.00           C
ATOM   3751  HE1 LYS A 242      58.210  24.850  44.630  1.00  0.00           H
ATOM   3752  HE2 LYS A 242      59.300  25.550  45.780  1.00  0.00           H
ATOM   3753  NZ  LYS A 242      59.100  23.430  45.890  1.00  0.00           N
ATOM   3754  HZ1 LYS A 242      59.730  23.340  46.710  1.00  0.00           H
ATOM   3755  HZ2 LYS A 242      59.240  22.650  45.220  1.00  0.00           H
ATOM   3756  HZ3 LYS A 242      58.130  23.150  46.130  1.00  0.00           H
ATOM   3757  C   LYS A 242      63.540  27.190  41.440  1.00  0.00           C
ATOM   3758  O   LYS A 242      64.430  27.600  42.230  1.00  0.00           O
ATOM   3759  N   SER A 243      63.860  26.710  40.230  1.00  0.00           N
ATOM   3760  HN  SER A 243      63.160  26.380  39.590  1.00  0.00           H
ATOM   3761  CA  SER A 243      65.210  26.770  39.730  1.00  0.00           C
ATOM   3762  HA  SER A 243      65.850  26.230  40.400  1.00  0.00           H
ATOM   3763  CB  SER A 243      65.240  25.980  38.420  1.00  0.00           C
ATOM   3764  HB1 SER A 243      66.210  26.000  37.890  1.00  0.00           H
ATOM   3765  HB2 SER A 243      64.470  26.400  37.750  1.00  0.00           H
ATOM   3766  OG  SER A 243      64.880  24.650  38.670  1.00  0.00           O
ATOM   3767  HG1 SER A 243      63.940  24.680  38.830  1.00  0.00           H
ATOM   3768  C   SER A 243      65.840  28.120  39.360  1.00  0.00           C
ATOM   3769  O   SER A 243      67.010  28.360  39.620  1.00  0.00           O
ATOM   3770  N   GLY A 244      64.920  29.040  38.970  1.00  0.00           N
ATOM   3771  HN  GLY A 244      63.960  28.790  38.970  1.00  0.00           H
ATOM   3772  CA  GLY A 244      65.290  30.430  38.810  1.00  0.00           C
ATOM   3773  HA1 GLY A 244      66.360  30.650  38.750  1.00  0.00           H
ATOM   3774  HA2 GLY A 244      64.970  30.890  39.740  1.00  0.00           H
ATOM   3775  C   GLY A 244      64.810  31.070  37.530  1.00  0.00           C
ATOM   3776  O   GLY A 244      65.290  32.060  37.050  1.00  0.00           O
ATOM   3777  N   ASN A 245      63.830  30.400  36.940  1.00  0.00           N
ATOM   3778  HN  ASN A 245      63.590  29.500  37.250  1.00  0.00           H
ATOM   3779  CA  ASN A 245      63.310  30.820  35.640  1.00  0.00           C
ATOM   3780  HA  ASN A 245      64.130  31.380  35.190  1.00  0.00           H
ATOM   3781  CB  ASN A 245      62.780  29.780  34.600  1.00  0.00           C
ATOM   3782  HB1 ASN A 245      62.500  30.280  33.640  1.00  0.00           H
ATOM   3783  HB2 ASN A 245      61.870  29.310  35.020  1.00  0.00           H
ATOM   3784  CG  ASN A 245      63.680  28.660  34.260  1.00  0.00           C
ATOM   3785  OD1 ASN A 245      64.670  28.260  34.890  1.00  0.00           O
ATOM   3786  ND2 ASN A 245      63.230  28.020  33.160  1.00  0.00           N
ATOM   3787 HD21 ASN A 245      63.770  27.350  32.680  1.00  0.00           H
ATOM   3788 HD22 ASN A 245      62.510  28.460  32.610  1.00  0.00           H
ATOM   3789  C   ASN A 245      62.200  31.830  36.010  1.00  0.00           C
ATOM   3790  O   ASN A 245      61.640  31.830  37.100  1.00  0.00           O
ATOM   3791  N   ARG A 246      61.940  32.740  35.040  1.00  0.00           N
ATOM   3792  HN  ARG A 246      62.200  32.640  34.090  1.00  0.00           H
ATOM   3793  CA  ARG A 246      61.070  33.910  35.260  1.00  0.00           C
ATOM   3794  HA  ARG A 246      60.230  33.580  35.850  1.00  0.00           H
ATOM   3795  CB  ARG A 246      61.770  35.160  35.980  1.00  0.00           C
ATOM   3796  HB1 ARG A 246      61.100  36.040  36.150  1.00  0.00           H
ATOM   3797  HB2 ARG A 246      62.600  35.630  35.420  1.00  0.00           H
ATOM   3798  CG  ARG A 246      62.380  34.910  37.390  1.00  0.00           C
ATOM   3799  HG1 ARG A 246      63.110  35.710  37.630  1.00  0.00           H
ATOM   3800  HG2 ARG A 246      63.070  34.040  37.430  1.00  0.00           H
ATOM   3801  CD  ARG A 246      61.320  34.720  38.500  1.00  0.00           C
ATOM   3802  HD1 ARG A 246      60.630  33.860  38.370  1.00  0.00           H
ATOM   3803  HD2 ARG A 246      60.740  35.660  38.570  1.00  0.00           H
ATOM   3804  NE  ARG A 246      62.060  34.540  39.750  1.00  0.00           N
ATOM   3805  HE  ARG A 246      62.100  35.290  40.420  1.00  0.00           H
ATOM   3806  CZ  ARG A 246      62.340  33.410  40.360  1.00  0.00           C
ATOM   3807  NH1 ARG A 246      62.180  32.240  39.820  1.00  0.00           N
ATOM   3808 HH11 ARG A 246      61.950  32.090  38.870  1.00  0.00           H
ATOM   3809 HH12 ARG A 246      62.190  31.410  40.390  1.00  0.00           H
ATOM   3810  NH2 ARG A 246      62.710  33.450  41.620  1.00  0.00           N
ATOM   3811 HH21 ARG A 246      62.920  34.280  42.130  1.00  0.00           H
ATOM   3812 HH22 ARG A 246      62.900  32.550  42.030  1.00  0.00           H
ATOM   3813  C   ARG A 246      60.630  34.360  33.890  1.00  0.00           C
ATOM   3814  O   ARG A 246      61.160  34.000  32.840  1.00  0.00           O
ATOM   3815  N   PRO A 247      59.460  35.070  33.800  1.00  0.00           N
ATOM   3816  CD  PRO A 247      58.470  35.270  34.820  1.00  0.00           C
ATOM   3817  HD1 PRO A 247      58.790  36.060  35.530  1.00  0.00           H
ATOM   3818  HD2 PRO A 247      58.250  34.290  35.300  1.00  0.00           H
ATOM   3819  CA  PRO A 247      59.010  35.730  32.570  1.00  0.00           C
ATOM   3820  HA  PRO A 247      58.700  34.910  31.940  1.00  0.00           H
ATOM   3821  CB  PRO A 247      57.760  36.560  32.980  1.00  0.00           C
ATOM   3822  HB1 PRO A 247      57.010  36.690  32.160  1.00  0.00           H
ATOM   3823  HB2 PRO A 247      57.980  37.620  33.210  1.00  0.00           H
ATOM   3824  CG  PRO A 247      57.190  35.740  34.090  1.00  0.00           C
ATOM   3825  HG1 PRO A 247      56.590  36.480  34.680  1.00  0.00           H
ATOM   3826  HG2 PRO A 247      56.510  34.940  33.730  1.00  0.00           H
ATOM   3827  C   PRO A 247      60.120  36.480  31.860  1.00  0.00           C
ATOM   3828  O   PRO A 247      60.990  37.000  32.500  1.00  0.00           O
ATOM   3829  N   ASP A 248      59.930  36.480  30.530  1.00  0.00           N
ATOM   3830  HN  ASP A 248      59.030  36.240  30.160  1.00  0.00           H
ATOM   3831  CA  ASP A 248      60.840  37.040  29.520  1.00  0.00           C
ATOM   3832  HA  ASP A 248      61.840  36.670  29.690  1.00  0.00           H
ATOM   3833  CB  ASP A 248      60.540  36.730  28.100  1.00  0.00           C
ATOM   3834  HB1 ASP A 248      61.320  37.190  27.450  1.00  0.00           H
ATOM   3835  HB2 ASP A 248      59.530  37.040  27.760  1.00  0.00           H
ATOM   3836  CG  ASP A 248      60.670  35.240  27.910  1.00  0.00           C
ATOM   3837  OD1 ASP A 248      60.140  34.780  26.870  1.00  0.00           O
ATOM   3838  OD2 ASP A 248      61.400  34.560  28.600  1.00  0.00           O
ATOM   3839  C   ASP A 248      61.080  38.550  29.640  1.00  0.00           C
ATOM   3840  O   ASP A 248      60.280  39.350  29.200  1.00  0.00           O
ATOM   3841  N   VAL A 249      62.220  39.010  30.280  1.00  0.00           N
ATOM   3842  HN  VAL A 249      62.900  38.330  30.530  1.00  0.00           H
ATOM   3843  CA  VAL A 249      62.520  40.370  30.460  1.00  0.00           C
ATOM   3844  HA  VAL A 249      61.840  40.930  31.080  1.00  0.00           H
ATOM   3845  CB  VAL A 249      63.740  40.570  31.300  1.00  0.00           C
ATOM   3846  HB  VAL A 249      64.420  39.760  30.960  1.00  0.00           H
ATOM   3847  CG1 VAL A 249      64.490  41.910  31.160  1.00  0.00           C
ATOM   3848 HG11 VAL A 249      65.280  41.960  31.950  1.00  0.00           H
ATOM   3849 HG12 VAL A 249      63.850  42.800  31.310  1.00  0.00           H
ATOM   3850 HG13 VAL A 249      64.970  42.010  30.160  1.00  0.00           H
ATOM   3851  CG2 VAL A 249      63.270  40.350  32.800  1.00  0.00           C
ATOM   3852 HG21 VAL A 249      62.950  41.280  33.320  1.00  0.00           H
ATOM   3853 HG22 VAL A 249      64.150  40.040  33.390  1.00  0.00           H
ATOM   3854 HG23 VAL A 249      62.550  39.500  32.890  1.00  0.00           H
ATOM   3855  C   VAL A 249      62.800  41.020  29.060  1.00  0.00           C
ATOM   3856  O   VAL A 249      62.440  42.200  28.850  1.00  0.00           O
ATOM   3857  N   ASP A 250      63.250  40.150  28.100  1.00  0.00           N
ATOM   3858  HN  ASP A 250      63.740  39.380  28.490  1.00  0.00           H
ATOM   3859  CA  ASP A 250      63.250  40.270  26.650  1.00  0.00           C
ATOM   3860  HA  ASP A 250      64.050  40.910  26.300  1.00  0.00           H
ATOM   3861  CB  ASP A 250      63.410  38.870  25.860  1.00  0.00           C
ATOM   3862  HB1 ASP A 250      63.630  39.090  24.790  1.00  0.00           H
ATOM   3863  HB2 ASP A 250      62.460  38.310  25.800  1.00  0.00           H
ATOM   3864  CG  ASP A 250      64.610  38.140  26.370  1.00  0.00           C
ATOM   3865  OD1 ASP A 250      64.600  36.900  26.210  1.00  0.00           O
ATOM   3866  OD2 ASP A 250      65.560  38.740  26.940  1.00  0.00           O
ATOM   3867  C   ASP A 250      61.970  40.840  26.030  1.00  0.00           C
ATOM   3868  O   ASP A 250      61.950  41.570  25.100  1.00  0.00           O
ATOM   3869  N   ASP A 251      60.790  40.480  26.560  1.00  0.00           N
ATOM   3870  HN  ASP A 251      60.790  40.130  27.500  1.00  0.00           H
ATOM   3871  CA  ASP A 251      59.510  40.830  25.920  1.00  0.00           C
ATOM   3872  HA  ASP A 251      59.640  40.760  24.850  1.00  0.00           H
ATOM   3873  CB  ASP A 251      58.390  39.780  26.330  1.00  0.00           C
ATOM   3874  HB1 ASP A 251      57.420  40.220  26.000  1.00  0.00           H
ATOM   3875  HB2 ASP A 251      58.510  39.520  27.410  1.00  0.00           H
ATOM   3876  CG  ASP A 251      58.540  38.390  25.630  1.00  0.00           C
ATOM   3877  OD1 ASP A 251      59.470  38.210  24.820  1.00  0.00           O
ATOM   3878  OD2 ASP A 251      57.600  37.560  25.820  1.00  0.00           O
ATOM   3879  C   ASP A 251      58.990  42.290  26.210  1.00  0.00           C
ATOM   3880  O   ASP A 251      58.110  42.700  25.450  1.00  0.00           O
ATOM   3881  N   ILE A 252      59.540  42.970  27.200  1.00  0.00           N
ATOM   3882  HN  ILE A 252      60.220  42.430  27.680  1.00  0.00           H
ATOM   3883  CA  ILE A 252      59.430  44.370  27.390  1.00  0.00           C
ATOM   3884  HA  ILE A 252      58.390  44.590  27.280  1.00  0.00           H
ATOM   3885  CB  ILE A 252      59.790  44.810  28.850  1.00  0.00           C
ATOM   3886  HB  ILE A 252      60.870  44.620  29.040  1.00  0.00           H
ATOM   3887  CG2 ILE A 252      59.680  46.390  28.890  1.00  0.00           C
ATOM   3888 HG21 ILE A 252      60.480  46.920  28.340  1.00  0.00           H
ATOM   3889 HG22 ILE A 252      59.870  46.880  29.870  1.00  0.00           H
ATOM   3890 HG23 ILE A 252      58.680  46.700  28.520  1.00  0.00           H
ATOM   3891  CG1 ILE A 252      58.970  44.050  29.890  1.00  0.00           C
ATOM   3892 HG11 ILE A 252      59.120  42.960  29.810  1.00  0.00           H
ATOM   3893 HG12 ILE A 252      57.900  44.260  29.650  1.00  0.00           H
ATOM   3894  CD  ILE A 252      59.270  44.390  31.320  1.00  0.00           C
ATOM   3895  HD1 ILE A 252      58.520  44.200  32.100  1.00  0.00           H
ATOM   3896  HD2 ILE A 252      59.510  45.470  31.380  1.00  0.00           H
ATOM   3897  HD3 ILE A 252      60.270  43.970  31.580  1.00  0.00           H
ATOM   3898  C   ILE A 252      60.160  45.140  26.330  1.00  0.00           C
ATOM   3899  O   ILE A 252      61.310  45.440  26.470  1.00  0.00           O
ATOM   3900  N   THR A 253      59.440  45.460  25.280  1.00  0.00           N
ATOM   3901  HN  THR A 253      58.520  45.090  25.280  1.00  0.00           H
ATOM   3902  CA  THR A 253      60.000  46.040  24.060  1.00  0.00           C
ATOM   3903  HA  THR A 253      61.070  45.930  24.020  1.00  0.00           H
ATOM   3904  CB  THR A 253      59.330  45.380  22.790  1.00  0.00           C
ATOM   3905  HB  THR A 253      59.400  44.300  23.010  1.00  0.00           H
ATOM   3906  OG1 THR A 253      59.950  45.640  21.550  1.00  0.00           O
ATOM   3907  HG1 THR A 253      60.880  45.410  21.560  1.00  0.00           H
ATOM   3908  CG2 THR A 253      57.790  45.820  22.810  1.00  0.00           C
ATOM   3909 HG21 THR A 253      57.280  45.390  21.930  1.00  0.00           H
ATOM   3910 HG22 THR A 253      57.600  46.910  22.670  1.00  0.00           H
ATOM   3911 HG23 THR A 253      57.340  45.490  23.780  1.00  0.00           H
ATOM   3912  C   THR A 253      59.760  47.540  23.970  1.00  0.00           C
ATOM   3913  O   THR A 253      60.430  48.180  23.140  1.00  0.00           O
ATOM   3914  N   GLU A 254      58.910  48.140  24.850  1.00  0.00           N
ATOM   3915  HN  GLU A 254      58.390  47.550  25.460  1.00  0.00           H
ATOM   3916  CA  GLU A 254      58.870  49.610  25.040  1.00  0.00           C
ATOM   3917  HA  GLU A 254      58.940  50.070  24.060  1.00  0.00           H
ATOM   3918  CB  GLU A 254      57.550  50.140  25.560  1.00  0.00           C
ATOM   3919  HB1 GLU A 254      56.700  49.620  25.080  1.00  0.00           H
ATOM   3920  HB2 GLU A 254      57.440  51.170  25.160  1.00  0.00           H
ATOM   3921  CG  GLU A 254      57.450  50.060  27.110  1.00  0.00           C
ATOM   3922  HG1 GLU A 254      58.290  50.620  27.580  1.00  0.00           H
ATOM   3923  HG2 GLU A 254      57.550  49.020  27.450  1.00  0.00           H
ATOM   3924  CD  GLU A 254      56.110  50.600  27.670  1.00  0.00           C
ATOM   3925  OE1 GLU A 254      55.340  49.830  28.340  1.00  0.00           O
ATOM   3926  OE2 GLU A 254      55.680  51.750  27.310  1.00  0.00           O
ATOM   3927  C   GLU A 254      60.160  50.000  25.820  1.00  0.00           C
ATOM   3928  O   GLU A 254      60.660  49.290  26.700  1.00  0.00           O
ATOM   3929  N   TYR A 255      60.750  51.170  25.590  1.00  0.00           N
ATOM   3930  HN  TYR A 255      60.330  51.760  24.910  1.00  0.00           H
ATOM   3931  CA  TYR A 255      61.910  51.700  26.280  1.00  0.00           C
ATOM   3932  HA  TYR A 255      62.680  50.940  26.230  1.00  0.00           H
ATOM   3933  CB  TYR A 255      62.450  52.910  25.480  1.00  0.00           C
ATOM   3934  HB1 TYR A 255      61.620  53.580  25.180  1.00  0.00           H
ATOM   3935  HB2 TYR A 255      62.820  52.470  24.530  1.00  0.00           H
ATOM   3936  CG  TYR A 255      63.580  53.800  25.980  1.00  0.00           C
ATOM   3937  CD1 TYR A 255      63.350  55.160  26.240  1.00  0.00           C
ATOM   3938  HD1 TYR A 255      62.370  55.620  26.170  1.00  0.00           H
ATOM   3939  CE1 TYR A 255      64.410  56.030  26.620  1.00  0.00           C
ATOM   3940  HE1 TYR A 255      64.110  57.060  26.800  1.00  0.00           H
ATOM   3941  CZ  TYR A 255      65.690  55.510  26.780  1.00  0.00           C
ATOM   3942  OH  TYR A 255      66.730  56.420  27.120  1.00  0.00           O
ATOM   3943  HH  TYR A 255      66.280  57.170  27.500  1.00  0.00           H
ATOM   3944  CD2 TYR A 255      64.890  53.340  26.000  1.00  0.00           C
ATOM   3945  HD2 TYR A 255      65.070  52.310  25.720  1.00  0.00           H
ATOM   3946  CE2 TYR A 255      65.970  54.190  26.310  1.00  0.00           C
ATOM   3947  HE2 TYR A 255      67.000  53.880  26.190  1.00  0.00           H
ATOM   3948  C   TYR A 255      61.640  52.130  27.730  1.00  0.00           C
ATOM   3949  O   TYR A 255      60.700  52.940  27.990  1.00  0.00           O
ATOM   3950  N   CYS A 256      62.440  51.630  28.660  1.00  0.00           N
ATOM   3951  HN  CYS A 256      63.090  50.910  28.410  1.00  0.00           H
ATOM   3952  CA  CYS A 256      62.210  51.790  30.030  1.00  0.00           C
ATOM   3953  HA  CYS A 256      61.450  52.520  30.220  1.00  0.00           H
ATOM   3954  CB  CYS A 256      61.660  50.530  30.770  1.00  0.00           C
ATOM   3955  HB1 CYS A 256      62.450  49.790  31.000  1.00  0.00           H
ATOM   3956  HB2 CYS A 256      60.790  50.110  30.230  1.00  0.00           H
ATOM   3957  SG  CYS A 256      61.010  51.070  32.420  1.00  0.00           S
ATOM   3958  HG1 CYS A 256      61.940  50.430  33.120  1.00  0.00           H
ATOM   3959  C   CYS A 256      63.570  52.140  30.670  1.00  0.00           C
ATOM   3960  O   CYS A 256      64.510  51.430  30.450  1.00  0.00           O
ATOM   3961  N   PRO A 257      63.740  53.180  31.400  1.00  0.00           N
ATOM   3962  CD  PRO A 257      63.040  54.520  31.270  1.00  0.00           C
ATOM   3963  HD1 PRO A 257      61.980  54.430  31.570  1.00  0.00           H
ATOM   3964  HD2 PRO A 257      63.160  54.990  30.260  1.00  0.00           H
ATOM   3965  CA  PRO A 257      65.040  53.340  32.210  1.00  0.00           C
ATOM   3966  HA  PRO A 257      65.810  53.560  31.480  1.00  0.00           H
ATOM   3967  CB  PRO A 257      64.660  54.530  33.110  1.00  0.00           C
ATOM   3968  HB1 PRO A 257      65.530  55.130  33.450  1.00  0.00           H
ATOM   3969  HB2 PRO A 257      64.100  54.230  34.020  1.00  0.00           H
ATOM   3970  CG  PRO A 257      63.850  55.440  32.180  1.00  0.00           C
ATOM   3971  HG1 PRO A 257      63.320  56.220  32.770  1.00  0.00           H
ATOM   3972  HG2 PRO A 257      64.490  56.030  31.490  1.00  0.00           H
ATOM   3973  C   PRO A 257      65.550  52.130  33.020  1.00  0.00           C
ATOM   3974  O   PRO A 257      64.730  51.450  33.600  1.00  0.00           O
ATOM   3975  N   ARG A 258      66.930  51.920  33.030  1.00  0.00           N
ATOM   3976  HN  ARG A 258      67.560  52.570  32.620  1.00  0.00           H
ATOM   3977  CA  ARG A 258      67.430  50.690  33.520  1.00  0.00           C
ATOM   3978  HA  ARG A 258      66.820  49.940  33.050  1.00  0.00           H
ATOM   3979  CB  ARG A 258      68.950  50.750  33.230  1.00  0.00           C
ATOM   3980  HB1 ARG A 258      69.390  51.610  33.780  1.00  0.00           H
ATOM   3981  HB2 ARG A 258      68.990  50.940  32.140  1.00  0.00           H
ATOM   3982  CG  ARG A 258      69.720  49.410  33.580  1.00  0.00           C
ATOM   3983  HG1 ARG A 258      69.830  49.380  34.680  1.00  0.00           H
ATOM   3984  HG2 ARG A 258      70.750  49.340  33.170  1.00  0.00           H
ATOM   3985  CD  ARG A 258      69.040  48.040  33.160  1.00  0.00           C
ATOM   3986  HD1 ARG A 258      68.060  47.830  33.640  1.00  0.00           H
ATOM   3987  HD2 ARG A 258      69.840  47.280  33.330  1.00  0.00           H
ATOM   3988  NE  ARG A 258      68.730  48.240  31.700  1.00  0.00           N
ATOM   3989  HE  ARG A 258      67.860  48.620  31.390  1.00  0.00           H
ATOM   3990  CZ  ARG A 258      69.740  48.310  30.810  1.00  0.00           C
ATOM   3991  NH1 ARG A 258      70.910  47.750  31.040  1.00  0.00           N
ATOM   3992 HH11 ARG A 258      71.170  47.400  31.940  1.00  0.00           H
ATOM   3993 HH12 ARG A 258      71.590  47.670  30.310  1.00  0.00           H
ATOM   3994  NH2 ARG A 258      69.500  48.710  29.550  1.00  0.00           N
ATOM   3995 HH21 ARG A 258      68.510  48.690  29.420  1.00  0.00           H
ATOM   3996 HH22 ARG A 258      70.050  48.510  28.740  1.00  0.00           H
ATOM   3997  C   ARG A 258      67.190  50.510  34.980  1.00  0.00           C
ATOM   3998  O   ARG A 258      66.950  49.360  35.360  1.00  0.00           O
ATOM   3999  N   GLU A 259      67.300  51.550  35.820  1.00  0.00           N
ATOM   4000  HN  GLU A 259      67.490  52.480  35.550  1.00  0.00           H
ATOM   4001  CA  GLU A 259      67.090  51.480  37.280  1.00  0.00           C
ATOM   4002  HA  GLU A 259      67.800  50.830  37.750  1.00  0.00           H
ATOM   4003  CB  GLU A 259      67.240  52.830  37.920  1.00  0.00           C
ATOM   4004  HB1 GLU A 259      66.870  52.870  38.960  1.00  0.00           H
ATOM   4005  HB2 GLU A 259      66.690  53.520  37.240  1.00  0.00           H
ATOM   4006  CG  GLU A 259      68.710  53.270  38.020  1.00  0.00           C
ATOM   4007  HG1 GLU A 259      69.230  53.050  37.050  1.00  0.00           H
ATOM   4008  HG2 GLU A 259      69.240  52.620  38.750  1.00  0.00           H
ATOM   4009  CD  GLU A 259      68.880  54.740  38.520  1.00  0.00           C
ATOM   4010  OE1 GLU A 259      68.320  55.140  39.580  1.00  0.00           O
ATOM   4011  OE2 GLU A 259      69.760  55.430  37.940  1.00  0.00           O
ATOM   4012  C   GLU A 259      65.780  50.840  37.710  1.00  0.00           C
ATOM   4013  O   GLU A 259      65.690  50.140  38.730  1.00  0.00           O
ATOM   4014  N   ILE A 260      64.660  51.110  36.940  1.00  0.00           N
ATOM   4015  HN  ILE A 260      64.830  51.710  36.160  1.00  0.00           H
ATOM   4016  CA  ILE A 260      63.310  50.630  37.150  1.00  0.00           C
ATOM   4017  HA  ILE A 260      63.090  50.610  38.210  1.00  0.00           H
ATOM   4018  CB  ILE A 260      62.350  51.460  36.400  1.00  0.00           C
ATOM   4019  HB  ILE A 260      62.550  51.440  35.300  1.00  0.00           H
ATOM   4020  CG2 ILE A 260      60.890  50.770  36.540  1.00  0.00           C
ATOM   4021 HG21 ILE A 260      60.800  50.440  37.600  1.00  0.00           H
ATOM   4022 HG22 ILE A 260      60.640  49.870  35.950  1.00  0.00           H
ATOM   4023 HG23 ILE A 260      60.130  51.500  36.200  1.00  0.00           H
ATOM   4024  CG1 ILE A 260      62.330  52.930  36.930  1.00  0.00           C
ATOM   4025 HG11 ILE A 260      61.480  53.500  36.500  1.00  0.00           H
ATOM   4026 HG12 ILE A 260      63.260  53.390  36.540  1.00  0.00           H
ATOM   4027  CD  ILE A 260      62.370  53.130  38.420  1.00  0.00           C
ATOM   4028  HD1 ILE A 260      63.420  53.230  38.750  1.00  0.00           H
ATOM   4029  HD2 ILE A 260      61.800  52.380  39.020  1.00  0.00           H
ATOM   4030  HD3 ILE A 260      62.100  54.190  38.650  1.00  0.00           H
ATOM   4031  C   ILE A 260      63.190  49.240  36.810  1.00  0.00           C
ATOM   4032  O   ILE A 260      62.700  48.340  37.570  1.00  0.00           O
ATOM   4033  N   ILE A 261      63.740  48.870  35.620  1.00  0.00           N
ATOM   4034  HN  ILE A 261      64.230  49.580  35.120  1.00  0.00           H
ATOM   4035  CA  ILE A 261      63.810  47.500  35.130  1.00  0.00           C
ATOM   4036  HA  ILE A 261      62.790  47.150  35.130  1.00  0.00           H
ATOM   4037  CB  ILE A 261      64.360  47.440  33.750  1.00  0.00           C
ATOM   4038  HB  ILE A 261      65.250  48.110  33.670  1.00  0.00           H
ATOM   4039  CG2 ILE A 261      64.900  46.020  33.320  1.00  0.00           C
ATOM   4040 HG21 ILE A 261      64.370  45.190  33.850  1.00  0.00           H
ATOM   4041 HG22 ILE A 261      66.000  46.040  33.530  1.00  0.00           H
ATOM   4042 HG23 ILE A 261      64.760  45.920  32.220  1.00  0.00           H
ATOM   4043  CG1 ILE A 261      63.330  47.960  32.680  1.00  0.00           C
ATOM   4044 HG11 ILE A 261      63.860  48.040  31.710  1.00  0.00           H
ATOM   4045 HG12 ILE A 261      62.970  48.980  32.880  1.00  0.00           H
ATOM   4046  CD  ILE A 261      62.110  47.040  32.490  1.00  0.00           C
ATOM   4047  HD1 ILE A 261      61.400  47.270  31.670  1.00  0.00           H
ATOM   4048  HD2 ILE A 261      61.400  47.020  33.340  1.00  0.00           H
ATOM   4049  HD3 ILE A 261      62.410  45.990  32.260  1.00  0.00           H
ATOM   4050  C   ILE A 261      64.690  46.640  36.090  1.00  0.00           C
ATOM   4051  O   ILE A 261      64.280  45.540  36.380  1.00  0.00           O
ATOM   4052  N   SER A 262      65.790  47.220  36.660  1.00  0.00           N
ATOM   4053  HN  SER A 262      66.140  48.090  36.300  1.00  0.00           H
ATOM   4054  CA  SER A 262      66.620  46.530  37.680  1.00  0.00           C
ATOM   4055  HA  SER A 262      66.780  45.570  37.190  1.00  0.00           H
ATOM   4056  CB  SER A 262      68.040  47.180  37.860  1.00  0.00           C
ATOM   4057  HB1 SER A 262      67.810  48.200  38.220  1.00  0.00           H
ATOM   4058  HB2 SER A 262      68.650  47.250  36.930  1.00  0.00           H
ATOM   4059  OG  SER A 262      68.800  46.440  38.840  1.00  0.00           O
ATOM   4060  HG1 SER A 262      68.640  46.810  39.720  1.00  0.00           H
ATOM   4061  C   SER A 262      65.950  46.260  38.920  1.00  0.00           C
ATOM   4062  O   SER A 262      65.980  45.150  39.440  1.00  0.00           O
ATOM   4063  N   LEU A 263      65.190  47.240  39.460  1.00  0.00           N
ATOM   4064  HN  LEU A 263      65.080  48.090  38.960  1.00  0.00           H
ATOM   4065  CA  LEU A 263      64.360  47.020  40.630  1.00  0.00           C
ATOM   4066  HA  LEU A 263      64.910  46.840  41.550  1.00  0.00           H
ATOM   4067  CB  LEU A 263      63.650  48.410  40.990  1.00  0.00           C
ATOM   4068  HB1 LEU A 263      63.100  48.630  40.050  1.00  0.00           H
ATOM   4069  HB2 LEU A 263      64.330  49.240  41.220  1.00  0.00           H
ATOM   4070  CG  LEU A 263      62.690  48.430  42.130  1.00  0.00           C
ATOM   4071  HG  LEU A 263      61.820  47.780  41.890  1.00  0.00           H
ATOM   4072  CD1 LEU A 263      63.260  47.830  43.390  1.00  0.00           C
ATOM   4073 HD11 LEU A 263      63.610  46.790  43.220  1.00  0.00           H
ATOM   4074 HD12 LEU A 263      62.480  47.880  44.190  1.00  0.00           H
ATOM   4075 HD13 LEU A 263      64.170  48.410  43.670  1.00  0.00           H
ATOM   4076  CD2 LEU A 263      62.110  49.820  42.450  1.00  0.00           C
ATOM   4077 HD21 LEU A 263      62.900  50.540  42.760  1.00  0.00           H
ATOM   4078 HD22 LEU A 263      61.430  49.660  43.330  1.00  0.00           H
ATOM   4079 HD23 LEU A 263      61.600  50.350  41.630  1.00  0.00           H
ATOM   4080  C   LEU A 263      63.310  45.910  40.470  1.00  0.00           C
ATOM   4081  O   LEU A 263      63.110  45.140  41.420  1.00  0.00           O
ATOM   4082  N   MET A 264      62.670  45.840  39.280  1.00  0.00           N
ATOM   4083  HN  MET A 264      62.920  46.430  38.530  1.00  0.00           H
ATOM   4084  CA  MET A 264      61.650  44.790  39.020  1.00  0.00           C
ATOM   4085  HA  MET A 264      60.920  44.820  39.820  1.00  0.00           H
ATOM   4086  CB  MET A 264      60.940  44.950  37.550  1.00  0.00           C
ATOM   4087  HB1 MET A 264      61.780  45.350  36.940  1.00  0.00           H
ATOM   4088  HB2 MET A 264      60.250  45.810  37.610  1.00  0.00           H
ATOM   4089  CG  MET A 264      60.180  43.710  37.090  1.00  0.00           C
ATOM   4090  HG1 MET A 264      59.260  43.740  37.700  1.00  0.00           H
ATOM   4091  HG2 MET A 264      60.720  42.790  37.390  1.00  0.00           H
ATOM   4092  SD  MET A 264      59.820  43.880  35.380  1.00  0.00           S
ATOM   4093  CE  MET A 264      61.490  43.460  34.780  1.00  0.00           C
ATOM   4094  HE1 MET A 264      62.170  44.330  34.760  1.00  0.00           H
ATOM   4095  HE2 MET A 264      61.400  42.950  33.800  1.00  0.00           H
ATOM   4096  HE3 MET A 264      61.910  42.780  35.540  1.00  0.00           H
ATOM   4097  C   MET A 264      62.260  43.350  39.140  1.00  0.00           C
ATOM   4098  O   MET A 264      61.610  42.440  39.680  1.00  0.00           O
ATOM   4099  N   LYS A 265      63.400  43.170  38.570  1.00  0.00           N
ATOM   4100  HN  LYS A 265      63.800  43.870  37.990  1.00  0.00           H
ATOM   4101  CA  LYS A 265      64.260  42.000  38.790  1.00  0.00           C
ATOM   4102  HA  LYS A 265      63.580  41.190  38.550  1.00  0.00           H
ATOM   4103  CB  LYS A 265      65.500  42.120  37.830  1.00  0.00           C
ATOM   4104  HB1 LYS A 265      66.170  41.290  38.140  1.00  0.00           H
ATOM   4105  HB2 LYS A 265      65.960  43.100  38.080  1.00  0.00           H
ATOM   4106  CG  LYS A 265      65.320  41.910  36.300  1.00  0.00           C
ATOM   4107  HG1 LYS A 265      64.830  42.780  35.810  1.00  0.00           H
ATOM   4108  HG2 LYS A 265      64.660  41.020  36.200  1.00  0.00           H
ATOM   4109  CD  LYS A 265      66.760  41.630  35.710  1.00  0.00           C
ATOM   4110  HD1 LYS A 265      67.390  40.990  36.370  1.00  0.00           H
ATOM   4111  HD2 LYS A 265      67.270  42.620  35.650  1.00  0.00           H
ATOM   4112  CE  LYS A 265      66.770  41.010  34.400  1.00  0.00           C
ATOM   4113  HE1 LYS A 265      66.000  41.380  33.670  1.00  0.00           H
ATOM   4114  HE2 LYS A 265      66.450  39.950  34.370  1.00  0.00           H
ATOM   4115  NZ  LYS A 265      68.060  41.190  33.680  1.00  0.00           N
ATOM   4116  HZ1 LYS A 265      68.860  40.760  34.180  1.00  0.00           H
ATOM   4117  HZ2 LYS A 265      68.320  42.160  33.450  1.00  0.00           H
ATOM   4118  HZ3 LYS A 265      68.050  40.700  32.760  1.00  0.00           H
ATOM   4119  C   LYS A 265      64.680  41.680  40.290  1.00  0.00           C
ATOM   4120  O   LYS A 265      64.650  40.550  40.800  1.00  0.00           O
ATOM   4121  N   LEU A 266      65.020  42.750  41.090  1.00  0.00           N
ATOM   4122  HN  LEU A 266      64.960  43.690  40.770  1.00  0.00           H
ATOM   4123  CA  LEU A 266      65.310  42.580  42.540  1.00  0.00           C
ATOM   4124  HA  LEU A 266      66.110  41.870  42.680  1.00  0.00           H
ATOM   4125  CB  LEU A 266      65.820  43.820  43.190  1.00  0.00           C
ATOM   4126  HB1 LEU A 266      65.950  43.650  44.270  1.00  0.00           H
ATOM   4127  HB2 LEU A 266      65.090  44.630  43.050  1.00  0.00           H
ATOM   4128  CG  LEU A 266      67.180  44.150  42.650  1.00  0.00           C
ATOM   4129  HG  LEU A 266      67.230  44.160  41.550  1.00  0.00           H
ATOM   4130  CD1 LEU A 266      67.410  45.650  43.000  1.00  0.00           C
ATOM   4131 HD11 LEU A 266      68.420  46.030  42.750  1.00  0.00           H
ATOM   4132 HD12 LEU A 266      67.350  45.890  44.080  1.00  0.00           H
ATOM   4133 HD13 LEU A 266      66.810  46.320  42.340  1.00  0.00           H
ATOM   4134  CD2 LEU A 266      68.330  43.300  43.180  1.00  0.00           C
ATOM   4135 HD21 LEU A 266      68.390  43.360  44.280  1.00  0.00           H
ATOM   4136 HD22 LEU A 266      69.290  43.700  42.810  1.00  0.00           H
ATOM   4137 HD23 LEU A 266      68.300  42.270  42.770  1.00  0.00           H
ATOM   4138  C   LEU A 266      64.110  41.990  43.240  1.00  0.00           C
ATOM   4139  O   LEU A 266      64.160  41.080  44.050  1.00  0.00           O
ATOM   4140  N   CYS A 267      62.900  42.600  42.990  1.00  0.00           N
ATOM   4141  HN  CYS A 267      62.830  43.370  42.340  1.00  0.00           H
ATOM   4142  CA  CYS A 267      61.670  42.120  43.630  1.00  0.00           C
ATOM   4143  HA  CYS A 267      61.920  42.170  44.690  1.00  0.00           H
ATOM   4144  CB  CYS A 267      60.560  43.140  43.200  1.00  0.00           C
ATOM   4145  HB1 CYS A 267      59.590  42.860  43.650  1.00  0.00           H
ATOM   4146  HB2 CYS A 267      60.540  43.030  42.090  1.00  0.00           H
ATOM   4147  SG  CYS A 267      60.720  44.930  43.670  1.00  0.00           S
ATOM   4148  HG1 CYS A 267      61.470  45.300  42.640  1.00  0.00           H
ATOM   4149  C   CYS A 267      61.290  40.680  43.370  1.00  0.00           C
ATOM   4150  O   CYS A 267      60.840  39.980  44.320  1.00  0.00           O
ATOM   4151  N   TRP A 268      61.610  40.130  42.160  1.00  0.00           N
ATOM   4152  HN  TRP A 268      62.030  40.610  41.410  1.00  0.00           H
ATOM   4153  CA  TRP A 268      61.420  38.690  41.970  1.00  0.00           C
ATOM   4154  HA  TRP A 268      60.640  38.430  42.680  1.00  0.00           H
ATOM   4155  CB  TRP A 268      60.920  38.330  40.580  1.00  0.00           C
ATOM   4156  HB1 TRP A 268      60.180  39.140  40.440  1.00  0.00           H
ATOM   4157  HB2 TRP A 268      60.380  37.370  40.460  1.00  0.00           H
ATOM   4158  CG  TRP A 268      61.840  38.460  39.380  1.00  0.00           C
ATOM   4159  CD1 TRP A 268      63.230  38.460  39.130  1.00  0.00           C
ATOM   4160  HD1 TRP A 268      64.000  38.350  39.890  1.00  0.00           H
ATOM   4161  NE1 TRP A 268      63.470  38.630  37.750  1.00  0.00           N
ATOM   4162  HE1 TRP A 268      64.250  38.450  37.190  1.00  0.00           H
ATOM   4163  CE2 TRP A 268      62.290  38.690  37.130  1.00  0.00           C
ATOM   4164  CD2 TRP A 268      61.270  38.620  38.120  1.00  0.00           C
ATOM   4165  CE3 TRP A 268      59.910  38.830  37.770  1.00  0.00           C
ATOM   4166  HE3 TRP A 268      59.160  38.840  38.550  1.00  0.00           H
ATOM   4167  CZ3 TRP A 268      59.580  39.010  36.400  1.00  0.00           C
ATOM   4168  HZ3 TRP A 268      58.560  39.110  36.040  1.00  0.00           H
ATOM   4169  CZ2 TRP A 268      61.960  38.860  35.800  1.00  0.00           C
ATOM   4170  HZ2 TRP A 268      62.740  38.720  35.070  1.00  0.00           H
ATOM   4171  CH2 TRP A 268      60.590  39.050  35.460  1.00  0.00           C
ATOM   4172  HH2 TRP A 268      60.360  39.220  34.430  1.00  0.00           H
ATOM   4173  C   TRP A 268      62.620  37.810  42.360  1.00  0.00           C
ATOM   4174  O   TRP A 268      62.670  36.620  41.930  1.00  0.00           O
ATOM   4175  N   GLU A 269      63.550  38.360  43.130  1.00  0.00           N
ATOM   4176  HN  GLU A 269      63.650  39.340  43.240  1.00  0.00           H
ATOM   4177  CA  GLU A 269      64.520  37.470  43.830  1.00  0.00           C
ATOM   4178  HA  GLU A 269      65.380  37.290  43.200  1.00  0.00           H
ATOM   4179  CB  GLU A 269      65.320  38.340  44.850  1.00  0.00           C
ATOM   4180  HB1 GLU A 269      65.660  37.610  45.630  1.00  0.00           H
ATOM   4181  HB2 GLU A 269      64.560  38.950  45.380  1.00  0.00           H
ATOM   4182  CG  GLU A 269      66.440  39.210  44.300  1.00  0.00           C
ATOM   4183  HG1 GLU A 269      66.580  40.030  45.030  1.00  0.00           H
ATOM   4184  HG2 GLU A 269      66.120  39.530  43.280  1.00  0.00           H
ATOM   4185  CD  GLU A 269      67.710  38.400  44.010  1.00  0.00           C
ATOM   4186  OE1 GLU A 269      68.140  38.240  42.820  1.00  0.00           O
ATOM   4187  OE2 GLU A 269      68.440  37.920  44.940  1.00  0.00           O
ATOM   4188  C   GLU A 269      64.000  36.190  44.510  1.00  0.00           C
ATOM   4189  O   GLU A 269      62.900  36.130  44.990  1.00  0.00           O
ATOM   4190  N   ALA A 270      64.810  35.130  44.540  1.00  0.00           N
ATOM   4191  HN  ALA A 270      65.710  35.170  44.110  1.00  0.00           H
ATOM   4192  CA  ALA A 270      64.320  33.860  44.990  1.00  0.00           C
ATOM   4193  HA  ALA A 270      63.410  33.550  44.490  1.00  0.00           H
ATOM   4194  CB  ALA A 270      65.410  32.800  44.680  1.00  0.00           C
ATOM   4195  HB1 ALA A 270      65.740  32.580  43.630  1.00  0.00           H
ATOM   4196  HB2 ALA A 270      64.880  31.880  44.990  1.00  0.00           H
ATOM   4197  HB3 ALA A 270      66.280  32.960  45.360  1.00  0.00           H
ATOM   4198  C   ALA A 270      64.000  33.740  46.480  1.00  0.00           C
ATOM   4199  O   ALA A 270      63.040  33.000  46.840  1.00  0.00           O
ATOM   4200  N   ASN A 271      64.790  34.360  47.350  1.00  0.00           N
ATOM   4201  HN  ASN A 271      65.540  34.920  47.030  1.00  0.00           H
ATOM   4202  CA  ASN A 271      64.710  34.200  48.770  1.00  0.00           C
ATOM   4203  HA  ASN A 271      64.010  33.390  48.960  1.00  0.00           H
ATOM   4204  CB  ASN A 271      66.050  33.720  49.290  1.00  0.00           C
ATOM   4205  HB1 ASN A 271      66.230  33.610  50.370  1.00  0.00           H
ATOM   4206  HB2 ASN A 271      66.720  34.540  48.990  1.00  0.00           H
ATOM   4207  CG  ASN A 271      66.630  32.570  48.530  1.00  0.00           C
ATOM   4208  OD1 ASN A 271      67.490  32.760  47.620  1.00  0.00           O
ATOM   4209  ND2 ASN A 271      66.280  31.270  48.690  1.00  0.00           N
ATOM   4210 HD21 ASN A 271      66.750  30.580  48.120  1.00  0.00           H
ATOM   4211 HD22 ASN A 271      65.900  30.940  49.550  1.00  0.00           H
ATOM   4212  C   ASN A 271      64.160  35.450  49.470  1.00  0.00           C
ATOM   4213  O   ASN A 271      64.720  36.460  49.100  1.00  0.00           O
ATOM   4214  N   PRO A 272      63.190  35.450  50.340  1.00  0.00           N
ATOM   4215  CD  PRO A 272      62.740  34.290  51.100  1.00  0.00           C
ATOM   4216  HD1 PRO A 272      63.160  34.350  52.130  1.00  0.00           H
ATOM   4217  HD2 PRO A 272      63.030  33.250  50.800  1.00  0.00           H
ATOM   4218  CA  PRO A 272      62.160  36.530  50.350  1.00  0.00           C
ATOM   4219  HA  PRO A 272      61.770  36.780  49.370  1.00  0.00           H
ATOM   4220  CB  PRO A 272      61.050  35.940  51.250  1.00  0.00           C
ATOM   4221  HB1 PRO A 272      60.030  36.360  51.030  1.00  0.00           H
ATOM   4222  HB2 PRO A 272      61.290  36.150  52.310  1.00  0.00           H
ATOM   4223  CG  PRO A 272      61.240  34.430  51.110  1.00  0.00           C
ATOM   4224  HG1 PRO A 272      60.810  33.810  51.930  1.00  0.00           H
ATOM   4225  HG2 PRO A 272      60.750  34.150  50.150  1.00  0.00           H
ATOM   4226  C   PRO A 272      62.730  37.830  50.930  1.00  0.00           C
ATOM   4227  O   PRO A 272      62.360  38.830  50.380  1.00  0.00           O
ATOM   4228  N   GLU A 273      63.660  37.810  51.890  1.00  0.00           N
ATOM   4229  HN  GLU A 273      64.050  36.940  52.180  1.00  0.00           H
ATOM   4230  CA  GLU A 273      64.060  39.010  52.510  1.00  0.00           C
ATOM   4231  HA  GLU A 273      63.170  39.600  52.650  1.00  0.00           H
ATOM   4232  CB  GLU A 273      64.760  38.570  53.840  1.00  0.00           C
ATOM   4233  HB1 GLU A 273      65.370  39.430  54.160  1.00  0.00           H
ATOM   4234  HB2 GLU A 273      65.410  37.720  53.550  1.00  0.00           H
ATOM   4235  CG  GLU A 273      63.850  38.140  54.960  1.00  0.00           C
ATOM   4236  HG1 GLU A 273      63.210  37.280  54.640  1.00  0.00           H
ATOM   4237  HG2 GLU A 273      63.090  38.950  55.030  1.00  0.00           H
ATOM   4238  CD  GLU A 273      64.660  38.070  56.230  1.00  0.00           C
ATOM   4239  OE1 GLU A 273      65.180  39.110  56.750  1.00  0.00           O
ATOM   4240  OE2 GLU A 273      64.770  36.950  56.790  1.00  0.00           O
ATOM   4241  C   GLU A 273      65.000  39.900  51.620  1.00  0.00           C
ATOM   4242  O   GLU A 273      65.210  41.080  51.880  1.00  0.00           O
ATOM   4243  N   ALA A 274      65.490  39.420  50.450  1.00  0.00           N
ATOM   4244  HN  ALA A 274      65.300  38.470  50.190  1.00  0.00           H
ATOM   4245  CA  ALA A 274      66.300  40.190  49.490  1.00  0.00           C
ATOM   4246  HA  ALA A 274      67.050  40.730  50.060  1.00  0.00           H
ATOM   4247  CB  ALA A 274      66.940  39.320  48.480  1.00  0.00           C
ATOM   4248  HB1 ALA A 274      67.370  39.770  47.560  1.00  0.00           H
ATOM   4249  HB2 ALA A 274      66.270  38.490  48.180  1.00  0.00           H
ATOM   4250  HB3 ALA A 274      67.790  38.770  48.970  1.00  0.00           H
ATOM   4251  C   ALA A 274      65.370  41.180  48.780  1.00  0.00           C
ATOM   4252  O   ALA A 274      65.740  42.340  48.600  1.00  0.00           O
ATOM   4253  N   ARG A 275      64.190  40.720  48.310  1.00  0.00           N
ATOM   4254  HN  ARG A 275      64.020  39.740  48.360  1.00  0.00           H
ATOM   4255  CA  ARG A 275      63.220  41.500  47.590  1.00  0.00           C
ATOM   4256  HA  ARG A 275      63.600  41.690  46.590  1.00  0.00           H
ATOM   4257  CB  ARG A 275      61.860  40.700  47.480  1.00  0.00           C
ATOM   4258  HB1 ARG A 275      61.140  41.300  46.900  1.00  0.00           H
ATOM   4259  HB2 ARG A 275      61.530  40.670  48.540  1.00  0.00           H
ATOM   4260  CG  ARG A 275      62.070  39.220  46.990  1.00  0.00           C
ATOM   4261  HG1 ARG A 275      62.750  38.610  47.620  1.00  0.00           H
ATOM   4262  HG2 ARG A 275      62.460  39.220  45.960  1.00  0.00           H
ATOM   4263  CD  ARG A 275      60.740  38.430  47.030  1.00  0.00           C
ATOM   4264  HD1 ARG A 275      60.030  38.670  46.210  1.00  0.00           H
ATOM   4265  HD2 ARG A 275      60.310  38.500  48.050  1.00  0.00           H
ATOM   4266  NE  ARG A 275      60.960  36.980  46.720  1.00  0.00           N
ATOM   4267  HE  ARG A 275      61.700  36.730  46.090  1.00  0.00           H
ATOM   4268  CZ  ARG A 275      60.210  36.010  47.110  1.00  0.00           C
ATOM   4269  NH1 ARG A 275      59.130  36.200  47.920  1.00  0.00           N
ATOM   4270 HH11 ARG A 275      58.960  37.120  48.270  1.00  0.00           H
ATOM   4271 HH12 ARG A 275      58.640  35.400  48.240  1.00  0.00           H
ATOM   4272  NH2 ARG A 275      60.480  34.760  46.870  1.00  0.00           N
ATOM   4273 HH21 ARG A 275      61.290  34.550  46.320  1.00  0.00           H
ATOM   4274 HH22 ARG A 275      59.860  34.060  47.230  1.00  0.00           H
ATOM   4275  C   ARG A 275      62.990  42.840  48.340  1.00  0.00           C
ATOM   4276  O   ARG A 275      62.410  42.810  49.450  1.00  0.00           O
ATOM   4277  N   PRO A 276      63.310  44.100  47.870  1.00  0.00           N
ATOM   4278  CD  PRO A 276      63.920  44.280  46.490  1.00  0.00           C
ATOM   4279  HD1 PRO A 276      63.180  43.870  45.780  1.00  0.00           H
ATOM   4280  HD2 PRO A 276      64.840  43.630  46.500  1.00  0.00           H
ATOM   4281  CA  PRO A 276      62.960  45.380  48.450  1.00  0.00           C
ATOM   4282  HA  PRO A 276      63.670  45.540  49.250  1.00  0.00           H
ATOM   4283  CB  PRO A 276      63.230  46.400  47.260  1.00  0.00           C
ATOM   4284  HB1 PRO A 276      63.660  47.380  47.560  1.00  0.00           H
ATOM   4285  HB2 PRO A 276      62.290  46.630  46.730  1.00  0.00           H
ATOM   4286  CG  PRO A 276      64.150  45.790  46.170  1.00  0.00           C
ATOM   4287  HG1 PRO A 276      63.910  46.010  45.110  1.00  0.00           H
ATOM   4288  HG2 PRO A 276      65.190  46.000  46.480  1.00  0.00           H
ATOM   4289  C   PRO A 276      61.570  45.670  49.010  1.00  0.00           C
ATOM   4290  O   PRO A 276      60.600  45.220  48.430  1.00  0.00           O
ATOM   4291  N   THR A 277      61.450  46.430  50.100  1.00  0.00           N
ATOM   4292  HN  THR A 277      62.200  46.750  50.650  1.00  0.00           H
ATOM   4293  CA  THR A 277      60.140  46.760  50.690  1.00  0.00           C
ATOM   4294  HA  THR A 277      59.570  45.850  50.770  1.00  0.00           H
ATOM   4295  CB  THR A 277      60.430  47.130  52.160  1.00  0.00           C
ATOM   4296  HB  THR A 277      61.220  46.450  52.520  1.00  0.00           H
ATOM   4297  OG1 THR A 277      59.330  47.070  53.060  1.00  0.00           O
ATOM   4298  HG1 THR A 277      58.900  46.240  52.850  1.00  0.00           H
ATOM   4299  CG2 THR A 277      60.930  48.560  52.260  1.00  0.00           C
ATOM   4300 HG21 THR A 277      60.150  49.350  52.160  1.00  0.00           H
ATOM   4301 HG22 THR A 277      61.750  48.690  51.540  1.00  0.00           H
ATOM   4302 HG23 THR A 277      61.410  48.610  53.250  1.00  0.00           H
ATOM   4303  C   THR A 277      59.330  47.780  49.930  1.00  0.00           C
ATOM   4304  O   THR A 277      59.830  48.590  49.120  1.00  0.00           O
ATOM   4305  N   PHE A 278      57.980  47.700  50.030  1.00  0.00           N
ATOM   4306  HN  PHE A 278      57.550  47.110  50.710  1.00  0.00           H
ATOM   4307  CA  PHE A 278      57.040  48.620  49.340  1.00  0.00           C
ATOM   4308  HA  PHE A 278      57.180  48.430  48.290  1.00  0.00           H
ATOM   4309  CB  PHE A 278      55.570  48.230  49.650  1.00  0.00           C
ATOM   4310  HB1 PHE A 278      54.980  49.140  49.430  1.00  0.00           H
ATOM   4311  HB2 PHE A 278      55.550  48.010  50.750  1.00  0.00           H
ATOM   4312  CG  PHE A 278      54.990  46.940  48.950  1.00  0.00           C
ATOM   4313  CD1 PHE A 278      54.150  46.100  49.620  1.00  0.00           C
ATOM   4314  HD1 PHE A 278      54.020  46.200  50.690  1.00  0.00           H
ATOM   4315  CE1 PHE A 278      53.530  45.000  49.040  1.00  0.00           C
ATOM   4316  HE1 PHE A 278      52.830  44.350  49.560  1.00  0.00           H
ATOM   4317  CZ  PHE A 278      53.660  44.750  47.630  1.00  0.00           C
ATOM   4318  HZ  PHE A 278      53.170  43.910  47.170  1.00  0.00           H
ATOM   4319  CD2 PHE A 278      55.180  46.710  47.560  1.00  0.00           C
ATOM   4320  HD2 PHE A 278      55.650  47.520  47.020  1.00  0.00           H
ATOM   4321  CE2 PHE A 278      54.520  45.670  46.860  1.00  0.00           C
ATOM   4322  HE2 PHE A 278      54.550  45.460  45.810  1.00  0.00           H
ATOM   4323  C   PHE A 278      57.270  50.180  49.510  1.00  0.00           C
ATOM   4324  O   PHE A 278      57.270  50.870  48.470  1.00  0.00           O
ATOM   4325  N   PRO A 279      57.610  50.810  50.620  1.00  0.00           N
ATOM   4326  CD  PRO A 279      57.250  50.300  51.980  1.00  0.00           C
ATOM   4327  HD1 PRO A 279      57.910  49.470  52.300  1.00  0.00           H
ATOM   4328  HD2 PRO A 279      56.250  49.820  51.890  1.00  0.00           H
ATOM   4329  CA  PRO A 279      58.100  52.180  50.660  1.00  0.00           C
ATOM   4330  HA  PRO A 279      57.350  52.760  50.140  1.00  0.00           H
ATOM   4331  CB  PRO A 279      58.220  52.530  52.160  1.00  0.00           C
ATOM   4332  HB1 PRO A 279      57.970  53.610  52.270  1.00  0.00           H
ATOM   4333  HB2 PRO A 279      59.280  52.400  52.510  1.00  0.00           H
ATOM   4334  CG  PRO A 279      57.150  51.570  52.860  1.00  0.00           C
ATOM   4335  HG1 PRO A 279      57.580  51.350  53.860  1.00  0.00           H
ATOM   4336  HG2 PRO A 279      56.180  52.060  52.700  1.00  0.00           H
ATOM   4337  C   PRO A 279      59.320  52.430  49.820  1.00  0.00           C
ATOM   4338  O   PRO A 279      59.470  53.540  49.240  1.00  0.00           O
ATOM   4339  N   GLY A 280      60.250  51.480  49.660  1.00  0.00           N
ATOM   4340  HN  GLY A 280      60.030  50.550  49.960  1.00  0.00           H
ATOM   4341  CA  GLY A 280      61.370  51.640  48.780  1.00  0.00           C
ATOM   4342  HA1 GLY A 280      61.970  50.760  48.920  1.00  0.00           H
ATOM   4343  HA2 GLY A 280      61.880  52.580  48.920  1.00  0.00           H
ATOM   4344  C   GLY A 280      60.970  51.670  47.330  1.00  0.00           C
ATOM   4345  O   GLY A 280      61.480  52.400  46.500  1.00  0.00           O
ATOM   4346  N   ILE A 281      60.050  50.770  46.880  1.00  0.00           N
ATOM   4347  HN  ILE A 281      59.670  50.140  47.550  1.00  0.00           H
ATOM   4348  CA  ILE A 281      59.640  50.620  45.480  1.00  0.00           C
ATOM   4349  HA  ILE A 281      60.490  50.550  44.810  1.00  0.00           H
ATOM   4350  CB  ILE A 281      58.790  49.430  45.260  1.00  0.00           C
ATOM   4351  HB  ILE A 281      57.990  49.460  46.030  1.00  0.00           H
ATOM   4352  CG2 ILE A 281      58.160  49.420  43.820  1.00  0.00           C
ATOM   4353 HG21 ILE A 281      58.920  49.500  43.020  1.00  0.00           H
ATOM   4354 HG22 ILE A 281      57.370  50.170  43.620  1.00  0.00           H
ATOM   4355 HG23 ILE A 281      57.520  48.510  43.820  1.00  0.00           H
ATOM   4356  CG1 ILE A 281      59.500  48.070  45.580  1.00  0.00           C
ATOM   4357 HG11 ILE A 281      60.340  48.230  46.310  1.00  0.00           H
ATOM   4358 HG12 ILE A 281      60.070  47.790  44.680  1.00  0.00           H
ATOM   4359  CD  ILE A 281      58.590  46.960  46.090  1.00  0.00           C
ATOM   4360  HD1 ILE A 281      57.730  46.790  45.410  1.00  0.00           H
ATOM   4361  HD2 ILE A 281      58.080  47.130  47.060  1.00  0.00           H
ATOM   4362  HD3 ILE A 281      59.240  46.060  46.170  1.00  0.00           H
ATOM   4363  C   ILE A 281      58.860  51.880  45.000  1.00  0.00           C
ATOM   4364  O   ILE A 281      59.080  52.500  43.980  1.00  0.00           O
ATOM   4365  N   GLU A 282      57.950  52.400  45.870  1.00  0.00           N
ATOM   4366  HN  GLU A 282      57.990  52.080  46.810  1.00  0.00           H
ATOM   4367  CA  GLU A 282      57.310  53.670  45.620  1.00  0.00           C
ATOM   4368  HA  GLU A 282      56.790  53.580  44.670  1.00  0.00           H
ATOM   4369  CB  GLU A 282      56.420  53.990  46.820  1.00  0.00           C
ATOM   4370  HB1 GLU A 282      57.050  54.220  47.700  1.00  0.00           H
ATOM   4371  HB2 GLU A 282      55.740  53.140  47.020  1.00  0.00           H
ATOM   4372  CG  GLU A 282      55.460  55.130  46.590  1.00  0.00           C
ATOM   4373  HG1 GLU A 282      54.620  54.890  45.910  1.00  0.00           H
ATOM   4374  HG2 GLU A 282      55.910  56.090  46.290  1.00  0.00           H
ATOM   4375  CD  GLU A 282      54.660  55.390  47.910  1.00  0.00           C
ATOM   4376  OE1 GLU A 282      55.060  54.940  48.990  1.00  0.00           O
ATOM   4377  OE2 GLU A 282      53.760  56.290  47.830  1.00  0.00           O
ATOM   4378  C   GLU A 282      58.300  54.860  45.460  1.00  0.00           C
ATOM   4379  O   GLU A 282      58.160  55.570  44.460  1.00  0.00           O
ATOM   4380  N   GLU A 283      59.310  55.060  46.310  1.00  0.00           N
ATOM   4381  HN  GLU A 283      59.400  54.430  47.080  1.00  0.00           H
ATOM   4382  CA  GLU A 283      60.320  56.120  46.120  1.00  0.00           C
ATOM   4383  HA  GLU A 283      59.900  57.100  46.310  1.00  0.00           H
ATOM   4384  CB  GLU A 283      61.240  56.120  47.350  1.00  0.00           C
ATOM   4385  HB1 GLU A 283      61.700  55.110  47.390  1.00  0.00           H
ATOM   4386  HB2 GLU A 283      60.580  56.230  48.230  1.00  0.00           H
ATOM   4387  CG  GLU A 283      62.450  57.110  47.380  1.00  0.00           C
ATOM   4388  HG1 GLU A 283      62.080  58.030  46.870  1.00  0.00           H
ATOM   4389  HG2 GLU A 283      63.230  56.650  46.730  1.00  0.00           H
ATOM   4390  CD  GLU A 283      62.880  57.440  48.770  1.00  0.00           C
ATOM   4391  OE1 GLU A 283      62.490  58.510  49.320  1.00  0.00           O
ATOM   4392  OE2 GLU A 283      63.670  56.600  49.350  1.00  0.00           O
ATOM   4393  C   GLU A 283      61.050  56.150  44.780  1.00  0.00           C
ATOM   4394  O   GLU A 283      61.280  57.240  44.280  1.00  0.00           O
ATOM   4395  N   LYS A 284      61.270  54.970  44.070  1.00  0.00           N
ATOM   4396  HN  LYS A 284      60.870  54.110  44.380  1.00  0.00           H
ATOM   4397  CA  LYS A 284      61.980  54.960  42.790  1.00  0.00           C
ATOM   4398  HA  LYS A 284      62.840  55.600  42.690  1.00  0.00           H
ATOM   4399  CB  LYS A 284      62.600  53.570  42.640  1.00  0.00           C
ATOM   4400  HB1 LYS A 284      63.120  53.380  41.670  1.00  0.00           H
ATOM   4401  HB2 LYS A 284      61.730  52.880  42.650  1.00  0.00           H
ATOM   4402  CG  LYS A 284      63.530  53.080  43.780  1.00  0.00           C
ATOM   4403  HG1 LYS A 284      64.000  52.150  43.380  1.00  0.00           H
ATOM   4404  HG2 LYS A 284      62.840  52.880  44.630  1.00  0.00           H
ATOM   4405  CD  LYS A 284      64.540  54.040  44.270  1.00  0.00           C
ATOM   4406  HD1 LYS A 284      64.090  54.970  44.700  1.00  0.00           H
ATOM   4407  HD2 LYS A 284      65.200  54.280  43.410  1.00  0.00           H
ATOM   4408  CE  LYS A 284      65.500  53.490  45.320  1.00  0.00           C
ATOM   4409  HE1 LYS A 284      64.860  52.930  46.020  1.00  0.00           H
ATOM   4410  HE2 LYS A 284      66.010  54.330  45.840  1.00  0.00           H
ATOM   4411  NZ  LYS A 284      66.460  52.490  44.830  1.00  0.00           N
ATOM   4412  HZ1 LYS A 284      66.090  51.520  44.860  1.00  0.00           H
ATOM   4413  HZ2 LYS A 284      67.310  52.410  45.430  1.00  0.00           H
ATOM   4414  HZ3 LYS A 284      66.630  52.610  43.810  1.00  0.00           H
ATOM   4415  C   LYS A 284      60.970  55.270  41.650  1.00  0.00           C
ATOM   4416  O   LYS A 284      61.350  55.900  40.610  1.00  0.00           O
ATOM   4417  N   PHE A 285      59.670  54.890  41.840  1.00  0.00           N
ATOM   4418  HN  PHE A 285      59.410  54.410  42.680  1.00  0.00           H
ATOM   4419  CA  PHE A 285      58.620  55.330  40.940  1.00  0.00           C
ATOM   4420  HA  PHE A 285      59.040  55.280  39.950  1.00  0.00           H
ATOM   4421  CB  PHE A 285      57.440  54.370  40.970  1.00  0.00           C
ATOM   4422  HB1 PHE A 285      56.450  54.760  40.650  1.00  0.00           H
ATOM   4423  HB2 PHE A 285      57.330  53.880  41.960  1.00  0.00           H
ATOM   4424  CG  PHE A 285      57.630  53.160  40.100  1.00  0.00           C
ATOM   4425  CD1 PHE A 285      57.140  53.210  38.820  1.00  0.00           C
ATOM   4426  HD1 PHE A 285      56.590  54.100  38.580  1.00  0.00           H
ATOM   4427  CE1 PHE A 285      57.390  52.170  37.820  1.00  0.00           C
ATOM   4428  HE1 PHE A 285      56.890  52.260  36.870  1.00  0.00           H
ATOM   4429  CZ  PHE A 285      58.030  51.050  38.240  1.00  0.00           C
ATOM   4430  HZ  PHE A 285      58.190  50.280  37.490  1.00  0.00           H
ATOM   4431  CD2 PHE A 285      58.500  52.040  40.400  1.00  0.00           C
ATOM   4432  HD2 PHE A 285      59.030  51.890  41.340  1.00  0.00           H
ATOM   4433  CE2 PHE A 285      58.680  50.970  39.440  1.00  0.00           C
ATOM   4434  HE2 PHE A 285      59.150  50.090  39.860  1.00  0.00           H
ATOM   4435  C   PHE A 285      58.120  56.750  41.060  1.00  0.00           C
ATOM   4436  O   PHE A 285      57.620  57.210  40.080  1.00  0.00           O
ATOM   4437  N   ARG A 286      58.220  57.420  42.260  1.00  0.00           N
ATOM   4438  HN  ARG A 286      58.710  56.920  42.970  1.00  0.00           H
ATOM   4439  CA  ARG A 286      57.870  58.840  42.390  1.00  0.00           C
ATOM   4440  HA  ARG A 286      56.820  58.870  42.140  1.00  0.00           H
ATOM   4441  CB  ARG A 286      58.100  59.190  43.880  1.00  0.00           C
ATOM   4442  HB1 ARG A 286      59.050  58.710  44.230  1.00  0.00           H
ATOM   4443  HB2 ARG A 286      57.330  58.640  44.450  1.00  0.00           H
ATOM   4444  CG  ARG A 286      58.090  60.660  44.260  1.00  0.00           C
ATOM   4445  HG1 ARG A 286      59.010  61.170  43.910  1.00  0.00           H
ATOM   4446  HG2 ARG A 286      58.190  60.730  45.370  1.00  0.00           H
ATOM   4447  CD  ARG A 286      56.820  61.470  43.880  1.00  0.00           C
ATOM   4448  HD1 ARG A 286      56.720  61.570  42.780  1.00  0.00           H
ATOM   4449  HD2 ARG A 286      57.020  62.440  44.390  1.00  0.00           H
ATOM   4450  NE  ARG A 286      55.580  60.780  44.360  1.00  0.00           N
ATOM   4451  HE  ARG A 286      55.560  59.960  44.940  1.00  0.00           H
ATOM   4452  CZ  ARG A 286      54.390  61.000  43.810  1.00  0.00           C
ATOM   4453  NH1 ARG A 286      54.140  61.960  42.940  1.00  0.00           N
ATOM   4454 HH11 ARG A 286      54.850  62.670  42.960  1.00  0.00           H
ATOM   4455 HH12 ARG A 286      53.230  62.230  42.610  1.00  0.00           H
ATOM   4456  NH2 ARG A 286      53.390  60.300  44.190  1.00  0.00           N
ATOM   4457 HH21 ARG A 286      53.500  59.610  44.890  1.00  0.00           H
ATOM   4458 HH22 ARG A 286      52.650  60.060  43.560  1.00  0.00           H
ATOM   4459  C   ARG A 286      58.550  59.760  41.360  1.00  0.00           C
ATOM   4460  O   ARG A 286      57.860  60.510  40.610  1.00  0.00           O
ATOM   4461  N   PRO A 287      59.830  59.700  41.070  1.00  0.00           N
ATOM   4462  CD  PRO A 287      60.940  59.120  41.880  1.00  0.00           C
ATOM   4463  HD1 PRO A 287      60.970  58.010  41.900  1.00  0.00           H
ATOM   4464  HD2 PRO A 287      60.890  59.520  42.920  1.00  0.00           H
ATOM   4465  CA  PRO A 287      60.360  60.680  40.140  1.00  0.00           C
ATOM   4466  HA  PRO A 287      59.750  61.570  40.200  1.00  0.00           H
ATOM   4467  CB  PRO A 287      61.740  60.950  40.500  1.00  0.00           C
ATOM   4468  HB1 PRO A 287      61.830  61.740  41.280  1.00  0.00           H
ATOM   4469  HB2 PRO A 287      62.450  61.260  39.700  1.00  0.00           H
ATOM   4470  CG  PRO A 287      62.150  59.660  41.120  1.00  0.00           C
ATOM   4471  HG1 PRO A 287      62.440  58.910  40.340  1.00  0.00           H
ATOM   4472  HG2 PRO A 287      63.060  59.780  41.730  1.00  0.00           H
ATOM   4473  C   PRO A 287      60.260  60.130  38.660  1.00  0.00           C
ATOM   4474  O   PRO A 287      60.390  60.900  37.730  1.00  0.00           O
ATOM   4475  N   PHE A 288      60.190  58.820  38.540  1.00  0.00           N
ATOM   4476  HN  PHE A 288      60.080  58.270  39.360  1.00  0.00           H
ATOM   4477  CA  PHE A 288      60.140  58.120  37.280  1.00  0.00           C
ATOM   4478  HA  PHE A 288      61.020  58.440  36.760  1.00  0.00           H
ATOM   4479  CB  PHE A 288      60.290  56.610  37.510  1.00  0.00           C
ATOM   4480  HB1 PHE A 288      59.620  56.290  38.330  1.00  0.00           H
ATOM   4481  HB2 PHE A 288      61.370  56.410  37.710  1.00  0.00           H
ATOM   4482  CG  PHE A 288      59.920  55.860  36.270  1.00  0.00           C
ATOM   4483  CD1 PHE A 288      60.890  55.670  35.290  1.00  0.00           C
ATOM   4484  HD1 PHE A 288      61.900  56.030  35.400  1.00  0.00           H
ATOM   4485  CE1 PHE A 288      60.540  54.860  34.150  1.00  0.00           C
ATOM   4486  HE1 PHE A 288      61.370  54.670  33.500  1.00  0.00           H
ATOM   4487  CZ  PHE A 288      59.280  54.230  34.050  1.00  0.00           C
ATOM   4488  HZ  PHE A 288      59.030  53.590  33.220  1.00  0.00           H
ATOM   4489  CD2 PHE A 288      58.640  55.200  36.150  1.00  0.00           C
ATOM   4490  HD2 PHE A 288      57.970  55.410  36.970  1.00  0.00           H
ATOM   4491  CE2 PHE A 288      58.340  54.440  35.030  1.00  0.00           C
ATOM   4492  HE2 PHE A 288      57.310  54.110  34.980  1.00  0.00           H
ATOM   4493  C   PHE A 288      58.900  58.550  36.490  1.00  0.00           C
ATOM   4494  O   PHE A 288      58.960  58.830  35.260  1.00  0.00           O
ATOM   4495  N   TYR A 289      57.690  58.630  37.110  1.00  0.00           N
ATOM   4496  HN  TYR A 289      57.690  58.430  38.080  1.00  0.00           H
ATOM   4497  CA  TYR A 289      56.440  59.230  36.670  1.00  0.00           C
ATOM   4498  HA  TYR A 289      56.080  58.600  35.880  1.00  0.00           H
ATOM   4499  CB  TYR A 289      55.380  59.170  37.870  1.00  0.00           C
ATOM   4500  HB1 TYR A 289      55.820  59.280  38.880  1.00  0.00           H
ATOM   4501  HB2 TYR A 289      55.180  58.080  37.790  1.00  0.00           H
ATOM   4502  CG  TYR A 289      54.170  59.950  37.670  1.00  0.00           C
ATOM   4503  CD1 TYR A 289      53.470  60.140  36.470  1.00  0.00           C
ATOM   4504  HD1 TYR A 289      53.800  59.600  35.590  1.00  0.00           H
ATOM   4505  CE1 TYR A 289      52.350  61.030  36.340  1.00  0.00           C
ATOM   4506  HE1 TYR A 289      51.810  61.230  35.440  1.00  0.00           H
ATOM   4507  CZ  TYR A 289      51.880  61.630  37.520  1.00  0.00           C
ATOM   4508  OH  TYR A 289      50.840  62.630  37.500  1.00  0.00           O
ATOM   4509  HH  TYR A 289      50.480  62.660  36.610  1.00  0.00           H
ATOM   4510  CD2 TYR A 289      53.610  60.680  38.790  1.00  0.00           C
ATOM   4511  HD2 TYR A 289      54.190  60.580  39.700  1.00  0.00           H
ATOM   4512  CE2 TYR A 289      52.580  61.560  38.680  1.00  0.00           C
ATOM   4513  HE2 TYR A 289      52.230  62.000  39.610  1.00  0.00           H
ATOM   4514  C   TYR A 289      56.530  60.600  36.100  1.00  0.00           C
ATOM   4515  O   TYR A 289      56.130  60.720  34.970  1.00  0.00           O
ATOM   4516  N   LEU A 290      57.000  61.630  36.860  1.00  0.00           N
ATOM   4517  HN  LEU A 290      57.180  61.220  37.760  1.00  0.00           H
ATOM   4518  CA  LEU A 290      57.290  63.000  36.340  1.00  0.00           C
ATOM   4519  HA  LEU A 290      56.340  63.320  35.930  1.00  0.00           H
ATOM   4520  CB  LEU A 290      57.600  63.950  37.530  1.00  0.00           C
ATOM   4521  HB1 LEU A 290      57.800  64.970  37.140  1.00  0.00           H
ATOM   4522  HB2 LEU A 290      58.510  63.530  38.020  1.00  0.00           H
ATOM   4523  CG  LEU A 290      56.490  63.990  38.650  1.00  0.00           C
ATOM   4524  HG  LEU A 290      56.310  62.960  39.000  1.00  0.00           H
ATOM   4525  CD1 LEU A 290      56.960  64.780  39.920  1.00  0.00           C
ATOM   4526 HD11 LEU A 290      57.580  65.680  39.790  1.00  0.00           H
ATOM   4527 HD12 LEU A 290      57.610  64.050  40.450  1.00  0.00           H
ATOM   4528 HD13 LEU A 290      56.060  65.080  40.500  1.00  0.00           H
ATOM   4529  CD2 LEU A 290      55.100  64.480  38.140  1.00  0.00           C
ATOM   4530 HD21 LEU A 290      54.430  64.710  39.000  1.00  0.00           H
ATOM   4531 HD22 LEU A 290      54.620  63.700  37.520  1.00  0.00           H
ATOM   4532 HD23 LEU A 290      55.070  65.340  37.440  1.00  0.00           H
ATOM   4533  C   LEU A 290      58.350  63.140  35.240  1.00  0.00           C
ATOM   4534  O   LEU A 290      58.250  63.930  34.360  1.00  0.00           O
ATOM   4535  N   SER A 291      59.400  62.360  35.330  1.00  0.00           N
ATOM   4536  HN  SER A 291      59.560  61.930  36.220  1.00  0.00           H
ATOM   4537  CA  SER A 291      60.520  62.210  34.360  1.00  0.00           C
ATOM   4538  HA  SER A 291      61.050  63.130  34.200  1.00  0.00           H
ATOM   4539  CB  SER A 291      61.680  61.260  34.930  1.00  0.00           C
ATOM   4540  HB1 SER A 291      61.180  60.280  35.170  1.00  0.00           H
ATOM   4541  HB2 SER A 291      62.180  61.680  35.840  1.00  0.00           H
ATOM   4542  OG  SER A 291      62.790  61.130  34.070  1.00  0.00           O
ATOM   4543  HG1 SER A 291      63.250  61.980  34.070  1.00  0.00           H
ATOM   4544  C   SER A 291      60.030  61.830  32.970  1.00  0.00           C
ATOM   4545  O   SER A 291      60.510  62.350  31.940  1.00  0.00           O
ATOM   4546  N   GLN A 292      59.010  60.900  32.880  1.00  0.00           N
ATOM   4547  HN  GLN A 292      58.660  60.480  33.720  1.00  0.00           H
ATOM   4548  CA  GLN A 292      58.310  60.490  31.750  1.00  0.00           C
ATOM   4549  HA  GLN A 292      59.150  60.370  31.090  1.00  0.00           H
ATOM   4550  CB  GLN A 292      57.760  59.070  31.900  1.00  0.00           C
ATOM   4551  HB1 GLN A 292      56.920  58.910  31.180  1.00  0.00           H
ATOM   4552  HB2 GLN A 292      57.240  58.930  32.870  1.00  0.00           H
ATOM   4553  CG  GLN A 292      58.620  57.800  31.670  1.00  0.00           C
ATOM   4554  HG1 GLN A 292      58.470  57.550  30.600  1.00  0.00           H
ATOM   4555  HG2 GLN A 292      58.250  56.910  32.230  1.00  0.00           H
ATOM   4556  CD  GLN A 292      60.140  57.910  31.830  1.00  0.00           C
ATOM   4557  OE1 GLN A 292      60.890  57.770  30.860  1.00  0.00           O
ATOM   4558  NE2 GLN A 292      60.520  58.160  33.150  1.00  0.00           N
ATOM   4559 HE21 GLN A 292      61.480  58.060  33.410  1.00  0.00           H
ATOM   4560 HE22 GLN A 292      59.780  58.120  33.820  1.00  0.00           H
ATOM   4561  C   GLN A 292      57.340  61.500  31.130  1.00  0.00           C
ATOM   4562  O   GLN A 292      57.040  61.380  30.010  1.00  0.00           O
ATOM   4563  N   LEU A 293      56.860  62.540  31.830  1.00  0.00           N
ATOM   4564  HN  LEU A 293      57.160  62.710  32.770  1.00  0.00           H
ATOM   4565  CA  LEU A 293      55.890  63.460  31.340  1.00  0.00           C
ATOM   4566  HA  LEU A 293      55.070  62.950  30.860  1.00  0.00           H
ATOM   4567  CB  LEU A 293      55.440  64.490  32.390  1.00  0.00           C
ATOM   4568  HB1 LEU A 293      54.690  65.160  31.910  1.00  0.00           H
ATOM   4569  HB2 LEU A 293      56.310  65.090  32.760  1.00  0.00           H
ATOM   4570  CG  LEU A 293      54.690  63.820  33.590  1.00  0.00           C
ATOM   4571  HG  LEU A 293      55.360  63.110  34.120  1.00  0.00           H
ATOM   4572  CD1 LEU A 293      54.240  64.850  34.700  1.00  0.00           C
ATOM   4573 HD11 LEU A 293      53.290  65.290  34.340  1.00  0.00           H
ATOM   4574 HD12 LEU A 293      54.900  65.720  34.860  1.00  0.00           H
ATOM   4575 HD13 LEU A 293      54.150  64.330  35.690  1.00  0.00           H
ATOM   4576  CD2 LEU A 293      53.430  63.090  33.130  1.00  0.00           C
ATOM   4577 HD21 LEU A 293      52.870  62.830  34.060  1.00  0.00           H
ATOM   4578 HD22 LEU A 293      53.480  62.110  32.610  1.00  0.00           H
ATOM   4579 HD23 LEU A 293      52.710  63.720  32.550  1.00  0.00           H
ATOM   4580  C   LEU A 293      56.390  64.290  30.100  1.00  0.00           C
ATOM   4581  O   LEU A 293      57.470  64.940  30.160  1.00  0.00           O
ATOM   4582  N   GLU A 294      55.540  64.370  29.000  1.00  0.00           N
ATOM   4583  HN  GLU A 294      54.690  63.860  28.940  1.00  0.00           H
ATOM   4584  CA  GLU A 294      55.830  65.270  27.910  1.00  0.00           C
ATOM   4585  HA  GLU A 294      56.900  65.420  27.850  1.00  0.00           H
ATOM   4586  CB  GLU A 294      55.220  64.710  26.600  1.00  0.00           C
ATOM   4587  HB1 GLU A 294      55.450  65.460  25.820  1.00  0.00           H
ATOM   4588  HB2 GLU A 294      54.120  64.700  26.690  1.00  0.00           H
ATOM   4589  CG  GLU A 294      55.780  63.330  26.180  1.00  0.00           C
ATOM   4590  HG1 GLU A 294      55.590  62.590  26.990  1.00  0.00           H
ATOM   4591  HG2 GLU A 294      56.860  63.520  26.090  1.00  0.00           H
ATOM   4592  CD  GLU A 294      55.190  62.810  24.930  1.00  0.00           C
ATOM   4593  OE1 GLU A 294      54.610  61.680  24.990  1.00  0.00           O
ATOM   4594  OE2 GLU A 294      55.330  63.420  23.830  1.00  0.00           O
ATOM   4595  C   GLU A 294      55.300  66.740  28.140  1.00  0.00           C
ATOM   4596  OT1 GLU A 294      54.100  66.850  28.600  1.00  0.00           O
ATOM   4597  OT2 GLU A 294      56.060  67.680  27.980  1.00  0.00           O
ATOM   4598  C1  LIG B 295      32.370  40.500  43.530  1.00  0.00           C
ATOM   4599  C2  LIG B 295      31.740  41.810  43.050  1.00  0.00           C
ATOM   4600  O1  LIG B 295      32.940  39.760  42.430  1.00  0.00           O
ATOM   4601  C3  LIG B 295      33.130  40.180  41.160  1.00  0.00           C
ATOM   4602  C4  LIG B 295      32.570  41.400  40.740  1.00  0.00           C
ATOM   4603  C5  LIG B 295      31.850  42.250  41.770  1.00  0.00           C
ATOM   4604  C6  LIG B 295      33.770  39.390  40.320  1.00  0.00           C
ATOM   4605  C7  LIG B 295      34.150  39.880  39.030  1.00  0.00           C
ATOM   4606  C8  LIG B 295      33.650  41.130  38.580  1.00  0.00           C
ATOM   4607  C9  LIG B 295      33.950  41.840  37.280  1.00  0.00           C
ATOM   4608  C10 LIG B 295      32.900  41.930  39.470  1.00  0.00           C
ATOM   4609  O2  LIG B 295      32.440  43.160  39.130  1.00  0.00           O
ATOM   4610  C11 LIG B 295      32.710  43.770  37.850  1.00  0.00           C
ATOM   4611  C12 LIG B 295      32.790  42.670  36.810  1.00  0.00           C
ATOM   4612  C13 LIG B 295      33.080  42.890  35.410  1.00  0.00           C
ATOM   4613  C14 LIG B 295      34.040  41.860  35.080  1.00  0.00           C
ATOM   4614  O3  LIG B 295      34.160  41.020  36.180  1.00  0.00           O
ATOM   4615  C15 LIG B 295      32.970  44.060  34.600  1.00  0.00           C
ATOM   4616  C16 LIG B 295      33.650  44.060  33.460  1.00  0.00           C
ATOM   4617  O4  LIG B 295      33.750  45.030  32.490  1.00  0.00           O
ATOM   4618  C17 LIG B 295      34.450  42.960  33.090  1.00  0.00           C
ATOM   4619  O5  LIG B 295      35.010  43.150  31.830  1.00  0.00           O
ATOM   4620  C18 LIG B 295      34.420  44.390  31.360  1.00  0.00           C
ATOM   4621  C19 LIG B 295      34.690  41.830  33.810  1.00  0.00           C
ATOM   4622  C20 LIG B 295      31.250  39.680  44.150  1.00  0.00           C
ATOM   4623  C21 LIG B 295      33.520  40.820  44.530  1.00  0.00           C
ATOM   4624  C22 LIG B 295      33.410  41.710  45.790  1.00  0.00           C
ATOM   4625  C23 LIG B 295      33.500  43.170  45.550  1.00  0.00           C
ATOM   4626  C24 LIG B 295      34.090  44.060  46.350  1.00  0.00           C
ATOM   4627  C25 LIG B 295      34.670  43.750  47.760  1.00  0.00           C
ATOM   4628  C26 LIG B 295      34.250  45.540  46.030  1.00  0.00           C
ATOM   4629  H1  LIG B 295      31.270  42.530  43.750  1.00  0.00           H
ATOM   4630  H2  LIG B 295      31.400  43.210  41.490  1.00  0.00           H
ATOM   4631  H3  LIG B 295      34.170  38.450  40.670  1.00  0.00           H
ATOM   4632  H4  LIG B 295      34.680  39.230  38.340  1.00  0.00           H
ATOM   4633  H5  LIG B 295      34.880  42.440  37.390  1.00  0.00           H
ATOM   4634  H6  LIG B 295      33.660  44.340  37.860  1.00  0.00           H
ATOM   4635  H7  LIG B 295      31.890  44.380  37.420  1.00  0.00           H
ATOM   4636  H8  LIG B 295      31.900  42.000  36.870  1.00  0.00           H
ATOM   4637  H9  LIG B 295      32.290  44.870  34.820  1.00  0.00           H
ATOM   4638  H10 LIG B 295      35.260  45.030  31.030  1.00  0.00           H
ATOM   4639  H11 LIG B 295      33.720  44.240  30.530  1.00  0.00           H
ATOM   4640  H12 LIG B 295      35.380  41.050  33.550  1.00  0.00           H
ATOM   4641  H13 LIG B 295      30.650  40.270  44.870  1.00  0.00           H
ATOM   4642  H14 LIG B 295      31.530  38.720  44.640  1.00  0.00           H
ATOM   4643  H15 LIG B 295      30.530  39.370  43.360  1.00  0.00           H
ATOM   4644  H16 LIG B 295      34.430  41.210  43.990  1.00  0.00           H
ATOM   4645  H17 LIG B 295      33.790  39.800  44.870  1.00  0.00           H
ATOM   4646  H18 LIG B 295      34.210  41.470  46.520  1.00  0.00           H
ATOM   4647  H19 LIG B 295      32.500  41.390  46.360  1.00  0.00           H
ATOM   4648  H20 LIG B 295      33.350  43.350  44.470  1.00  0.00           H
ATOM   4649  H21 LIG B 295      35.740  43.450  47.770  1.00  0.00           H
ATOM   4650  H22 LIG B 295      34.140  42.890  48.240  1.00  0.00           H
ATOM   4651  H23 LIG B 295      34.460  44.600  48.440  1.00  0.00           H
ATOM   4652  H24 LIG B 295      33.830  46.170  46.840  1.00  0.00           H
ATOM   4653  H25 LIG B 295      33.740  45.860  45.100  1.00  0.00           H
ATOM   4654  H26 LIG B 295      35.330  45.830  46.030  1.00  0.00           H
TER
ENDMDL
